# Supplementary material for: Linking Skin and Joint Inflammation in Psoriatic Arthritis through Shared CD8+ T Cell Clones
Source: Arthritis Rheumatol. 2025 Sep 21;78(1):152–65. doi: 10.1002/art.43286 (PMC12854012; doi:10.1002/art.43286)
Supplement: Supplementary file 6 — Supplementary Data 1: [file ART-78-152-s003.xlsx]

## Sheet: CD8+ T cells
CD8+ T cells
Number of CD8+ T cells from each tissue allocated to each seurat cluster, split by patient.
NB: some cells were not assigned to a tissue during demultiplexing of hashtags therefore the total number of cells here is less than the number of cells represented in the UMAP
Patient	Cluster	Tissue	Freq
PsA 1	0	Blood	6
PsA 2	0	Blood	24
PsA 3	0	Blood	12
PsA 4	0	Blood	7
PsA 5	0	Blood	28
PsA 6	0	Blood	17
PsA 1	1	Blood	4
PsA 2	1	Blood	7
PsA 3	1	Blood	18
PsA 4	1	Blood	5
PsA 5	1	Blood	13
PsA 6	1	Blood	20
PsA 1	2	Blood	5
PsA 2	2	Blood	8
PsA 3	2	Blood	3
PsA 4	2	Blood	19
PsA 5	2	Blood	38
PsA 6	2	Blood	10
PsA 1	3	Blood	82
PsA 2	3	Blood	103
PsA 3	3	Blood	140
PsA 4	3	Blood	277
PsA 5	3	Blood	28
PsA 6	3	Blood	339
PsA 1	4	Blood	1
PsA 2	4	Blood	0
PsA 3	4	Blood	1
PsA 4	4	Blood	1
PsA 5	4	Blood	20
PsA 6	4	Blood	5
PsA 1	5	Blood	58
PsA 2	5	Blood	50
PsA 3	5	Blood	145
PsA 4	5	Blood	215
PsA 5	5	Blood	55
PsA 6	5	Blood	195
PsA 1	6	Blood	24
PsA 2	6	Blood	144
PsA 3	6	Blood	103
PsA 4	6	Blood	147
PsA 5	6	Blood	8
PsA 6	6	Blood	315
PsA 1	7	Blood	28
PsA 2	7	Blood	25
PsA 3	7	Blood	48
PsA 4	7	Blood	44
PsA 5	7	Blood	27
PsA 6	7	Blood	105
PsA 1	8	Blood	3
PsA 2	8	Blood	9
PsA 3	8	Blood	6
PsA 4	8	Blood	4
PsA 5	8	Blood	13
PsA 6	8	Blood	6
PsA 1	9	Blood	7
PsA 2	9	Blood	11
PsA 3	9	Blood	16
PsA 4	9	Blood	18
PsA 5	9	Blood	46
PsA 6	9	Blood	21
PsA 1	10	Blood	1
PsA 2	10	Blood	0
PsA 3	10	Blood	13
PsA 4	10	Blood	1
PsA 5	10	Blood	1
PsA 6	10	Blood	10
PsA 1	11	Blood	15
PsA 2	11	Blood	43
PsA 3	11	Blood	67
PsA 4	11	Blood	19
PsA 5	11	Blood	9
PsA 6	11	Blood	66
PsA 1	12	Blood	12
PsA 2	12	Blood	29
PsA 3	12	Blood	16
PsA 4	12	Blood	94
PsA 5	12	Blood	26
PsA 6	12	Blood	138
PsA 1	13	Blood	23
PsA 2	13	Blood	53
PsA 3	13	Blood	65
PsA 4	13	Blood	40
PsA 5	13	Blood	1
PsA 6	13	Blood	77
PsA 1	14	Blood	1
PsA 2	14	Blood	0
PsA 3	14	Blood	0
PsA 4	14	Blood	0
PsA 5	14	Blood	4
PsA 6	14	Blood	2
PsA 1	15	Blood	1
PsA 2	15	Blood	6
PsA 3	15	Blood	1
PsA 4	15	Blood	1
PsA 5	15	Blood	13
PsA 6	15	Blood	3
PsA 1	16	Blood	0
PsA 2	16	Blood	1
PsA 3	16	Blood	8
PsA 4	16	Blood	1
PsA 5	16	Blood	0
PsA 6	16	Blood	1
PsA 1	17	Blood	1
PsA 2	17	Blood	0
PsA 3	17	Blood	0
PsA 4	17	Blood	1
PsA 5	17	Blood	3
PsA 6	17	Blood	6
PsA 1	18	Blood	0
PsA 2	18	Blood	1
PsA 3	18	Blood	0
PsA 4	18	Blood	0
PsA 5	18	Blood	10
PsA 6	18	Blood	4
PsA 1	0	Skin	0
PsA 2	0	Skin	2
PsA 3	0	Skin	37
PsA 4	0	Skin	13
PsA 5	0	Skin	5
PsA 6	0	Skin	55
PsA 1	1	Skin	9
PsA 2	1	Skin	31
PsA 3	1	Skin	117
PsA 4	1	Skin	29
PsA 5	1	Skin	15
PsA 6	1	Skin	784
PsA 1	2	Skin	7
PsA 2	2	Skin	35
PsA 3	2	Skin	218
PsA 4	2	Skin	176
PsA 5	2	Skin	13
PsA 6	2	Skin	243
PsA 1	3	Skin	0
PsA 2	3	Skin	0
PsA 3	3	Skin	0
PsA 4	3	Skin	3
PsA 5	3	Skin	0
PsA 6	3	Skin	11
PsA 1	4	Skin	1
PsA 2	4	Skin	13
PsA 3	4	Skin	172
PsA 4	4	Skin	130
PsA 5	4	Skin	18
PsA 6	4	Skin	196
PsA 1	5	Skin	0
PsA 2	5	Skin	0
PsA 3	5	Skin	4
PsA 4	5	Skin	11
PsA 5	5	Skin	2
PsA 6	5	Skin	28
PsA 1	6	Skin	0
PsA 2	6	Skin	0
PsA 3	6	Skin	1
PsA 4	6	Skin	3
PsA 5	6	Skin	0
PsA 6	6	Skin	13
PsA 1	7	Skin	0
PsA 2	7	Skin	0
PsA 3	7	Skin	20
PsA 4	7	Skin	11
PsA 5	7	Skin	2
PsA 6	7	Skin	148
PsA 1	8	Skin	0
PsA 2	8	Skin	6
PsA 3	8	Skin	24
PsA 4	8	Skin	4
PsA 5	8	Skin	6
PsA 6	8	Skin	48
PsA 1	9	Skin	0
PsA 2	9	Skin	1
PsA 3	9	Skin	18
PsA 4	9	Skin	7
PsA 5	9	Skin	12
PsA 6	9	Skin	64
PsA 1	10	Skin	0
PsA 2	10	Skin	1
PsA 3	10	Skin	4
PsA 4	10	Skin	1
PsA 5	10	Skin	0
PsA 6	10	Skin	30
PsA 1	11	Skin	0
PsA 2	11	Skin	0
PsA 3	11	Skin	5
PsA 4	11	Skin	4
PsA 5	11	Skin	1
PsA 6	11	Skin	27
PsA 1	12	Skin	1
PsA 2	12	Skin	1
PsA 3	12	Skin	23
PsA 4	12	Skin	13
PsA 5	12	Skin	9
PsA 6	12	Skin	27
PsA 1	13	Skin	0
PsA 2	13	Skin	0
PsA 3	13	Skin	14
PsA 4	13	Skin	2
PsA 5	13	Skin	0
PsA 6	13	Skin	27
PsA 1	14	Skin	6
PsA 2	14	Skin	31
PsA 3	14	Skin	144
PsA 4	14	Skin	62
PsA 5	14	Skin	18
PsA 6	14	Skin	243
PsA 1	15	Skin	0
PsA 2	15	Skin	0
PsA 3	15	Skin	56
PsA 4	15	Skin	28
PsA 5	15	Skin	3
PsA 6	15	Skin	40
PsA 1	16	Skin	0
PsA 2	16	Skin	1
PsA 3	16	Skin	19
PsA 4	16	Skin	36
PsA 5	16	Skin	0
PsA 6	16	Skin	19
PsA 1	17	Skin	0
PsA 2	17	Skin	0
PsA 3	17	Skin	24
PsA 4	17	Skin	4
PsA 5	17	Skin	3
PsA 6	17	Skin	35
PsA 1	18	Skin	0
PsA 2	18	Skin	0
PsA 3	18	Skin	7
PsA 4	18	Skin	1
PsA 5	18	Skin	3
PsA 6	18	Skin	15
PsA 1	0	Synovial Fluid	248
PsA 2	0	Synovial Fluid	84
PsA 3	0	Synovial Fluid	242
PsA 4	0	Synovial Fluid	352
PsA 5	0	Synovial Fluid	0
PsA 6	0	Synovial Fluid	70
PsA 1	1	Synovial Fluid	37
PsA 2	1	Synovial Fluid	11
PsA 3	1	Synovial Fluid	79
PsA 4	1	Synovial Fluid	68
PsA 5	1	Synovial Fluid	0
PsA 6	1	Synovial Fluid	15
PsA 1	2	Synovial Fluid	66
PsA 2	2	Synovial Fluid	23
PsA 3	2	Synovial Fluid	20
PsA 4	2	Synovial Fluid	71
PsA 5	2	Synovial Fluid	0
PsA 6	2	Synovial Fluid	4
PsA 1	3	Synovial Fluid	6
PsA 2	3	Synovial Fluid	0
PsA 3	3	Synovial Fluid	5
PsA 4	3	Synovial Fluid	2
PsA 5	3	Synovial Fluid	0
PsA 6	3	Synovial Fluid	1
PsA 1	4	Synovial Fluid	54
PsA 2	4	Synovial Fluid	50
PsA 3	4	Synovial Fluid	48
PsA 4	4	Synovial Fluid	49
PsA 5	4	Synovial Fluid	0
PsA 6	4	Synovial Fluid	6
PsA 1	5	Synovial Fluid	17
PsA 2	5	Synovial Fluid	13
PsA 3	5	Synovial Fluid	72
PsA 4	5	Synovial Fluid	2
PsA 5	5	Synovial Fluid	0
PsA 6	5	Synovial Fluid	35
PsA 1	6	Synovial Fluid	32
PsA 2	6	Synovial Fluid	4
PsA 3	6	Synovial Fluid	56
PsA 4	6	Synovial Fluid	26
PsA 5	6	Synovial Fluid	0
PsA 6	6	Synovial Fluid	4
PsA 1	7	Synovial Fluid	45
PsA 2	7	Synovial Fluid	46
PsA 3	7	Synovial Fluid	125
PsA 4	7	Synovial Fluid	61
PsA 5	7	Synovial Fluid	0
PsA 6	7	Synovial Fluid	66
PsA 1	8	Synovial Fluid	131
PsA 2	8	Synovial Fluid	42
PsA 3	8	Synovial Fluid	136
PsA 4	8	Synovial Fluid	183
PsA 5	8	Synovial Fluid	0
PsA 6	8	Synovial Fluid	27
PsA 1	9	Synovial Fluid	55
PsA 2	9	Synovial Fluid	57
PsA 3	9	Synovial Fluid	96
PsA 4	9	Synovial Fluid	86
PsA 5	9	Synovial Fluid	0
PsA 6	9	Synovial Fluid	64
PsA 1	10	Synovial Fluid	64
PsA 2	10	Synovial Fluid	38
PsA 3	10	Synovial Fluid	65
PsA 4	10	Synovial Fluid	236
PsA 5	10	Synovial Fluid	0
PsA 6	10	Synovial Fluid	66
PsA 1	11	Synovial Fluid	67
PsA 2	11	Synovial Fluid	19
PsA 3	11	Synovial Fluid	97
PsA 4	11	Synovial Fluid	72
PsA 5	11	Synovial Fluid	0
PsA 6	11	Synovial Fluid	56
PsA 1	12	Synovial Fluid	59
PsA 2	12	Synovial Fluid	21
PsA 3	12	Synovial Fluid	13
PsA 4	12	Synovial Fluid	29
PsA 5	12	Synovial Fluid	0
PsA 6	12	Synovial Fluid	17
PsA 1	13	Synovial Fluid	34
PsA 2	13	Synovial Fluid	45
PsA 3	13	Synovial Fluid	68
PsA 4	13	Synovial Fluid	16
PsA 5	13	Synovial Fluid	0
PsA 6	13	Synovial Fluid	16
PsA 1	14	Synovial Fluid	23
PsA 2	14	Synovial Fluid	0
PsA 3	14	Synovial Fluid	8
PsA 4	14	Synovial Fluid	6
PsA 5	14	Synovial Fluid	0
PsA 6	14	Synovial Fluid	1
PsA 1	15	Synovial Fluid	35
PsA 2	15	Synovial Fluid	3
PsA 3	15	Synovial Fluid	15
PsA 4	15	Synovial Fluid	20
PsA 5	15	Synovial Fluid	0
PsA 6	15	Synovial Fluid	0
PsA 1	16	Synovial Fluid	0
PsA 2	16	Synovial Fluid	2
PsA 3	16	Synovial Fluid	5
PsA 4	16	Synovial Fluid	3
PsA 5	16	Synovial Fluid	0
PsA 6	16	Synovial Fluid	1
PsA 1	17	Synovial Fluid	5
PsA 2	17	Synovial Fluid	0
PsA 3	17	Synovial Fluid	12
PsA 4	17	Synovial Fluid	8
PsA 5	17	Synovial Fluid	0
PsA 6	17	Synovial Fluid	4
PsA 1	18	Synovial Fluid	4
PsA 2	18	Synovial Fluid	1
PsA 3	18	Synovial Fluid	7
PsA 4	18	Synovial Fluid	14
PsA 5	18	Synovial Fluid	0
PsA 6	18	Synovial Fluid	7
PsA 1	0	Synovial Tissue	115
PsA 2	0	Synovial Tissue	40
PsA 3	0	Synovial Tissue	34
PsA 4	0	Synovial Tissue	46
PsA 5	0	Synovial Tissue	19
PsA 6	0	Synovial Tissue	0
PsA 1	1	Synovial Tissue	23
PsA 2	1	Synovial Tissue	12
PsA 3	1	Synovial Tissue	39
PsA 4	1	Synovial Tissue	10
PsA 5	1	Synovial Tissue	8
PsA 6	1	Synovial Tissue	0
PsA 1	2	Synovial Tissue	104
PsA 2	2	Synovial Tissue	35
PsA 3	2	Synovial Tissue	25
PsA 4	2	Synovial Tissue	32
PsA 5	2	Synovial Tissue	51
PsA 6	2	Synovial Tissue	0
PsA 1	3	Synovial Tissue	4
PsA 2	3	Synovial Tissue	4
PsA 3	3	Synovial Tissue	3
PsA 4	3	Synovial Tissue	52
PsA 5	3	Synovial Tissue	1
PsA 6	3	Synovial Tissue	0
PsA 1	4	Synovial Tissue	124
PsA 2	4	Synovial Tissue	43
PsA 3	4	Synovial Tissue	17
PsA 4	4	Synovial Tissue	17
PsA 5	4	Synovial Tissue	15
PsA 6	4	Synovial Tissue	0
PsA 1	5	Synovial Tissue	15
PsA 2	5	Synovial Tissue	11
PsA 3	5	Synovial Tissue	12
PsA 4	5	Synovial Tissue	40
PsA 5	5	Synovial Tissue	4
PsA 6	5	Synovial Tissue	0
PsA 1	6	Synovial Tissue	12
PsA 2	6	Synovial Tissue	6
PsA 3	6	Synovial Tissue	12
PsA 4	6	Synovial Tissue	24
PsA 5	6	Synovial Tissue	6
PsA 6	6	Synovial Tissue	0
PsA 1	7	Synovial Tissue	22
PsA 2	7	Synovial Tissue	9
PsA 3	7	Synovial Tissue	11
PsA 4	7	Synovial Tissue	7
PsA 5	7	Synovial Tissue	8
PsA 6	7	Synovial Tissue	0
PsA 1	8	Synovial Tissue	56
PsA 2	8	Synovial Tissue	38
PsA 3	8	Synovial Tissue	21
PsA 4	8	Synovial Tissue	50
PsA 5	8	Synovial Tissue	22
PsA 6	8	Synovial Tissue	0
PsA 1	9	Synovial Tissue	34
PsA 2	9	Synovial Tissue	19
PsA 3	9	Synovial Tissue	21
PsA 4	9	Synovial Tissue	22
PsA 5	9	Synovial Tissue	16
PsA 6	9	Synovial Tissue	0
PsA 1	10	Synovial Tissue	26
PsA 2	10	Synovial Tissue	41
PsA 3	10	Synovial Tissue	22
PsA 4	10	Synovial Tissue	26
PsA 5	10	Synovial Tissue	18
PsA 6	10	Synovial Tissue	0
PsA 1	11	Synovial Tissue	34
PsA 2	11	Synovial Tissue	14
PsA 3	11	Synovial Tissue	9
PsA 4	11	Synovial Tissue	29
PsA 5	11	Synovial Tissue	3
PsA 6	11	Synovial Tissue	0
PsA 1	12	Synovial Tissue	26
PsA 2	12	Synovial Tissue	15
PsA 3	12	Synovial Tissue	5
PsA 4	12	Synovial Tissue	17
PsA 5	12	Synovial Tissue	5
PsA 6	12	Synovial Tissue	0
PsA 1	13	Synovial Tissue	13
PsA 2	13	Synovial Tissue	35
PsA 3	13	Synovial Tissue	16
PsA 4	13	Synovial Tissue	10
PsA 5	13	Synovial Tissue	1
PsA 6	13	Synovial Tissue	0
PsA 1	14	Synovial Tissue	15
PsA 2	14	Synovial Tissue	2
PsA 3	14	Synovial Tissue	3
PsA 4	14	Synovial Tissue	6
PsA 5	14	Synovial Tissue	1
PsA 6	14	Synovial Tissue	0
PsA 1	15	Synovial Tissue	156
PsA 2	15	Synovial Tissue	39
PsA 3	15	Synovial Tissue	12
PsA 4	15	Synovial Tissue	53
PsA 5	15	Synovial Tissue	4
PsA 6	15	Synovial Tissue	0
PsA 1	16	Synovial Tissue	71
PsA 2	16	Synovial Tissue	55
PsA 3	16	Synovial Tissue	16
PsA 4	16	Synovial Tissue	21
PsA 5	16	Synovial Tissue	14
PsA 6	16	Synovial Tissue	0
PsA 1	17	Synovial Tissue	1
PsA 2	17	Synovial Tissue	2
PsA 3	17	Synovial Tissue	3
PsA 4	17	Synovial Tissue	1
PsA 5	17	Synovial Tissue	0
PsA 6	17	Synovial Tissue	0
PsA 1	18	Synovial Tissue	8
PsA 2	18	Synovial Tissue	0
PsA 3	18	Synovial Tissue	1
PsA 4	18	Synovial Tissue	10
PsA 5	18	Synovial Tissue	3
PsA 6	18	Synovial Tissue	0

## Sheet: CD4+ T cells
CD4+ T cells
Number of CD4+ T cells from each tissue allocated to each seurat cluster, split by patient.
NB: some cells were not assigned to a tissue during demultiplexing of hashtags therefore the total number of cells here is less than the number of cells represented in the UMAP
Patient	Cluster	Tissue	Freq
PsA 1	0	Blood	659
PsA 2	0	Blood	335
PsA 3	0	Blood	399
PsA 4	0	Blood	263
PsA 5	0	Blood	73
PsA 6	0	Blood	234
PsA 1	1	Blood	555
PsA 2	1	Blood	228
PsA 3	1	Blood	269
PsA 4	1	Blood	202
PsA 5	1	Blood	25
PsA 6	1	Blood	228
PsA 1	2	Blood	101
PsA 2	2	Blood	35
PsA 3	2	Blood	28
PsA 4	2	Blood	45
PsA 5	2	Blood	23
PsA 6	2	Blood	51
PsA 1	3	Blood	207
PsA 2	3	Blood	125
PsA 3	3	Blood	133
PsA 4	3	Blood	57
PsA 5	3	Blood	32
PsA 6	3	Blood	74
PsA 1	4	Blood	252
PsA 2	4	Blood	191
PsA 3	4	Blood	157
PsA 4	4	Blood	115
PsA 5	4	Blood	16
PsA 6	4	Blood	167
PsA 1	5	Blood	152
PsA 2	5	Blood	84
PsA 3	5	Blood	44
PsA 4	5	Blood	54
PsA 5	5	Blood	23
PsA 6	5	Blood	64
PsA 1	6	Blood	48
PsA 2	6	Blood	46
PsA 3	6	Blood	59
PsA 4	6	Blood	27
PsA 5	6	Blood	14
PsA 6	6	Blood	47
PsA 1	7	Blood	4
PsA 2	7	Blood	4
PsA 3	7	Blood	334
PsA 4	7	Blood	2
PsA 5	7	Blood	0
PsA 6	7	Blood	25
PsA 1	8	Blood	15
PsA 2	8	Blood	222
PsA 3	8	Blood	80
PsA 4	8	Blood	8
PsA 5	8	Blood	0
PsA 6	8	Blood	131
PsA 1	9	Blood	3
PsA 2	9	Blood	6
PsA 3	9	Blood	8
PsA 4	9	Blood	1
PsA 5	9	Blood	18
PsA 6	9	Blood	7
PsA 1	10	Blood	29
PsA 2	10	Blood	51
PsA 3	10	Blood	58
PsA 4	10	Blood	5
PsA 5	10	Blood	15
PsA 6	10	Blood	48
PsA 1	11	Blood	2
PsA 2	11	Blood	3
PsA 3	11	Blood	2
PsA 4	11	Blood	1
PsA 5	11	Blood	2
PsA 6	11	Blood	5
PsA 1	12	Blood	112
PsA 2	12	Blood	54
PsA 3	12	Blood	34
PsA 4	12	Blood	38
PsA 5	12	Blood	8
PsA 6	12	Blood	44
PsA 1	13	Blood	13
PsA 2	13	Blood	18
PsA 3	13	Blood	11
PsA 4	13	Blood	13
PsA 5	13	Blood	13
PsA 6	13	Blood	11
PsA 1	14	Blood	60
PsA 2	14	Blood	29
PsA 3	14	Blood	43
PsA 4	14	Blood	25
PsA 5	14	Blood	2
PsA 6	14	Blood	28
PsA 1	15	Blood	2
PsA 2	15	Blood	3
PsA 3	15	Blood	13
PsA 4	15	Blood	22
PsA 5	15	Blood	2
PsA 6	15	Blood	37
PsA 1	16	Blood	35
PsA 2	16	Blood	10
PsA 3	16	Blood	6
PsA 4	16	Blood	12
PsA 5	16	Blood	4
PsA 6	16	Blood	11
PsA 1	0	Skin	0
PsA 2	0	Skin	0
PsA 3	0	Skin	1
PsA 4	0	Skin	3
PsA 5	0	Skin	3
PsA 6	0	Skin	20
PsA 1	1	Skin	0
PsA 2	1	Skin	0
PsA 3	1	Skin	0
PsA 4	1	Skin	7
PsA 5	1	Skin	0
PsA 6	1	Skin	25
PsA 1	2	Skin	4
PsA 2	2	Skin	14
PsA 3	2	Skin	55
PsA 4	2	Skin	30
PsA 5	2	Skin	7
PsA 6	2	Skin	221
PsA 1	3	Skin	0
PsA 2	3	Skin	0
PsA 3	3	Skin	6
PsA 4	3	Skin	3
PsA 5	3	Skin	1
PsA 6	3	Skin	37
PsA 1	4	Skin	0
PsA 2	4	Skin	1
PsA 3	4	Skin	1
PsA 4	4	Skin	4
PsA 5	4	Skin	0
PsA 6	4	Skin	31
PsA 1	5	Skin	0
PsA 2	5	Skin	2
PsA 3	5	Skin	5
PsA 4	5	Skin	2
PsA 5	5	Skin	0
PsA 6	5	Skin	45
PsA 1	6	Skin	0
PsA 2	6	Skin	0
PsA 3	6	Skin	3
PsA 4	6	Skin	13
PsA 5	6	Skin	3
PsA 6	6	Skin	48
PsA 1	7	Skin	0
PsA 2	7	Skin	3
PsA 3	7	Skin	1
PsA 4	7	Skin	45
PsA 5	7	Skin	0
PsA 6	7	Skin	39
PsA 1	8	Skin	0
PsA 2	8	Skin	1
PsA 3	8	Skin	22
PsA 4	8	Skin	26
PsA 5	8	Skin	0
PsA 6	8	Skin	28
PsA 1	9	Skin	0
PsA 2	9	Skin	8
PsA 3	9	Skin	76
PsA 4	9	Skin	5
PsA 5	9	Skin	9
PsA 6	9	Skin	45
PsA 1	10	Skin	0
PsA 2	10	Skin	0
PsA 3	10	Skin	1
PsA 4	10	Skin	1
PsA 5	10	Skin	3
PsA 6	10	Skin	51
PsA 1	11	Skin	1
PsA 2	11	Skin	28
PsA 3	11	Skin	81
PsA 4	11	Skin	73
PsA 5	11	Skin	23
PsA 6	11	Skin	165
PsA 1	12	Skin	0
PsA 2	12	Skin	0
PsA 3	12	Skin	0
PsA 4	12	Skin	5
PsA 5	12	Skin	0
PsA 6	12	Skin	6
PsA 1	13	Skin	0
PsA 2	13	Skin	3
PsA 3	13	Skin	24
PsA 4	13	Skin	4
PsA 5	13	Skin	0
PsA 6	13	Skin	50
PsA 1	14	Skin	0
PsA 2	14	Skin	0
PsA 3	14	Skin	0
PsA 4	14	Skin	3
PsA 5	14	Skin	0
PsA 6	14	Skin	5
PsA 1	15	Skin	0
PsA 2	15	Skin	1
PsA 3	15	Skin	0
PsA 4	15	Skin	2
PsA 5	15	Skin	0
PsA 6	15	Skin	2
PsA 1	16	Skin	0
PsA 2	16	Skin	0
PsA 3	16	Skin	7
PsA 4	16	Skin	0
PsA 5	16	Skin	0
PsA 6	16	Skin	5
PsA 1	0	Synovial Fluid	18
PsA 2	0	Synovial Fluid	41
PsA 3	0	Synovial Fluid	43
PsA 4	0	Synovial Fluid	14
PsA 5	0	Synovial Fluid	0
PsA 6	0	Synovial Fluid	23
PsA 1	1	Synovial Fluid	29
PsA 2	1	Synovial Fluid	78
PsA 3	1	Synovial Fluid	40
PsA 4	1	Synovial Fluid	15
PsA 5	1	Synovial Fluid	0
PsA 6	1	Synovial Fluid	22
PsA 1	2	Synovial Fluid	138
PsA 2	2	Synovial Fluid	245
PsA 3	2	Synovial Fluid	97
PsA 4	2	Synovial Fluid	111
PsA 5	2	Synovial Fluid	0
PsA 6	2	Synovial Fluid	106
PsA 1	3	Synovial Fluid	79
PsA 2	3	Synovial Fluid	155
PsA 3	3	Synovial Fluid	114
PsA 4	3	Synovial Fluid	100
PsA 5	3	Synovial Fluid	0
PsA 6	3	Synovial Fluid	74
PsA 1	4	Synovial Fluid	27
PsA 2	4	Synovial Fluid	110
PsA 3	4	Synovial Fluid	38
PsA 4	4	Synovial Fluid	10
PsA 5	4	Synovial Fluid	0
PsA 6	4	Synovial Fluid	53
PsA 1	5	Synovial Fluid	173
PsA 2	5	Synovial Fluid	230
PsA 3	5	Synovial Fluid	107
PsA 4	5	Synovial Fluid	89
PsA 5	5	Synovial Fluid	0
PsA 6	5	Synovial Fluid	94
PsA 1	6	Synovial Fluid	169
PsA 2	6	Synovial Fluid	127
PsA 3	6	Synovial Fluid	199
PsA 4	6	Synovial Fluid	95
PsA 5	6	Synovial Fluid	0
PsA 6	6	Synovial Fluid	118
PsA 1	7	Synovial Fluid	116
PsA 2	7	Synovial Fluid	47
PsA 3	7	Synovial Fluid	20
PsA 4	7	Synovial Fluid	23
PsA 5	7	Synovial Fluid	0
PsA 6	7	Synovial Fluid	40
PsA 1	8	Synovial Fluid	2
PsA 2	8	Synovial Fluid	62
PsA 3	8	Synovial Fluid	5
PsA 4	8	Synovial Fluid	6
PsA 5	8	Synovial Fluid	0
PsA 6	8	Synovial Fluid	7
PsA 1	9	Synovial Fluid	227
PsA 2	9	Synovial Fluid	139
PsA 3	9	Synovial Fluid	85
PsA 4	9	Synovial Fluid	92
PsA 5	9	Synovial Fluid	0
PsA 6	9	Synovial Fluid	48
PsA 1	10	Synovial Fluid	53
PsA 2	10	Synovial Fluid	96
PsA 3	10	Synovial Fluid	131
PsA 4	10	Synovial Fluid	102
PsA 5	10	Synovial Fluid	0
PsA 6	10	Synovial Fluid	99
PsA 1	11	Synovial Fluid	89
PsA 2	11	Synovial Fluid	34
PsA 3	11	Synovial Fluid	27
PsA 4	11	Synovial Fluid	67
PsA 5	11	Synovial Fluid	0
PsA 6	11	Synovial Fluid	24
PsA 1	12	Synovial Fluid	9
PsA 2	12	Synovial Fluid	32
PsA 3	12	Synovial Fluid	7
PsA 4	12	Synovial Fluid	2
PsA 5	12	Synovial Fluid	0
PsA 6	12	Synovial Fluid	21
PsA 1	13	Synovial Fluid	51
PsA 2	13	Synovial Fluid	45
PsA 3	13	Synovial Fluid	35
PsA 4	13	Synovial Fluid	37
PsA 5	13	Synovial Fluid	0
PsA 6	13	Synovial Fluid	25
PsA 1	14	Synovial Fluid	2
PsA 2	14	Synovial Fluid	14
PsA 3	14	Synovial Fluid	4
PsA 4	14	Synovial Fluid	2
PsA 5	14	Synovial Fluid	0
PsA 6	14	Synovial Fluid	9
PsA 1	15	Synovial Fluid	9
PsA 2	15	Synovial Fluid	6
PsA 3	15	Synovial Fluid	2
PsA 4	15	Synovial Fluid	7
PsA 5	15	Synovial Fluid	0
PsA 6	15	Synovial Fluid	3
PsA 1	16	Synovial Fluid	3
PsA 2	16	Synovial Fluid	13
PsA 3	16	Synovial Fluid	5
PsA 4	16	Synovial Fluid	4
PsA 5	16	Synovial Fluid	0
PsA 6	16	Synovial Fluid	6
PsA 1	0	Synovial Tissue	21
PsA 2	0	Synovial Tissue	8
PsA 3	0	Synovial Tissue	7
PsA 4	0	Synovial Tissue	11
PsA 5	0	Synovial Tissue	14
PsA 6	0	Synovial Tissue	0
PsA 1	1	Synovial Tissue	46
PsA 2	1	Synovial Tissue	18
PsA 3	1	Synovial Tissue	6
PsA 4	1	Synovial Tissue	14
PsA 5	1	Synovial Tissue	25
PsA 6	1	Synovial Tissue	0
PsA 1	2	Synovial Tissue	50
PsA 2	2	Synovial Tissue	15
PsA 3	2	Synovial Tissue	22
PsA 4	2	Synovial Tissue	7
PsA 5	2	Synovial Tissue	25
PsA 6	2	Synovial Tissue	0
PsA 1	3	Synovial Tissue	40
PsA 2	3	Synovial Tissue	29
PsA 3	3	Synovial Tissue	8
PsA 4	3	Synovial Tissue	13
PsA 5	3	Synovial Tissue	24
PsA 6	3	Synovial Tissue	0
PsA 1	4	Synovial Tissue	32
PsA 2	4	Synovial Tissue	26
PsA 3	4	Synovial Tissue	9
PsA 4	4	Synovial Tissue	19
PsA 5	4	Synovial Tissue	44
PsA 6	4	Synovial Tissue	0
PsA 1	5	Synovial Tissue	19
PsA 2	5	Synovial Tissue	15
PsA 3	5	Synovial Tissue	19
PsA 4	5	Synovial Tissue	8
PsA 5	5	Synovial Tissue	20
PsA 6	5	Synovial Tissue	0
PsA 1	6	Synovial Tissue	58
PsA 2	6	Synovial Tissue	77
PsA 3	6	Synovial Tissue	21
PsA 4	6	Synovial Tissue	24
PsA 5	6	Synovial Tissue	16
PsA 6	6	Synovial Tissue	0
PsA 1	7	Synovial Tissue	274
PsA 2	7	Synovial Tissue	138
PsA 3	7	Synovial Tissue	5
PsA 4	7	Synovial Tissue	64
PsA 5	7	Synovial Tissue	84
PsA 6	7	Synovial Tissue	0
PsA 1	8	Synovial Tissue	252
PsA 2	8	Synovial Tissue	42
PsA 3	8	Synovial Tissue	37
PsA 4	8	Synovial Tissue	71
PsA 5	8	Synovial Tissue	41
PsA 6	8	Synovial Tissue	0
PsA 1	9	Synovial Tissue	115
PsA 2	9	Synovial Tissue	40
PsA 3	9	Synovial Tissue	21
PsA 4	9	Synovial Tissue	14
PsA 5	9	Synovial Tissue	15
PsA 6	9	Synovial Tissue	0
PsA 1	10	Synovial Tissue	27
PsA 2	10	Synovial Tissue	52
PsA 3	10	Synovial Tissue	14
PsA 4	10	Synovial Tissue	21
PsA 5	10	Synovial Tissue	23
PsA 6	10	Synovial Tissue	0
PsA 1	11	Synovial Tissue	83
PsA 2	11	Synovial Tissue	62
PsA 3	11	Synovial Tissue	10
PsA 4	11	Synovial Tissue	4
PsA 5	11	Synovial Tissue	14
PsA 6	11	Synovial Tissue	0
PsA 1	12	Synovial Tissue	45
PsA 2	12	Synovial Tissue	1
PsA 3	12	Synovial Tissue	4
PsA 4	12	Synovial Tissue	8
PsA 5	12	Synovial Tissue	31
PsA 6	12	Synovial Tissue	0
PsA 1	13	Synovial Tissue	41
PsA 2	13	Synovial Tissue	10
PsA 3	13	Synovial Tissue	8
PsA 4	13	Synovial Tissue	12
PsA 5	13	Synovial Tissue	5
PsA 6	13	Synovial Tissue	0
PsA 1	14	Synovial Tissue	6
PsA 2	14	Synovial Tissue	6
PsA 3	14	Synovial Tissue	1
PsA 4	14	Synovial Tissue	7
PsA 5	14	Synovial Tissue	2
PsA 6	14	Synovial Tissue	0
PsA 1	15	Synovial Tissue	4
PsA 2	15	Synovial Tissue	3
PsA 3	15	Synovial Tissue	0
PsA 4	15	Synovial Tissue	4
PsA 5	15	Synovial Tissue	2
PsA 6	15	Synovial Tissue	0
PsA 1	16	Synovial Tissue	2
PsA 2	16	Synovial Tissue	1
PsA 3	16	Synovial Tissue	0
PsA 4	16	Synovial Tissue	2
PsA 5	16	Synovial Tissue	0
PsA 6	16	Synovial Tissue	0
