# Supplementary material for: Linking Skin and Joint Inflammation in Psoriatic Arthritis through Shared CD8+ T Cell Clones
Source: Arthritis Rheumatol. 2025 Sep 21;78(1):152–65. doi: 10.1002/art.43286 (PMC12854012; doi:10.1002/art.43286)
Supplement: Supplementary file 7 — Supplementary Data 2: [file ART-78-152-s006.xlsx]

## Sheet: SCT assay FindAllMarkers
Results of FindAllMarkers i.e pools all cells from all patients and for each cluster, compares gene expression in that cluster vs all other cells
p_val	avg_log2FC	pct.1	pct.2	p_val_adj	cluster	gene
0	1.29523	0.904	0.349	0	0	GZMK
0	1.22471	0.992	0.682	0	0	CCL5
4.58e-238	0.78104	0.961	0.728	6.85e-234	0	CD74
5.37e-121	0.686681	0.921	0.766	8.03e-117	0	CRIP1
1.06e-161	0.66957	0.867	0.571	1.58e-157	0	GZMA
1.87e-187	0.62975	0.909	0.575	2.8e-183	0	CST7
4.55e-136	0.488718	0.583	0.301	6.8e-132	0	APOBEC3G
1.37e-39	0.487251	0.582	0.449	2.05e-35	0	LGALS1
3.45e-120	0.484798	0.723	0.464	5.16e-116	0	PLAAT4
5.23e-148	0.475774	0.695	0.378	7.81e-144	0	HLA-DPB1
4.05e-146	0.472504	0.556	0.258	6.06e-142	0	CD27
1.18e-77	0.471268	0.877	0.712	1.77e-73	0	S100A10
2.49e-133	0.465563	0.999	0.991	3.72e-129	0	TMSB4X
9.52e-116	0.462685	0.916	0.596	1.42e-111	0	NKG7
8.27e-95	0.459615	0.64	0.391	1.24e-90	0	CD8B
1.51e-102	0.45937	0.946	0.814	2.26e-98	0	ATP5F1E
1.02e-160	0.447824	0.596	0.261	1.52e-156	0	HLA-DRB5
2.55e-132	0.441463	0.685	0.381	3.81e-128	0	HLA-DPA1
1.03e-129	0.419239	0.551	0.266	1.54e-125	0	CXCR3
2.4e-142	0.405171	0.7	0.356	3.59e-138	0	HLA-DRB1
2.09e-87	0.400047	0.651	0.366	3.13e-83	0	GZMH
9.62e-85	0.397259	0.978	0.911	1.44e-80	0	SH3BGRL3
4.66e-83	0.377885	0.942	0.821	6.97e-79	0	MYL6
5.86e-46	0.367889	0.746	0.618	8.76e-42	0	TAGLN2
1.2e-54	0.3627	0.82	0.677	1.79e-50	0	EMP3
2.88e-68	0.351333	0.573	0.368	4.3e-64	0	ISG20
3.07e-75	0.349182	0.652	0.432	4.6e-71	0	GZMM
2.69e-60	0.336043	0.83	0.683	4.02e-56	0	PPDPF
1.37e-62	0.334856	0.802	0.6	2.06e-58	0	CD8A
1.07e-60	0.333278	0.981	0.931	1.6e-56	0	PFN1
1.06e-130	0.324724	0.545	0.235	1.58e-126	0	HLA-DRA
3.71e-69	0.32358	0.536	0.327	5.54e-65	0	GIMAP4
6.17e-58	0.317787	0.702	0.53	9.23e-54	0	SUB1
7.37e-58	0.307748	0.843	0.716	1.1e-53	0	OAZ1
4.5e-66	0.307709	0.962	0.86	6.73e-62	0	ARHGDIB
2.98e-51	0.307094	0.842	0.72	4.46e-47	0	CD99
4.69e-58	0.306262	0.81	0.664	7.02e-54	0	MYL12B
7.71e-59	0.300273	0.597	0.387	1.15e-54	0	COTL1
1.88e-45	0.299752	0.771	0.633	2.81e-41	0	CLIC1
2.47e-92	0.29354	1	0.996	3.69e-88	0	HLA-A
2.18e-32	0.290177	0.9	0.823	3.26e-28	0	S100A6
7.98e-49	0.289184	0.608	0.428	1.19e-44	0	PLP2
4.37e-44	0.283844	0.815	0.665	6.54e-40	0	HCST
3.69e-56	0.282842	0.538	0.336	5.52e-52	0	ITM2A
9.12e-55	0.280851	0.997	0.965	1.36e-50	0	RPS15A
1e-40	0.274992	0.692	0.535	1.5e-36	0	EZR
6.17e-45	0.270167	0.807	0.682	9.22e-41	0	LSP1
1.11e-27	0.268839	0.633	0.518	1.66e-23	0	LY6E
1.59e-38	0.267904	0.859	0.751	2.37e-34	0	CORO1A
2.26e-44	0.25678	0.706	0.551	3.38e-40	0	CALM2
5.98e-43	0.256433	0.62	0.459	8.95e-39	0	PSMB9
1.53e-44	0.25475	0.57	0.398	2.29e-40	0	LIME1
1.85e-37	0.253183	0.561	0.407	2.76e-33	0	GIMAP7
4.94e-43	0.250768	0.339	0.195	7.38e-39	0	ISG15
7.82e-57	0.248783	0.405	0.228	1.17e-52	0	GLIPR2
2.05e-37	0.246888	0.627	0.477	3.06e-33	0	UBL5
3.71e-44	0.243748	0.558	0.387	5.55e-40	0	RABAC1
6.32e-50	0.24245	0.564	0.372	9.44e-46	0	CLEC2B
9.87e-36	0.241071	0.645	0.495	1.48e-31	0	CYBA
8.06e-55	0.239986	0.307	0.152	1.21e-50	0	CMC1
1.1e-35	0.237473	0.951	0.902	1.64e-31	0	CFL1
3.22e-38	0.234106	0.902	0.795	4.82e-34	0	SERF2
5.53e-61	0.23194	0.279	0.127	8.27e-57	0	ITM2C
1.24e-22	0.229412	0.979	0.932	1.85e-18	0	RPS26
6.45e-26	0.229264	0.959	0.927	9.64e-22	0	IL32
4.03e-56	0.228937	0.376	0.203	6.03e-52	0	APOBEC3C
1.68e-36	0.228606	0.496	0.342	2.51e-32	0	ADGRE5
9.39e-41	0.227874	0.994	0.938	1.4e-36	0	RPS24
1.44e-25	0.227717	0.733	0.633	2.15e-21	0	CD2
2.77e-18	0.225304	0.453	0.345	4.14e-14	0	DUSP2
6.74e-35	0.224861	0.572	0.416	1.01e-30	0	CNN2
7.15e-29	0.224514	0.73	0.62	1.07e-24	0	UQCRB
2.13e-30	0.224387	0.765	0.662	3.18e-26	0	RHOA
1.43e-32	0.222731	0.57	0.421	2.14e-28	0	ANXA2
5.57e-37	0.218343	0.487	0.334	8.33e-33	0	DRAP1
3.31e-29	0.217192	0.78	0.682	4.94e-25	0	PSME1
7.08e-45	0.211777	0.344	0.195	1.06e-40	0	GYG1
3.5e-30	0.211207	0.789	0.666	5.24e-26	0	YWHAB
1.6e-50	0.210952	0.336	0.179	2.39e-46	0	OASL
2.5e-29	0.206905	0.992	0.953	3.74e-25	0	TMSB10
9.51e-30	0.204529	0.577	0.436	1.42e-25	0	LEPROTL1
1.79e-36	0.204491	0.514	0.355	2.67e-32	0	ATP5IF1
8.95e-25	0.203359	0.791	0.706	1.34e-20	0	TMA7
4.99e-36	0.203073	0.456	0.306	7.46e-32	0	POMP
1.32e-33	0.202233	0.467	0.322	1.97e-29	0	CSTB
3.9e-45	0.201406	0.354	0.2	5.83e-41	0	CCDC167
2.27e-32	0.201277	0.524	0.379	3.4e-28	0	CIB1
2.62e-28	0.200183	0.839	0.75	3.92e-24	0	HMGB1
4.88e-43	0.199949	0.971	0.9	7.3e-39	0	GAPDH
1.16e-69	0.199051	0.259	0.104	1.73e-65	0	HLA-DQA2
7.83e-24	0.198992	0.746	0.645	1.17e-19	0	ANXA1
6.54e-25	0.198818	0.652	0.524	9.78e-21	0	PCED1B-AS1
8.28e-21	0.198093	0.444	0.33	1.24e-16	0	TUBA4A
3.4e-52	0.198026	0.282	0.137	5.08e-48	0	HLA-DMA
3.25e-27	0.197336	0.81	0.701	4.85e-23	0	ARPC2
4.06e-41	0.195081	0.385	0.232	6.07e-37	0	SH2D1A
3.6e-25	0.193574	0.748	0.639	5.39e-21	0	ARPC3
1.34e-30	0.191658	0.577	0.42	2.01e-26	0	LITAF
3.71e-26	0.190936	0.654	0.529	5.55e-22	0	GMFG
5.06e-33	0.189156	0.449	0.305	7.56e-29	0	PET100
3e-16	0.188833	0.783	0.681	4.49e-12	0	CXCR4
3.45e-19	0.188085	0.649	0.546	5.16e-15	0	S100A11
8.83e-31	0.187023	0.565	0.415	1.32e-26	0	NDUFS5
1.86e-36	0.186341	0.404	0.255	2.78e-32	0	TC2N
3.37e-40	0.186331	0.339	0.196	5.04e-36	0	IDH2
4e-30	0.18498	0.54	0.395	5.97e-26	0	ATP5MD
4.3e-24	0.184703	0.771	0.662	6.43e-20	0	SRP14
6.24e-27	0.1841	0.547	0.41	9.33e-23	0	PTPRCAP
9.46e-26	0.181319	0.563	0.433	1.41e-21	0	PPP1CA
5.37e-27	0.181052	0.457	0.329	8.03e-23	0	ATP5MPL
4.02e-23	0.180247	0.593	0.473	6.02e-19	0	COX7A2
1.04e-19	0.179686	0.376	0.274	1.55e-15	0	CLDND1
1e-21	0.179405	0.774	0.675	1.5e-17	0	ATP5MG
4.43e-26	0.179016	0.389	0.263	6.62e-22	0	MYADM
9.41e-26	0.17767	0.565	0.435	1.41e-21	0	PSMA7
3.23e-23	0.17634	0.437	0.313	4.83e-19	0	PIK3R1
7.76e-23	0.176252	0.634	0.519	1.16e-18	0	COX6A1
2.46e-31	0.176229	0.377	0.244	3.68e-27	0	JPT1
4.35e-31	0.175825	0.547	0.39	6.51e-27	0	ANXA5
1.59e-41	0.175176	1	0.996	2.38e-37	0	HLA-C
5.13e-31	0.173874	0.379	0.243	7.68e-27	0	C12orf75
8.59e-22	0.173001	0.997	0.973	1.28e-17	0	RPL28
4.81e-23	0.17263	0.856	0.754	7.2e-19	0	RPL36AL
9.79e-32	0.172109	0.46	0.313	1.46e-27	0	SEM1
2.46e-30	0.168384	0.3	0.181	3.68e-26	0	GIMAP1
1.27e-25	0.168102	0.507	0.369	1.89e-21	0	CTSC
9.57e-36	0.167877	0.371	0.225	1.43e-31	0	TIGIT
2.6e-25	0.16758	0.547	0.415	3.88e-21	0	NDUFA1
2.13e-22	0.167529	0.616	0.493	3.18e-18	0	COX6B1
7.21e-30	0.166752	0.404	0.269	1.08e-25	0	RBX1
7.86e-21	0.166737	0.574	0.453	1.17e-16	0	HIGD2A
3.74e-22	0.166576	0.548	0.428	5.59e-18	0	GUK1
2.18e-18	0.165137	0.588	0.482	3.26e-14	0	LIMD2
1.53e-52	0.16448	0.175	0.067	2.29e-48	0	APOBEC3H
1.8e-23	0.164172	0.526	0.401	2.69e-19	0	EIF3G
1.26e-33	0.163802	0.331	0.199	1.88e-29	0	SAMD3
5.77e-25	0.161909	0.421	0.294	8.63e-21	0	STK17A
9.83e-23	0.161843	0.619	0.489	1.47e-18	0	ELOB
1.57e-27	0.161292	0.391	0.263	2.35e-23	0	OCIAD2
9.65e-43	0.159835	1	1	1.44e-38	0	B2M
4.02e-25	0.159439	0.408	0.287	6.02e-21	0	GABARAPL2
7.18e-22	0.159254	0.483	0.36	1.07e-17	0	DBI
1.69e-24	0.158399	0.421	0.297	2.53e-20	0	OPTN
5.81e-20	0.15756	0.679	0.555	8.69e-16	0	CD44
6.96e-31	0.157004	0.309	0.186	1.04e-26	0	LYST
2.16e-22	0.156762	0.454	0.334	3.23e-18	0	TRAPPC1
6.68e-20	0.156264	0.454	0.339	9.99e-16	0	DYNLL1
8.12e-27	0.155496	0.483	0.34	1.21e-22	0	GSTP1
4.97e-21	0.155011	0.475	0.36	7.43e-17	0	TRMT112
1.21e-21	0.154684	0.441	0.324	1.81e-17	0	PSMB10
1.02e-23	0.154183	0.44	0.315	1.52e-19	0	FYN
8.83e-23	0.153742	0.472	0.35	1.32e-18	0	ATP5MF
8.62e-23	0.15246	0.438	0.318	1.29e-18	0	ATP5PF
9.42e-19	0.152347	0.559	0.452	1.41e-14	0	KRTCAP2
5.76e-22	0.151604	0.487	0.366	8.61e-18	0	NDUFB8
3.32e-31	0.15093	0.258	0.144	4.97e-27	0	FABP5
3.96e-47	0.150037	0.188	0.078	5.92e-43	0	EIF4EBP1
7.71e-22	0.149517	0.485	0.363	1.15e-17	0	NDUFA11
1.29e-22	0.149457	0.419	0.299	1.93e-18	0	BLOC1S1
6.8e-26	0.149157	0.323	0.209	1.02e-21	0	CASP4
3.11e-24	0.148192	0.561	0.409	4.65e-20	0	KLRK1
1.89e-17	0.147902	0.595	0.493	2.83e-13	0	GABARAP
7.91e-21	0.147867	0.476	0.359	1.18e-16	0	UQCR10
7.08e-24	0.147258	0.339	0.227	1.06e-19	0	MRPL41
7.3e-26	0.147125	0.312	0.197	1.09e-21	0	LYAR
6.03e-16	0.146275	0.761	0.666	9.01e-12	0	HINT1
6.58e-29	0.146223	0.268	0.157	9.85e-25	0	AOAH
1.91e-20	0.146047	0.429	0.314	2.86e-16	0	NDUFA3
1.59e-19	0.14593	0.391	0.284	2.37e-15	0	ZYX
3.63e-18	0.145856	0.788	0.695	5.42e-14	0	CD3D
5.49e-18	0.145052	0.572	0.466	8.21e-14	0	NDUFA13
3.66e-22	0.144988	0.421	0.302	5.48e-18	0	VPS28
3.67e-15	0.14467	0.547	0.451	5.48e-11	0	PSME2
6.92e-16	0.144614	0.579	0.481	1.04e-11	0	LCK
7.5e-17	0.144104	0.913	0.834	1.12e-12	0	EEF1D
4.23e-23	0.143761	0.331	0.222	6.32e-19	0	MRPL54
2.29e-27	0.143436	0.302	0.187	3.43e-23	0	PSMA4
6.86e-20	0.142656	0.523	0.402	1.03e-15	0	WIPF1
2.35e-18	0.142382	0.529	0.418	3.51e-14	0	COX5B
4.27e-09	0.141963	0.996	0.959	6.39e-05	0	RPS19
3.64e-39	0.141868	0.329	0.182	5.44e-35	0	HLA-DQA1
1.28e-19	0.141734	0.522	0.408	1.91e-15	0	ARL6IP1
9.35e-23	0.141584	0.388	0.271	1.4e-18	0	TECR
3.53e-24	0.14063	0.334	0.22	5.28e-20	0	IFI27L2
6.15e-20	0.140609	0.416	0.303	9.2e-16	0	RGS10
1.54e-19	0.140297	0.385	0.279	2.31e-15	0	ARRB2
5.23e-30	0.139727	0.226	0.123	7.82e-26	0	PLAAT3
3.01e-19	0.139026	0.439	0.327	4.5e-15	0	EVI2B
5.41e-21	0.138761	0.437	0.319	8.1e-17	0	COX5A
1.79e-33	0.138307	1	0.999	2.67e-29	0	HLA-B
1.2e-29	0.138244	0.223	0.121	1.8e-25	0	MT1F
3.87e-17	0.138189	0.464	0.359	5.78e-13	0	GYPC
8.07e-19	0.138069	0.351	0.25	1.21e-14	0	UBE2L6
3.6e-19	0.13772	0.337	0.237	5.39e-15	0	ARPC5L
1.05e-20	0.137644	0.39	0.278	1.57e-16	0	COPS9
6.28e-20	0.137626	0.44	0.325	9.39e-16	0	PSMB3
2.37e-09	0.13666	0.905	0.86	3.54e-05	0	CD52
6.02e-16	0.136446	0.516	0.413	9e-12	0	ARPC5
3.07e-21	0.136342	0.391	0.277	4.6e-17	0	PSMB6
3.27e-16	0.135436	0.896	0.841	4.89e-12	0	CD3E
1.3e-24	0.134639	0.214	0.123	1.94e-20	0	GCHFR
6.86e-16	0.134569	0.63	0.522	1.03e-11	0	COX6C
1.52e-18	0.134518	0.409	0.302	2.27e-14	0	ATP5PD
1.92e-17	0.134504	0.559	0.445	2.87e-13	0	VAMP2
3.01e-17	0.134084	0.458	0.353	4.5e-13	0	PSMB1
1.16e-18	0.133838	0.449	0.337	1.73e-14	0	GNG5
1.95e-18	0.132706	0.39	0.285	2.92e-14	0	NDUFB10
1.54e-18	0.132675	0.453	0.341	2.31e-14	0	WDR83OS
8.34e-18	0.13232	0.399	0.294	1.25e-13	0	TRIR
5.87e-18	0.131848	0.501	0.385	8.78e-14	0	ATP6V0C
7.96e-25	0.131181	0.262	0.16	1.19e-20	0	AP3S1
3.86e-18	0.130431	0.408	0.303	5.77e-14	0	PSMA6
1.64e-16	0.130221	0.41	0.309	2.46e-12	0	PPP1R18
5.87e-17	0.130175	0.447	0.34	8.78e-13	0	NEDD8
1.09e-17	0.130108	0.431	0.324	1.63e-13	0	SHISA5
2.36e-20	0.129605	0.305	0.205	3.53e-16	0	PSTPIP1
1.04e-18	0.12912	0.4	0.292	1.55e-14	0	BUB3
3.12e-14	0.128567	0.617	0.518	4.66e-10	0	UQCR11
1.32e-12	0.128173	0.633	0.549	1.97e-08	0	SNRPD2
4.58e-10	0.127635	0.401	0.327	6.85e-06	0	YPEL5
1.74e-09	0.127315	0.474	0.4	2.6e-05	0	IRF1
4.01e-13	0.127072	0.992	0.945	6e-09	0	RPL7A
6.29e-11	0.126434	0.956	0.927	9.4e-07	0	EIF1
3.08e-33	0.126391	0.147	0.064	4.61e-29	0	ENC1
1.21e-16	0.125957	0.367	0.27	1.81e-12	0	DNAJC8
1.46e-13	0.125747	0.567	0.469	2.18e-09	0	CAP1
2.62e-15	0.125736	0.383	0.289	3.92e-11	0	TBCB
7.48e-14	0.125623	0.643	0.545	1.12e-09	0	SEPTIN7
4.36e-15	0.125406	0.387	0.295	6.51e-11	0	LSM7
2.39e-17	0.125261	0.332	0.236	3.58e-13	0	CARD16
3.47e-12	0.125238	0.64	0.557	5.19e-08	0	DAZAP2
7.28e-12	0.125128	0.975	0.903	1.09e-07	0	RPS29
1.15e-15	0.125119	0.444	0.344	1.72e-11	0	COPE
7.27e-20	0.124999	0.325	0.222	1.09e-15	0	ARHGAP9
2.78e-25	0.124784	0.225	0.129	4.15e-21	0	B3GNT2
2.43e-16	0.124769	0.387	0.289	3.64e-12	0	MDH2
3.19e-15	0.124753	0.433	0.335	4.76e-11	0	ATP5ME
9.62e-17	0.124414	0.492	0.381	1.44e-12	0	TMEM258
1.19e-12	0.124379	0.835	0.773	1.78e-08	0	H3F3A
1.68e-10	0.123222	0.627	0.56	2.51e-06	0	OST4
7.8e-14	0.12296	0.406	0.317	1.17e-09	0	TBC1D10C
1.13e-18	0.122879	0.344	0.242	1.7e-14	0	MAGOH
1.61e-10	0.122666	0.892	0.853	2.41e-06	0	CALM1
2.65e-35	0.122095	0.16	0.07	3.96e-31	0	PECAM1
1.54e-18	0.121727	0.317	0.219	2.31e-14	0	MCUB
2.19e-17	0.12054	0.364	0.263	3.28e-13	0	NDUFA6
2.01e-14	0.120153	0.389	0.298	3e-10	0	NDUFB4
1.03e-12	0.120084	0.661	0.578	1.54e-08	0	SUMO2
7.19e-19	0.119763	0.325	0.224	1.07e-14	0	LAMTOR5
5.1e-14	0.119594	0.415	0.323	7.62e-10	0	NDUFC2
4.04e-15	0.119127	0.38	0.287	6.05e-11	0	PSMD8
1.73e-18	0.119106	0.31	0.212	2.59e-14	0	ZBTB38
2.11e-10	0.119101	0.771	0.72	3.16e-06	0	RAC2
3.84e-15	0.118833	0.425	0.326	5.75e-11	0	PAXX
2.77e-14	0.118572	0.364	0.276	4.14e-10	0	FIS1
1.12e-12	0.118534	0.428	0.342	1.67e-08	0	COX7B
1.72e-15	0.118124	0.419	0.319	2.57e-11	0	REEP5
3.94e-13	0.118118	0.454	0.363	5.89e-09	0	PSMB8
4.01e-15	0.117971	0.419	0.318	6e-11	0	PDCD4
9.72e-12	0.117671	0.676	0.597	1.45e-07	0	CHCHD2
2.81e-15	0.117553	0.3	0.214	4.2e-11	0	KRT10
1.16e-13	0.117517	0.405	0.316	1.73e-09	0	VAMP8
5.68e-16	0.117442	0.408	0.308	8.5e-12	0	ERH
2.67e-15	0.117202	0.415	0.314	3.99e-11	0	SLC9A3R1
1.9e-16	0.117047	0.373	0.274	2.84e-12	0	PRDX5
6.99e-16	0.116486	0.334	0.241	1.05e-11	0	POLD4
3.59e-18	0.116424	0.274	0.183	5.37e-14	0	GTF3C6
4e-10	0.116402	0.995	0.935	5.98e-06	0	RPL26
8.45e-14	0.115981	0.335	0.249	1.26e-09	0	CDK2AP2
6.06e-13	0.115905	0.439	0.345	9.07e-09	0	SEPTIN9
3.98e-12	0.115735	0.529	0.435	5.94e-08	0	COX8A
1.53e-12	0.115253	0.486	0.394	2.29e-08	0	SELPLG
4.05e-15	0.114924	0.341	0.251	6.05e-11	0	RNF7
5.55e-15	0.114811	0.517	0.411	8.29e-11	0	SAP18
1.01e-18	0.114662	0.245	0.157	1.51e-14	0	HSPB11
1.14e-11	0.114537	0.794	0.733	1.7e-07	0	YWHAZ
6e-14	0.114256	0.594	0.489	8.97e-10	0	ITGB2
3.46e-36	0.114202	0.131	0.052	5.17e-32	0	EOMES
5.84e-11	0.114063	0.332	0.255	8.74e-07	0	FAM177A1
1.15e-13	0.11389	0.401	0.31	1.72e-09	0	UQCRQ
1.01e-12	0.113882	0.444	0.355	1.51e-08	0	ARF5
3.87e-13	0.113388	0.328	0.247	5.78e-09	0	TERF2IP
9.81e-16	0.113316	0.333	0.24	1.47e-11	0	MICOS13
4.49e-14	0.113046	0.348	0.26	6.71e-10	0	RHOF
6.39e-16	0.112779	0.319	0.228	9.55e-12	0	NDUFS6
4.44e-12	0.111663	0.464	0.377	6.64e-08	0	ARHGDIA
2.29e-13	0.111652	0.402	0.312	3.42e-09	0	SH3BGRL
8.61e-08	0.111544	0.512	0.448	0.001288	0	UCP2
1.42e-10	0.111317	0.562	0.481	2.13e-06	0	NDUFA4
2.33e-15	0.1113	0.294	0.208	3.48e-11	0	CCNDBP1
9.68e-14	0.11099	0.498	0.397	1.45e-09	0	PARK7
2.22e-13	0.110616	0.407	0.316	3.32e-09	0	SF3B5
4.44e-22	0.110518	0.299	0.191	6.64e-18	0	HLA-DQB1
2.73e-13	0.110271	0.37	0.282	4.07e-09	0	SCAND1
1.14e-12	0.110153	0.309	0.231	1.7e-08	0	TMEM14B
6.42e-13	0.109918	0.52	0.423	9.6e-09	0	PRR13
1.9e-10	0.109744	0.835	0.754	2.84e-06	0	BTF3
3.62e-14	0.10947	0.263	0.184	5.42e-10	0	PYHIN1
1.24e-10	0.109405	0.359	0.28	1.85e-06	0	RPS27L
2.33e-12	0.109356	0.368	0.285	3.48e-08	0	MRPS21
5.24e-17	0.109331	0.319	0.223	7.83e-13	0	DCTN3
1.41e-14	0.108894	0.36	0.268	2.11e-10	0	SYF2
8.09e-20	0.108838	0.286	0.186	1.21e-15	0	F2R
4.45e-10	0.108805	0.457	0.382	6.65e-06	0	NDUFB11
1.55e-06	0.108716	0.222	0.176	0.0231356	0	IFI6
1.5e-12	0.108343	0.341	0.259	2.25e-08	0	GIMAP5
5.82e-12	0.10826	0.396	0.309	8.7e-08	0	PPP2R5C
2.27e-14	0.107955	0.339	0.25	3.39e-10	0	NDUFA12
2.32e-13	0.10771	0.312	0.231	3.47e-09	0	AIP
1.56e-13	0.107531	0.272	0.194	2.33e-09	0	KRAS
1.69e-10	0.107077	0.996	0.941	2.53e-06	0	RPS7
2.45e-11	0.106935	0.437	0.355	3.67e-07	0	SEC61G
1.87e-14	0.1069	0.291	0.208	2.8e-10	0	CCDC12
1.35e-11	0.106891	0.485	0.397	2.01e-07	0	ATP5MC3
1.1e-09	0.106803	0.601	0.528	1.64e-05	0	RNASEK
2.74e-13	0.106688	0.385	0.295	4.09e-09	0	UBE2I
3.29e-12	0.106656	0.369	0.287	4.92e-08	0	SNRPG
8.52e-27	0.106476	0.141	0.066	1.27e-22	0	CD81
5.84e-11	0.106019	0.446	0.363	8.73e-07	0	UBXN1
1.43e-14	0.105965	0.392	0.295	2.14e-10	0	CYTOR
1.14e-08	0.105577	0.994	0.934	0.000169855	0	FAU
6.19e-13	0.104675	0.383	0.293	9.25e-09	0	SH3KBP1
1.5e-40	0.104652	0.11	0.037	2.24e-36	0	PDLIM1
1.08e-12	0.104392	0.344	0.262	1.62e-08	0	SUMO1
1.24e-13	0.104307	0.292	0.211	1.86e-09	0	TRAPPC5
2.26e-12	0.104305	0.321	0.242	3.39e-08	0	TSTD1
1.68e-06	0.104251	0.999	0.972	0.0251792	0	RPS27
2.28e-13	0.104127	0.392	0.299	3.41e-09	0	TBCA
1.81e-11	0.103548	0.362	0.28	2.71e-07	0	ROMO1
9.35e-14	0.103495	0.269	0.191	1.4e-09	0	NDUFB6
1.27e-11	0.103435	0.327	0.25	1.9e-07	0	SRI
8.59e-15	0.103077	0.231	0.156	1.28e-10	0	MRPL10
3.45e-09	0.10292	0.654	0.574	5.15e-05	0	EIF3K
2.85e-10	0.102257	0.468	0.388	4.26e-06	0	NDUFB2
1.2e-09	0.102149	0.168	0.116	1.79e-05	0	MX1
7.27e-12	0.101703	0.379	0.294	1.09e-07	0	MICOS10
9.63e-15	0.101626	0.3	0.213	1.44e-10	0	PSMB2
8.42e-16	0.101429	0.22	0.143	1.26e-11	0	SLF1
3e-14	0.10142	0.292	0.208	4.49e-10	0	TALDO1
2.52e-15	0.101251	0.224	0.148	3.77e-11	0	HMGA1
3.77e-12	0.101149	0.363	0.278	5.64e-08	0	IK
2.7e-14	0.101083	0.258	0.179	4.03e-10	0	UBE2A
4.87e-13	0.101038	0.29	0.211	7.29e-09	0	PDCD5
1.16e-11	0.100964	0.358	0.277	1.73e-07	0	PSMA2
1.38e-12	0.100782	0.288	0.211	2.07e-08	0	GPS2
6.92e-12	0.100701	0.389	0.304	1.03e-07	0	ANXA11
1.44e-10	0.100552	0.43	0.35	2.15e-06	0	CUTA
1.42e-11	0.100386	0.453	0.362	2.13e-07	0	TLE5
5.11e-09	-0.100583	0.075	0.125	7.64e-05	0	CDKN1A
1.04e-09	-0.101623	0.096	0.152	1.56e-05	0	PHTF2
3.83e-07	-0.102068	0.194	0.248	0.00572213	0	PIM1
2.65e-10	-0.102498	0.105	0.165	3.96e-06	0	RAPGEF6
8.28e-17	-0.102716	0.045	0.113	1.24e-12	0	PTGER2
1.05e-09	-0.103	0.107	0.165	1.58e-05	0	SLAMF1
8.11e-13	-0.103609	0.104	0.175	1.21e-08	0	XBP1
2.22e-09	-0.104474	0.175	0.24	3.32e-05	0	MGAT4A
2.79e-07	-0.104529	0.995	0.962	0.00416599	0	RPL11
2.07e-10	-0.108812	0.099	0.16	3.1e-06	0	GLUL
3.51e-13	-0.110042	0.136	0.214	5.25e-09	0	FKBP11
4.95e-09	-0.111902	0.136	0.195	7.4e-05	0	FKBP5
4.49e-09	-0.11279	0.994	0.953	6.71e-05	0	RPL19
1.81e-07	-0.113246	0.156	0.209	0.00271207	0	PAG1
1.49e-08	-0.116099	0.248	0.311	0.000223074	0	ARHGAP15
5.34e-23	-0.116676	0.024	0.1	7.99e-19	0	SATB1
1.67e-06	-0.116794	0.599	0.656	0.0248952	0	IFITM2
4.14e-10	-0.121156	0.154	0.219	6.19e-06	0	GATA3
1.07e-17	-0.128576	0.047	0.119	1.6e-13	0	NCR3
1.68e-06	-0.129247	0.617	0.653	0.0250709	0	MT-ND2
3.58e-07	-0.131097	0.362	0.419	0.00535908	0	FUS
3.25e-06	-0.131142	0.202	0.25	0.0485306	0	TOB1
1.14e-08	-0.131443	0.99	0.941	0.000171181	0	RPL18A
1.49e-09	-0.132949	0.437	0.498	2.23e-05	0	SNHG29
1.69e-20	-0.134281	0.045	0.124	2.53e-16	0	ANKRD28
3.17e-08	-0.137172	0.161	0.215	0.000473544	0	JAML
1.35e-07	-0.137694	0.08	0.124	0.0020112	0	LINC02446
1.23e-09	-0.138898	0.165	0.226	1.84e-05	0	HIF1A
8.19e-28	-0.139479	0.022	0.109	1.22e-23	0	PLAC8
1.39e-10	-0.139898	0.212	0.282	2.07e-06	0	STAT3
7.77e-11	-0.141645	0.167	0.237	1.16e-06	0	HOPX
5.16e-07	-0.142388	0.259	0.311	0.00771609	0	ARID5B
1.59e-11	-0.144098	0.979	0.915	2.38e-07	0	RPL21
2.49e-24	-0.144332	0.056	0.15	3.72e-20	0	CD226
5.25e-08	-0.144806	0.941	0.886	0.000785283	0	RPL9
2.42e-08	-0.14738	0.685	0.723	0.000361955	0	EEF2
8.51e-09	-0.148856	0.725	0.736	0.000127274	0	RPL7
8.78e-17	-0.149964	0.076	0.152	1.31e-12	0	AHR
3.81e-07	-0.150518	0.202	0.253	0.00569031	0	LINC01871
4.41e-07	-0.150682	0.989	0.948	0.0065926	0	RPS18
5.47e-17	-0.151103	0.148	0.239	8.18e-13	0	PRNP
1.48e-09	-0.153758	0.727	0.753	2.21e-05	0	FXYD5
4.38e-17	-0.154975	0.204	0.303	6.55e-13	0	TMEM123
8.93e-10	-0.15619	0.439	0.497	1.34e-05	0	HSP90B1
2.58e-09	-0.157899	0.997	0.964	3.86e-05	0	RPS12
5.46e-07	-0.158831	0.989	0.952	0.00816987	0	RPS8
2.72e-11	-0.161203	0.182	0.253	4.06e-07	0	PTGER4
5.62e-18	-0.161753	1	0.994	8.4e-14	0	EEF1A1
3.8e-09	-0.163727	0.179	0.238	5.69e-05	0	CBLB
5.71e-23	-0.170214	0.079	0.176	8.54e-19	0	KDSR
1.67e-35	-0.172529	0.015	0.117	2.5e-31	0	MAL
1.99e-07	-0.174096	0.981	0.973	0.00296982	0	MT-CO2
4.53e-10	-0.174624	0.238	0.304	6.77e-06	0	CD82
1.18e-30	-0.174772	0.033	0.134	1.76e-26	0	ADGRG1
7.87e-26	-0.175125	0.221	0.122	1.18e-21	0	CCL4L2
2.88e-17	-0.178282	0.995	0.953	4.31e-13	0	RPL34
1.96e-10	-0.178806	0.919	0.879	2.94e-06	0	RPL5
5.11e-11	-0.182201	0.626	0.674	7.65e-07	0	MT-ND4
4.36e-28	-0.184148	0.027	0.118	6.52e-24	0	ENTPD1
7.08e-12	-0.184811	0.958	0.917	1.06e-07	0	RPL8
7.52e-15	-0.186198	0.101	0.174	1.12e-10	0	NFKBIZ
7.21e-12	-0.190871	0.195	0.265	1.08e-07	0	PDE4D
2.94e-08	-0.191845	0.428	0.476	0.000439816	0	STK17B
1.17e-08	-0.192668	0.217	0.278	0.000175254	0	HSPD1
1.05e-20	-0.202114	0.996	0.948	1.57e-16	0	RPL32
7.57e-15	-0.203057	0.98	0.935	1.13e-10	0	RPS6
4.87e-19	-0.20422	0.063	0.142	7.29e-15	0	CTLA4
1.6e-17	-0.210197	0.138	0.228	2.4e-13	0	KLRD1
3.27e-17	-0.211347	0.149	0.237	4.89e-13	0	BATF
4.8e-41	-0.211961	0.011	0.124	7.18e-37	0	CCR6
4.19e-12	-0.212448	0.784	0.803	6.27e-08	0	MT-ATP6
1.02e-11	-0.213405	0.212	0.283	1.53e-07	0	BIRC3
1.7e-26	-0.213805	0.109	0.223	2.54e-22	0	AQP3
6.34e-12	-0.213841	0.387	0.46	9.48e-08	0	HSPA5
5.42e-34	-0.216043	0.033	0.141	8.11e-30	0	CTSH
2.36e-21	-0.218484	0.081	0.172	3.53e-17	0	SELL
6.98e-18	-0.222701	0.145	0.235	1.04e-13	0	PRDM1
1.04e-11	-0.224481	0.907	0.911	1.55e-07	0	MT-CYB
4.11e-17	-0.225764	0.974	0.916	6.15e-13	0	RPS13
4.92e-14	-0.226362	0.972	0.926	7.36e-10	0	RPL3
1.85e-21	-0.22789	0.149	0.252	2.77e-17	0	BHLHE40
7.1e-13	-0.228757	0.789	0.807	1.06e-08	0	FTL
1.31e-20	-0.230631	0.846	0.84	1.96e-16	0	RPL22
4.12e-15	-0.233441	0.259	0.345	6.16e-11	0	ID2
3.14e-16	-0.233509	0.104	0.184	4.7e-12	0	RGS2
2.85e-19	-0.234058	0.706	0.757	4.26e-15	0	RPL4
4.5e-13	-0.237569	0.18	0.252	6.72e-09	0	RBPJ
8.52e-56	-0.23763	0.509	0.293	1.27e-51	0	CCL4
2.67e-14	-0.248659	0.776	0.758	3.99e-10	0	EEF1B2
6.08e-21	-0.248875	0.774	0.827	9.1e-17	0	MT-ND4L
8.51e-11	-0.249615	0.782	0.807	1.27e-06	0	MT-ATP8
2.79e-13	-0.250793	0.117	0.187	4.18e-09	0	HSPH1
3.3e-17	-0.256038	0.911	0.917	4.93e-13	0	MT-CO3
5.6e-22	-0.261281	0.107	0.205	8.37e-18	0	PHLDA1
5.45e-12	-0.261534	0.197	0.27	8.14e-08	0	GADD45B
9.49e-26	-0.26642	0.624	0.718	1.42e-21	0	PABPC1
2.03e-42	-0.269333	0.079	0.227	3.04e-38	0	TIMP1
3.86e-10	-0.287488	0.334	0.394	5.77e-06	0	DDIT4
7.95e-33	-0.291761	0.646	0.725	1.19e-28	0	EEF1G
2.28e-20	-0.299617	0.051	0.13	3.41e-16	0	NR4A1
5.82e-36	-0.301165	0.991	0.964	8.7e-32	0	TPT1
1.79e-19	-0.301913	0.322	0.421	2.67e-15	0	ZFP36L1
1.84e-46	-0.3047	0.029	0.165	2.76e-42	0	TNFRSF18
1.89e-44	-0.309214	0.134	0.297	2.82e-40	0	RORA
7.26e-24	-0.31484	0.569	0.671	1.09e-19	0	HSP90AB1
3.22e-17	-0.344112	0.204	0.294	4.82e-13	0	HSPB1
1.13e-06	-0.350376	0.751	0.759	0.0168588	0	MTRNR2L12
9.49e-25	-0.350856	0.501	0.618	1.42e-20	0	JUNB
7.5e-39	-0.356537	0.939	0.924	1.12e-34	0	RPLP0
2.89e-18	-0.360821	0.76	0.799	4.32e-14	0	HSPA8
8.34e-21	-0.366867	0.291	0.392	1.25e-16	0	SLC2A3
4.39e-30	-0.383748	0.049	0.151	6.57e-26	0	FGFBP2
1.08e-22	-0.427561	0.986	0.988	1.61e-18	0	MALAT1
2.79e-20	-0.429648	0.255	0.353	4.17e-16	0	PPP1R15A
5.12e-24	-0.488408	0.39	0.478	7.66e-20	0	LTB
2.68e-40	-0.516394	0.341	0.496	4.01e-36	0	NFKBIA
2.34e-29	-0.531966	0.294	0.422	3.5e-25	0	DUSP1
1.45e-15	-0.57655	0.635	0.686	2.17e-11	0	HSP90AA1
2.19e-72	-0.616413	0.114	0.333	3.27e-68	0	KLRB1
2.65e-22	-0.736968	0.327	0.438	3.96e-18	0	FOS
2.62e-118	-0.919868	0.257	0.541	3.92e-114	0	IL7R
2.88e-33	-1.02742	0.045	0.156	4.31e-29	0	CXCL13
4.72e-48	-1.32491	0.089	0.247	7.06e-44	0	HSPA1B
5e-37	-1.48748	0.147	0.282	7.48e-33	0	HSPA1A
2.59e-75	-1.5778	0.067	0.272	3.87e-71	0	GNLY
0	1.27442	0.999	0.987	0	1	MALAT1
3.54e-238	1.19725	0.626	0.232	5.3e-234	1	HSPA1A
0	1.13397	0.977	0.846	0	1	PTPRC
6.01e-264	1.11174	0.596	0.194	8.98e-260	1	HSPA1B
0	1.096	0.66	0.242	0	1	NEAT1
6.21e-301	0.965794	0.794	0.408	9.29e-297	1	RNF213
2.12e-98	0.899133	0.747	0.529	3.16e-94	1	JUN
1.58e-266	0.891088	0.79	0.438	2.36e-262	1	STK17B
2.05e-292	0.87712	0.65	0.255	3.07e-288	1	IKZF3
0	0.837995	0.594	0.195	0	1	CBLB
1.96e-222	0.819292	0.718	0.371	2.93e-218	1	RESF1
2.58e-243	0.8061	0.767	0.427	3.86e-239	1	MBNL1
1.07e-209	0.788102	0.725	0.403	1.61e-205	1	EML4
6.96e-170	0.772586	0.511	0.217	1.04e-165	1	RBPJ
5.45e-122	0.770177	0.625	0.357	8.14e-118	1	SLC2A3
1.49e-167	0.769649	0.81	0.584	2.23e-163	1	LCP1
3.86e-129	0.762621	0.784	0.549	5.77e-125	1	AHNAK
4.02e-244	0.758431	0.586	0.224	6.01e-240	1	PDE4D
1.33e-126	0.756002	0.928	0.741	1.99e-122	1	MTRNR2L12
4.66e-194	0.721907	0.573	0.25	6.97e-190	1	RORA
2.84e-82	0.704777	0.788	0.67	4.25e-78	1	HSP90AA1
1.19e-200	0.70219	0.517	0.196	1.78e-196	1	PRDM1
2.02e-130	0.697664	0.378	0.137	3.02e-126	1	IFNG
5.29e-107	0.686529	0.648	0.422	7.9e-103	1	SYNE2
2.08e-44	0.675206	0.478	0.329	3.11e-40	1	SAT1
1.24e-180	0.661775	0.686	0.372	1.85e-176	1	IQGAP1
1.33e-164	0.660149	0.576	0.277	1.99e-160	1	SLFN5
2.34e-162	0.657113	0.508	0.214	3.5e-158	1	BHLHE40
1.01e-95	0.652865	0.367	0.161	1.51e-91	1	HSPH1
1.18e-181	0.634082	0.664	0.344	1.77e-177	1	AKAP13
2.74e-169	0.629506	0.575	0.265	4.09e-165	1	RNF19A
2.6e-199	0.629131	0.547	0.219	3.89e-195	1	MACF1
1.71e-51	0.620853	0.427	0.27	2.56e-47	1	HSPB1
1.45e-176	0.616169	0.606	0.291	2.17e-172	1	DDX17
5.48e-295	0.60876	0.39	0.08	8.19e-291	1	ENTPD1
1.46e-172	0.607133	0.576	0.263	2.18e-168	1	NIBAN1
3.74e-143	0.604487	0.702	0.437	5.59e-139	1	PRRC2C
7.94e-64	0.596998	0.56	0.37	1.19e-59	1	DDIT4
4.33e-140	0.594449	0.755	0.522	6.48e-136	1	SON
5.16e-157	0.594039	0.559	0.272	7.72e-153	1	CELF2
1.05e-71	0.588343	0.689	0.483	1.57e-67	1	TNFAIP3
2.64e-227	0.574895	0.418	0.116	3.95e-223	1	AHR
1.88e-188	0.565864	0.516	0.199	2.81e-184	1	VPS13C
2.57e-224	0.563291	0.51	0.172	3.85e-220	1	PAG1
7.31e-201	0.556223	0.512	0.189	1.09e-196	1	LNPEP
6.84e-172	0.550081	0.556	0.243	1.02e-167	1	SPTAN1
3.32e-164	0.547703	0.541	0.239	4.96e-160	1	ATP2B4
7.43e-112	0.547543	0.53	0.278	1.11e-107	1	GBP5
9.7e-94	0.546577	0.624	0.389	1.45e-89	1	ZFP36L1
3.61e-141	0.544081	0.589	0.304	5.4e-137	1	ETS1
2.02e-128	0.541156	0.535	0.266	3.02e-124	1	NR3C1
1.84e-155	0.534038	0.475	0.194	2.75e-151	1	HIF1A
4.87e-116	0.53303	0.603	0.346	7.29e-112	1	CD96
1.04e-71	0.529747	0.179	0.054	1.55e-67	1	HSPA6
7.61e-125	0.518237	0.549	0.271	1.14e-120	1	CD82
1.63e-117	0.517842	0.655	0.404	2.43e-113	1	STK4
4.08e-199	0.516557	0.258	0.05	6.1e-195	1	PTPN13
1.69e-153	0.511343	0.494	0.21	2.53e-149	1	ANKRD44
2.19e-101	0.506513	0.63	0.391	3.27e-97	1	FUS
2.79e-120	0.502411	0.509	0.251	4.17e-116	1	STAT3
1.09e-51	0.500618	0.861	0.798	1.63e-47	1	MT-ATP8
8.23e-113	0.494409	0.545	0.292	1.23e-108	1	CANX
1.14e-84	0.4943	0.694	0.496	1.7e-80	1	SPOCK2
1.98e-160	0.483757	0.453	0.171	2.95e-156	1	KMT2A
8.18e-156	0.481031	0.465	0.185	1.22e-151	1	WNK1
7.33e-131	0.480857	0.468	0.207	1.1e-126	1	MYCBP2
2.48e-130	0.480084	0.556	0.28	3.71e-126	1	DDX6
2.45e-102	0.478771	0.558	0.32	3.67e-98	1	MBP
3.06e-139	0.47734	0.517	0.233	4.58e-135	1	ITK
4.77e-59	0.474333	0.198	0.076	7.13e-55	1	TNFRSF9
1.56e-75	0.473483	0.678	0.494	2.34e-71	1	MYH9
7.09e-111	0.470964	0.515	0.245	1.06e-106	1	DUSP4
3.65e-130	0.470948	0.414	0.166	5.46e-126	1	FKBP5
4.13e-44	0.470946	0.489	0.328	6.17e-40	1	PPP1R15A
1.47e-98	0.469428	0.554	0.315	2.2e-94	1	SMCHD1
2.08e-106	0.467821	0.48	0.237	3.11e-102	1	SLA
4.77e-145	0.466311	0.441	0.174	7.14e-141	1	NKTR
2.5e-107	0.46309	0.393	0.17	3.74e-103	1	ITGAE
4.84e-170	0.462882	0.407	0.136	7.24e-166	1	GPRIN3
8.17e-96	0.460484	0.584	0.351	1.22e-91	1	EIF4G2
3.41e-94	0.45987	0.607	0.378	5.09e-90	1	KMT2E
1.23e-98	0.459416	0.544	0.308	1.84e-94	1	RSRP1
1.17e-99	0.459343	0.587	0.341	1.75e-95	1	HNRNPU
7.4e-111	0.456854	0.473	0.223	1.11e-106	1	PTGER4
3.18e-102	0.45341	0.472	0.235	4.76e-98	1	SYTL3
4.81e-60	0.448474	0.44	0.259	7.19e-56	1	BIRC3
3.57e-109	0.447261	0.491	0.247	5.34e-105	1	SLC38A1
3.83e-56	0.446753	0.503	0.328	5.73e-52	1	LBH
2.77e-223	0.446711	0.319	0.068	4.13e-219	1	RUNX2
3.96e-36	0.44651	0.383	0.25	5.93e-32	1	GADD45B
8.28e-127	0.44515	0.472	0.211	1.24e-122	1	DYNC1H1
4.99e-93	0.445058	0.58	0.35	7.46e-89	1	ACTR2
7.95e-116	0.444096	0.39	0.158	1.19e-111	1	SLC38A2
8.84e-98	0.44345	0.234	0.071	1.32e-93	1	GEM
4.66e-167	0.443343	0.392	0.129	6.97e-163	1	CD84
6.96e-76	0.439116	0.609	0.41	1.04e-71	1	ANKRD12
1.11e-138	0.433301	0.376	0.134	1.66e-134	1	SMARCA2
9.67e-118	0.432804	0.436	0.187	1.45e-113	1	JAML
1.29e-92	0.430648	0.416	0.192	1.93e-88	1	CXCR6
1.01e-92	0.430646	0.473	0.25	1.51e-88	1	TLN1
1.11e-85	0.429187	0.512	0.284	1.66e-81	1	ARID5B
4.63e-151	0.427521	0.423	0.156	6.92e-147	1	OGA
1.64e-87	0.427236	0.46	0.239	2.45e-83	1	PDE4B
1.07e-88	0.425546	0.455	0.233	1.6e-84	1	TNFRSF1B
3.19e-77	0.42386	0.577	0.369	4.77e-73	1	EMB
3.7e-63	0.422324	0.802	0.708	5.53e-59	1	HNRNPA2B1
4.66e-137	0.42217	0.362	0.126	6.97e-133	1	MBNL2
1.03e-52	0.421621	0.201	0.081	1.54e-48	1	TNF
1.48e-108	0.417195	0.46	0.219	2.21e-104	1	IKZF1
4.26e-87	0.41671	0.535	0.31	6.37e-83	1	NCOR1
1.43e-85	0.416532	0.521	0.303	2.14e-81	1	RBM25
1.09e-112	0.415591	0.453	0.209	1.64e-108	1	PTBP3
1.45e-150	0.414787	0.39	0.135	2.16e-146	1	RAPGEF6
1.44e-52	0.414378	0.6	0.437	2.16e-48	1	HSPA5
6.59e-82	0.413775	0.431	0.224	9.86e-78	1	RUNX3
4.21e-130	0.412544	0.353	0.125	6.29e-126	1	PHTF2
1.82e-40	0.412225	0.987	0.979	2.72e-36	1	MT-CO1
6.45e-105	0.410947	0.444	0.209	9.64e-101	1	PTPN22
1.89e-131	0.409803	0.419	0.166	2.83e-127	1	ZNF292
1.02e-126	0.409757	0.277	0.082	1.53e-122	1	AHI1
8.21e-137	0.408206	0.395	0.146	1.23e-132	1	JAK3
7.93e-114	0.404731	0.375	0.151	1.19e-109	1	SETX
2.37e-74	0.397746	0.575	0.37	3.55e-70	1	SF3B1
2.96e-114	0.39545	0.413	0.176	4.43e-110	1	ATF7IP
1.45e-12	0.394174	0.374	0.317	2.18e-08	1	HSPE1
9.74e-50	0.390487	0.677	0.529	1.46e-45	1	FYB1
2.04e-68	0.389543	0.516	0.324	3.04e-64	1	PNISR
1.65e-122	0.386624	0.39	0.153	2.46e-118	1	SMG1
6.92e-124	0.386263	0.4	0.159	1.03e-119	1	NORAD
2.25e-71	0.385631	0.522	0.322	3.37e-67	1	TAPBP
9.98e-108	0.384411	0.402	0.174	1.49e-103	1	ADAR
4.44e-72	0.384367	0.482	0.283	6.63e-68	1	ATRX
1.99e-79	0.384305	0.475	0.262	2.98e-75	1	SAMSN1
2.03e-81	0.383846	0.456	0.247	3.03e-77	1	ROCK1
1.62e-59	0.379528	0.725	0.552	2.42e-55	1	CD44
2.96e-99	0.379261	0.448	0.214	4.42e-95	1	THEMIS
1.55e-166	0.37669	0.33	0.092	2.32e-162	1	RUNX1
1.53e-69	0.376207	0.528	0.331	2.29e-65	1	ACAP1
1.84e-78	0.374991	0.527	0.313	2.76e-74	1	SRSF11
7.58e-93	0.374887	0.427	0.206	1.13e-88	1	PTPN7
4.88e-60	0.37341	0.611	0.438	7.29e-56	1	MSN
1.2e-104	0.372748	0.352	0.139	1.8e-100	1	SLAMF1
3.04e-80	0.366665	0.373	0.177	4.54e-76	1	IL2RB
2.77e-67	0.366125	0.447	0.257	4.14e-63	1	SCAF11
3.81e-79	0.364396	0.451	0.241	5.69e-75	1	CD6
6.26e-96	0.362926	0.445	0.215	9.36e-92	1	DOCK8
9.01e-83	0.362548	0.413	0.207	1.35e-78	1	RASSF5
6.08e-83	0.362167	0.325	0.14	9.09e-79	1	PDE3B
1.75e-91	0.361838	0.388	0.178	2.62e-87	1	XRN1
6.65e-90	0.361579	0.414	0.198	9.94e-86	1	CNOT6L
4.34e-118	0.36152	0.362	0.137	6.49e-114	1	ARHGEF6
2.44e-73	0.360037	0.423	0.224	3.65e-69	1	WSB1
2.32e-111	0.35902	0.37	0.147	3.47e-107	1	DOCK10
4.12e-85	0.358807	0.415	0.204	6.15e-81	1	AAK1
7.75e-100	0.358583	0.414	0.187	1.16e-95	1	TGOLN2
1.43e-52	0.358217	0.652	0.501	2.15e-48	1	JAK1
4.89e-45	0.358029	0.483	0.321	7.31e-41	1	ID2
6.24e-58	0.356459	0.519	0.34	9.33e-54	1	EPC1
3.36e-76	0.354843	0.51	0.287	5.02e-72	1	MCL1
4.25e-261	0.35378	0.22	0.025	6.35e-257	1	SRGAP3
1.75e-86	0.353328	0.379	0.175	2.62e-82	1	RAB8B
1.77e-118	0.353025	0.216	0.055	2.65e-114	1	HAVCR2
9.42e-53	0.352319	0.532	0.363	1.41e-48	1	ARGLU1
5.64e-80	0.35106	0.373	0.177	8.43e-76	1	GOLGB1
4.86e-80	0.350121	0.375	0.178	7.27e-76	1	F2R
3.75e-67	0.348999	0.338	0.164	5.61e-63	1	ZEB2
1.09e-56	0.348859	0.49	0.314	1.64e-52	1	PAK2
1.58e-94	0.348513	0.392	0.176	2.36e-90	1	GLG1
2.51e-110	0.347915	0.227	0.063	3.75e-106	1	DNAJB4
3.3e-67	0.347723	0.319	0.15	4.93e-63	1	KDSR
2.28e-120	0.346954	0.282	0.087	3.41e-116	1	JARID2
9.14e-98	0.346647	0.352	0.145	1.37e-93	1	RASA2
1.97e-65	0.344524	0.474	0.282	2.94e-61	1	N4BP2L2
1.2e-113	0.343675	0.35	0.132	1.79e-109	1	NSD1
3.55e-77	0.343371	0.389	0.193	5.31e-73	1	CYLD
3.99e-83	0.343044	0.429	0.217	5.97e-79	1	PRKCH
2.32e-79	0.342828	0.411	0.204	3.47e-75	1	CHD2
7.02e-69	0.342204	0.465	0.268	1.05e-64	1	PPP1R12A
1.93e-103	0.341923	0.341	0.134	2.88e-99	1	PRRC2B
1.19e-106	0.341109	0.327	0.122	1.78e-102	1	CD226
3.89e-130	0.339942	0.289	0.086	5.81e-126	1	KDM5B
5.99e-46	0.339805	0.611	0.472	8.96e-42	1	PDIA3
4.22e-92	0.338483	0.369	0.16	6.31e-88	1	INPP4B
1.66e-73	0.338168	0.418	0.219	2.48e-69	1	PCM1
4.53e-73	0.33753	0.402	0.205	6.78e-69	1	NIPBL
5.64e-62	0.336775	0.47	0.285	8.43e-58	1	CDC42SE2
1.57e-67	0.335941	0.443	0.251	2.34e-63	1	GRB2
1.33e-106	0.335877	0.338	0.129	1.99e-102	1	LRBA
8.16e-56	0.335814	0.371	0.208	1.22e-51	1	CCND2
2.09e-96	0.335583	0.352	0.146	3.12e-92	1	ASH1L
2.6e-59	0.334898	0.481	0.295	3.88e-55	1	CDKN1B
2.66e-114	0.33466	0.303	0.102	3.98e-110	1	ASXL2
1.35e-119	0.334	0.22	0.056	2.02e-115	1	IL26
2.23e-61	0.332877	0.4	0.22	3.33e-57	1	UTRN
2.58e-124	0.331304	0.341	0.118	3.85e-120	1	HUWE1
2.49e-102	0.330823	0.301	0.108	3.73e-98	1	ERAP2
6.17e-38	0.330738	0.442	0.301	9.22e-34	1	PPP1R2
4.16e-50	0.330421	0.399	0.235	6.22e-46	1	REL
1.39e-98	0.329147	0.282	0.099	2.08e-94	1	ANKRD28
1.68e-32	0.328798	0.493	0.351	2.51e-28	1	BTG2
1.47e-58	0.327591	0.457	0.275	2.19e-54	1	ACTN4
1.91e-68	0.326374	0.362	0.182	2.85e-64	1	JMJD1C
3.39e-119	0.326288	0.313	0.105	5.07e-115	1	TMEM30A
2.17e-83	0.325489	0.27	0.102	3.25e-79	1	TRAF1
1.62e-72	0.325059	0.401	0.207	2.42e-68	1	CD46
1.89e-41	0.324668	0.292	0.159	2.82e-37	1	TSPYL2
2.55e-55	0.323134	0.463	0.284	3.81e-51	1	CFLAR
9.56e-55	0.322741	0.415	0.242	1.43e-50	1	AKAP9
1.55e-76	0.322114	0.372	0.179	2.31e-72	1	SYNRG
4.55e-51	0.321112	0.303	0.153	6.81e-47	1	NFKBIZ
1.34e-60	0.3203	0.427	0.242	2e-56	1	DDX3X
1.83e-58	0.31937	0.44	0.259	2.74e-54	1	GPBP1
1.93e-42	0.319349	0.652	0.523	2.89e-38	1	TMBIM6
1.84e-52	0.319145	0.409	0.242	2.74e-48	1	PARP8
5.66e-87	0.318782	0.343	0.148	8.47e-83	1	SSH2
1.3e-60	0.318697	0.355	0.185	1.94e-56	1	BPTF
2.96e-50	0.318402	0.579	0.416	4.43e-46	1	ACTR3
1.05e-98	0.318008	0.283	0.1	1.57e-94	1	SLC4A7
2.48e-44	0.317949	0.362	0.213	3.7e-40	1	MAPRE2
3.71e-59	0.316651	0.479	0.292	5.55e-55	1	BCLAF1
9.46e-59	0.316553	0.443	0.261	1.41e-54	1	FNBP1
3.83e-50	0.315731	0.441	0.272	5.73e-46	1	TPM4
1.35e-71	0.31506	0.382	0.192	2.01e-67	1	DIAPH1
7.95e-95	0.314728	0.313	0.12	1.19e-90	1	SYTL2
1.55e-75	0.313138	0.299	0.127	2.32e-71	1	TGFBR3
8.54e-62	0.312879	0.369	0.192	1.28e-57	1	STAT1
5.2e-49	0.311951	0.595	0.43	7.78e-45	1	RBM39
1.25e-66	0.311652	0.388	0.201	1.87e-62	1	CASP8
1.25e-132	0.311573	0.249	0.064	1.87e-128	1	ADAM19
7.89e-134	0.310509	0.271	0.075	1.18e-129	1	MSI2
2.24e-108	0.309124	0.292	0.099	3.35e-104	1	PDE4DIP
3.16e-20	0.308338	0.361	0.263	4.72e-16	1	HSPD1
1.92e-63	0.307504	0.397	0.214	2.87e-59	1	PAFAH1B1
7.1e-47	0.306919	0.464	0.303	1.06e-42	1	CLEC2D
1.71e-46	0.306911	0.564	0.399	2.56e-42	1	WIPF1
2.09e-96	0.306737	0.284	0.101	3.13e-92	1	SLC20A1
1.84e-33	0.3053	0.555	0.412	2.74e-29	1	ITGB1
1.79e-84	0.303824	0.335	0.143	2.68e-80	1	SPPL2A
7.92e-37	0.303448	0.748	0.633	1.18e-32	1	CD2
1.8e-46	0.302522	0.416	0.258	2.69e-42	1	RBL2
5.69e-49	0.301074	0.372	0.215	8.51e-45	1	PRNP
3.42e-82	0.300427	0.343	0.151	5.12e-78	1	NCKAP1L
1.32e-76	0.299898	0.331	0.147	1.97e-72	1	TMPO
4.84e-43	0.299896	0.466	0.31	7.24e-39	1	G3BP2
9.47e-65	0.298777	0.345	0.171	1.42e-60	1	PRKDC
6.43e-60	0.29857	0.463	0.275	9.61e-56	1	CAPZA1
2.47e-52	0.297821	0.358	0.198	3.7e-48	1	CAMK4
2.2e-127	0.29713	0.257	0.07	3.29e-123	1	ITPR1
1.26e-74	0.296665	0.269	0.107	1.89e-70	1	RAB11FIP1
1.52e-51	0.296411	0.414	0.246	2.28e-47	1	NAP1L4
7.06e-69	0.296189	0.353	0.173	1.06e-64	1	PRKAR1A
1.1e-36	0.295884	0.648	0.516	1.64e-32	1	EVL
1.49e-70	0.2957	0.365	0.179	2.23e-66	1	USP34
8.29e-97	0.295681	0.289	0.104	1.24e-92	1	ZMYM2
6e-46	0.295662	0.407	0.253	8.97e-42	1	ACAP2
3.38e-87	0.294973	0.299	0.117	5.06e-83	1	ZNF217
1.69e-69	0.29439	0.38	0.191	2.53e-65	1	SEPTIN2
1.84e-41	0.293719	0.459	0.309	2.76e-37	1	UBXN4
1.74e-103	0.29276	0.303	0.108	2.6e-99	1	PHC3
7.08e-45	0.292686	0.324	0.179	1.06e-40	1	CLK1
3.27e-50	0.292511	0.362	0.201	4.89e-46	1	SYNE1
4.34e-65	0.29204	0.324	0.155	6.5e-61	1	APOL6
2.79e-51	0.291119	0.358	0.198	4.17e-47	1	GOLGA4
1.43e-83	0.290292	0.229	0.077	2.14e-79	1	SNX9
1.06e-40	0.28988	0.414	0.265	1.58e-36	1	IL10RA
1.91e-37	0.289381	0.376	0.235	2.85e-33	1	CCNH
5.42e-81	0.289336	0.27	0.104	8.11e-77	1	PARP14
7.49e-74	0.289304	0.338	0.154	1.12e-69	1	GPR174
5.57e-86	0.289245	0.31	0.125	8.32e-82	1	KAT6A
1.99e-26	0.288823	0.453	0.337	2.98e-22	1	SQSTM1
7.62e-47	0.288518	0.334	0.184	1.14e-42	1	LYST
1.67e-73	0.288168	0.329	0.149	2.5e-69	1	NFATC2
5.36e-56	0.287831	0.411	0.235	8.01e-52	1	MOB1A
1.27e-82	0.287016	0.265	0.099	1.91e-78	1	TGFBR2
2.39e-102	0.286824	0.195	0.051	3.57e-98	1	MXD1
2.76e-103	0.286675	0.251	0.079	4.12e-99	1	SPEN
2.59e-98	0.286377	0.262	0.087	3.88e-94	1	MDM2
1.86e-49	0.285625	0.116	0.034	2.78e-45	1	SOX4
6.47e-73	0.284858	0.335	0.154	9.68e-69	1	ZNF638
8.76e-88	0.283117	0.315	0.126	1.31e-83	1	HELZ
7.41e-55	0.282312	0.369	0.202	1.11e-50	1	TNRC6B
1.42e-108	0.28218	0.263	0.082	2.12e-104	1	RAB3GAP1
2.42e-55	0.282062	0.288	0.139	3.62e-51	1	TOX
5.22e-106	0.282021	0.203	0.053	7.8e-102	1	TSHZ2
6.34e-59	0.281567	0.355	0.184	9.48e-55	1	PRPF8
1.53e-41	0.281385	0.427	0.274	2.29e-37	1	CCNL1
9.95e-64	0.281142	0.365	0.186	1.49e-59	1	ZRANB2
2.4e-47	0.281122	0.338	0.18	3.59e-43	1	PHLDA1
1.12e-73	0.279987	0.317	0.139	1.67e-69	1	B4GALT1
6.54e-37	0.279181	0.459	0.317	9.77e-33	1	RAD21
3.03e-46	0.278926	0.376	0.223	4.53e-42	1	PRPF4B
2.68e-75	0.278368	0.253	0.096	4.01e-71	1	SLC7A5
4.6e-54	0.278304	0.367	0.201	6.87e-50	1	BCL11B
1.25e-51	0.277541	0.329	0.173	1.87e-47	1	IVNS1ABP
2.71e-149	0.276526	0.221	0.047	4.05e-145	1	ATP10D
6.13e-58	0.276249	0.324	0.163	9.17e-54	1	DNAJB14
2.48e-47	0.275994	0.376	0.219	3.7e-43	1	RNF149
4.6e-66	0.275574	0.25	0.102	6.88e-62	1	CDK6
2.32e-59	0.274952	0.331	0.166	3.46e-55	1	MAP4
1.3e-81	0.274741	0.308	0.126	1.94e-77	1	NPEPPS
2.91e-68	0.274535	0.301	0.134	4.35e-64	1	INPP5D
4.5e-90	0.274361	0.27	0.097	6.73e-86	1	ATXN1
1.68e-95	0.2743	0.28	0.099	2.51e-91	1	NUFIP2
5.89e-20	0.274232	0.823	0.799	8.8e-16	1	MT-ATP6
3.3e-64	0.273329	0.289	0.131	4.94e-60	1	RBMS1
1.3e-51	0.272928	0.42	0.247	1.95e-47	1	USP15
1.6e-98	0.272847	0.248	0.079	2.4e-94	1	CPD
1.2e-82	0.272546	0.259	0.095	1.8e-78	1	ELK3
8.1e-32	0.271252	0.427	0.3	1.21e-27	1	TPR
1.57e-89	0.269751	0.275	0.1	2.35e-85	1	TRIP12
4.59e-40	0.269694	0.441	0.291	6.87e-36	1	ARHGAP15
2.78e-53	0.269146	0.233	0.1	4.16e-49	1	CCR6
2.56e-102	0.268899	0.227	0.066	3.82e-98	1	FASLG
3.32e-106	0.267597	0.255	0.079	4.96e-102	1	POLR2J3
1.42e-34	0.267314	0.542	0.402	2.12e-30	1	LRRFIP1
4.85e-55	0.266497	0.358	0.192	7.25e-51	1	LUC7L2
3.38e-80	0.266152	0.181	0.053	5.05e-76	1	TTN
2.54e-120	0.266068	0.142	0.024	3.8e-116	1	TNS3
6.05e-48	0.264532	0.385	0.225	9.05e-44	1	ILF3
4.87e-98	0.264419	0.214	0.062	7.29e-94	1	TFRC
6.16e-114	0.264416	0.164	0.033	9.21e-110	1	LRRN3
1.77e-85	0.26431	0.167	0.043	2.65e-81	1	ZBED2
2.34e-98	0.264135	0.242	0.076	3.5e-94	1	NFAT5
4.02e-78	0.263858	0.221	0.076	6e-74	1	GABPB1-AS1
4.65e-57	0.263848	0.336	0.172	6.96e-53	1	SFPQ
9.18e-20	0.26383	0.856	0.818	1.37e-15	1	MT-ND4L
3.58e-55	0.263703	0.322	0.163	5.35e-51	1	KDM5A
3.72e-36	0.263003	0.416	0.271	5.57e-32	1	CLDND1
2.13e-23	0.262262	0.774	0.735	3.19e-19	1	YWHAZ
1.04e-77	0.261557	0.295	0.12	1.55e-73	1	USP47
2.76e-67	0.260884	0.31	0.14	4.13e-63	1	RASAL3
1.97e-88	0.26074	0.265	0.095	2.94e-84	1	PUM2
2.7e-99	0.260246	0.238	0.074	4.03e-95	1	UTY
7.69e-58	0.259852	0.322	0.16	1.15e-53	1	ANKRD11
5.68e-66	0.259844	0.293	0.13	8.49e-62	1	CLTC
1.14e-69	0.259772	0.275	0.114	1.7e-65	1	BIRC6
1.3e-19	0.259497	0.559	0.442	1.94e-15	1	CD69
2.15e-62	0.258758	0.309	0.146	3.21e-58	1	DOCK2
5.39e-53	0.258721	0.289	0.142	8.06e-49	1	CEP350
2.19e-36	0.258178	0.425	0.281	3.27e-32	1	IFI16
7.32e-53	0.258156	0.295	0.146	1.09e-48	1	ARAP2
1.22e-40	0.257989	0.333	0.194	1.82e-36	1	BDP1
1.39e-45	0.257963	0.397	0.239	2.08e-41	1	SERINC1
4.89e-92	0.257737	0.247	0.082	7.31e-88	1	TBL1XR1
7.56e-62	0.25756	0.335	0.164	1.13e-57	1	TLK1
4.59e-56	0.257133	0.333	0.169	6.86e-52	1	UHMK1
2.54e-75	0.25669	0.275	0.11	3.8e-71	1	AFF4
1.82e-49	0.25662	0.327	0.174	2.71e-45	1	LBR
3.6e-51	0.256508	0.317	0.165	5.38e-47	1	SFXN1
1.35e-41	0.255555	0.2	0.09	2.02e-37	1	RHOB
6.22e-21	0.255081	0.777	0.712	9.3e-17	1	DDX5
5.93e-45	0.254875	0.267	0.133	8.87e-41	1	ICOS
7.21e-51	0.254574	0.293	0.147	1.08e-46	1	GLUD1
6.61e-37	0.254066	0.433	0.291	9.88e-33	1	THRAP3
1.05e-79	0.253274	0.262	0.099	1.57e-75	1	SEL1L
1.95e-10	0.252401	0.905	0.918	2.92e-06	1	MT-CO3
1.53e-42	0.252331	0.39	0.236	2.29e-38	1	SRSF10
2.94e-36	0.252234	0.479	0.331	4.39e-32	1	LCP2
1.51e-77	0.252092	0.246	0.091	2.26e-73	1	PPP1R16B
1.21e-50	0.25188	0.261	0.123	1.81e-46	1	MAF
1.79e-65	0.251509	0.282	0.123	2.68e-61	1	ST8SIA4
4.35e-47	0.250502	0.392	0.229	6.5e-43	1	AKNA
4.95e-35	0.250421	0.344	0.214	7.39e-31	1	CMTM6
2.12e-42	0.249797	0.345	0.201	3.17e-38	1	PTPN1
1.52e-21	0.249646	0.623	0.548	2.28e-17	1	SEPTIN7
1.76e-48	0.24963	0.347	0.191	2.63e-44	1	ITSN2
1.47e-42	0.249523	0.349	0.203	2.2e-38	1	KPNB1
2.72e-35	0.249487	0.411	0.271	4.06e-31	1	EIF3A
9.58e-58	0.249198	0.288	0.134	1.43e-53	1	RANBP2
9.05e-29	0.249007	0.491	0.37	1.35e-24	1	ELF1
6.86e-28	0.2486	0.465	0.349	1.03e-23	1	TAX1BP1
1.19e-62	0.248226	0.283	0.126	1.79e-58	1	PJA2
2.76e-47	0.247779	0.314	0.167	4.12e-43	1	ZBTB1
7.51e-185	0.247211	0.142	0.014	1.12e-180	1	PDE7B
1.84e-92	0.247135	0.231	0.072	2.75e-88	1	DUSP16
7.03e-59	0.246897	0.295	0.139	1.05e-54	1	SECISBP2L
1.59e-38	0.24611	0.385	0.242	2.37e-34	1	SRPRA
8.41e-45	0.245872	0.24	0.115	1.26e-40	1	CHORDC1
1.53e-43	0.245725	0.324	0.181	2.29e-39	1	SMARCA5
1.35e-69	0.245298	0.275	0.114	2.02e-65	1	ETNK1
3.21e-50	0.244735	0.285	0.14	4.81e-46	1	NAMPT
3.74e-35	0.244559	0.441	0.302	5.59e-31	1	PSAP
1.13e-26	0.242963	0.438	0.316	1.69e-22	1	FYN
1.05e-46	0.24294	0.257	0.122	1.57e-42	1	CTLA4
1.6e-19	0.24237	0.651	0.585	2.39e-15	1	ARL6IP5
1.38e-41	0.242294	0.314	0.176	2.06e-37	1	LUC7L3
8.41e-31	0.24215	0.5	0.365	1.26e-26	1	SF1
7.4e-34	0.24209	0.412	0.276	1.11e-29	1	VCP
1.69e-66	0.241864	0.285	0.123	2.53e-62	1	FRYL
7.82e-28	0.241695	0.377	0.257	1.17e-23	1	GBP2
4.23e-29	0.241386	0.425	0.3	6.33e-25	1	ARID4B
5.91e-53	0.240801	0.292	0.143	8.83e-49	1	RFTN1
2.67e-57	0.240691	0.286	0.134	3.98e-53	1	CDK12
1.15e-54	0.240557	0.245	0.108	1.72e-50	1	KIAA1109
8e-69	0.240023	0.275	0.115	1.2e-64	1	NFATC3
1.31e-64	0.239798	0.281	0.123	1.95e-60	1	TACC1
2.38e-72	0.23966	0.247	0.095	3.56e-68	1	KANSL1
4.86e-33	0.239523	0.348	0.222	7.26e-29	1	KIF5B
1.6e-30	0.239083	0.461	0.332	2.39e-26	1	SP100
1.64e-56	0.238995	0.272	0.125	2.45e-52	1	TASOR
5.04e-55	0.238042	0.305	0.149	7.53e-51	1	BAZ2A
5.37e-41	0.237575	0.332	0.19	8.03e-37	1	TANK
1.57e-71	0.237333	0.25	0.097	2.35e-67	1	CHD8
1.51e-31	0.237085	0.327	0.204	2.26e-27	1	CDC42EP3
9.26e-64	0.23605	0.27	0.116	1.39e-59	1	FAM160B1
4.82e-54	0.235861	0.288	0.139	7.21e-50	1	BRWD1
1.89e-56	0.235676	0.255	0.113	2.83e-52	1	RLF
1.24e-82	0.235635	0.24	0.083	1.86e-78	1	EP300
6.36e-53	0.235624	0.275	0.131	9.51e-49	1	RASGRP1
1.99e-46	0.235368	0.274	0.138	2.98e-42	1	OGT
8e-17	0.235054	0.649	0.582	1.2e-12	1	CD3G
1.66e-55	0.234801	0.256	0.114	2.48e-51	1	ATP8A1
1.34e-48	0.234093	0.313	0.163	2.01e-44	1	NRDC
2.27e-30	0.23364	0.389	0.261	3.4e-26	1	PIK3IP1
3.34e-54	0.232969	0.266	0.123	5e-50	1	VMP1
6.03e-28	0.232783	0.415	0.294	9.01e-24	1	TRAF3IP3
9.09e-88	0.232258	0.222	0.07	1.36e-83	1	GLS
2.47e-42	0.232202	0.282	0.149	3.69e-38	1	SERPINB9
5.85e-36	0.23216	0.315	0.185	8.75e-32	1	ATM
3.03e-18	0.231922	0.62	0.551	4.53e-14	1	CDC42
3.17e-60	0.231847	0.279	0.125	4.74e-56	1	KDM2A
9.24e-34	0.231395	0.351	0.22	1.38e-29	1	ZNF207
3.39e-34	0.230712	0.357	0.224	5.07e-30	1	FNBP4
1.72e-30	0.230622	0.383	0.255	2.57e-26	1	CD164
7.79e-52	0.230438	0.291	0.142	1.17e-47	1	CRYBG1
1.88e-11	0.23037	0.365	0.299	2.81e-07	1	CYTOR
1.38e-72	0.229753	0.241	0.09	2.06e-68	1	SACM1L
2.55e-73	0.229593	0.245	0.092	3.81e-69	1	GSK3B
7.19e-75	0.228598	0.214	0.074	1.08e-70	1	CREBZF
1.57e-78	0.228343	0.242	0.087	2.34e-74	1	EXOC4
6.28e-31	0.228271	0.387	0.257	9.39e-27	1	ARHGEF1
2.34e-44	0.227862	0.242	0.116	3.5e-40	1	SKIL
2.06e-33	0.227606	0.296	0.172	3.08e-29	1	PLEC
3.25e-20	0.227313	0.562	0.478	4.86e-16	1	HNRNPA3
1.44e-23	0.227247	0.431	0.324	2.15e-19	1	MTDH
2.01e-34	0.226183	0.375	0.239	3e-30	1	PRPF38B
1.63e-53	0.226146	0.278	0.132	2.43e-49	1	OIP5-AS1
2.31e-27	0.225964	0.475	0.347	3.46e-23	1	IDS
1.41e-26	0.225964	0.43	0.31	2.11e-22	1	TCF25
1.95e-46	0.225934	0.306	0.161	2.91e-42	1	EPS15
2.07e-45	0.225934	0.266	0.132	3.09e-41	1	DCP2
1.08e-71	0.225932	0.202	0.068	1.62e-67	1	AKAP11
9.11e-28	0.225489	0.39	0.268	1.36e-23	1	PDIA6
7.45e-56	0.225471	0.254	0.112	1.11e-51	1	RALGAPA1
9.63e-17	0.225275	0.699	0.609	1.44e-12	1	KLF6
3.56e-28	0.224914	0.395	0.269	5.33e-24	1	ZC3HAV1
5.77e-73	0.224428	0.174	0.053	8.63e-69	1	FURIN
8.06e-68	0.224273	0.252	0.1	1.21e-63	1	ARNTL
9.02e-70	0.223992	0.167	0.05	1.35e-65	1	NABP1
4.81e-33	0.223482	0.37	0.238	7.19e-29	1	CSNK1A1
3.4e-64	0.223176	0.229	0.089	5.08e-60	1	ZDHHC20
1.1e-26	0.223132	0.41	0.291	1.65e-22	1	SH3KBP1
6.44e-39	0.222489	0.27	0.144	9.63e-35	1	SETD2
3.37e-41	0.222478	0.267	0.139	5.04e-37	1	SLF1
7.32e-29	0.222263	0.262	0.154	1.09e-24	1	KLRC4
6.53e-58	0.222228	0.25	0.108	9.76e-54	1	NLRC3
4.03e-35	0.222222	0.366	0.228	6.03e-31	1	SPCS3
5.08e-49	0.221558	0.249	0.117	7.6e-45	1	KMT2C
2.05e-128	0.220966	0.15	0.025	3.07e-124	1	ETV1
2.37e-73	0.220894	0.209	0.071	3.54e-69	1	PAM
6.86e-83	0.220843	0.199	0.061	1.03e-78	1	SIPA1L1
2.51e-59	0.219961	0.261	0.113	3.75e-55	1	XPO1
5.81e-67	0.219877	0.219	0.081	8.69e-63	1	ITPR2
3e-31	0.219735	0.217	0.114	4.49e-27	1	ADGRG1
1.7e-41	0.219631	0.24	0.118	2.55e-37	1	BOD1L1
9.8e-50	0.219322	0.282	0.138	1.46e-45	1	ADAM10
4.02e-27	0.21899	0.319	0.207	6.02e-23	1	PHF3
1.77e-32	0.21838	0.159	0.072	2.65e-28	1	SGK1
3.65e-48	0.217519	0.182	0.073	5.46e-44	1	AC025164.1
4.08e-23	0.217369	0.467	0.353	6.1e-19	1	GNG2
5.49e-36	0.217079	0.296	0.169	8.2e-32	1	PHIP
8.52e-81	0.216569	0.184	0.054	1.27e-76	1	MIAT
2.69e-24	0.216401	0.344	0.235	4.02e-20	1	FOXP1
2.27e-23	0.216356	0.364	0.256	3.39e-19	1	GCC2
2.84e-63	0.216177	0.227	0.089	4.25e-59	1	STX16
1.4e-48	0.216049	0.293	0.148	2.09e-44	1	PDCD6IP
1.51e-26	0.215868	0.446	0.321	2.26e-22	1	HP1BP3
5.34e-49	0.215265	0.208	0.089	7.98e-45	1	NIN
1.98e-43	0.215115	0.194	0.085	2.97e-39	1	LPAR6
2.88e-64	0.214986	0.21	0.077	4.3e-60	1	MAP3K2
5.97e-48	0.213782	0.196	0.081	8.93e-44	1	BCL2L11
7.1e-46	0.213353	0.262	0.128	1.06e-41	1	EIF4G1
5.88e-52	0.213347	0.264	0.123	8.79e-48	1	LASP1
5.86e-19	0.213255	0.567	0.475	8.76e-15	1	DNAJB1
2.3e-29	0.213165	0.312	0.194	3.43e-25	1	PNN
9.37e-30	0.212951	0.31	0.191	1.4e-25	1	CHD1
5.64e-37	0.212528	0.27	0.147	8.44e-33	1	REST
1.94e-47	0.212379	0.262	0.127	2.91e-43	1	SPATA13
5.59e-53	0.21231	0.214	0.088	8.35e-49	1	LDLRAD4
2.95e-53	0.212216	0.261	0.119	4.41e-49	1	TTC17
4.92e-61	0.212144	0.235	0.095	7.35e-57	1	ANKRD36
5.6e-51	0.212009	0.254	0.117	8.37e-47	1	LGALS8
2.8e-41	0.211955	0.236	0.116	4.18e-37	1	KAT6B
3.81e-27	0.211602	0.324	0.211	5.69e-23	1	RAB14
9.85e-26	0.211367	0.434	0.316	1.47e-21	1	APBB1IP
3.34e-42	0.21122	0.286	0.151	5e-38	1	PPP4R2
9.14e-37	0.2111	0.219	0.109	1.37e-32	1	CEMIP2
3.95e-27	0.211078	0.331	0.217	5.9e-23	1	SRRM2
5.34e-49	0.21093	0.25	0.116	7.98e-45	1	GTF2I
5.61e-23	0.21015	0.402	0.292	8.38e-19	1	HNRNPR
5.96e-26	0.209234	0.328	0.216	8.91e-22	1	RSF1
7.52e-66	0.20871	0.222	0.083	1.12e-61	1	RICTOR
5.64e-11	0.207892	0.967	0.974	8.43e-07	1	MT-CO2
2.12e-27	0.207406	0.313	0.2	3.16e-23	1	G3BP1
1.35e-56	0.207284	0.236	0.099	2.02e-52	1	MDM4
3.06e-51	0.207101	0.258	0.119	4.57e-47	1	TTC14
2.38e-34	0.207021	0.293	0.168	3.56e-30	1	TUT4
1.9e-33	0.206992	0.286	0.164	2.84e-29	1	TTC39C
2.27e-76	0.206769	0.207	0.068	3.39e-72	1	NBPF15
1.03e-60	0.206597	0.179	0.062	1.54e-56	1	CHN1
1.64e-15	0.205336	0.465	0.373	2.46e-11	1	FLNA
2.06e-48	0.205105	0.191	0.078	3.08e-44	1	PELI1
3.78e-84	0.2049	0.2	0.06	5.65e-80	1	MRTFA
1.18e-21	0.204857	0.461	0.355	1.76e-17	1	CTSD
1.54e-64	0.204726	0.198	0.07	2.3e-60	1	MKLN1
7.67e-125	0.204646	0.104	0.011	1.15e-120	1	MIR222HG
2.08e-43	0.204609	0.307	0.164	3.1e-39	1	TM9SF2
5.79e-81	0.204329	0.191	0.057	8.66e-77	1	PCNX1
1.15e-104	0.204054	0.153	0.032	1.72e-100	1	LINC02694
5.04e-46	0.203804	0.258	0.125	7.53e-42	1	RNF10
4.25e-35	0.203626	0.32	0.188	6.35e-31	1	RABGAP1L
1.02e-56	0.203507	0.218	0.088	1.52e-52	1	HELB
1.75e-59	0.203428	0.207	0.079	2.62e-55	1	HIPK3
7.37e-13	0.203237	0.493	0.418	1.1e-08	1	KLRK1
1.47e-37	0.203184	0.187	0.085	2.2e-33	1	MED29
1.08e-59	0.203109	0.181	0.064	1.61e-55	1	LINC-PINT
1.31e-28	0.202962	0.387	0.259	1.95e-24	1	TAF15
9.19e-30	0.201793	0.261	0.152	1.37e-25	1	CHD4
8.72e-33	0.201642	0.221	0.116	1.3e-28	1	LMO4
1.3e-42	0.20156	0.25	0.123	1.95e-38	1	DIP2A
4.06e-14	0.201297	0.359	0.277	6.07e-10	1	TAGAP
7.99e-52	0.20126	0.242	0.108	1.19e-47	1	SREK1
3.02e-64	0.201184	0.233	0.091	4.52e-60	1	CAND1
5.35e-38	0.2005	0.227	0.113	8e-34	1	PCSK7
1.76e-49	0.200266	0.223	0.097	2.63e-45	1	HBS1L
1.34e-08	0.200179	0.378	0.32	0.00019973	1	PIK3R1
1.12e-29	0.199894	0.287	0.173	1.67e-25	1	SYNCRIP
3.61e-62	0.199786	0.213	0.08	5.39e-58	1	MTR
1.2e-32	0.199698	0.163	0.074	1.8e-28	1	HIST1H2AC
3.05e-61	0.198974	0.21	0.079	4.57e-57	1	MAML2
8.35e-43	0.198238	0.218	0.101	1.25e-38	1	TRANK1
2.11e-47	0.198152	0.211	0.092	3.16e-43	1	SYT11
2.03e-29	0.197782	0.304	0.186	3.03e-25	1	ITGAL
3.69e-49	0.197583	0.224	0.098	5.52e-45	1	LPP
3.53e-37	0.197531	0.254	0.133	5.28e-33	1	ARHGEF3
4.91e-57	0.197442	0.229	0.094	7.34e-53	1	LPIN1
3.03e-51	0.1973	0.221	0.095	4.53e-47	1	ERBIN
1.02e-95	0.197295	0.149	0.032	1.52e-91	1	ADAM12
3.07e-51	0.197019	0.232	0.101	4.59e-47	1	SP3
1.86e-33	0.196507	0.268	0.15	2.79e-29	1	ZFAND5
5.85e-22	0.196349	0.392	0.281	8.74e-18	1	BRD2
9.53e-61	0.196048	0.204	0.076	1.42e-56	1	AFF1
1.03e-72	0.195795	0.205	0.069	1.55e-68	1	DMTF1
5.62e-71	0.195784	0.186	0.059	8.4e-67	1	MICAL2
1.52e-29	0.19571	0.339	0.216	2.28e-25	1	DDX39B
9.09e-56	0.195586	0.215	0.087	1.36e-51	1	LRRC8C
3.92e-73	0.194802	0.187	0.059	5.86e-69	1	KDM6A
5.45e-55	0.19475	0.196	0.075	8.15e-51	1	CRY1
1.09e-27	0.194633	0.321	0.205	1.63e-23	1	RAB27A
6.8e-29	0.194508	0.289	0.175	1.02e-24	1	STAG2
5.55e-35	0.194387	0.248	0.133	8.3e-31	1	ZNF148
3.24e-38	0.194122	0.234	0.117	4.85e-34	1	SPTY2D1
1.4e-33	0.194096	0.281	0.159	2.09e-29	1	TNFSF10
4.07e-24	0.194023	0.432	0.315	6.08e-20	1	EWSR1
8.51e-39	0.193932	0.273	0.145	1.27e-34	1	ANKHD1
1.07e-18	0.193739	0.847	0.798	1.6e-14	1	SARAF
8.68e-20	0.193531	0.443	0.331	1.3e-15	1	PBXIP1
5.14e-30	0.193382	0.367	0.233	7.68e-26	1	TOB1
4.87e-15	0.193363	0.181	0.113	7.28e-11	1	LINC02446
2.77e-54	0.193337	0.211	0.085	4.14e-50	1	MON2
7.22e-47	0.193005	0.219	0.097	1.08e-42	1	TRPM7
1.53e-41	0.192636	0.228	0.109	2.28e-37	1	CEP85L
7.45e-40	0.192596	0.238	0.118	1.11e-35	1	SEMA4D
3.52e-34	0.192545	0.254	0.137	5.26e-30	1	HNRNPLL
4.04e-33	0.192437	0.294	0.17	6.04e-29	1	SNRNP200
2.38e-33	0.192329	0.288	0.165	3.56e-29	1	PPP1CB
1.42e-64	0.192161	0.196	0.069	2.12e-60	1	TRIB2
2.75e-59	0.19196	0.207	0.079	4.11e-55	1	SOAT1
2.26e-57	0.191926	0.224	0.09	3.37e-53	1	SFT2D2
2.09e-41	0.191871	0.249	0.124	3.13e-37	1	UBR2
6.9e-56	0.191536	0.189	0.07	1.03e-51	1	N4BP2
2.58e-53	0.190911	0.201	0.08	3.86e-49	1	VHL
6.24e-46	0.190788	0.23	0.105	9.33e-42	1	PPP4R3A
5.53e-19	0.190691	0.361	0.264	8.27e-15	1	MPHOSPH8
1.65e-40	0.190642	0.249	0.125	2.46e-36	1	ANKRD10
2.33e-38	0.190196	0.26	0.136	3.49e-34	1	EFCAB14
1.42e-65	0.189576	0.186	0.062	2.12e-61	1	CBL
1.08e-36	0.189361	0.252	0.133	1.61e-32	1	TOR1AIP1
9.15e-23	0.188845	0.238	0.145	1.37e-18	1	GLUL
1.94e-18	0.188614	0.315	0.225	2.9e-14	1	MGAT4A
2.11e-19	0.18831	0.323	0.227	3.16e-15	1	TMOD3
2.43e-29	0.188225	0.26	0.151	3.63e-25	1	RO60
1.17e-09	0.187989	0.522	0.466	1.75e-05	1	SRSF7
6.53e-26	0.187948	0.271	0.165	9.76e-22	1	PDCD1
8.3e-54	0.187932	0.195	0.076	1.24e-49	1	INO80D
3.29e-20	0.187888	0.521	0.408	4.92e-16	1	CYTIP
2.97e-60	0.187749	0.196	0.071	4.44e-56	1	BTAF1
9.03e-40	0.187748	0.225	0.108	1.35e-35	1	ZNF267
2e-29	0.187601	0.226	0.124	2.99e-25	1	GBP1
4.83e-21	0.187389	0.332	0.231	7.22e-17	1	PRPF40A
3.7e-36	0.187378	0.249	0.131	5.53e-32	1	DHX9
7.75e-55	0.186843	0.217	0.089	1.16e-50	1	PPP6R3
9.99e-43	0.186685	0.222	0.104	1.49e-38	1	VPS13A
5.17e-49	0.186514	0.191	0.077	7.73e-45	1	TAOK1
3.04e-23	0.186461	0.331	0.217	4.55e-19	1	BATF
9.34e-30	0.186322	0.274	0.16	1.4e-25	1	DNAJC3
1.67e-109	0.185926	0.152	0.03	2.5e-105	1	ARHGEF12
2.28e-49	0.185886	0.224	0.097	3.4e-45	1	CDC14A
6.4e-18	0.185872	0.327	0.237	9.57e-14	1	FAM107B
2.18e-27	0.185831	0.294	0.182	3.26e-23	1	PRKACB
1.17e-37	0.185669	0.275	0.148	1.74e-33	1	UBE3A
1.13e-38	0.184828	0.219	0.106	1.68e-34	1	CLIP1
3.43e-39	0.184605	0.254	0.13	5.13e-35	1	FUBP1
4.73e-29	0.184435	0.224	0.12	7.07e-25	1	CTSH
7.71e-64	0.184293	0.167	0.053	1.15e-59	1	LAYN
1.04e-28	0.184254	0.295	0.179	1.55e-24	1	OXNAD1
8.66e-43	0.184136	0.211	0.096	1.3e-38	1	PTPN11
1.46e-55	0.183976	0.2	0.078	2.18e-51	1	ARHGEF7
2.18e-17	0.183764	0.423	0.329	3.26e-13	1	SKAP1
4.52e-27	0.183538	0.285	0.175	6.75e-23	1	ACIN1
5.64e-14	0.183241	0.489	0.412	8.43e-10	1	ARL6IP1
1.39e-41	0.183239	0.174	0.073	2.07e-37	1	DDHD1
6.13e-21	0.183172	0.356	0.25	9.17e-17	1	SPN
1.08e-47	0.182662	0.225	0.1	1.61e-43	1	LAMP2
4.16e-29	0.182469	0.243	0.137	6.22e-25	1	MIS18BP1
2.61e-56	0.182131	0.184	0.068	3.91e-52	1	NEK7
5.3e-22	0.182115	0.268	0.172	7.92e-18	1	ZFR
1.19e-53	0.181866	0.22	0.091	1.78e-49	1	PKN2
2.09e-36	0.181853	0.231	0.117	3.12e-32	1	FAM13B
7.36e-65	0.181681	0.168	0.053	1.1e-60	1	TRIM56
3.93e-39	0.181359	0.185	0.082	5.88e-35	1	LIMA1
7.09e-45	0.181279	0.205	0.09	1.06e-40	1	USP9Y
2.07e-13	0.180836	0.912	0.905	3.09e-09	1	HLA-E
2.92e-17	0.18082	0.425	0.332	4.36e-13	1	BZW1
1.62e-57	0.18077	0.208	0.08	2.42e-53	1	XIAP
1.32e-32	0.180724	0.226	0.119	1.97e-28	1	WAPL
1.63e-40	0.180465	0.214	0.1	2.43e-36	1	GATAD2B
1.44e-15	0.180143	0.362	0.275	2.16e-11	1	KTN1
2.13e-60	0.179842	0.191	0.068	3.18e-56	1	IL17RA
3.49e-46	0.179767	0.219	0.098	5.22e-42	1	2006-03-01
1.64e-37	0.179765	0.238	0.121	2.46e-33	1	RNF216
1.96e-50	0.179641	0.2	0.082	2.94e-46	1	ANKRD36C
1.57e-17	0.179517	0.325	0.231	2.35e-13	1	TIGIT
1.1e-35	0.179449	0.23	0.117	1.65e-31	1	ZFC3H1
3.4e-41	0.179404	0.203	0.092	5.09e-37	1	ZKSCAN1
1.81e-17	0.179278	0.302	0.213	2.7e-13	1	ZBTB38
8.47e-46	0.178951	0.193	0.081	1.27e-41	1	CREBBP
1.17e-48	0.178918	0.203	0.085	1.75e-44	1	TNPO1
2e-22	0.178622	0.357	0.248	2.99e-18	1	LSM14A
5.82e-40	0.178436	0.225	0.108	8.7e-36	1	NEDD9
4.96e-43	0.178416	0.206	0.092	7.42e-39	1	RBM5
5.26e-36	0.178374	0.267	0.139	7.86e-32	1	TNFRSF18
1.51e-35	0.17821	0.244	0.127	2.26e-31	1	ZNF644
5.25e-27	0.178044	0.273	0.165	7.85e-23	1	TRA2A
3.59e-19	0.17763	0.273	0.181	5.37e-15	1	BAZ1A
2.72e-40	0.177469	0.203	0.093	4.07e-36	1	RNPC3
6.92e-08	0.177279	0.523	0.488	0.00103418	1	HSP90B1
1.63e-29	0.17714	0.278	0.164	2.44e-25	1	RIOK3
3.41e-57	0.177034	0.157	0.052	5.09e-53	1	CSGALNACT1
5.3e-38	0.176703	0.228	0.112	7.92e-34	1	LY75
4.39e-47	0.17631	0.21	0.09	6.57e-43	1	KIDINS220
2.04e-35	0.176184	0.239	0.123	3.05e-31	1	NUMA1
7.29e-27	0.176087	0.252	0.148	1.09e-22	1	CCAR1
7e-49	0.175662	0.196	0.08	1.05e-44	1	CCNT2
9.29e-29	0.175224	0.275	0.162	1.39e-24	1	PPP4R3B
2.37e-42	0.175189	0.21	0.095	3.54e-38	1	RC3H1
4.59e-29	0.175071	0.156	0.074	6.86e-25	1	AC007384.1
3.61e-46	0.174813	0.209	0.091	5.39e-42	1	TCF12
1.59e-34	0.174542	0.247	0.131	2.38e-30	1	RBM33
2.39e-18	0.174462	0.414	0.313	3.58e-14	1	CSDE1
1.46e-32	0.174191	0.231	0.122	2.18e-28	1	SECISBP2
2.58e-36	0.174033	0.21	0.102	3.85e-32	1	TRAF5
2.4e-42	0.17371	0.221	0.103	3.59e-38	1	CCDC88C
7.65e-28	0.173655	0.232	0.13	1.14e-23	1	MIA3
6.7e-26	0.173639	0.247	0.146	1e-21	1	DCAF7
5.25e-38	0.173536	0.223	0.109	7.85e-34	1	PRDM2
4.14e-52	0.173343	0.184	0.07	6.19e-48	1	CTDSPL2
2.03e-32	0.17326	0.114	0.043	3.03e-28	1	RASD1
3.79e-24	0.173166	0.306	0.198	5.67e-20	1	YME1L1
2.1e-31	0.172968	0.251	0.139	3.14e-27	1	UPF2
6.75e-39	0.172829	0.221	0.106	1.01e-34	1	HERC1
9.52e-39	0.172802	0.219	0.105	1.42e-34	1	ASCC3
7.33e-51	0.17279	0.183	0.07	1.1e-46	1	TM9SF3
9.73e-54	0.172153	0.184	0.069	1.46e-49	1	SGMS1
7.35e-52	0.172118	0.163	0.058	1.1e-47	1	MEF2A
7.95e-40	0.17204	0.214	0.1	1.19e-35	1	PARP4
1.27e-30	0.171906	0.16	0.074	1.89e-26	1	CCR4
7.01e-120	0.171902	0.102	0.012	1.05e-115	1	AC112721.2
9.74e-35	0.171901	0.212	0.105	1.46e-30	1	TRIM38
2.13e-09	0.171619	0.742	0.734	3.19e-05	1	IL2RG
1.55e-19	0.171513	0.359	0.259	2.31e-15	1	WASF2
3.55e-15	0.171395	0.205	0.134	5.31e-11	1	IFRD1
8.21e-27	0.171373	0.24	0.138	1.23e-22	1	FOXN3
7.56e-34	0.171069	0.231	0.12	1.13e-29	1	LONP2
1.92e-56	0.170787	0.16	0.054	2.86e-52	1	CCDC6
5.14e-29	0.170546	0.222	0.121	7.68e-25	1	ZNF106
4.06e-15	0.170285	0.317	0.232	6.07e-11	1	ANP32E
2.88e-34	0.170184	0.223	0.113	4.3e-30	1	CAPRIN1
8.58e-50	0.170143	0.205	0.084	1.28e-45	1	PARP15
1.56e-43	0.169889	0.198	0.086	2.33e-39	1	SPG7
6.08e-28	0.169858	0.261	0.153	9.09e-24	1	GRAP2
1.2e-60	0.169776	0.15	0.046	1.8e-56	1	IL18R1
1.2e-22	0.169695	0.302	0.198	1.79e-18	1	SERINC3
1.37e-30	0.169658	0.221	0.118	2.05e-26	1	BAZ1B
7.96e-39	0.169349	0.207	0.097	1.19e-34	1	VCPIP1
3.27e-28	0.169135	0.219	0.119	4.89e-24	1	CCDC47
4.87e-39	0.169101	0.226	0.11	7.28e-35	1	HK1
1.06e-10	0.168684	0.505	0.442	1.58e-06	1	DDX24
1.97e-33	0.168619	0.245	0.131	2.94e-29	1	2007-03-01
4.55e-55	0.168359	0.147	0.048	6.8e-51	1	SLC5A3
5.4e-37	0.1682	0.181	0.082	8.07e-33	1	LINC00963
8.2e-18	0.168129	0.347	0.251	1.23e-13	1	PAPOLA
3.38e-17	0.168107	0.357	0.261	5.06e-13	1	NOP58
2.38e-22	0.168035	0.123	0.058	3.55e-18	1	RGS16
2.44e-45	0.1679	0.179	0.072	3.64e-41	1	MAP3K4
9.21e-45	0.167616	0.183	0.075	1.38e-40	1	LCOR
1.03e-24	0.167484	0.238	0.141	1.54e-20	1	LPIN2
3.97e-20	0.167444	0.26	0.168	5.93e-16	1	CENPC
4.54e-19	0.167227	0.296	0.203	6.79e-15	1	STK10
5.68e-58	0.167222	0.165	0.056	8.49e-54	1	TRERF1
1.25e-21	0.167206	0.374	0.255	1.87e-17	1	RGS1
7.93e-26	0.166973	0.224	0.128	1.19e-21	1	SAMD9L
2.51e-31	0.166969	0.238	0.128	3.76e-27	1	CNOT4
6.61e-49	0.166935	0.186	0.074	9.88e-45	1	PIK3CG
9.5e-31	0.166805	0.194	0.098	1.42e-26	1	ZC3H7A
2.34e-14	0.166534	0.267	0.187	3.5e-10	1	LAG3
1.63e-23	0.166308	0.25	0.152	2.44e-19	1	NEMF
1.89e-20	0.165979	0.225	0.138	2.83e-16	1	ERN1
4.04e-38	0.165887	0.19	0.086	6.05e-34	1	TNKS2
6.43e-25	0.165875	0.306	0.191	9.61e-21	1	HLA-DQB1
3.09e-44	0.16568	0.165	0.065	4.62e-40	1	ACSL4
4.21e-39	0.165644	0.198	0.09	6.29e-35	1	NCOA3
1.99e-36	0.165644	0.192	0.089	2.97e-32	1	OAS2
8.26e-45	0.165639	0.177	0.072	1.23e-40	1	OXSR1
6.93e-35	0.165637	0.182	0.084	1.04e-30	1	IL6ST
1.23e-55	0.16542	0.164	0.056	1.84e-51	1	DICER1
9.78e-34	0.165268	0.223	0.114	1.46e-29	1	NUP98
1.44e-31	0.165224	0.238	0.128	2.15e-27	1	MFSD14A
5.73e-23	0.165187	0.261	0.163	8.57e-19	1	SENP6
6.57e-85	0.164962	0.102	0.017	9.82e-81	1	GPR15
1.36e-17	0.164935	0.243	0.161	2.04e-13	1	SAMD9
5.1e-24	0.164898	0.254	0.154	7.63e-20	1	POLR2B
3.81e-76	0.164665	0.314	0.127	5.7e-72	1	CXCL13
1.75e-14	0.164665	0.304	0.224	2.62e-10	1	TRIM22
7.12e-37	0.16444	0.194	0.09	1.06e-32	1	CSNK1G3
8.63e-11	0.164439	0.555	0.496	1.29e-06	1	SRSF5
8.25e-40	0.164406	0.189	0.084	1.23e-35	1	TMEM165
8.76e-35	0.164401	0.217	0.108	1.31e-30	1	ITCH
4.83e-55	0.164289	0.181	0.066	7.22e-51	1	RAB3GAP2
9.54e-18	0.164224	0.256	0.168	1.43e-13	1	RGS2
1.07e-17	0.164128	0.304	0.213	1.6e-13	1	SLTM
3.7e-33	0.164067	0.206	0.103	5.54e-29	1	CLSTN3
2.56e-95	0.163792	0.123	0.023	3.84e-91	1	LINC00299
3.46e-46	0.163764	0.148	0.053	5.17e-42	1	SREBF2
4.5e-19	0.163673	0.301	0.206	6.74e-15	1	CYTH1
4.6e-24	0.163566	0.202	0.113	6.88e-20	1	NELL2
5.87e-44	0.163465	0.172	0.069	8.78e-40	1	BACH1
3.59e-25	0.163387	0.282	0.175	5.37e-21	1	RSBN1L
3.12e-38	0.163371	0.174	0.076	4.66e-34	1	CBX5
2.53e-27	0.163194	0.211	0.115	3.78e-23	1	CNST
1.47e-56	0.163111	0.151	0.049	2.19e-52	1	TET2
1.68e-33	0.163038	0.211	0.106	2.51e-29	1	USP33
3.91e-36	0.163001	0.199	0.094	5.85e-32	1	ATL3
2.23e-14	0.162781	0.378	0.292	3.33e-10	1	DNAJB6
3.2e-24	0.162594	0.221	0.127	4.79e-20	1	GBP4
2.7e-19	0.162266	0.281	0.188	4.04e-15	1	ANAPC5
4.99e-31	0.161859	0.221	0.117	7.47e-27	1	UBQLN1
4.12e-34	0.161666	0.179	0.083	6.15e-30	1	ASXL1
1.34e-38	0.161516	0.177	0.077	2e-34	1	SPAG9
8.71e-42	0.161448	0.181	0.077	1.3e-37	1	ZNF451
4.22e-23	0.161359	0.234	0.14	6.31e-19	1	EIF2AK2
4.58e-59	0.161349	0.16	0.052	6.85e-55	1	AGO2
6.01e-14	0.161335	0.325	0.246	8.98e-10	1	OSBPL8
7.08e-56	0.161081	0.156	0.051	1.06e-51	1	ARHGAP35
1.52e-19	0.161076	0.306	0.209	2.27e-15	1	DEF6
2.34e-12	0.160942	0.547	0.474	3.5e-08	1	HCLS1
2.45e-39	0.160862	0.19	0.085	3.66e-35	1	STAG1
7.14e-19	0.160789	0.31	0.214	1.07e-14	1	MIER1
5.67e-31	0.160664	0.212	0.11	8.48e-27	1	CDK17
5.45e-27	0.160562	0.249	0.145	8.15e-23	1	SMARCC2
2.04e-53	0.160506	0.157	0.054	3.05e-49	1	PTPRJ
4.25e-36	0.160446	0.195	0.091	6.36e-32	1	USP9X
1.76e-06	0.160019	0.598	0.571	0.0262552	1	NCL
6.75e-38	0.1597	0.185	0.083	1.01e-33	1	UBR1
1.43e-28	0.159677	0.223	0.121	2.13e-24	1	DDX3Y
4.41e-41	0.159676	0.182	0.078	6.6e-37	1	FBXW11
9.1e-46	0.159618	0.173	0.068	1.36e-41	1	SMG7
3.25e-35	0.159612	0.189	0.088	4.87e-31	1	CERT1
2.34e-48	0.159558	0.16	0.059	3.49e-44	1	FUT8
3.02e-41	0.1593	0.167	0.069	4.52e-37	1	MYSM1
3.15e-32	0.159293	0.194	0.095	4.7e-28	1	CCNT1
1.3e-31	0.159012	0.206	0.105	1.94e-27	1	MTG1
4.36e-49	0.158651	0.162	0.059	6.52e-45	1	ARHGEF9
2.44e-52	0.158606	0.165	0.059	3.65e-48	1	ARID2
1.34e-17	0.158473	0.287	0.198	2e-13	1	STAT4
3.55e-58	0.158425	0.144	0.044	5.31e-54	1	TRPS1
5.63e-27	0.158374	0.233	0.132	8.42e-23	1	ERCC5
6.34e-38	0.15837	0.198	0.091	9.48e-34	1	SIN3A
7e-19	0.158203	0.261	0.172	1.05e-14	1	SUPT16H
2.39e-51	0.158105	0.172	0.064	3.58e-47	1	ANO6
1.55e-27	0.157886	0.228	0.127	2.31e-23	1	USP8
4.34e-27	0.157826	0.25	0.145	6.48e-23	1	ORMDL3
7.59e-40	0.157685	0.181	0.078	1.13e-35	1	TXNRD1
3.39e-25	0.157673	0.21	0.117	5.07e-21	1	MAT2A
2.15e-45	0.157624	0.18	0.073	3.22e-41	1	SETD5
2.7e-31	0.157613	0.203	0.103	4.03e-27	1	NUTM2B-AS1
1.68e-10	0.157539	0.345	0.278	2.51e-06	1	TNFAIP8
4.4e-46	0.157275	0.167	0.065	6.58e-42	1	MTMR6
4.61e-53	0.157095	0.161	0.056	6.89e-49	1	NUP153
8.72e-22	0.157079	0.225	0.135	1.3e-17	1	SIRPG
7.54e-28	0.156748	0.219	0.12	1.13e-23	1	RALGDS
1.98e-96	0.156715	0.122	0.022	2.96e-92	1	MYO7A
1.84e-28	0.156557	0.233	0.128	2.75e-24	1	KCNAB2
6.1e-18	0.156124	0.303	0.211	9.13e-14	1	GGNBP2
3.1e-45	0.155916	0.162	0.062	4.63e-41	1	NSF
8.76e-39	0.155908	0.191	0.086	1.31e-34	1	EHD4
4.58e-22	0.15582	0.243	0.149	6.84e-18	1	RB1CC1
3.48e-50	0.155699	0.13	0.041	5.21e-46	1	BLM
1.85e-37	0.155192	0.182	0.081	2.76e-33	1	PPP3CA
2.3e-48	0.155113	0.172	0.065	3.44e-44	1	FOXJ3
3.68e-33	0.154935	0.19	0.091	5.5e-29	1	SGTB
1e-27	0.154787	0.21	0.112	1.5e-23	1	USP48
1.45e-28	0.1544	0.193	0.1	2.16e-24	1	PLEKHA2
2.86e-16	0.153888	0.256	0.176	4.27e-12	1	RECQL
8.11e-67	0.153499	0.137	0.037	1.21e-62	1	FTX
8.66e-18	0.153448	0.27	0.181	1.29e-13	1	SMAP2
7.67e-22	0.1534	0.243	0.15	1.15e-17	1	PCED1B
3.34e-43	0.153084	0.175	0.072	5e-39	1	TMED7
5.83e-25	0.153082	0.226	0.13	8.72e-21	1	PCMTD1
1.77e-25	0.153077	0.221	0.124	2.64e-21	1	PPP1R10
4.02e-16	0.152666	0.271	0.188	6.02e-12	1	BTN3A2
5.41e-43	0.152595	0.159	0.062	8.09e-39	1	POLK
1.59e-12	0.152564	0.329	0.255	2.38e-08	1	SCAMP2
2.29e-21	0.152497	0.242	0.15	3.42e-17	1	PIAS1
2.42e-48	0.152279	0.153	0.055	3.61e-44	1	NPTN
1.64e-34	0.152054	0.179	0.082	2.45e-30	1	MBTPS1
8.21e-35	0.152038	0.168	0.075	1.23e-30	1	CGAS
3.55e-55	0.151997	0.108	0.028	5.31e-51	1	GOLIM4
4.29e-18	0.151859	0.311	0.216	6.42e-14	1	NSD3
3.98e-17	0.151688	0.249	0.166	5.95e-13	1	RFC1
3.17e-33	0.151494	0.2	0.098	4.73e-29	1	GNA13
1.63e-37	0.151476	0.163	0.069	2.44e-33	1	TRIM14
1.06e-26	0.151447	0.158	0.077	1.59e-22	1	TNIP3
3.2e-32	0.151353	0.116	0.045	4.79e-28	1	IRF4
1.48e-38	0.151293	0.156	0.064	2.21e-34	1	KIAA0319L
1.14e-23	0.151135	0.216	0.124	1.7e-19	1	HECTD1
1.5e-24	0.151042	0.228	0.132	2.24e-20	1	SMC1A
3.25e-34	0.150917	0.183	0.085	4.85e-30	1	ANKRD36B
1.55e-20	0.15064	0.224	0.137	2.32e-16	1	ARID4A
3.2e-26	0.150504	0.198	0.106	4.78e-22	1	PHF20L1
3.32e-41	0.150196	0.172	0.071	4.96e-37	1	GBF1
1.13e-42	0.150191	0.164	0.065	1.69e-38	1	MARF1
1.8e-25	0.150185	0.237	0.137	2.7e-21	1	GIT2
3.55e-45	0.150166	0.159	0.06	5.31e-41	1	MYO9B
5.37e-38	0.1501	0.189	0.085	8.03e-34	1	PRKAA1
3.19e-43	0.150026	0.117	0.038	4.77e-39	1	USPL1
1.81e-09	0.149907	0.531	0.473	2.7e-05	1	CAP1
1.54e-36	0.149775	0.146	0.059	2.3e-32	1	FYCO1
6.19e-16	0.149735	0.291	0.205	9.25e-12	1	RBBP4
7.3e-13	0.149663	0.327	0.25	1.09e-08	1	TAF7
8.11e-26	0.149534	0.222	0.125	1.21e-21	1	TCERG1
1.3e-12	0.149231	0.319	0.242	1.95e-08	1	U2SURP
1.4e-17	0.149214	0.267	0.179	2.09e-13	1	CCSER2
6.52e-21	0.149207	0.21	0.125	9.74e-17	1	AP3B1
3.13e-41	0.149081	0.139	0.051	4.68e-37	1	SLC27A2
8.25e-37	0.14905	0.167	0.072	1.23e-32	1	RGS9
1.06e-47	0.148915	0.142	0.049	1.59e-43	1	PRKY
1.23e-40	0.148891	0.16	0.064	1.84e-36	1	NSMAF
2.5e-43	0.148855	0.16	0.062	3.73e-39	1	UHRF1BP1L
1.25e-33	0.148749	0.179	0.083	1.87e-29	1	OSTM1
3.47e-25	0.148678	0.174	0.091	5.19e-21	1	BCL2
2.22e-54	0.148434	0.16	0.055	3.32e-50	1	SUSD6
2.25e-19	0.148417	0.226	0.141	3.36e-15	1	GALM
3.96e-26	0.148384	0.221	0.123	5.93e-22	1	COPA
3.2e-31	0.148258	0.195	0.097	4.79e-27	1	HERC2
1.13e-41	0.148115	0.157	0.062	1.69e-37	1	ARID1B
1.45e-23	0.147893	0.244	0.146	2.17e-19	1	SP140
3.79e-34	0.147737	0.178	0.082	5.66e-30	1	EP400
1.4e-18	0.147512	0.268	0.177	2.09e-14	1	VPS4B
4.74e-19	0.14739	0.226	0.142	7.09e-15	1	SMC5
7.13e-13	0.147307	0.369	0.29	1.07e-08	1	TRAM1
2.31e-10	0.147234	0.35	0.276	3.45e-06	1	TENT5C
4.8e-22	0.147097	0.21	0.122	7.17e-18	1	UBTF
1.38e-50	0.146904	0.16	0.057	2.06e-46	1	SEC24B
6.09e-29	0.146873	0.197	0.101	9.1e-25	1	PFKFB3
4.82e-39	0.14685	0.164	0.068	7.21e-35	1	SCAF8
2.69e-22	0.146814	0.282	0.179	4.02e-18	1	MYO1F
1.76e-21	0.146775	0.188	0.106	2.63e-17	1	HOOK3
1.03e-27	0.14669	0.22	0.12	1.54e-23	1	RNF4
4.34e-22	0.146616	0.242	0.148	6.49e-18	1	UBAC2
4.35e-10	0.146603	0.32	0.252	6.5e-06	1	CD5
1.49e-47	0.146041	0.156	0.057	2.22e-43	1	FOXO1
1.97e-14	0.146019	0.295	0.214	2.95e-10	1	PPP1CC
6.37e-40	0.145933	0.16	0.065	9.53e-36	1	ATP11B
9.35e-20	0.145929	0.244	0.154	1.4e-15	1	ATP1A1
3.49e-09	0.14574	0.554	0.508	5.22e-05	1	HNRNPK
4.74e-49	0.145612	0.161	0.058	7.09e-45	1	ZZEF1
1.8e-43	0.145557	0.158	0.06	2.68e-39	1	HIPK1
1.5e-47	0.145507	0.109	0.032	2.24e-43	1	ITGA1
1.13e-07	0.145388	0.587	0.541	0.00169553	1	PNRC1
8.51e-26	0.145377	0.184	0.096	1.27e-21	1	IL21R
2.11e-40	0.145123	0.152	0.06	3.16e-36	1	KIF13B
5.55e-31	0.145109	0.168	0.079	8.31e-27	1	ARMCX3
1.07e-32	0.144818	0.181	0.085	1.6e-28	1	PLCG1
5.26e-23	0.144739	0.2	0.113	7.87e-19	1	PPP2R2B
5.6e-09	0.14468	0.348	0.287	8.37e-05	1	TMEM123
1.15e-12	0.144293	0.304	0.23	1.72e-08	1	SURF4
1.76e-39	0.144173	0.155	0.062	2.64e-35	1	GPATCH2L
5.78e-33	0.143983	0.167	0.076	8.64e-29	1	AP1G1
8.93e-25	0.143969	0.196	0.106	1.34e-20	1	CCDC18-AS1
8.2e-24	0.143868	0.22	0.127	1.23e-19	1	SNRNP70
2.5e-25	0.143782	0.196	0.106	3.73e-21	1	NCBP3
4.45e-62	0.143709	0.119	0.03	6.65e-58	1	CHRM3-AS2
2.89e-16	0.143702	0.226	0.148	4.32e-12	1	LY9
1.15e-23	0.143568	0.191	0.105	1.73e-19	1	CUL5
2.75e-16	0.143421	0.275	0.19	4.12e-12	1	CALCOCO2
1.49e-27	0.14333	0.189	0.097	2.23e-23	1	RB1
1.89e-52	0.143316	0.146	0.048	2.82e-48	1	SEL1L3
3.46e-44	0.143198	0.164	0.064	5.17e-40	1	IREB2
1.96e-25	0.143191	0.179	0.094	2.94e-21	1	TUT7
6.58e-28	0.143092	0.17	0.084	9.83e-24	1	DENND4C
5.36e-30	0.142981	0.196	0.099	8.01e-26	1	CTNNB1
8.84e-70	0.142846	0.104	0.022	1.32e-65	1	AKAP5
5.94e-36	0.142628	0.157	0.067	8.88e-32	1	CLCN3
3.83e-09	0.142558	0.411	0.343	5.73e-05	1	PRMT2
3.02e-39	0.142552	0.145	0.056	4.52e-35	1	SERINC5
1.13e-44	0.14249	0.148	0.054	1.69e-40	1	MED13
1.42e-11	0.142336	0.353	0.278	2.13e-07	1	ZAP70
1.85e-19	0.14233	0.249	0.159	2.76e-15	1	RAB6A
1.12e-32	0.142317	0.165	0.075	1.68e-28	1	MED1
2.65e-28	0.142293	0.189	0.097	3.97e-24	1	SENP7
1.4e-17	0.14218	0.288	0.195	2.09e-13	1	ATP2B1
1.41e-11	0.14216	0.317	0.244	2.11e-07	1	HSPA9
2.65e-18	0.14178	0.234	0.149	3.96e-14	1	CGGBP1
2.81e-39	0.141656	0.158	0.064	4.19e-35	1	UBA6
1.26e-06	0.141532	0.501	0.459	0.018793	1	PKM
8.16e-26	0.141395	0.179	0.093	1.22e-21	1	DIDO1
2.53e-17	0.141284	0.224	0.143	3.79e-13	1	YY1
1.17e-58	0.141246	0.116	0.03	1.75e-54	1	GRAMD1B
2.37e-42	0.14121	0.138	0.05	3.55e-38	1	UGGT1
1.38e-27	0.141144	0.183	0.093	2.07e-23	1	PBX4
1.25e-16	0.141096	0.252	0.168	1.87e-12	1	IQGAP2
4.8e-16	0.140923	0.258	0.176	7.18e-12	1	COPB1
1.74e-32	0.140827	0.17	0.078	2.6e-28	1	RC3H2
7.94e-16	0.140818	0.286	0.2	1.19e-11	1	TAOK3
1.32e-36	0.140784	0.159	0.067	1.97e-32	1	ZNF791
2.01e-32	0.140754	0.178	0.084	3.01e-28	1	TAB2
3.83e-47	0.140661	0.135	0.045	5.73e-43	1	RASA1
2.95e-38	0.140647	0.153	0.062	4.42e-34	1	ATAD2B
5.63e-39	0.140514	0.149	0.059	8.42e-35	1	YPEL2
2.5e-32	0.140468	0.16	0.072	3.74e-28	1	SLC6A6
2.94e-22	0.140448	0.189	0.105	4.39e-18	1	NLRC5
9.73e-38	0.140406	0.155	0.063	1.45e-33	1	TOP2B
3.19e-18	0.140242	0.214	0.133	4.78e-14	1	NARF
1.05e-24	0.140144	0.2	0.11	1.56e-20	1	PITPNB
6.04e-64	0.139986	0.12	0.03	9.03e-60	1	SFMBT2
6.1e-13	0.139891	0.3	0.223	9.11e-09	1	FGFR1OP2
8.98e-31	0.139881	0.178	0.086	1.34e-26	1	DTX3L
1.5e-31	0.139844	0.165	0.076	2.24e-27	1	GOLGA8B
2.98e-35	0.139733	0.158	0.068	4.45e-31	1	PIK3C3
7.06e-22	0.139441	0.19	0.107	1.06e-17	1	PARP9
3.47e-44	0.139382	0.138	0.049	5.18e-40	1	MAST4
3.45e-20	0.139353	0.22	0.133	5.16e-16	1	DHX36
3.66e-24	0.139236	0.205	0.114	5.48e-20	1	PUM1
2.62e-32	0.13909	0.184	0.088	3.92e-28	1	TENT2
4.28e-33	0.138939	0.165	0.074	6.4e-29	1	EDEM3
6.01e-18	0.138679	0.214	0.134	8.98e-14	1	CIAO1
2.46e-32	0.138659	0.174	0.081	3.68e-28	1	AFTPH
3.68e-30	0.13864	0.186	0.092	5.5e-26	1	CABIN1
5.99e-29	0.138612	0.184	0.092	8.95e-25	1	WASHC2C
1.06e-65	0.138518	0.128	0.033	1.59e-61	1	FAM91A1
1.04e-26	0.138462	0.183	0.094	1.56e-22	1	SUCO
1.27e-08	0.138233	0.383	0.326	0.00019052	1	XRCC5
8.53e-45	0.138101	0.135	0.046	1.28e-40	1	PIKFYVE
2.73e-25	0.138043	0.212	0.118	4.08e-21	1	CNOT1
7.45e-15	0.138016	0.123	0.067	1.11e-10	1	CD83
2.23e-36	0.138003	0.162	0.069	3.34e-32	1	PPP1R21
1.4e-19	0.137978	0.228	0.141	2.09e-15	1	VPS36
1.3e-24	0.137962	0.18	0.095	1.95e-20	1	NLRP1
3.76e-39	0.137835	0.149	0.059	5.62e-35	1	UBXN7
1.17e-33	0.137825	0.176	0.081	1.75e-29	1	FGD5-AS1
8.62e-34	0.137784	0.179	0.083	1.29e-29	1	IPO7
4.09e-35	0.137782	0.169	0.074	6.12e-31	1	CELF1
8.21e-22	0.137587	0.179	0.099	1.23e-17	1	GTF3C1
3.08e-37	0.137487	0.151	0.062	4.61e-33	1	CAMK2D
1.05e-26	0.137336	0.167	0.083	1.56e-22	1	STAM
3.36e-18	0.137299	0.209	0.129	5.02e-14	1	SLAMF6
1.02e-46	0.137238	0.137	0.047	1.52e-42	1	AVL9
1.2e-35	0.137133	0.139	0.056	1.8e-31	1	CD200R1
2.77e-15	0.137116	0.268	0.186	4.15e-11	1	TMF1
1.12e-22	0.137036	0.184	0.101	1.68e-18	1	CSNK2A1
8.12e-11	0.136913	0.427	0.352	1.21e-06	1	WDR1
3.24e-12	0.136873	0.307	0.232	4.85e-08	1	RSRC2
6e-44	0.13687	0.156	0.059	8.98e-40	1	FAR1
1.59e-45	0.136829	0.135	0.046	2.37e-41	1	OTULIN
2.38e-40	0.136825	0.148	0.057	3.56e-36	1	ENTPD4
8.27e-32	0.136759	0.176	0.083	1.24e-27	1	MAGT1
2.48e-45	0.13669	0.141	0.05	3.71e-41	1	PSME4
2.91e-13	0.136607	0.24	0.168	4.35e-09	1	USP3
3.39e-21	0.136541	0.179	0.1	5.07e-17	1	RIF1
3.07e-32	0.136492	0.169	0.078	4.58e-28	1	STIM1
5.42e-14	0.13641	0.291	0.209	8.1e-10	1	YTHDC1
4e-32	0.136408	0.153	0.068	5.99e-28	1	USP22
4.15e-15	0.136407	0.232	0.156	6.21e-11	1	IDI1
4.1e-24	0.13634	0.175	0.093	6.13e-20	1	SLC25A24
3.18e-19	0.136167	0.26	0.168	4.75e-15	1	MATR3.1
4.42e-17	0.136139	0.18	0.108	6.61e-13	1	SMC4
1.62e-07	0.13608	0.291	0.237	0.00241667	1	RNF125
4.98e-23	0.135982	0.199	0.112	7.45e-19	1	DCAF8
8.98e-49	0.135814	0.144	0.049	1.34e-44	1	CLASP2
1.3e-09	0.135766	0.306	0.243	1.94e-05	1	XRN2
4.09e-30	0.135277	0.179	0.087	6.12e-26	1	GPBP1L1
3.81e-54	0.135235	0.132	0.04	5.69e-50	1	ELK4
5.76e-12	0.135132	0.245	0.176	8.61e-08	1	BBX
6.39e-29	0.135099	0.161	0.076	9.55e-25	1	NCOA2
2.85e-09	0.135006	0.423	0.354	4.26e-05	1	HERPUD1
1.36e-27	0.134992	0.175	0.088	2.03e-23	1	VTI1A
2.8e-20	0.13488	0.206	0.122	4.19e-16	1	NCOA4
4.23e-07	0.134841	0.403	0.353	0.00631952	1	ARL4C
3.21e-09	0.134768	0.367	0.301	4.8e-05	1	STK17A
9.52e-30	0.134498	0.164	0.077	1.42e-25	1	RPS6KA3
1.11e-18	0.134284	0.241	0.154	1.67e-14	1	PTBP1
4.39e-12	0.134229	0.32	0.246	6.57e-08	1	EIF4H
2.27e-34	0.134178	0.159	0.069	3.39e-30	1	LTN1
1.64e-39	0.133979	0.142	0.054	2.45e-35	1	LANCL1
1.8e-40	0.133673	0.144	0.055	2.7e-36	1	CSGALNACT2
1.06e-12	0.133668	0.267	0.194	1.58e-08	1	BNIP2
4.4e-14	0.133661	0.236	0.162	6.59e-10	1	ARHGAP25
5.67e-25	0.133621	0.177	0.092	8.48e-21	1	TNIK
2.99e-32	0.133221	0.156	0.069	4.48e-28	1	CDK13
3.02e-16	0.133182	0.275	0.188	4.51e-12	1	ABI1
1.89e-33	0.133138	0.139	0.058	2.83e-29	1	CCDC14
1.16e-64	0.133001	0.111	0.026	1.73e-60	1	LINC00342
2.8e-20	0.132969	0.184	0.105	4.19e-16	1	CHD9
1.97e-39	0.132953	0.146	0.057	2.94e-35	1	AP3M1
1.37e-29	0.132844	0.167	0.079	2.05e-25	1	ARFGEF1
1.47e-31	0.132713	0.139	0.059	2.2e-27	1	SCLT1
1.34e-39	0.132703	0.153	0.06	2e-35	1	NUMB
2.03e-35	0.132658	0.131	0.051	3.03e-31	1	METTL8
7.44e-40	0.132647	0.139	0.052	1.11e-35	1	USP38
4.32e-14	0.132292	0.254	0.177	6.46e-10	1	HNRNPH1
1.09e-54	0.132139	0.112	0.03	1.64e-50	1	MSC-AS1
3.08e-22	0.132103	0.178	0.097	4.6e-18	1	LMNB1
9.54e-32	0.132059	0.157	0.07	1.43e-27	1	OPA1
3.24e-34	0.131973	0.141	0.058	4.85e-30	1	DENND1B
5.5e-40	0.131952	0.151	0.059	8.22e-36	1	GTF2A1
1.2e-18	0.131765	0.193	0.115	1.79e-14	1	CHD3
2.68e-17	0.131648	0.24	0.155	4.01e-13	1	THOC2
4.48e-25	0.131475	0.188	0.1	6.7e-21	1	SMARCC1
8.36e-17	0.13145	0.217	0.138	1.25e-12	1	CNTRL
1.4e-23	0.131327	0.114	0.05	2.1e-19	1	TBC1D4
3.13e-40	0.131209	0.147	0.057	4.69e-36	1	VPS13D
1.42e-18	0.131152	0.224	0.14	2.12e-14	1	GON4L
2.81e-37	0.131121	0.153	0.062	4.21e-33	1	GOLGA3
2.74e-10	0.131117	0.316	0.248	4.1e-06	1	TMX4
2.57e-36	0.131033	0.151	0.062	3.84e-32	1	PHF21A
2.2e-24	0.130863	0.174	0.091	3.28e-20	1	UBE4A
2.5e-45	0.130785	0.136	0.047	3.73e-41	1	FAM126B
8.3e-49	0.130569	0.102	0.028	1.24e-44	1	CCDC141
9.46e-37	0.130495	0.141	0.055	1.41e-32	1	GALNT2
3.52e-31	0.130489	0.149	0.066	5.27e-27	1	S100PBP
2.22e-08	0.130123	0.17	0.121	0.000331327	1	ATF7IP2
1.14e-37	0.130027	0.135	0.052	1.7e-33	1	KIF3B
3.03e-13	0.130023	0.208	0.141	4.52e-09	1	PPM1K
2.88e-08	0.130019	0.296	0.237	0.000430788	1	PIM1
1.95e-24	0.130009	0.147	0.072	2.92e-20	1	FNDC3A
8.34e-40	0.129963	0.146	0.056	1.25e-35	1	SPIDR
1.29e-40	0.12992	0.14	0.052	1.93e-36	1	KDM5D
2.02e-07	0.129817	0.406	0.352	0.00302364	1	SEPTIN6
3.95e-24	0.129726	0.176	0.093	5.9e-20	1	PDXDC1
2.61e-12	0.129625	0.297	0.221	3.9e-08	1	PARP1
3.01e-20	0.12958	0.179	0.101	4.5e-16	1	SEC14L1
3.87e-40	0.12957	0.123	0.043	5.78e-36	1	NF1
5.88e-22	0.129554	0.17	0.091	8.79e-18	1	PPIP5K2
3.07e-37	0.129481	0.13	0.049	4.59e-33	1	NOTCH2
2.99e-41	0.129454	0.139	0.051	4.47e-37	1	MED23
3.81e-19	0.129271	0.208	0.126	5.69e-15	1	UBE2G2
1.54e-35	0.128884	0.141	0.057	2.3e-31	1	FNIP1
3.91e-23	0.128823	0.16	0.083	5.85e-19	1	BROX
2.04e-41	0.128781	0.137	0.05	3.05e-37	1	KDM4A
6.05e-28	0.128642	0.158	0.075	9.04e-24	1	GAPVD1
1.03e-18	0.128486	0.174	0.1	1.54e-14	1	TRIM59
1.96e-41	0.128353	0.129	0.045	2.94e-37	1	CLASP1
3.25e-17	0.128191	0.192	0.117	4.87e-13	1	SNAP23
1.07e-27	0.128151	0.148	0.069	1.6e-23	1	SHPRH
1.54e-44	0.128074	0.143	0.051	2.31e-40	1	SYNE3
1.09e-44	0.128048	0.135	0.046	1.63e-40	1	TBC1D2B
9.47e-17	0.128042	0.24	0.157	1.42e-12	1	ZNF800
2.75e-33	0.12801	0.138	0.057	4.11e-29	1	FAM53B
2.46e-27	0.127859	0.191	0.099	3.68e-23	1	NUP58
4.24e-39	0.127853	0.141	0.054	6.34e-35	1	NNT
1.51e-12	0.127682	0.285	0.209	2.26e-08	1	TBRG1
3.92e-20	0.127512	0.172	0.096	5.85e-16	1	BCL10
8.15e-17	0.127419	0.241	0.158	1.22e-12	1	RTF1
9.98e-18	0.127337	0.215	0.135	1.49e-13	1	RAB10
1.27e-28	0.127332	0.13	0.056	1.9e-24	1	PCNX4
4.44e-16	0.127157	0.217	0.14	6.64e-12	1	POLR2A
1.1e-14	0.127136	0.214	0.142	1.65e-10	1	TMEM43
5.25e-34	0.127045	0.138	0.056	7.85e-30	1	SMG6
1.05e-26	0.12697	0.163	0.08	1.57e-22	1	DNAJC10
2.92e-31	0.126957	0.145	0.063	4.36e-27	1	ZNF506
4.63e-23	0.126935	0.192	0.106	6.92e-19	1	TMC8
2.54e-24	0.126842	0.15	0.074	3.8e-20	1	RNF6
6.03e-20	0.126825	0.177	0.1	9.02e-16	1	ELMO1
1.66e-16	0.126793	0.231	0.15	2.48e-12	1	MED15
8.95e-17	0.126717	0.202	0.126	1.34e-12	1	PRKCQ
1.83e-12	0.126689	0.246	0.175	2.73e-08	1	P2RY10
3.22e-11	0.126665	0.329	0.254	4.81e-07	1	ARHGAP30
2.61e-25	0.126615	0.143	0.068	3.9e-21	1	DIS3
8.95e-27	0.126319	0.16	0.078	1.34e-22	1	TMEM87B
1.16e-20	0.126316	0.205	0.12	1.74e-16	1	RBM6
2.72e-27	0.126304	0.149	0.069	4.07e-23	1	ANKLE2
1.05e-17	0.126236	0.186	0.111	1.57e-13	1	GPATCH8
5.9e-10	0.126071	0.287	0.221	8.82e-06	1	ELOVL5
2.8e-20	0.125859	0.181	0.103	4.18e-16	1	SEC61A1
4.01e-24	0.125801	0.147	0.072	5.99e-20	1	VIRMA
7.46e-12	0.12567	0.275	0.201	1.12e-07	1	GABARAPL1
3.81e-20	0.125634	0.157	0.085	5.7e-16	1	FBXO32
1.14e-22	0.125597	0.186	0.102	1.71e-18	1	EHMT1
1.72e-21	0.125559	0.187	0.105	2.58e-17	1	TPP2
2.61e-27	0.125148	0.164	0.08	3.91e-23	1	SF3B3
6.6e-14	0.125137	0.271	0.192	9.87e-10	1	OS9
1.17e-10	0.125137	0.255	0.189	1.75e-06	1	TOP1
3.13e-39	0.125067	0.134	0.049	4.67e-35	1	OSBPL3
1.14e-18	0.12501	0.18	0.105	1.7e-14	1	CREB1
5.04e-21	0.124882	0.205	0.119	7.54e-17	1	IST1
7.55e-18	0.124844	0.211	0.131	1.13e-13	1	IFNAR2
2.09e-14	0.124767	0.17	0.105	3.13e-10	1	FRMD4B
1.66e-29	0.124719	0.145	0.065	2.49e-25	1	ZNF281
4.16e-59	0.124696	0.109	0.027	6.22e-55	1	TTC24
2.37e-33	0.124681	0.141	0.058	3.54e-29	1	RIN3
5.33e-30	0.124657	0.141	0.062	7.97e-26	1	FAM214A
2.93e-28	0.124649	0.154	0.072	4.37e-24	1	HIVEP2
2.67e-31	0.124359	0.144	0.062	3.99e-27	1	GAK
7.12e-29	0.124348	0.159	0.074	1.06e-24	1	C5orf24
2.72e-07	0.124224	0.35	0.295	0.00407032	1	TMED10
7.52e-29	0.124063	0.123	0.052	1.12e-24	1	SLF2
5.16e-35	0.123931	0.139	0.056	7.72e-31	1	VPS13B
2.72e-19	0.12383	0.205	0.122	4.07e-15	1	RNF115
2.91e-35	0.123811	0.124	0.047	4.36e-31	1	HIVEP1
3.52e-26	0.123705	0.146	0.069	5.26e-22	1	CCR5
6.82e-14	0.123684	0.272	0.192	1.02e-09	1	SRSF4
1.9e-11	0.123635	0.279	0.206	2.84e-07	1	GATA3
2.27e-18	0.123589	0.197	0.118	3.39e-14	1	ATXN7L3B
7.09e-27	0.123584	0.137	0.062	1.06e-22	1	PDS5B
3.7e-21	0.123462	0.21	0.123	5.53e-17	1	CSNK1D
7.65e-20	0.123375	0.191	0.111	1.14e-15	1	ADD1
4.86e-37	0.123343	0.143	0.056	7.27e-33	1	ARIH1
2e-33	0.123343	0.138	0.057	3e-29	1	CEP95
4.04e-29	0.123206	0.158	0.073	6.05e-25	1	NRAS
3.82e-22	0.123199	0.162	0.085	5.71e-18	1	LRPPRC
6.85e-18	0.123193	0.185	0.11	1.02e-13	1	HDLBP
1.87e-23	0.123147	0.156	0.08	2.79e-19	1	GIGYF2
9.79e-29	0.123142	0.132	0.057	1.46e-24	1	PRR14L
2.1e-18	0.123064	0.176	0.102	3.14e-14	1	BIRC2
8.81e-26	0.122888	0.157	0.077	1.32e-21	1	NUP214
8.68e-09	0.122783	0.305	0.242	0.000129845	1	SH2D1A
3.72e-21	0.122744	0.175	0.097	5.56e-17	1	IBTK
7.25e-19	0.12269	0.162	0.09	1.08e-14	1	RPAP2
2.89e-28	0.122605	0.142	0.064	4.33e-24	1	NCOA1
1.31e-33	0.122521	0.146	0.061	1.96e-29	1	SLC30A7
2.81e-42	0.122482	0.121	0.041	4.21e-38	1	RALGAPB
9.17e-29	0.122424	0.14	0.062	1.37e-24	1	ZMYND8
1.76e-14	0.122365	0.25	0.171	2.64e-10	1	IRF9
4.59e-34	0.122296	0.133	0.053	6.86e-30	1	TXLNA
2.03e-06	0.122263	0.523	0.481	0.0303014	1	CD53
1.19e-29	0.122246	0.159	0.074	1.78e-25	1	LATS1
4.6e-11	0.122193	0.33	0.256	6.88e-07	1	PPM1G
2.99e-30	0.122051	0.139	0.06	4.48e-26	1	SMARCAD1
4.91e-27	0.122045	0.158	0.076	7.35e-23	1	MBD5
1.65e-24	0.121972	0.138	0.065	2.46e-20	1	BAG3
1.18e-47	0.12195	0.109	0.032	1.76e-43	1	SYNJ1
2.81e-33	0.121923	0.127	0.05	4.2e-29	1	ERO1A
6.53e-22	0.121891	0.198	0.112	9.77e-18	1	NUTM2A-AS1
7.28e-48	0.121889	0.126	0.04	1.09e-43	1	CASS4
2.98e-26	0.12186	0.132	0.06	4.45e-22	1	HEATR1
1.39e-07	0.121852	0.407	0.35	0.00207942	1	SEPTIN9
7.2e-42	0.121685	0.121	0.041	1.08e-37	1	MFSD6
2.17e-29	0.121595	0.153	0.07	3.25e-25	1	RASSF2
2.74e-11	0.12143	0.219	0.155	4.09e-07	1	CLINT1
2.56e-44	0.121391	0.124	0.041	3.82e-40	1	SLC9A8
1.42e-12	0.121306	0.248	0.176	2.12e-08	1	STAU1
3.53e-15	0.121245	0.235	0.157	5.28e-11	1	DR1
7.96e-20	0.121158	0.189	0.109	1.19e-15	1	AZIN1
1.49e-16	0.121152	0.137	0.076	2.23e-12	1	MTSS1
4.44e-42	0.120619	0.114	0.037	6.64e-38	1	ZDHHC5
1.06e-23	0.120604	0.15	0.075	1.59e-19	1	PHACTR4
1.36e-24	0.120538	0.144	0.07	2.03e-20	1	ERO1B
1.72e-08	0.120537	0.223	0.167	0.000257297	1	TTC3
2.43e-22	0.120122	0.176	0.095	3.63e-18	1	ZC3H18
2.93e-21	0.120104	0.178	0.098	4.38e-17	1	NUP50
1.53e-33	0.120037	0.132	0.053	2.29e-29	1	HMGCS1
1.42e-28	0.119993	0.14	0.062	2.13e-24	1	AQR
5.59e-22	0.119975	0.163	0.086	8.35e-18	1	EED
1.54e-33	0.119954	0.128	0.05	2.31e-29	1	EPM2AIP1
4.06e-10	0.119887	0.219	0.16	6.08e-06	1	NAA50
7.53e-17	0.119768	0.207	0.129	1.13e-12	1	MAN1A2
1.05e-45	0.119732	0.115	0.035	1.57e-41	1	HS2ST1
2.98e-28	0.11971	0.137	0.061	4.45e-24	1	CSNK1G1
2.01e-20	0.11957	0.196	0.113	3.01e-16	1	API5
4.59e-21	0.119563	0.167	0.091	6.86e-17	1	RRBP1
5.96e-53	0.119451	0.113	0.031	8.91e-49	1	AL645568.1
1.36e-23	0.119432	0.156	0.079	2.03e-19	1	GRIPAP1
2.22e-23	0.119326	0.16	0.082	3.32e-19	1	KAT7
1.57e-18	0.119247	0.205	0.124	2.34e-14	1	CDC73
3.43e-58	0.119179	0.1	0.023	5.13e-54	1	PIK3R3
2.1e-30	0.119144	0.133	0.056	3.14e-26	1	YTHDC2
2.38e-23	0.11902	0.167	0.087	3.56e-19	1	TBC1D5
3.61e-18	0.118984	0.127	0.066	5.39e-14	1	SESN3
7.51e-20	0.118939	0.153	0.082	1.12e-15	1	PBRM1
3.8e-26	0.118789	0.152	0.073	5.68e-22	1	GLYR1
4.75e-18	0.118704	0.2	0.121	7.1e-14	1	MORC3
7.71e-36	0.118686	0.126	0.047	1.15e-31	1	ADAM17
6.38e-50	0.118542	0.114	0.033	9.54e-46	1	ATP2C1
3.43e-17	0.118535	0.156	0.089	5.13e-13	1	NPAT
7.99e-27	0.118497	0.153	0.072	1.19e-22	1	MSL2
5.67e-27	0.118424	0.143	0.066	8.48e-23	1	PPP1R15B
2.76e-38	0.118218	0.116	0.04	4.12e-34	1	SUGP2
4.27e-12	0.118165	0.245	0.174	6.39e-08	1	RTN4
1.52e-14	0.118106	0.207	0.135	2.27e-10	1	USP14
7.65e-31	0.118056	0.141	0.061	1.14e-26	1	RAPGEF1
3.78e-35	0.118002	0.123	0.046	5.65e-31	1	ZNF708
2.01e-15	0.117915	0.177	0.108	3e-11	1	SLAIN2
3.68e-34	0.117864	0.144	0.059	5.5e-30	1	YTHDF3
8.71e-21	0.117388	0.172	0.095	1.3e-16	1	NGLY1
5.8e-24	0.117269	0.135	0.064	8.68e-20	1	GMDS
5.3e-19	0.117226	0.146	0.079	7.92e-15	1	TCTN3
9.88e-12	0.11721	0.239	0.17	1.48e-07	1	SMC3
6.95e-22	0.11701	0.175	0.095	1.04e-17	1	CTBS
3.9e-17	0.116871	0.195	0.119	5.82e-13	1	RRP1B
5.02e-26	0.116688	0.135	0.062	7.51e-22	1	WDR36
3.74e-45	0.116631	0.118	0.037	5.59e-41	1	SELENOI
2.08e-17	0.116558	0.145	0.08	3.12e-13	1	ANTXR2
5.25e-20	0.116536	0.174	0.097	7.85e-16	1	PPWD1
5.14e-25	0.116502	0.123	0.055	7.69e-21	1	KIAA0232
1.71e-33	0.116497	0.142	0.059	2.56e-29	1	VPS39
1.59e-07	0.116298	0.381	0.324	0.00237405	1	REEP5
6.72e-29	0.116117	0.121	0.05	1e-24	1	SIDT1
4.07e-15	0.116105	0.221	0.145	6.08e-11	1	WDR33
3.97e-15	0.116101	0.223	0.146	5.93e-11	1	ST3GAL1
1.87e-28	0.115909	0.139	0.061	2.79e-24	1	TRAPPC6B
1.95e-09	0.11581	0.335	0.268	2.92e-05	1	CD47
3.5e-24	0.115805	0.14	0.067	5.23e-20	1	DOCK11
8.51e-15	0.115673	0.183	0.115	1.27e-10	1	IARS2
3.17e-29	0.115612	0.147	0.066	4.74e-25	1	ANKRD17
3.3e-21	0.115593	0.176	0.097	4.94e-17	1	ATAD1
2.31e-15	0.115389	0.205	0.131	3.46e-11	1	HSPA4
2.45e-16	0.115211	0.189	0.116	3.66e-12	1	BRD4
2.25e-26	0.115127	0.14	0.065	3.36e-22	1	PPM1B
7.85e-24	0.115126	0.143	0.069	1.17e-19	1	SPG11
2.67e-30	0.11503	0.146	0.064	3.99e-26	1	ANKRD13C
3.15e-07	0.11501	0.348	0.289	0.00470523	1	ZYX
2.03e-26	0.114933	0.161	0.079	3.03e-22	1	NUP107
8.99e-26	0.114933	0.15	0.072	1.34e-21	1	UBR5
2.44e-25	0.114933	0.12	0.053	3.64e-21	1	WDFY2
4.72e-25	0.11474	0.156	0.076	7.05e-21	1	KCTD20
2.51e-20	0.11474	0.142	0.073	3.75e-16	1	ACSL3
5.68e-14	0.114651	0.16	0.099	8.5e-10	1	HAUS3
8.06e-27	0.114643	0.152	0.072	1.21e-22	1	WASHC4
1.34e-29	0.114636	0.113	0.044	2.01e-25	1	TIAM1
9.32e-28	0.114538	0.121	0.051	1.39e-23	1	BCOR
7.7e-12	0.114328	0.263	0.191	1.15e-07	1	SDHA
9.34e-32	0.114142	0.124	0.049	1.4e-27	1	SLC7A6
4.74e-19	0.114094	0.189	0.11	7.09e-15	1	USP4
3.01e-23	0.11406	0.137	0.066	4.51e-19	1	LAX1
3.14e-31	0.113948	0.129	0.053	4.69e-27	1	LNPK
2.69e-14	0.113909	0.176	0.11	4.03e-10	1	CYP20A1
7.09e-42	0.113735	0.116	0.038	1.06e-37	1	ZNRF1
1.68e-37	0.113641	0.123	0.044	2.51e-33	1	AGPS
4.78e-14	0.113551	0.188	0.12	7.15e-10	1	CREBRF
1.12e-22	0.11348	0.142	0.07	1.67e-18	1	AGAP2
7.78e-27	0.113461	0.128	0.056	1.16e-22	1	SLK
2.42e-24	0.113385	0.147	0.072	3.62e-20	1	PLEKHM1
1.96e-22	0.113297	0.151	0.077	2.93e-18	1	CUL2
6.72e-27	0.113177	0.138	0.063	1e-22	1	EXOC1
3.18e-28	0.112987	0.145	0.066	4.75e-24	1	TMX3
5.91e-17	0.112985	0.189	0.114	8.84e-13	1	DPYD
4e-30	0.11297	0.134	0.057	5.99e-26	1	G2E3
3.66e-12	0.112748	0.247	0.174	5.47e-08	1	FAM133B
1.51e-23	0.112684	0.125	0.058	2.26e-19	1	REV3L
5.11e-39	0.112636	0.115	0.039	7.65e-35	1	PCNX2
4.08e-16	0.112573	0.163	0.096	6.1e-12	1	HCG18
1.57e-11	0.112565	0.282	0.209	2.34e-07	1	TAP2
4.5e-15	0.112429	0.185	0.115	6.72e-11	1	ARL8B
1.35e-10	0.112334	0.214	0.152	2.02e-06	1	CDC40
3.17e-14	0.112295	0.207	0.136	4.74e-10	1	AP2B1
1.35e-13	0.112271	0.195	0.127	2.03e-09	1	ZNFX1
2.06e-24	0.11207	0.115	0.05	3.08e-20	1	JAKMIP2
1.95e-20	0.111884	0.159	0.085	2.92e-16	1	TNFRSF25
8.82e-29	0.111801	0.137	0.06	1.32e-24	1	ADCY7
1.72e-15	0.111773	0.184	0.114	2.57e-11	1	SRSF1
9.02e-14	0.111612	0.186	0.119	1.35e-09	1	LRRFIP2
6.91e-08	0.111569	0.212	0.161	0.00103248	1	ZC3H13
2.86e-17	0.111552	0.17	0.099	4.28e-13	1	TARSL2
1.63e-24	0.111442	0.144	0.069	2.43e-20	1	EXOC5
1.94e-38	0.111439	0.115	0.039	2.9e-34	1	JAK2
2.11e-12	0.111433	0.25	0.177	3.15e-08	1	KHDRBS1
2.94e-17	0.111386	0.146	0.081	4.4e-13	1	MINDY2
1.59e-23	0.111162	0.137	0.066	2.38e-19	1	GNA15
4e-23	0.111158	0.144	0.071	5.98e-19	1	ZBTB11
2.03e-52	0.111087	0.102	0.026	3.03e-48	1	ARL15
1.6e-28	0.110975	0.119	0.049	2.4e-24	1	RNF38
5.14e-34	0.110889	0.132	0.052	7.69e-30	1	LMBR1
8.79e-26	0.110843	0.142	0.066	1.31e-21	1	RELCH
2.65e-22	0.110828	0.128	0.061	3.96e-18	1	CTNNA1
7.19e-24	0.110821	0.128	0.06	1.07e-19	1	SKI
1.31e-22	0.110726	0.128	0.061	1.96e-18	1	EZH1
6.54e-12	0.110681	0.219	0.151	9.77e-08	1	CD28
1.25e-16	0.110654	0.187	0.113	1.87e-12	1	DCAF11
1.66e-20	0.110615	0.153	0.081	2.48e-16	1	TARDBP
1.64e-14	0.110559	0.179	0.112	2.45e-10	1	PREX1
1.23e-41	0.110308	0.107	0.033	1.85e-37	1	D2HGDH
1.13e-12	0.110307	0.232	0.161	1.69e-08	1	LMBRD1
9.91e-07	0.110247	0.306	0.253	0.014816	1	TAF1D
1.21e-30	0.110197	0.128	0.052	1.8e-26	1	ZC3H11A
6.84e-29	0.110164	0.113	0.045	1.02e-24	1	TSC22D2
6.62e-28	0.110107	0.126	0.054	9.9e-24	1	METTL16
1.22e-12	0.109955	0.185	0.121	1.82e-08	1	SEC63
2.84e-24	0.109834	0.127	0.058	4.24e-20	1	SPECC1L
3.1e-18	0.109817	0.166	0.094	4.64e-14	1	IWS1
1.9e-24	0.10978	0.141	0.067	2.84e-20	1	PDS5A
1.31e-18	0.109657	0.149	0.081	1.95e-14	1	ATXN7
5.13e-23	0.109416	0.118	0.053	7.67e-19	1	MYO5A
2.06e-31	0.109335	0.137	0.058	3.07e-27	1	IKBKB
8.64e-13	0.109329	0.209	0.141	1.29e-08	1	FOXN2
1e-07	0.109327	0.363	0.302	0.00149653	1	RHOH
7.62e-22	0.10914	0.146	0.074	1.14e-17	1	UBR4
6.38e-09	0.109084	0.256	0.197	9.54e-05	1	TIAL1
1.09e-10	0.109066	0.242	0.177	1.63e-06	1	PTPN4
3.09e-20	0.109026	0.164	0.089	4.62e-16	1	SCAF4
1.52e-27	0.109012	0.123	0.053	2.28e-23	1	MCCC2
2.85e-21	0.109004	0.136	0.068	4.26e-17	1	KIAA2026
1.02e-18	0.10892	0.157	0.087	1.52e-14	1	ZNF430
1.5e-15	0.108861	0.156	0.091	2.24e-11	1	ZBTB20
2.26e-42	0.108696	0.106	0.032	3.37e-38	1	MVB12B
6.7e-38	0.108607	0.105	0.034	1e-33	1	ABCD2
3.42e-22	0.108426	0.139	0.069	5.11e-18	1	POGZ
1.36e-22	0.108361	0.147	0.074	2.03e-18	1	ABHD3
6.08e-30	0.108149	0.109	0.042	9.1e-26	1	ZNF507
2.55e-37	0.108136	0.114	0.039	3.81e-33	1	BRWD3
7.8e-12	0.108126	0.17	0.111	1.17e-07	1	RAP2B
1.11e-24	0.107878	0.131	0.06	1.65e-20	1	TNPO3
1.45e-10	0.10786	0.218	0.155	2.17e-06	1	PCGF5
1.52e-24	0.10778	0.13	0.06	2.28e-20	1	HSPA13
5.61e-23	0.107776	0.126	0.059	8.39e-19	1	LARP4
5.86e-31	0.107727	0.128	0.052	8.77e-27	1	DDHD2
1.57e-14	0.107614	0.186	0.117	2.34e-10	1	SFSWAP
8.65e-22	0.107602	0.1	0.043	1.29e-17	1	GK
1.43e-19	0.107452	0.151	0.081	2.14e-15	1	SUZ12
1.75e-22	0.107421	0.134	0.065	2.62e-18	1	TBK1
4.29e-31	0.107419	0.102	0.037	6.41e-27	1	AP1AR
1.09e-17	0.107406	0.158	0.089	1.64e-13	1	DPP8
3.89e-15	0.107374	0.144	0.084	5.81e-11	1	NOL8
5.98e-27	0.107353	0.105	0.042	8.94e-23	1	SACS
4.77e-12	0.10732	0.189	0.126	7.14e-08	1	ESYT1
5.15e-22	0.107292	0.125	0.06	7.69e-18	1	LRRC58
4.75e-08	0.107169	0.216	0.164	0.000710283	1	FAS
2.13e-39	0.10712	0.113	0.038	3.18e-35	1	NPIPB5
3.5e-19	0.107109	0.176	0.1	5.23e-15	1	USO1
1.75e-15	0.107093	0.181	0.111	2.61e-11	1	TDG
6.72e-07	0.107035	0.464	0.395	0.0100437	1	PRF1
3.14e-22	0.106964	0.137	0.067	4.69e-18	1	STIM2
1.04e-17	0.106902	0.153	0.085	1.56e-13	1	IL4R
3.23e-27	0.106842	0.124	0.053	4.82e-23	1	CHFR
1.05e-19	0.106812	0.104	0.048	1.57e-15	1	CSKMT
6.05e-26	0.1067	0.132	0.06	9.04e-22	1	YWHAG
5.1e-11	0.106598	0.256	0.187	7.63e-07	1	CYBC1
5.9e-23	0.106357	0.136	0.066	8.82e-19	1	ECE1
2.63e-15	0.106274	0.167	0.1	3.93e-11	1	CASP3
1.71e-27	0.106246	0.123	0.052	2.56e-23	1	PCMTD2
2.31e-32	0.106224	0.127	0.05	3.45e-28	1	ATP9B
2.77e-20	0.106044	0.128	0.064	4.15e-16	1	LRMP
3.75e-26	0.105956	0.124	0.054	5.61e-22	1	NUS1
2.35e-16	0.105955	0.167	0.099	3.51e-12	1	UBAP1
6.93e-26	0.105945	0.121	0.052	1.04e-21	1	TNKS
2.73e-21	0.105888	0.137	0.068	4.08e-17	1	RNGTT
8.13e-11	0.105867	0.19	0.131	1.22e-06	1	PSMD1
1.9e-33	0.105861	0.116	0.043	2.84e-29	1	PEX26
8.01e-25	0.105827	0.133	0.061	1.2e-20	1	RNF111
9.16e-12	0.105799	0.211	0.145	1.37e-07	1	TMX1
9.53e-25	0.10572	0.114	0.049	1.42e-20	1	NUDT4
3.31e-23	0.105718	0.128	0.06	4.95e-19	1	CRTC3
1.32e-19	0.105523	0.122	0.06	1.97e-15	1	GNL3L
9.02e-14	0.105473	0.157	0.096	1.35e-09	1	PTPRA
7.93e-21	0.10542	0.139	0.071	1.19e-16	1	LEMD3
9.24e-17	0.105386	0.182	0.109	1.38e-12	1	CRLF3
2.29e-19	0.105371	0.158	0.086	3.43e-15	1	KPNA1
8.84e-23	0.105306	0.14	0.069	1.32e-18	1	KRIT1
4.16e-20	0.105218	0.151	0.08	6.22e-16	1	TMEM263
3.54e-15	0.105167	0.155	0.091	5.3e-11	1	EPSTI1
1.73e-18	0.104972	0.166	0.093	2.58e-14	1	FBXO21
1.93e-41	0.104949	0.104	0.032	2.89e-37	1	GPR107
8.35e-15	0.104926	0.203	0.13	1.25e-10	1	C6orf89
5.31e-26	0.104887	0.126	0.056	7.94e-22	1	SCYL2
1.21e-24	0.104845	0.133	0.062	1.82e-20	1	DCAF16
1.25e-33	0.104837	0.111	0.04	1.87e-29	1	WDR11
1.55e-14	0.104819	0.16	0.097	2.32e-10	1	ZNF131
2.92e-20	0.104754	0.127	0.063	4.37e-16	1	WDR20
1.31e-11	0.104634	0.164	0.107	1.96e-07	1	PCF11
2.38e-14	0.104484	0.178	0.111	3.57e-10	1	FAM111A
2.03e-34	0.104372	0.102	0.035	3.04e-30	1	MTM1
1.28e-31	0.104339	0.11	0.041	1.92e-27	1	FBXL20
1.15e-17	0.104292	0.164	0.093	1.72e-13	1	TRPC4AP
5.49e-09	0.104183	0.267	0.205	8.21e-05	1	ADSS
5.56e-30	0.104173	0.113	0.044	8.32e-26	1	SOS1
1.3e-29	0.104127	0.121	0.049	1.94e-25	1	SERTAD2
3.98e-22	0.104058	0.128	0.061	5.95e-18	1	APPBP2
5.49e-26	0.103998	0.126	0.056	8.22e-22	1	SLC9A9
1.08e-35	0.103933	0.114	0.041	1.61e-31	1	ZNF460
7.3e-23	0.103886	0.119	0.055	1.09e-18	1	MON1B
3.53e-19	0.103826	0.131	0.067	5.28e-15	1	TMEM131L
2.42e-20	0.103743	0.135	0.068	3.62e-16	1	AGO3
7.27e-08	0.103633	0.243	0.189	0.0010869	1	SSR1
1.16e-13	0.103587	0.192	0.124	1.74e-09	1	CDK11A
3.57e-27	0.103542	0.119	0.05	5.33e-23	1	MDFIC
2.4e-19	0.103514	0.141	0.074	3.59e-15	1	YLPM1
1.98e-23	0.103479	0.119	0.054	2.96e-19	1	BISPR
5.75e-15	0.103475	0.184	0.114	8.59e-11	1	VOPP1
1.07e-21	0.103473	0.142	0.071	1.6e-17	1	RAF1
3.91e-24	0.103205	0.123	0.055	5.84e-20	1	ATR
1.5e-10	0.103189	0.186	0.128	2.24e-06	1	SBNO1
8.7e-18	0.103104	0.148	0.081	1.3e-13	1	SS18
5.71e-23	0.10306	0.128	0.06	8.53e-19	1	MARK3
3.56e-25	0.103034	0.115	0.049	5.33e-21	1	HECA
6.51e-22	0.102617	0.132	0.064	9.73e-18	1	RPS6KA5
5.44e-22	0.102542	0.135	0.066	8.13e-18	1	MLEC
1.37e-19	0.102491	0.137	0.07	2.04e-15	1	CMIP
9.28e-31	0.102448	0.111	0.042	1.39e-26	1	THADA
3.9e-16	0.10242	0.155	0.09	5.83e-12	1	FBXW2
1.66e-15	0.102415	0.162	0.096	2.48e-11	1	MLLT6
2.74e-26	0.102322	0.127	0.056	4.1e-22	1	NFATC2IP
7.84e-18	0.10231	0.122	0.062	1.17e-13	1	PHF6
5.78e-19	0.102211	0.146	0.078	8.64e-15	1	ARHGAP18
1.88e-12	0.102078	0.195	0.13	2.81e-08	1	SAFB
7.96e-23	0.102076	0.128	0.06	1.19e-18	1	TMEM33
6.15e-23	0.102044	0.125	0.058	9.2e-19	1	HERC4
8.35e-15	0.101976	0.147	0.086	1.25e-10	1	KIF20B
1.36e-19	0.101872	0.12	0.059	2.03e-15	1	MGA
1.38e-26	0.101816	0.126	0.055	2.07e-22	1	LRCH3
4.07e-35	0.101769	0.106	0.036	6.09e-31	1	KANSL3
1.42e-17	0.101741	0.133	0.071	2.12e-13	1	APC
8.81e-19	0.101474	0.129	0.066	1.32e-14	1	DDX60
1.18e-12	0.101301	0.165	0.105	1.76e-08	1	C21orf91
2.39e-20	0.101272	0.132	0.066	3.57e-16	1	DDX42
1.63e-23	0.101176	0.116	0.051	2.44e-19	1	INTS6
4.19e-38	0.1011	0.101	0.032	6.27e-34	1	PIP5K1A
7.84e-19	0.100989	0.131	0.068	1.17e-14	1	HPS3
3.13e-19	0.100892	0.132	0.067	4.68e-15	1	MED17
4.1e-28	0.100622	0.118	0.048	6.14e-24	1	ZNF654
1.19e-21	0.100595	0.103	0.045	1.78e-17	1	AUTS2
2.23e-12	0.10023	0.168	0.108	3.33e-08	1	TAF3
6.68e-30	0.100216	0.107	0.04	9.99e-26	1	CEP192
6.24e-37	0.100133	0.102	0.033	9.34e-33	1	LINC01588
1.81e-22	0.100093	0.116	0.053	2.7e-18	1	L3MBTL3
1.7e-29	0.100045	0.109	0.042	2.54e-25	1	TP53INP1
1.46e-14	-0.100003	0.088	0.167	2.18e-10	1	HAX1
1.5e-15	-0.100038	0.063	0.138	2.25e-11	1	POLE4
1.04e-13	-0.10009	0.092	0.168	1.55e-09	1	DNAJC15
1.17e-17	-0.100127	0.039	0.112	1.74e-13	1	SMIM27
1.97e-15	-0.100208	0.065	0.141	2.94e-11	1	PLAAT3
1.71e-16	-0.100351	0.045	0.116	2.56e-12	1	NUDT1
2.83e-17	-0.10048	0.036	0.107	4.23e-13	1	CDKN2D
5.62e-13	-0.100704	0.136	0.219	8.41e-09	1	DGUOK
1.06e-14	-0.100747	0.082	0.159	1.58e-10	1	AKR1B1
1.1e-13	-0.100853	0.128	0.212	1.64e-09	1	NDUFA5
1.8e-17	-0.101008	0.045	0.12	2.69e-13	1	MRPL55
1.72e-14	-0.101056	0.087	0.165	2.58e-10	1	TRAPPC2L
1.55e-16	-0.101176	0.057	0.133	2.31e-12	1	MED30
5.35e-09	-0.101201	0.3	0.38	8e-05	1	SRSF3
1.43e-13	-0.10124	0.103	0.181	2.13e-09	1	PSMC3
1.05e-17	-0.10126	0.031	0.1	1.56e-13	1	C1orf21
8.33e-16	-0.101742	0.068	0.145	1.24e-11	1	MRPS15
2.91e-12	-0.101793	0.147	0.228	4.35e-08	1	LAMTOR1
9.39e-14	-0.101794	0.129	0.214	1.4e-09	1	TMEM230
2.22e-15	-0.102644	0.07	0.146	3.32e-11	1	ZNHIT3
1.21e-15	-0.102686	0.063	0.138	1.81e-11	1	MT1F
1.32e-14	-0.102825	0.078	0.154	1.97e-10	1	DANCR
2.87e-14	-0.102878	0.067	0.139	4.29e-10	1	GCHFR
7.91e-16	-0.103058	0.069	0.147	1.18e-11	1	TXNDC17
1.6e-16	-0.103072	0.063	0.141	2.39e-12	1	MRPL47
3.85e-12	-0.10415	0.174	0.258	5.76e-08	1	POLD4
3.75e-12	-0.104493	0.063	0.125	5.61e-08	1	HLA-DQA2
5.9e-12	-0.104568	0.139	0.217	8.82e-08	1	IDH2
1.51e-14	-0.104587	0.102	0.183	2.26e-10	1	TMEM160
9.85e-15	-0.104674	0.088	0.166	1.47e-10	1	EMC6
1.61e-16	-0.10487	0.075	0.157	2.41e-12	1	IDH3G
8.82e-12	-0.10488	0.172	0.254	1.32e-07	1	GLIPR2
2.39e-14	-0.105693	0.11	0.193	3.57e-10	1	CAMLG
5.01e-15	-0.10577	0.105	0.19	7.49e-11	1	PSMB4
6.41e-18	-0.105995	0.05	0.129	9.59e-14	1	TIMM8B
2.06e-17	-0.10632	0.055	0.133	3.07e-13	1	C7orf50
1.41e-13	-0.10639	0.185	0.279	2.11e-09	1	RSL1D1
1.28e-12	-0.106529	0.174	0.261	1.91e-08	1	PSMC5
9.02e-15	-0.108284	0.101	0.183	1.35e-10	1	DCXR
3.33e-06	-0.10833	0.199	0.253	0.0497917	1	LINC01871
3.22e-15	-0.108632	0.104	0.188	4.81e-11	1	MRPL43
3.32e-16	-0.108754	0.076	0.156	4.97e-12	1	DNAJC19
1.99e-11	-0.108786	0.292	0.384	2.97e-07	1	TMEM59
3.61e-17	-0.108859	0.064	0.145	5.39e-13	1	CDC26
5.41e-13	-0.109149	0.13	0.21	8.09e-09	1	MRPS6
1.97e-15	-0.109242	0.103	0.188	2.94e-11	1	IER3IP1
8.48e-14	-0.109602	0.188	0.281	1.27e-09	1	EIF3M
1.13e-08	-0.109648	0.635	0.701	0.000168327	1	LSP1
5.19e-19	-0.11011	0.051	0.133	7.76e-15	1	NAXE
2.06e-16	-0.110237	0.087	0.172	3.07e-12	1	LSM6
1.04e-14	-0.110375	0.135	0.225	1.56e-10	1	VSIR
3.45e-18	-0.11044	0.046	0.123	5.16e-14	1	NCF1
5.48e-15	-0.110631	0.124	0.213	8.19e-11	1	NDUFC1
2.46e-14	-0.110901	0.119	0.204	3.68e-10	1	SNHG16
2.87e-17	-0.110968	0.078	0.163	4.29e-13	1	CIAO2A
6.52e-16	-0.111221	0.103	0.191	9.74e-12	1	HSD17B11
2.11e-13	-0.111234	0.231	0.329	3.15e-09	1	DHRS7
6.96e-18	-0.111463	0.065	0.149	1.04e-13	1	NSMCE1
4.06e-16	-0.111485	0.095	0.181	6.06e-12	1	ZNF428
2.06e-12	-0.111505	0.198	0.285	3.07e-08	1	LMAN2
3.96e-17	-0.111521	0.08	0.166	5.92e-13	1	CCDC59
9.68e-09	-0.111753	0.425	0.499	0.000144738	1	LIMD2
2.14e-18	-0.112594	0.048	0.126	3.2e-14	1	RASGRP2
3.31e-17	-0.112986	0.084	0.171	4.94e-13	1	CCDC124
2.31e-18	-0.113047	0.078	0.169	3.45e-14	1	S1PR1
2.34e-19	-0.113204	0.053	0.136	3.5e-15	1	DPY30
7.63e-10	-0.11325	0.099	0.161	1.14e-05	1	CCR7
5.67e-14	-0.113296	0.156	0.245	8.48e-10	1	SIGIRR
3.25e-15	-0.113458	0.116	0.203	4.86e-11	1	PPP1R7
1.53e-14	-0.113551	0.107	0.189	2.28e-10	1	TRADD
[truncated: 9,328 more rows]

## Sheet: SCT assay FindConservedMarkers
Results of FindConservedMarkers i.e identifies genes that are significantly differentially expressed in all patients
For each cluster: ident.1 = Cluster x, ident.2 = all other cells
"avg_log2FC for all patients" = mean of "PsA 1_avg_log2FC", "PsA 2_avg_log2FC", "PsA 3_avg_log2FC", "PsA 4_avg_log2FC", "PsA 5_avg_log2FC", "PsA 6_avg_log2FC",
Within each cluster, genes are ordered by descending "avg_log2FC of all patients"
cluster	gene	avg_log2FC for all patients	minimump_p_val	PsA 1_avg_log2FC	PsA 1_p_val_adj	PsA 2_avg_log2FC	PsA 2_p_val_adj	PsA 3_avg_log2FC	PsA 3_p_val_adj	PsA 4_avg_log2FC	PsA 4_p_val_adj	PsA 5_avg_log2FC	PsA 5_p_val_adj	PsA 6_avg_log2FC	PsA 6_p_val_adj	max_pval
0	GZMK	1.15559	8.56e-135	0.898601	4.28e-63	1.02021	2.33e-31	1.08472	5.96e-85	1.31121	2.13e-131	1.10898	3.1e-18	1.5098	1.86e-91	2.07e-22
0	CCL5	1.11105	4.14e-102	0.910886	5.38e-65	0.938772	9.31e-24	1.35583	1.03e-98	1.01158	2.11e-89	0.870963	1.46e-10	1.57829	1.71e-64	9.76e-15
0	CD74	0.677111	2.17e-66	0.534344	4.71e-33	0.615087	4.25e-14	0.744817	9.92e-49	0.838495	5.42e-63	0.495235	0.00356666	0.834687	2.64e-30	2.39e-07
0	CST7	0.574723	2.41e-48	0.596857	1.53e-34	0.294732	0.000331982	0.695624	6.02e-45	0.486984	3.84e-33	0.66769	4.09e-05	0.706453	1.45e-24	2.22e-08
0	GZMA	0.573407	4.36e-40	0.632683	2.06e-35	0.597905	7.36e-10	0.424757	7.25e-18	0.399322	1.22e-17	0.475993	0.165705	0.909783	1.09e-36	1.11e-05
0	CD8B	0.412661	1.34e-39	0.621068	3.35e-36	0.282468	0.252791	0.579937	8.86e-28	0.444922	2.83e-21	0.281444	1	0.266126	0.233017	0.0534982
0	PLAAT4	0.407161	7.4e-33	0.443614	8.42e-16	0.295672	0.0194005	0.513188	1.84e-29	0.307228	6.54e-13	0.187805	1	0.695461	3.42e-28	0.0188786
0	HLA-DPB1	0.399984	4.04e-45	0.379587	2.23e-18	0.376278	1.28e-07	0.541635	1.01e-41	0.354219	6.82e-21	0.161813	1	0.586375	2.04e-26	0.0403407
0	CXCR3	0.38165	6.63e-50	0.177042	0.000669138	0.475388	4.47e-13	0.356664	2.45e-19	0.500794	1.65e-46	0.183473	1	0.596538	1.23e-24	0.000408199
0	CD8A	0.378381	4.44e-46	0.605918	1.11e-42	0.395199	0.00821404	0.336282	3.63e-11	0.258261	6.43e-08	0.365652	1	0.308974	0.00829983	0.000117328
0	HLA-DPA1	0.349653	4.35e-34	0.339987	3.49e-13	0.28663	3.12e-05	0.418569	1.09e-30	0.380638	1.2e-25	0.179902	1	0.49219	1.05e-20	0.03893
0	GZMM	0.338089	3.48e-20	0.147171	1	0.391785	1.42e-08	0.375974	8.68e-17	0.327335	2.03e-13	0.420402	1	0.365871	3.17e-08	0.000205349
0	ATP5F1E	0.332942	3.58e-28	0.393378	8.93e-25	0.177459	1	0.33454	1.92e-11	0.27744	4.26e-12	0.263633	1	0.551204	3.09e-16	0.00402742
0	HLA-DRB1	0.303917	1.83e-40	0.357279	3.09e-22	0.242685	1.06e-05	0.390828	5.16e-30	0.41039	4.56e-37	0.109776	1	0.312545	1.37e-12	0.159906
0	HLA-A	0.273707	1.69e-31	0.317796	8.26e-17	0.289886	6.47e-06	0.305145	8.96e-23	0.297035	4.22e-28	0.141325	1	0.291055	6.51e-13	0.0268343
0	PFN1	0.265587	6.08e-16	0.244774	1.3e-05	0.192279	1	0.319928	2.9e-12	0.214865	3.9e-05	0.179194	1	0.442485	1.52e-12	0.0324578
0	MYL6	0.254861	2.72e-20	0.270589	7.45e-10	0.108731	1	0.291586	1.05e-08	0.328695	6.78e-17	0.13045	1	0.399115	8.89e-11	0.140087
0	OAZ1	0.244054	5.71e-15	0.201806	7.57e-05	0.201707	1	0.304284	1.7e-07	0.288665	1.42e-11	0.185175	1	0.28269	0.00118538	0.204724
0	CORO1A	0.242727	7.91e-12	0.335062	1.97e-08	0.172516	1	0.262184	9.7e-08	0.176562	0.398745	0.102479	1	0.407561	1.5e-07	0.183713
0	CD99	0.237568	1.08e-22	0.115922	1	0.323534	0.00368316	0.19642	0.0118807	0.370056	2.68e-19	0.112056	1	0.307417	8.58e-06	0.446731
0	HCST	0.228351	2.87e-11	0.199447	0.0254617	0.122476	1	0.291467	7.15e-08	0.140082	1	0.24416	1	0.372474	2.42e-07	0.0197058
0	APOBEC3C	0.203482	6.43e-22	0.19601	1.26e-06	0.198023	0.343472	0.178894	3.39e-06	0.29822	1.6e-18	0.106053	1	0.243689	3.61e-07	0.162574
0	YWHAB	0.201155	7.52e-08	0.180784	0.0042691	0.215931	1	0.235935	0.000187482	0.169281	0.10243	0.128158	1	0.276838	0.000693213	0.164003
0	LIME1	0.200956	6.08e-22	0.174406	0.00270336	0.269681	1	0.331725	3.83e-12	0.126768	0.503534	-0.228669	1	0.531826	1.52e-18	0.0106223
0	UBL5	0.194147	8.1e-09	0.19773	0.0865926	0.107162	1	0.188438	0.0101625	0.208037	2.02e-05	0.147056	1	0.31646	2.24e-05	0.734579
0	PSMB9	0.182556	5.03e-17	0.284528	1.5e-08	0.182343	1	0.336533	1.25e-13	0.106849	1	-0.109129	1	0.29421	7.05e-05	0.147068
0	SH2D1A	0.17678	5.4e-15	0.164831	0.00785562	0.233983	0.00972824	0.257399	1.34e-11	0.127418	0.0396105	0.166853	1	0.110195	1	0.0190832
0	SERF2	0.172639	4.45e-09	0.133926	0.292972	0.149971	1	0.157608	0.492037	0.152568	0.0300842	0.139927	1	0.301833	1.11e-05	0.249448
0	IDH2	0.166686	1.02e-10	0.150225	0.0172091	0.106392	1	0.204541	2.54e-07	0.16942	9.53e-06	0.177873	1	0.191667	0.00111592	0.0230424
0	TIGIT	0.15898	2.69e-19	0.10425	0.370261	0.147262	1	0.10446	0.059201	0.271754	6.71e-16	0.195824	1	0.130327	1	0.00943788
0	WIPF1	0.158275	4.5e-06	0.163983	0.046389	0.213421	0.161448	0.12971	1	0.110556	1	0.124751	1	0.207226	0.0112104	0.0937367
0	ARPC2	0.1525	2.22e-09	0.219935	5.53e-06	0.196911	1	0.162103	0.602595	0.17783	0.100649	-0.117198	1	0.275416	0.000320903	0.333701
0	PET100	0.151986	6.4e-10	0.155517	0.458291	0.104727	1	0.140571	0.0704699	0.130583	0.321825	0.124573	1	0.255943	1.59e-06	0.0595202
0	PPP1CA	0.133982	1.34e-08	0.193095	0.006535	0.171109	1	0.210289	0.000558905	0.12461	0.559539	-0.199235	1	0.304023	3.35e-05	0.0162087
0	RPS5	-0.149823	1.77e-13	-0.221856	0.000147183	-0.189847	1	-0.119893	1	-0.317676	4.42e-10	-0.161654	1	0.111987	1	0.408914
0	RPLP1	-0.151901	3.16e-10	-0.219208	7.87e-07	-0.318333	0.148941	-0.166849	1	-0.225359	0.0243113	-0.119219	1	0.137561	1	0.102365
0	AQP3	-0.177162	8.86e-09	-0.157003	0.00205321	-0.171628	1	-0.224073	0.000105046	-0.217413	2.21e-05	-0.119099	1	-0.173753	1	0.168386
0	SELL	-0.207004	2.14e-06	-0.202314	0.00532801	-0.177908	1	-0.201494	0.141005	-0.244735	0.00540995	-0.281442	1	-0.134131	1	0.176616
0	BATF	-0.210293	0.000154572	-0.192384	1	-0.152227	1	-0.249136	0.410809	-0.13128	1	-0.236334	1	-0.300398	0.385218	0.0330377
0	EEF1B2	-0.241937	3.63e-15	-0.274449	0.00133635	-0.271628	0.404895	-0.204236	1	-0.408912	9.03e-12	-0.185751	1	-0.106648	1	0.561162
0	ZFP36L1	-0.243275	0.000347042	-0.168467	1	-0.226447	1	-0.359279	0.864953	-0.238535	1	-0.140057	1	-0.326866	1	0.170009
0	TNFRSF18	-0.24469	1.42e-12	-0.197806	9.44e-06	-0.173094	1	-0.405268	2.13e-08	-0.253687	3.53e-09	-0.118253	1	-0.320034	0.0499575	0.173824
0	RORA	-0.248339	8.75e-11	-0.127712	0.737794	-0.144025	1	-0.315001	5.22e-07	-0.249367	2.18e-07	-0.155825	1	-0.498106	2.61e-07	0.0266039
0	EEF1G	-0.255645	4.35e-23	-0.180606	0.314119	-0.24394	1	-0.29277	0.00238027	-0.473183	1.08e-19	-0.16082	1	-0.182553	1	0.0591832
0	CCL4	-0.263442	3.19e-12	-0.751768	0.0242881	-0.191592	1	-0.533335	2.27e-06	-0.377173	7.94e-09	0.62899	1	-0.355774	1	0.0152373
0	TIMP1	-0.268026	3.66e-15	-0.486207	9.13e-12	-0.232729	1	-0.272202	2.91e-07	-0.269697	3.35e-11	-0.207572	1	-0.139747	1	0.0167653
0	RPLP0	-0.333001	4.88e-24	-0.357897	2.32e-09	-0.437032	0.000812043	-0.342444	0.01107	-0.487213	1.22e-20	-0.174826	1	-0.198596	1	0.0934043
0	GZMB	-0.365033	4.78e-18	0.433352	1.19e-14	-0.513719	1	-0.805029	1	-0.578691	0.000295989	-0.113761	1	-0.61235	1	0.963773
0	HSP90AA1	-0.435204	4.12e-06	-0.176848	1	-0.236023	1	-0.34348	1	-0.718764	0.0102629	-0.201168	1	-0.934943	1	0.314724
0	LTB	-0.483201	2.33e-09	-0.538977	5.82e-06	-0.611301	0.000423352	-0.562493	0.00136697	-0.326758	1	-0.48371	1	-0.375967	1	0.141034
0	KLRB1	-0.583473	3.24e-20	-0.707755	8.07e-17	-1.03795	2.34e-13	-0.640272	1.11e-13	-0.57545	5.07e-13	-0.155181	1	-0.384231	0.0994795	0.366419
0	IL7R	-0.825734	2.21e-38	-1.07455	5.51e-35	-0.828925	2.91e-07	-0.95439	1.97e-19	-0.795979	3.07e-24	-0.444922	1	-0.855635	5.87e-10	0.00178724
0	GNLY	-1.33077	4.51e-37	-1.54115	6.85e-09	-1.08628	0.278263	-1.20024	2.97e-05	-2.04479	1.12e-33	-0.527464	1	-1.58468	8.39e-07	0.324705
1	MALAT1	0.984058	3.24e-204	1.34629	5.6e-09	0.858027	2.22e-05	1.28924	3.28e-59	0.597066	1.17e-07	0.627637	1	1.18608	8.08e-201	0.00034719
1	MTRNR2L12	0.905157	3.41e-127	1.44376	7.08e-08	0.782373	3.1e-06	0.97908	5.82e-29	0.917145	7.93e-10	0.226064	1	1.08252	8.51e-124	0.075595
1	PTPRC	0.827524	7.68e-232	0.906116	0.000306025	0.79131	2.5e-06	1.12708	6.75e-70	0.533791	9.62e-08	0.519597	1	1.08725	1.91e-228	0.0353887
1	NEAT1	0.793285	4.16e-191	0.751029	2.07e-07	0.754044	1.28e-07	0.972843	1.43e-46	0.659493	2.02e-08	0.440334	1	1.18197	1.04e-187	0.00015522
1	RNF213	0.749803	1.36e-183	0.545098	0.00142419	0.894431	3.12e-05	0.957719	1.22e-50	0.629696	5.85e-12	0.473606	1	0.998269	3.4e-180	0.00645492
1	AHNAK	0.719688	1.02e-58	0.518962	1	0.586907	0.0070712	1.18091	2.55e-55	1.37651	7.7e-23	0.178308	1	0.476539	5.43e-43	0.287222
1	TNFAIP3	0.635094	6.73e-65	0.760319	1	0.614372	1	0.912843	2.89e-26	0.568077	0.00966686	0.362693	1	0.592261	1.68e-61	0.40794
1	EML4	0.601247	1.69e-147	0.556902	6.98e-06	0.850531	6.59e-06	0.684164	5.08e-29	0.303838	0.398424	0.311487	1	0.900562	4.21e-144	0.0505004
1	STK17B	0.581237	6.32e-199	0.333958	1	0.695814	7.53e-08	0.648899	9.76e-26	0.403796	3.87e-05	0.344505	1	1.06045	1.57e-195	0.114392
1	IKZF3	0.580224	1.46e-198	0.362109	0.01794	0.460128	0.154106	1.00377	1.1e-60	0.341236	0.00436635	0.321371	1	0.992735	3.65e-195	0.0666238
1	RESF1	0.575659	1.08e-159	0.542097	8.66e-07	0.517306	0.0826724	0.857949	1.38e-40	0.348627	0.0168736	0.233672	1	0.954306	2.69e-156	0.0530312
1	SYNE2	0.573891	8.15e-52	0.366129	1	0.540768	1	1.18137	2.03e-48	0.592094	6.38e-07	0.253556	1	0.509426	7.63e-47	0.220947
1	SLC2A3	0.552924	1.39e-98	0.216372	1	1.11036	1.57e-06	0.545258	1.62e-11	0.362433	1	0.208443	1	0.874676	3.46e-95	0.135163
1	MYH9	0.530843	1.67e-25	0.67221	5.91e-05	0.512593	0.783957	0.55124	1.58e-20	0.940959	4.17e-22	0.177078	1	0.330977	1.57e-20	0.443831
1	RORA	0.508456	3.46e-154	0.398496	1	0.636033	0.000159914	0.364525	9.83e-05	0.256372	1	0.522314	0.075655	0.872995	8.61e-151	0.0487685
1	MACF1	0.44553	8.57e-114	0.374881	0.000332097	0.385537	0.0477168	0.668175	2.76e-35	0.494471	6.23e-09	0.107987	1	0.642129	2.14e-110	0.834667
1	CD96	0.437176	9.32e-84	0.284406	1	0.758091	0.00138285	0.338315	1.23e-06	0.218567	1	0.414671	1	0.609005	2.32e-80	0.0417904
1	SLFN5	0.430364	2.91e-123	0.347853	0.188091	0.353725	1	0.557903	7.51e-24	0.225515	1	0.30447	1	0.792718	7.26e-120	0.0201466
1	PRRC2C	0.427934	2.29e-96	0.265196	1	0.489267	0.0847173	0.681202	7.1e-30	0.30703	1	0.175207	1	0.649701	5.71e-93	0.242747
1	PDE4D	0.423338	3.73e-196	0.225557	1	0.422992	0.328652	0.570958	1.5e-22	0.112145	1	0.264326	1	0.944048	9.29e-193	0.0476766
1	DDX17	0.422335	2.38e-136	0.316725	1	0.424308	0.0951684	0.511215	1.1e-23	0.172811	1	0.354392	1	0.754557	5.92e-133	0.0230393
1	CBLB	0.415298	9.48e-190	0.13569	1	0.216866	1	0.638508	1.63e-39	0.301429	0.0370329	0.226118	1	0.973177	2.36e-186	0.021773
1	PRDM1	0.414903	2.5e-121	0.112119	1	0.387602	0.0101406	0.525605	2.91e-19	0.284585	1	0.398483	1	0.781024	6.23e-118	0.0908024
1	NIBAN1	0.403589	3.79e-113	0.163496	1	0.444453	0.00442126	0.499738	1.75e-20	0.392856	0.000881032	0.227207	1	0.693787	9.44e-110	0.0378282
1	SPTAN1	0.403362	4.6e-95	0.173656	1	0.424967	0.00732043	0.623212	1.91e-35	0.408206	3.15e-05	0.226806	1	0.563322	1.15e-91	0.00428383
1	VPS13C	0.394563	2.85e-117	0.309615	0.0554725	0.324694	1	0.581242	6.43e-28	0.306862	4.45e-05	0.218928	1	0.626038	7.09e-114	0.0151275
1	RNF19A	0.393315	1.63e-156	0.317048	1	0.333988	1	0.46331	1.68e-15	0.23781	1	0.176352	1	0.831382	4.07e-153	0.135257
1	ITK	0.386158	1.33e-100	0.364242	0.0207234	0.386838	0.991787	0.258298	6.67e-06	0.399011	6.24e-09	0.343379	1	0.565178	3.32e-97	0.00768229
1	ATP2B4	0.373784	1.78e-92	0.152896	1	0.259373	1	0.660104	9.33e-41	0.394815	5.16e-05	0.211152	1	0.564365	4.43e-89	0.0519732
1	ZFP36L1	0.370426	1.79e-80	0.133899	1	0.504931	0.0792228	0.190674	1	0.39235	1	0.319079	1	0.681623	4.46e-77	0.235758
1	MSN	0.365234	3.25e-29	0.365222	1	0.410502	1	0.409721	3.63e-10	0.478917	6.68e-08	0.178832	1	0.348213	8.1e-26	0.379093
1	EIF4G2	0.364442	4.62e-60	0.198926	1	0.258416	1	0.566613	2.73e-27	0.390607	0.00075856	0.281442	1	0.49065	1.15e-56	0.102882
1	AHR	0.362288	4.97e-160	0.193931	1	0.554374	1.13e-08	0.304006	1.75e-09	0.188999	1	0.218569	1	0.713849	1.24e-156	0.0128295
1	SON	0.34926	5.2e-109	0.291075	1	0.282355	1	0.502942	6.87e-19	0.155179	1	0.157276	1	0.706731	1.3e-105	0.611511
1	ANKRD44	0.347253	3.09e-98	0.19294	1	0.429245	0.00150426	0.478146	6.22e-24	0.18783	1	0.206204	1	0.589156	7.7e-95	0.0549684
1	PAG1	0.344043	3.78e-131	0.211094	1	0.299764	0.0410077	0.509357	8.13e-27	0.263191	0.00283154	0.160882	1	0.619969	9.42e-128	0.0141081
1	SPOCK2	0.34342	4.93e-53	0.160624	1	0.456616	0.00361167	0.327583	0.000225676	0.416251	0.0257848	0.182447	1	0.517	1.23e-49	0.477824
1	DDX3X	0.340499	2.04e-53	0.229986	1	0.495266	0.000160934	0.340125	0.000113218	0.281586	0.0373183	0.318589	1	0.377441	5.1e-50	0.0322292
1	PTPN13	0.339333	3.32e-110	0.130184	0.348415	0.423708	5.17e-09	0.294994	0.00330102	0.171817	0.00804893	0.381658	0.000258877	0.633636	8.28e-107	2.33e-05
1	RSRP1	0.333984	3.68e-80	0.233567	1	0.420029	0.00678302	0.356311	1.71e-08	0.283459	1	0.151952	1	0.55859	9.18e-77	0.13117
1	KMT2A	0.332273	5.93e-89	0.123153	1	0.324898	0.268342	0.643435	2.26e-43	0.271659	0.266457	0.134651	1	0.495845	1.48e-85	0.154449
1	GBP5	0.331693	2.46e-88	0.197616	1	0.266807	1	0.489863	2.78e-12	0.177826	1	0.189544	1	0.6685	6.12e-85	0.0237293
1	DYNC1H1	0.329204	1.54e-72	0.13287	1	0.269268	1	0.545211	1.5e-26	0.295856	0.00454888	0.265677	1	0.466344	3.83e-69	0.00773406
1	MYCBP2	0.325486	8.56e-77	0.252817	1	0.226266	1	0.421903	1.23e-15	0.315914	9.97e-05	0.205621	1	0.530393	2.13e-73	0.162719
1	KMT2E	0.325475	2.9e-67	0.276469	1	0.253179	1	0.516754	4.1e-18	0.169241	1	0.214696	1	0.522511	7.23e-64	0.0514328
1	WNK1	0.322338	7.31e-85	0.284985	0.0233873	0.193822	1	0.528104	2.36e-36	0.287924	0.126105	0.118683	1	0.52051	1.82e-81	0.115979
1	GPRIN3	0.314951	2.29e-106	0.404967	8.41e-10	0.211013	1	0.403612	5.76e-21	0.204556	0.390699	0.123119	1	0.542438	5.7e-103	0.124498
1	RBM25	0.311133	4.86e-67	0.35072	1	0.357532	1	0.355039	1.06e-10	0.132577	1	0.168254	1	0.502675	1.21e-63	0.26204
1	ACTR2	0.31056	6.12e-69	0.488123	0.000572337	0.157031	1	0.426093	2.53e-12	0.375453	0.000169628	-0.102041	1	0.518701	1.52e-65	0.478884
1	NCOR1	0.308634	1.33e-61	0.286363	1	0.312585	1	0.446421	2.36e-13	0.201698	1	0.13291	1	0.471829	3.3e-58	0.0626056
1	SF3B1	0.305376	1.25e-47	0.336985	0.392014	0.240072	1	0.409097	1.88e-14	0.254142	1	0.151295	1	0.440664	3.11e-44	0.315495
1	NKTR	0.304987	9.16e-103	0.124658	1	0.216037	1	0.397974	7.7e-14	0.212042	0.849476	0.323502	1	0.555707	2.28e-99	0.150051
1	PHTF2	0.304258	6.41e-81	0.17229	1	0.391859	0.000264137	0.213567	0.00104849	0.235536	0.080446	0.322026	0.103751	0.490268	1.6e-77	0.0202886
1	LNPEP	0.302329	2.48e-130	0.118833	1	0.209567	1	0.497793	2.3e-26	0.168788	1	0.179936	1	0.639055	6.17e-127	0.0803698
1	BIRC3	0.301025	1.87e-50	0.196832	1	0.424902	0.00268307	0.323971	0.274801	0.13156	1	0.20247	1	0.526413	4.65e-47	0.24568
1	PCM1	0.290168	1.41e-48	0.273616	1	0.29234	1	0.42034	1.42e-15	0.179056	1	0.214058	1	0.361595	3.52e-45	0.00573752
1	GOLGB1	0.28906	9.69e-45	0.250896	1	0.249781	1	0.364282	3.07e-14	0.296928	5.28e-05	0.197167	1	0.375303	2.42e-41	0.082062
1	PTPN22	0.285506	1.36e-77	0.253376	1	0.274931	1	0.334597	1.75e-10	0.172403	1	0.177151	1	0.500581	3.4e-74	0.0155179
1	EMB	0.285189	2.33e-66	0.209024	1	0.301306	1	0.358931	2.15e-08	0.184582	1	0.121433	1	0.535856	5.8e-63	0.3166
1	SLA	0.284234	3.5e-85	0.130944	1	0.243443	1	0.431497	5.08e-15	0.115284	1	0.191713	1	0.592521	8.71e-82	0.0211927
1	DOCK8	0.281053	9.78e-78	0.125199	1	0.397123	9.25e-05	0.278587	6.98e-11	0.1929	1	0.234972	1	0.457539	2.44e-74	0.158337
1	RUNX3	0.280411	3.93e-68	0.294961	1	0.283915	1	0.324778	2.25e-07	0.109538	1	0.147367	1	0.521905	9.8e-65	0.38851
1	CXCR6	0.278609	2.49e-72	0.258831	1	0.182484	1	0.349235	0.0101254	0.114286	1	0.243838	0.420912	0.522982	6.21e-69	0.035048
1	PLEC	0.278048	1.41e-15	0.257149	0.0115582	0.230376	1	0.219377	0.0010741	0.681231	3.51e-12	0.116974	1	0.163183	6.44e-10	0.15651
1	CD82	0.276912	2.92e-91	0.106702	1	0.347962	1	0.267945	0.00178933	0.170123	1	0.168254	1	0.600485	7.27e-88	0.218769
1	OGA	0.273314	2.4e-82	0.209433	1	0.258101	0.941004	0.360571	6.79e-21	0.181667	1	0.150332	1	0.479782	5.97e-79	0.120862
1	DDX5	0.273299	3.08e-12	0.311091	1	0.447579	1	0.43021	7.68e-09	0.528912	8.48e-05	-0.23862	1	0.160622	0.03799	0.0472777
1	RAPGEF6	0.273029	2.9e-100	0.196175	1	0.241384	1	0.272854	7.03e-08	0.248147	0.000239921	0.183361	1	0.496255	7.22e-97	0.022711
1	INPP4B	0.270016	3.78e-72	0.274458	1	0.263289	0.0612255	0.244099	3.53e-07	0.131158	1	0.29199	1	0.415103	9.41e-69	0.0518607
1	BCLAF1	0.269989	2.37e-43	0.268368	1	0.269476	1	0.324478	2.6e-08	0.1906	1	0.203753	1	0.363257	5.91e-40	0.0227206
1	NIPBL	0.26611	1.34e-42	0.218212	1	0.287003	1	0.420859	5e-17	0.200173	1	0.114259	1	0.35615	3.33e-39	0.178145
1	RAB11FIP1	0.264255	5.64e-43	0.245091	1	0.392981	3.59e-05	0.290679	5.02e-09	0.181436	1	0.158794	1	0.316548	1.41e-39	0.00264135
1	DOCK10	0.263129	7.45e-75	0.180151	1	0.372221	0.000208009	0.364243	8.69e-14	0.144553	1	0.110356	1	0.407253	1.86e-71	0.0926394
1	PPP1R12A	0.258865	7e-54	0.34824	0.597605	0.125111	1	0.253943	1.22e-05	0.191871	1	0.215513	1	0.418513	1.74e-50	0.621658
1	SMARCA2	0.258114	2.51e-91	0.205108	1	0.194392	1	0.27181	2.97e-09	0.187725	1	0.157596	1	0.532054	6.27e-88	0.0478075
1	SETX	0.257545	6.88e-68	0.130473	1	0.2307	1	0.406278	5.28e-17	0.205179	1	0.12386	1	0.448777	1.71e-64	0.130098
1	SLAMF1	0.256153	3.57e-77	0.136478	1	0.282547	0.0185537	0.163039	1	0.151575	1	0.330626	0.0151853	0.472655	8.89e-74	0.0103299
1	BDP1	0.253213	9e-25	0.252899	1	0.186225	1	0.257285	0.000155165	0.27149	0.0593338	0.270269	1	0.281109	2.24e-21	0.0135651
1	AKNA	0.250125	5.83e-27	0.170261	1	0.196928	1	0.255256	0.000735546	0.345685	0.000512083	0.281911	1	0.25071	1.45e-23	0.0257045
1	FUS	0.249689	4.86e-89	0.282982	1	0.25577	1	0.376843	2.18e-07	0.143305	1	-0.196975	1	0.636209	1.21e-85	0.0424524
1	BPTF	0.246793	2.6e-39	0.198328	1	0.179631	1	0.316938	1.85e-05	0.236422	0.00798727	0.195274	1	0.354164	6.47e-36	0.156325
1	HNRNPA3	0.245974	5.81e-07	0.236908	1	0.396783	0.0821907	0.240309	0.189547	0.21605	1	0.190705	1	0.195088	0.00144828	0.0702868
1	IVNS1ABP	0.244275	2.56e-39	0.260497	1	0.233779	1	0.276936	1.18e-08	0.255543	0.180033	0.10985	1	0.329047	6.38e-36	0.223543
1	ANKRD28	0.24101	2.89e-66	0.320979	1	0.273164	0.356563	0.226935	1.63e-07	0.126198	1	0.110964	1	0.387816	7.2e-63	0.170015
1	AAK1	0.240255	3.8e-62	0.179504	1	0.138034	1	0.332279	3.72e-10	0.147633	1	0.215427	1	0.428653	9.48e-59	0.321532
1	N4BP2L2	0.23962	5.77e-57	0.157661	1	0.243782	1	0.259603	0.000156366	0.125345	1	0.21817	1	0.433158	1.44e-53	0.116281
1	AKAP9	0.238666	2.07e-35	0.210254	1	0.120479	1	0.478255	7.45e-17	0.109183	1	0.17112	1	0.342704	5.16e-32	0.149466
1	SYTL2	0.238114	4.25e-55	0.187249	0.000265833	0.188158	1	0.269535	9.39e-07	0.135254	1	0.295347	1	0.353138	1.06e-51	0.00181088
1	TGOLN2	0.236814	1.63e-66	0.176129	1	0.226156	1	0.241395	2.99e-06	0.163492	1	0.195274	1	0.41844	4.06e-63	0.109064
1	NCKAP1L	0.235597	1.28e-49	0.242686	0.553366	0.218526	1	0.271313	1.65e-06	0.187861	0.198509	0.155871	1	0.337326	3.19e-46	0.0306418
1	GOLGA4	0.235114	2.01e-36	0.1093	1	0.222124	1	0.272633	0.00894542	0.19222	1	0.2889	1	0.325508	5.01e-33	0.0435962
1	CAPZA1	0.234252	2.54e-39	0.196055	1	0.243251	1	0.304265	3.68e-08	0.153092	1	0.172359	1	0.336492	6.34e-36	0.100689
1	ZNF638	0.233685	2.79e-48	0.128697	1	0.175971	1	0.221937	0.00546596	0.183929	1	0.363933	0.0020118	0.327645	6.95e-45	0.056384
1	IFI16	0.233442	7.73e-27	0.29534	1	0.282388	1	0.156928	1	0.169811	1	0.195424	1	0.300761	1.93e-23	0.0419285
1	ASH1L	0.232769	1.78e-53	0.175874	1	0.290038	0.479338	0.28979	1.15e-12	0.152929	1	0.116342	1	0.371642	4.43e-50	0.298124
1	ARGLU1	0.23243	1.2e-41	0.181734	1	0.183218	1	0.182784	1	0.197643	1	0.219508	1	0.429692	2.98e-38	0.0453345
1	PARP14	0.230235	1.99e-48	0.110719	1	0.255146	0.191418	0.280343	3.33e-07	0.158325	1	0.255172	1	0.321706	4.96e-45	0.0406986
1	KDM5A	0.225908	1.03e-28	0.20469	0.823309	0.194073	1	0.381024	1.05e-16	0.176575	1	0.136512	1	0.262576	2.57e-25	0.0578564
1	ASXL2	0.225235	1.28e-65	0.143918	1	0.202902	0.572083	0.311005	5.48e-18	0.126115	1	0.172926	1	0.394546	3.19e-62	0.0416943
1	SERINC1	0.223567	3.99e-32	0.208645	1	0.252563	1	0.236026	0.00373328	0.173643	1	0.176602	1	0.293924	9.95e-29	0.0113853
1	G3BP2	0.223349	3.11e-44	0.15761	1	0.243177	1	0.25124	0.055508	0.178638	1	0.105244	1	0.404186	7.74e-41	0.267385
1	NFATC2	0.217834	2.77e-35	0.138675	1	0.118085	1	0.384925	1.28e-16	0.223382	0.00547319	0.156282	1	0.285655	6.9e-32	0.0355383
1	TFRC	0.217238	2.54e-54	0.188532	0.00012781	0.246638	0.0325322	0.169067	0.00802361	0.171118	1	0.232315	0.0746525	0.295759	6.32e-51	0.000773682
1	KIAA1109	0.21648	2.42e-24	0.137171	1	0.227692	1	0.393961	6.02e-21	0.209092	0.0498305	0.129239	1	0.201725	1.24e-15	0.103621
1	CEMIP2	0.209563	2.73e-17	0.186681	1	0.138619	1	0.390193	4.72e-11	0.176996	1	0.194472	1	0.170415	6.8e-14	0.0227255
1	UTRN	0.209262	2.4e-33	0.167227	1	0.222745	1	0.532101	2.75e-25	0.133825	1	-0.132714	1	0.332389	5.98e-30	0.188099
1	NFATC3	0.207227	8.83e-28	0.131576	1	0.236309	1	0.179214	0.00058147	0.269588	3.43e-07	0.18981	1	0.236862	2.2e-24	0.00381666
1	SFPQ	0.20537	9.73e-39	0.182851	1	0.148884	1	0.280563	7.18e-07	0.140393	1	0.184742	1	0.294784	2.43e-35	0.145741
1	ITGB1	0.202149	7.3e-19	0.316052	1	0.296224	1	0.291957	0.198042	0.203708	1	-0.140696	1	0.245649	1.82e-15	0.26878
1	RAD21	0.199179	1.41e-28	0.266274	1	0.294223	1	0.185156	1	0.246938	0.411706	-0.122977	1	0.325461	3.51e-25	0.13557
1	BZW1	0.195395	8.97e-11	0.20825	1	0.282067	1	0.133232	1	0.232833	1	0.120601	1	0.195385	2.23e-07	0.225392
1	MT-CO1	0.192265	2.43e-26	0.194881	1	0.352411	1	0.531274	6.06e-23	0.214271	1	-0.34636	1	0.207112	7.57e-06	0.356167
1	RANBP2	0.187844	2.37e-33	0.129841	1	0.153208	1	0.317361	4.84e-08	0.120373	1	0.148184	1	0.258096	5.91e-30	0.0367304
1	SLC7A5	0.18671	1.32e-47	0.115109	1	0.219648	0.222353	0.210491	0.179123	0.147207	1	0.106158	1	0.321648	3.29e-44	0.0597454
1	ITPR2	0.183262	1.41e-31	0.14797	0.352361	0.259626	0.144149	0.210031	1.08e-09	0.136343	1	0.119891	1	0.225711	3.52e-28	0.110565
1	ERBIN	0.172884	7.02e-26	0.167458	1	0.198549	1	0.140194	0.03842	0.129322	1	0.190185	1	0.211594	1.75e-22	0.0096603
1	EWSR1	0.168115	9.18e-15	0.119749	1	0.158321	1	0.179911	0.924819	0.179477	1	0.157528	1	0.213704	2.29e-11	0.145132
1	TAF15	0.167162	5.85e-21	0.181309	1	0.190241	1	0.125435	1	0.13439	1	0.127965	1	0.243634	1.46e-17	0.307342
1	PARP4	0.166043	3.81e-13	0.115109	1	0.143887	1	0.245758	9.49e-10	0.252655	6.17e-06	0.108836	1	0.130012	8.45e-07	0.0221122
1	ANKRD36	0.164274	5.53e-42	0.105718	1	0.222061	1	0.165728	0.00287712	0.126441	1	0.11088	1	0.254818	1.38e-38	0.0776022
1	SPTY2D1	0.159989	3.06e-23	0.139594	1	0.152449	1	0.159811	0.779024	0.161938	1	0.128552	1	0.217591	7.64e-20	0.0118876
1	ATP2B1	0.153205	1.15e-22	0.103932	1	0.113262	1	0.153169	1	0.195837	1	0.14551	1	0.207518	2.87e-19	0.213184
1	HP1BP3	0.144372	2.35e-18	0.146241	1	0.138928	1	0.300962	5.19e-05	0.196225	1	-0.14369	1	0.227566	5.85e-15	0.118526
1	PTPN1	0.142635	2.04e-40	0.144732	1	0.220649	1	0.136899	1	0.144659	1	-0.12077	1	0.329642	5.09e-37	0.10442
1	HERC2	0.140413	4.37e-15	0.141354	1	0.140439	1	0.17779	9.89e-05	0.118242	1	0.115143	1	0.149508	1.09e-11	0.0110132
1	CYTH1	0.129063	5.19e-08	0.213594	1	0.151186	1	0.271908	0.00017296	0.152075	1	-0.150897	1	0.136511	0.000129381	0.0842865
1	UBC	0.0283672	1.31e-26	0.135639	1	0.23144	1	-0.204087	1	0.119455	1	0.208896	1	-0.321139	3.27e-23	0.424479
1	LSP1	-0.0327871	3.86e-16	0.110154	1	0.120802	1	-0.207045	1	0.225126	1	-0.218482	1	-0.227277	9.61e-13	0.350717
1	ACTB	-0.144511	0.000152426	0.159896	1	0.241806	1	-0.386042	0.379869	-0.22344	1	-0.426061	1	-0.233223	0.566074	0.347717
1	TXNIP	-0.1566	3.06e-11	0.120909	1	-0.531767	1	0.390032	0.00021816	-0.218507	1	-0.48184	1	-0.218427	7.62e-08	0.18821
1	SSR4	-0.157128	1.25e-81	-0.178968	1	-0.240959	1	-0.396684	7.68e-14	-0.16561	1	0.569561	1	-0.530109	3.11e-78	0.0204952
1	SEC61B	-0.157603	7.42e-37	-0.131162	1	-0.102717	1	-0.335611	4.39e-11	-0.157519	1	0.10187	1	-0.320479	1.85e-33	0.556238
1	PHB2	-0.158316	5.42e-17	-0.174684	1	-0.145731	1	-0.115354	1	-0.195818	1	-0.138133	1	-0.180178	1.35e-13	0.215958
1	BLOC1S1	-0.160571	3.07e-17	-0.125749	1	-0.184361	1	-0.235211	0.000171841	-0.107416	1	-0.113781	1	-0.196905	7.66e-14	0.285681
1	KRTCAP2	-0.170102	1.29e-57	-0.127768	1	-0.235797	1	-0.258491	8.03e-07	-0.103514	1	0.116684	1	-0.411728	3.21e-54	0.204789
1	EIF5A	-0.178134	3.57e-29	-0.174286	1	-0.152532	1	-0.168129	1	-0.101763	1	-0.188041	1	-0.284055	8.89e-26	0.0516594
1	ZFAS1	-0.215453	6.2e-23	-0.212917	1	-0.13446	1	-0.283403	1.81e-06	-0.165062	1	-0.243398	1	-0.253476	1.54e-19	0.0574979
1	SUB1	-0.216627	2.82e-44	-0.226265	1	-0.116924	1	-0.348356	2.44e-09	-0.115194	1	-0.106926	1	-0.386096	7.02e-41	0.237718
1	EIF3L	-0.219778	1.25e-16	-0.228636	1	-0.239118	1	-0.173922	0.17506	-0.316876	0.00777905	-0.162952	1	-0.197165	3.13e-13	0.0889616
1	NOSIP	-0.223111	5.77e-24	-0.122001	1	-0.274191	1	-0.188925	0.0140706	-0.197142	1	-0.307479	1	-0.248928	1.44e-20	0.130075
1	C19orf53	-0.224115	6.74e-47	-0.19868	1	-0.14319	1	-0.314653	1.82e-10	-0.12698	1	-0.234021	1	-0.327166	1.68e-43	0.0517092
1	GSTP1	-0.225212	4.28e-53	-0.220198	1	-0.191484	1	-0.299876	1.54e-08	-0.117258	1	-0.122977	1	-0.399476	1.07e-49	0.252069
1	EIF3H	-0.226022	1.06e-37	-0.106804	1	-0.177475	1	-0.303217	6.15e-08	-0.239026	1	-0.198471	1	-0.331139	2.65e-34	0.094031
1	NEDD8	-0.235296	5.18e-41	-0.233639	1	-0.21499	1	-0.222148	4.58e-05	-0.159576	1	-0.259983	1	-0.321442	1.29e-37	0.00670897
1	EIF3G	-0.242859	3.43e-29	-0.177097	1	-0.229154	1	-0.287868	2.61e-07	-0.125281	1	-0.358788	1	-0.278965	8.55e-26	0.0372544
1	UBL5	-0.247711	1.41e-69	-0.154079	1	-0.144241	1	-0.359236	4.17e-11	-0.156516	1	-0.192493	1	-0.479701	3.51e-66	0.0891109
1	H3F3B	-0.24991	3.53e-07	-0.169365	1	-0.296016	1	-0.254462	0.000880898	-0.148533	1	-0.492449	1	-0.138637	0.0119834	0.372522
1	NDUFA1	-0.250321	1.51e-62	-0.135546	1	-0.23973	1	-0.382219	1.66e-14	-0.117926	1	-0.202855	1	-0.423649	3.76e-59	0.133225
1	ATP5MD	-0.259686	1.02e-59	-0.233643	1	-0.188689	1	-0.351747	1.31e-13	-0.165515	1	-0.202505	1	-0.416019	2.53e-56	0.0560123
1	LITAF	-0.268595	7.49e-44	-0.220198	1	-0.30496	1	-0.182726	1	-0.200469	1	-0.238252	1	-0.464966	1.87e-40	0.0312196
1	ELOB	-0.26904	1.59e-83	-0.115138	1	-0.157472	1	-0.46962	2.04e-22	-0.187209	1	-0.149361	1	-0.535443	3.96e-80	0.180969
1	NDUFA4	-0.269742	1.87e-83	-0.180475	1	-0.150868	1	-0.380624	8.41e-14	-0.253502	0.437859	-0.125167	1	-0.527814	4.66e-80	0.30125
1	ANXA1	-0.280049	2.56e-64	-0.160974	1	-0.19358	1	-0.263689	1	0.256825	1	-0.452706	1	-0.866171	6.39e-61	0.800847
1	EIF3F	-0.281887	4.08e-21	-0.186554	1	-0.298611	1	-0.433853	1.88e-16	-0.266862	0.94471	-0.251486	1	-0.253956	1.02e-17	0.0202697
1	CD48	-0.29404	9.26e-56	-0.187803	1	-0.367304	0.715902	-0.27236	0.000705421	-0.324963	0.117954	-0.150623	1	-0.461188	2.31e-52	0.116219
1	FXYD5	-0.30018	8.13e-68	0.155509	1	-0.26939	1	-0.600028	1.44e-20	-0.306926	1	-0.209654	1	-0.570592	2.03e-64	0.126885
1	PCED1B-AS1	-0.302626	9.41e-74	-0.206248	1	-0.285342	1	-0.429381	2.94e-13	-0.187134	1	-0.11258	1	-0.595072	2.34e-70	0.190612
1	UQCR11	-0.32162	7.01e-99	-0.136689	1	-0.295191	1	-0.481479	1.36e-21	-0.155881	1	-0.249209	1	-0.611269	1.75e-95	0.0304326
1	SLC25A6	-0.328028	1.72e-44	-0.294277	1	-0.325433	1	-0.520779	4.52e-20	-0.222933	1	-0.211124	1	-0.393622	4.28e-41	0.077765
1	SNHG6	-0.34494	2.63e-71	-0.213912	1	-0.355471	0.512036	-0.420822	5.73e-15	-0.258418	0.0290046	-0.328761	1	-0.492254	6.55e-68	0.00831278
1	HIST1H4C	-0.34505	3.5e-20	-0.148763	1	-0.404954	1	-0.621165	1.52e-16	-0.192765	1	-0.391377	1	-0.311275	8.72e-17	0.673849
1	C12orf57	-0.35324	9.66e-70	-0.18419	1	-0.354624	0.504833	-0.534582	4.99e-22	-0.236557	1	-0.281356	1	-0.52813	2.41e-66	0.029044
1	EIF3K	-0.355661	4.43e-95	-0.104428	1	-0.31858	1	-0.513996	6.41e-23	-0.212222	1	-0.398376	1	-0.586362	1.1e-91	0.128189
1	ATP5MC2	-0.355852	1e-74	-0.220625	1	-0.219912	1	-0.603547	6.31e-30	-0.403251	4.88e-05	-0.146192	1	-0.541583	2.5e-71	0.223223
1	GAS5	-0.355925	1.43e-55	-0.222609	1	-0.297426	1	-0.414569	2.24e-13	-0.263645	1	-0.476614	1	-0.460686	3.58e-52	0.00944353
1	LDHB	-0.36064	9.45e-44	-0.219014	1	-0.361546	1	-0.421589	2.88e-14	-0.353266	0.30534	-0.370129	1	-0.438294	2.36e-40	0.00655899
1	SNHG29	-0.377812	8.55e-62	-0.334933	1	-0.282092	1	-0.341362	5.46e-09	-0.309168	0.25815	-0.511345	0.312232	-0.487974	2.13e-58	0.00169987
1	ARHGDIB	-0.378464	2.47e-102	-0.129898	1	-0.293403	1	-0.684345	3.93e-35	-0.279376	0.622641	-0.215382	1	-0.668382	6.16e-99	0.229895
1	PLAAT4	-0.382597	7.2e-81	-0.439336	0.930521	-0.404016	0.445473	-0.392013	6.49e-08	-0.202231	1	-0.258579	1	-0.599403	1.79e-77	0.0200582
1	COMMD6	-0.388192	1.26e-114	-0.238246	1	-0.246089	1	-0.601146	4.13e-31	-0.36607	0.000160438	-0.193301	1	-0.6843	3.13e-111	0.0261195
1	ATP5MG	-0.390499	1.14e-142	-0.205689	1	-0.292943	1	-0.737502	7.96e-42	-0.142872	1	-0.157767	1	-0.80622	2.83e-139	0.111644
1	RPL23	-0.403838	9.66e-127	-0.238304	1	-0.368018	0.252899	-0.593375	6.69e-29	-0.394758	0.000483602	-0.108464	1	-0.72011	2.41e-123	0.469313
1	EMP3	-0.405053	1.71e-93	-0.282858	1	-0.372201	1	-0.509833	3.99e-14	-0.251189	1	-0.316544	1	-0.697692	4.27e-90	0.0175344
1	TMA7	-0.418201	6.67e-139	-0.215018	1	-0.221984	1	-0.692668	4.2e-40	-0.262617	0.183785	-0.330142	1	-0.786781	1.66e-135	0.00705309
1	SNRPD2	-0.420239	1.12e-117	-0.29425	1	-0.31085	1	-0.540443	4.62e-27	-0.267476	0.77522	-0.413931	1	-0.694484	2.8e-114	0.000221476
1	HCST	-0.427351	1.67e-130	-0.265601	1	-0.395871	1	-0.5213	3.43e-19	-0.382133	0.225655	-0.116723	1	-0.88248	4.16e-127	0.241331
1	PTMA	-0.430709	1.65e-86	-0.389252	0.0597046	-0.229827	1	-0.791952	9.17e-48	-0.250892	1	-0.361705	1	-0.560628	4.11e-83	0.00241982
1	COX4I1	-0.455427	1.96e-156	-0.160772	1	-0.414753	0.0213915	-0.800051	4.87e-50	-0.336247	0.00281316	-0.176804	1	-0.843937	4.87e-153	0.0940115
1	UQCRB	-0.460636	6.99e-133	-0.363783	0.372851	-0.519004	4.1e-05	-0.70083	5.21e-38	-0.247829	0.820981	-0.186254	1	-0.746117	1.74e-129	0.11916
1	SERF2	-0.466736	2.31e-177	-0.204227	1	-0.358872	0.742911	-0.88819	6.89e-56	-0.229385	1	-0.153674	1	-0.966071	5.76e-174	0.184448
1	MYL12A	-0.468779	7.46e-128	-0.173763	1	-0.240544	1	-0.700438	2.82e-33	-0.295444	0.414593	-0.534055	0.370686	-0.868433	1.86e-124	0.0497262
1	LTB	-0.480553	1.21e-19	-0.204358	1	-0.227667	1	-0.698762	1.25e-09	-0.594008	0.0734705	-0.48575	1	-0.672773	3.03e-16	0.227299
1	RPL4	-0.480844	3.44e-125	-0.342344	1	-0.466037	0.0590781	-0.660792	1.53e-28	-0.369847	0.0661566	-0.227729	1	-0.818318	8.58e-122	0.100965
1	PFN1	-0.499868	6.83e-185	-0.116072	1	-0.375612	1	-0.887356	4.76e-42	-0.181544	1	-0.363087	1	-1.07554	1.7e-181	0.432473
1	EEF1G	-0.501684	1.39e-108	-0.189784	1	-0.462393	0.0378472	-0.782865	3.79e-38	-0.590217	4.25e-08	-0.252608	1	-0.732237	3.47e-105	0.026548
1	PPIA	-0.51124	2.41e-159	-0.616045	4.18e-06	-0.204612	1	-0.751728	1.65e-42	-0.315784	0.0159957	-0.300515	1	-0.878757	6e-156	0.0116069
1	TOMM7	-0.524281	3.2e-180	-0.257079	1	-0.543198	0.000517789	-0.798969	4.2e-47	-0.335195	0.00960387	-0.246783	1	-0.964463	7.97e-177	0.0633792
1	CD52	-0.535166	4.78e-207	-0.133798	1	-0.404759	1	-0.865348	5.21e-38	-0.445359	0.000260576	-0.136473	1	-1.22526	1.19e-203	0.162707
1	PFDN5	-0.5474	4.77e-187	-0.178	1	-0.51454	0.000320326	-0.894865	1.88e-55	-0.367055	0.00322149	-0.338771	1	-0.991168	1.19e-183	0.0807156
1	COX7C	-0.556698	2.75e-164	-0.384692	0.00997442	-0.479712	0.0031622	-0.799408	1.57e-49	-0.46898	1.33e-07	-0.331144	1	-0.876253	6.85e-161	0.00383272
1	IFITM1	-0.557425	6.35e-193	-0.24737	1	-0.343709	1	-0.819387	9.6e-32	-0.460668	0.000123636	-0.204752	1	-1.26866	1.58e-189	0.0596493
1	BTF3	-0.56079	7.87e-182	-0.319139	1	-0.460273	0.0146792	-0.854696	1.84e-51	-0.325923	0.00385463	-0.466286	0.662054	-0.938426	1.96e-178	0.000438085
1	ATP5F1E	-0.56806	2.84e-221	-0.208506	1	-0.360524	0.390484	-1.08026	2.25e-69	-0.37504	0.000388085	-0.213455	1	-1.17057	7.07e-218	0.0249954
1	RPL36AL	-0.56984	8.47e-207	-0.292182	1	-0.545897	0.000195351	-0.969345	1.33e-62	-0.225794	1	-0.307102	1	-1.07872	2.11e-203	0.0122934
1	RPS11	-0.571428	3.54e-183	-0.382778	0.605826	-0.45072	0.00557398	-0.828723	2.09e-52	-0.339309	0.00727305	-0.438847	1	-0.988193	8.81e-180	0.000351569
1	RPS20	-0.57627	1.61e-157	-0.350766	1	-0.59804	9.85e-05	-0.812612	1.04e-45	-0.32925	0.0856551	-0.436608	1	-0.930346	4.01e-154	0.00474876
1	EEF1D	-0.582533	2.28e-205	-0.306196	1	-0.640744	9.44e-08	-0.813461	1.01e-48	-0.354229	0.000162856	-0.332416	1	-1.04815	5.68e-202	0.00376122
1	CST7	-0.595299	3.76e-99	-0.407769	1	-0.855039	0.00436921	-0.578406	1.49e-12	-0.399688	1	-0.328701	1	-1.00219	9.38e-96	0.0776608
1	RPS2	-0.625393	5.77e-151	-0.491103	0.00119682	-0.458678	0.107603	-0.961664	1.94e-33	-0.451323	1.84e-06	-0.459912	0.738792	-0.929677	1.44e-147	4.94e-05
1	RPL31	-0.638319	2.03e-216	-0.297074	1	-0.615969	4.95e-07	-1.00803	2.4e-64	-0.478257	1.61e-07	-0.285051	1	-1.14554	5.05e-213	0.00449427
1	RPL15	-0.669747	4.03e-226	-0.517791	1.38e-05	-0.607136	8.54e-07	-1.00961	1.54e-63	-0.40439	5.64e-07	-0.332136	1	-1.14741	1e-222	0.00159449
1	FTH1	-0.670549	3.9e-176	-0.383125	1	-0.330049	1	-1.59511	1.93e-52	-0.484444	0.342223	-0.123872	1	-1.10669	9.71e-173	0.461518
1	RACK1	-0.682392	3.51e-207	-0.387029	0.244177	-0.590726	2.84e-06	-1.05347	1.22e-65	-0.533271	1.9e-09	-0.438931	0.80291	-1.09093	8.75e-204	5.37e-05
1	RPL27	-0.710914	3.32e-239	-0.385136	0.166341	-0.501364	0.000389576	-1.25002	1.15e-82	-0.467722	7.31e-08	-0.384444	1	-1.27679	8.27e-236	0.000116537
1	RPL7	-0.711124	1.25e-206	-0.455491	0.0202595	-0.813551	9.43e-11	-0.895666	3.95e-52	-0.595161	7.62e-10	-0.402044	1	-1.10483	3.12e-203	0.0029387
1	RPL13A	-0.721598	1.64e-229	-0.219252	1	-0.743818	2.27e-09	-1.0326	1.29e-59	-0.510181	1.25e-07	-0.531845	1	-1.29189	4.08e-226	0.00311535
1	RPL27A	-0.722538	2.36e-216	-0.466023	0.0175393	-0.472057	0.0125726	-1.09805	8.68e-66	-0.495082	3.98e-07	-0.575368	0.279432	-1.22864	5.88e-213	1.87e-05
1	NACA	-0.730956	5.56e-255	-0.310919	1	-0.717825	1.25e-08	-1.15674	8.05e-76	-0.417444	5.51e-07	-0.445467	0.758849	-1.33734	1.39e-251	0.000132444
1	TMSB4X	-0.735245	4.87e-303	-0.296987	1	-0.42904	0.0438934	-1.56952	6.48e-94	-0.261992	1	-0.20201	1	-1.65193	1.21e-299	0.00511418
1	RPL22	-0.739041	6.37e-236	-0.541164	0.00190342	-0.530677	0.00142291	-1.27218	5.39e-79	-0.499749	1.25e-06	-0.296131	1	-1.29435	1.59e-232	0.00721016
1	RPLP0	-0.753332	1.17e-162	-0.463165	0.160412	-0.637802	0.000215119	-1.34081	8.8e-73	-0.552283	1.77e-06	-0.482858	0.085452	-1.04307	2.92e-159	1.07e-05
1	RPL24	-0.770034	1.89e-260	-0.440677	0.0133239	-0.645406	1.72e-06	-1.30565	4.53e-86	-0.429705	1.27e-06	-0.42756	0.734985	-1.37121	4.71e-257	4.92e-05
1	TMSB10	-0.770868	4.14e-282	-0.2707	1	-0.419582	0.594365	-1.54343	1.72e-83	-0.349636	0.023912	-0.38434	1	-1.65752	1.03e-278	0.00603293
1	RPSA	-0.780988	5.76e-173	-0.553532	1.08e-05	-0.71981	8.91e-08	-1.18859	9.16e-69	-0.660922	1.43e-14	-0.526816	0.0103275	-1.03626	1.44e-169	6.91e-07
1	RPS16	-0.787622	2.79e-259	-0.378084	0.123893	-0.66484	4.78e-07	-1.24707	1.86e-82	-0.545287	1.09e-10	-0.533908	0.196741	-1.35654	6.97e-256	1.32e-05
1	RPL17	-0.794122	3.77e-262	-0.31588	1	-0.84304	7.74e-12	-1.31162	4.51e-83	-0.449212	2.52e-06	-0.421886	0.759452	-1.42309	9.4e-259	0.000131701
1	RPL35	-0.794386	2.17e-270	-0.458224	0.000803017	-0.617434	1.58e-06	-1.29478	7.11e-84	-0.636281	7.13e-15	-0.271629	1	-1.48796	5.42e-267	0.00410703
1	RPS9	-0.805456	3.08e-256	-0.483759	0.000529029	-0.902464	4.88e-14	-1.28243	6.21e-83	-0.583566	8.77e-13	-0.231436	1	-1.34908	7.68e-253	0.0259922
1	EEF1B2	-0.808152	2.85e-190	-0.453163	0.127185	-0.808461	5.4e-10	-1.15441	1.82e-55	-0.60595	8.97e-08	-0.635877	0.00832317	-1.19105	7.1e-187	8.51e-06
1	RPL5	-0.808625	3.23e-191	-0.434776	0.0989513	-0.813042	2.61e-10	-1.1539	1.18e-62	-0.65795	2e-11	-0.645777	0.00378343	-1.14631	8.05e-188	6.62e-06
1	RPL6	-0.810453	1.52e-269	-0.538564	1.86e-05	-0.75649	2.89e-10	-1.29621	1.61e-79	-0.535369	2.39e-10	-0.261815	1	-1.47427	3.79e-266	0.00453945
1	UBA52	-0.831752	1.92e-261	-0.507872	1.01e-05	-0.740979	1.35e-10	-1.1964	1.43e-81	-0.52233	1.08e-10	-0.641653	0.000430397	-1.38128	4.79e-258	2.88e-08
1	RPL38	-0.836576	8.37e-243	-0.585206	1.4e-06	-0.733661	1.04e-08	-1.2879	7.54e-80	-0.592112	2.21e-10	-0.491084	0.277735	-1.32949	2.09e-239	1.86e-05
1	RPL37A	-0.852819	7.91e-287	-0.534433	3.43e-05	-0.771744	9.64e-10	-1.38406	1.23e-89	-0.520465	1.25e-08	-0.375954	1	-1.53025	1.97e-283	0.000901579
1	RPS5	-0.856198	3.35e-228	-0.481992	0.000343207	-0.862812	3.43e-12	-1.31124	1.61e-76	-0.829549	2.24e-21	-0.351888	1	-1.29971	8.34e-225	0.00104231
1	RPL18	-0.85824	1.17e-279	-0.465574	0.000563234	-0.709426	4.18e-08	-1.43756	4.95e-92	-0.650669	5.78e-16	-0.370472	1	-1.51574	2.91e-276	0.000197477
1	RPL10A	-0.862046	4.98e-238	-0.451524	0.00808425	-0.855425	5.94e-13	-1.37447	1.96e-83	-0.748389	3.19e-18	-0.420662	1	-1.3218	1.24e-234	7.52e-05
1	RPS24	-0.866161	5.78e-302	-0.49566	1.66e-06	-0.756066	2.6e-09	-1.48267	8.5e-95	-0.437406	9.05e-09	-0.300804	1	-1.72435	1.44e-298	0.00106292
1	RPL8	-0.866973	3.96e-254	-0.431494	0.022611	-0.759774	2.82e-10	-1.32507	2.67e-81	-0.720006	7.27e-16	-0.531548	0.0138875	-1.43395	9.87e-251	1.51e-06
1	RPL12	-0.872007	2.56e-295	-0.479233	0.000321549	-0.654793	3.3e-06	-1.41387	5.91e-87	-0.660347	1.93e-14	-0.340871	1	-1.68293	6.38e-292	0.000255185
1	FAU	-0.874717	0	-0.44733	5.34e-05	-0.713865	2.06e-10	-1.47972	3.63e-101	-0.566494	1.02e-15	-0.336939	1	-1.70395	0	0.000321881
1	RPS26	-0.887262	0	-0.638668	7.13e-11	-0.333247	1	-1.62679	1.13e-99	-0.424753	6.72e-09	-0.504892	0.00259761	-1.79523	0	0.000180495
1	RPL9	-0.888045	4.98e-282	-0.511111	0.000246098	-0.757011	4.76e-10	-1.39053	1.15e-85	-0.680246	9.8e-15	-0.449836	0.426333	-1.53953	1.24e-278	2.85e-05
1	RPL7A	-0.891224	2.65e-286	-0.496526	4.46e-06	-0.781723	1.1e-12	-1.5223	6.08e-96	-0.605135	1.44e-16	-0.409559	0.0607993	-1.5321	6.61e-283	4.07e-06
1	RPL3	-0.894978	1.46e-227	-0.424169	0.169904	-0.894662	6.88e-13	-1.33096	6.94e-68	-0.70603	1.75e-14	-0.609934	0.00168782	-1.40411	3.64e-224	1.14e-05
1	RPL14	-0.905385	1.06e-271	-0.546645	4.21e-06	-0.788216	2.49e-12	-1.38744	1.48e-83	-0.674354	1.1e-18	-0.504431	0.0312559	-1.53123	2.65e-268	2.09e-06
1	RPL36A	-0.9193	1.76e-269	-0.729426	1.74e-09	-0.785894	7.34e-10	-1.30138	4.51e-78	-0.660745	3.77e-13	-0.496066	0.115661	-1.54229	4.38e-266	7.74e-06
1	RPL36	-0.920743	4.32e-277	-0.489933	0.000890761	-0.870227	1.43e-11	-1.27488	1.37e-84	-0.761536	1.08e-17	-0.520623	0.00644642	-1.60726	1.08e-273	4.31e-07
1	RPS7	-0.923959	9.1e-305	-0.502837	1.92e-05	-0.836229	1.53e-13	-1.47804	3.81e-94	-0.578093	8.55e-15	-0.487828	0.00566333	-1.66073	2.27e-301	3.79e-07
1	RPL11	-0.947978	0	-0.341251	0.372156	-0.794245	1.69e-12	-1.55615	6.14e-98	-0.70423	4.91e-20	-0.501332	0.0021753	-1.79066	0	2.49e-05
1	TPT1	-0.958667	1.95e-305	-0.516664	0.00017803	-0.681464	1.64e-06	-1.64702	3.96e-97	-0.751398	6.74e-17	-0.377837	1	-1.77763	4.86e-302	7.05e-05
1	NKG7	-0.96324	3.6e-81	-0.504759	1	-1.3302	0.00130508	-0.808096	1.05e-06	-0.697819	1	-0.919842	1	-1.51872	8.96e-78	0.002392
1	GNLY	-0.963628	3.88e-27	-1.20058	1	-0.970047	1	-0.763672	1	-0.883742	1	-0.481125	1	-1.4826	9.68e-24	0.144493
1	RPL21	-0.975852	2.05e-297	-0.55979	6.32e-06	-0.908384	2.25e-13	-1.55449	6.44e-94	-0.680988	3.68e-16	-0.390602	1	-1.76086	5.11e-294	0.000264322
1	RPS15	-0.98888	0	-0.513702	9.55e-08	-0.912173	4.8e-15	-1.55658	3.5e-102	-0.646018	1.76e-19	-0.511666	0.000641956	-1.79314	0	4.29e-08
1	RPS6	-0.98981	6.9e-285	-0.512996	0.000438733	-1.06739	2.84e-16	-1.42471	8.5e-89	-0.775856	6.98e-20	-0.545935	0.00498872	-1.61197	1.72e-281	3.34e-07
1	RPL29	-0.994554	8.33e-301	-0.496867	0.000219519	-0.832215	3.43e-11	-1.63048	1.36e-99	-0.784349	4.21e-22	-0.497113	0.0256021	-1.7263	2.08e-297	1.71e-06
1	RPL35A	-0.998211	0	-0.485512	2.26e-05	-0.81295	1.28e-11	-1.60109	6.88e-98	-0.646241	1.48e-16	-0.556763	0.000506584	-1.88672	0	3.39e-08
1	RPS29	-0.999836	1.37e-287	-0.674664	1.24e-09	-0.773213	1.71e-09	-1.738	1.61e-97	-0.570946	3.16e-11	-0.585847	3.69e-05	-1.65634	3.42e-284	2.47e-09
1	RPS4X	-1.00118	2.5e-303	-0.533711	2.85e-05	-0.911878	5.22e-16	-1.57305	8.37e-96	-0.684713	5.49e-19	-0.547111	0.000876875	-1.75661	6.23e-300	5.86e-08
1	RPLP1	-1.00782	0	-0.450881	0.000600231	-0.772501	6.81e-07	-1.90088	6.26e-107	-0.541757	9.84e-10	-0.411123	0.0279906	-1.9698	0	1.87e-06
1	RPS19	-1.01523	0	-0.565735	1.62e-05	-0.827101	3.3e-11	-1.64094	2.82e-99	-0.63537	8.31e-18	-0.626772	4.07e-06	-1.79544	0	1.09e-09
1	RPLP2	-1.01732	9.58e-293	-0.570015	1.24e-07	-0.886526	8.13e-15	-1.58434	5.22e-96	-0.725452	9.13e-19	-0.639985	2.09e-05	-1.69757	2.39e-289	1.4e-09
1	RPL18A	-1.01777	2.28e-286	-0.5778	1.16e-07	-0.88853	7.03e-12	-1.72742	1.61e-104	-0.749856	6.06e-19	-0.48718	0.0347797	-1.67585	5.67e-283	2.33e-06
1	RPL23A	-1.03687	2.35e-295	-0.66526	6.46e-09	-1.015	1.51e-17	-1.54598	1.16e-92	-0.695207	1.55e-16	-0.556072	0.00735765	-1.74372	5.86e-292	4.92e-07
1	RPS25	-1.05111	2.93e-292	-0.671872	2.01e-09	-0.932062	3.33e-15	-1.5859	4.45e-97	-0.7916	9.62e-21	-0.608211	0.000236516	-1.71703	7.29e-289	1.58e-08
1	RPL26	-1.05162	0	-0.447247	0.00017545	-0.993913	5.05e-18	-1.74994	1.17e-103	-0.622618	1.03e-17	-0.5424	0.000329016	-1.95361	0	2.2e-08
1	RPL37	-1.06764	0	-0.603755	2.63e-08	-0.946173	1.86e-13	-1.77754	5.44e-103	-0.720939	1.27e-19	-0.462313	0.00699274	-1.8951	0	4.68e-07
1	RPL19	-1.07585	0	-0.564889	1.75e-07	-0.92264	2.39e-16	-1.7466	7.58e-101	-0.691107	1e-18	-0.630542	3.41e-06	-1.89935	0	2.28e-10
1	RPS3A	-1.07968	2.05e-289	-0.608932	6.03e-08	-1.03129	3.25e-18	-1.68757	1.13e-95	-0.827146	1.47e-21	-0.625795	1.25e-05	-1.69735	5.11e-286	8.37e-10
1	RPS13	-1.08308	3.04e-285	-0.569205	2.65e-06	-0.989406	1.84e-14	-1.6878	1.94e-95	-0.874017	2.45e-21	-0.659171	8.57e-05	-1.71885	7.58e-282	5.73e-09
1	RPL28	-1.09065	0	-0.615177	2.03e-11	-0.86506	2.64e-13	-1.80477	2.69e-105	-0.63931	8.17e-22	-0.636039	2.6e-09	-1.98352	0	1.74e-13
1	EEF1A1	-1.09449	0	-0.584106	2.28e-08	-0.987218	3.43e-20	-1.69817	1.42e-103	-0.781209	2.19e-28	-0.651346	2.97e-10	-1.86486	0	1.53e-12
1	RPS21	-1.09454	0	-0.745112	3.16e-13	-1.07271	3.47e-18	-1.57938	2.67e-95	-0.657273	1.34e-15	-0.683792	9.48e-07	-1.82901	0	6.34e-11
1	RPS15A	-1.10235	0	-0.580177	9.92e-09	-0.990967	1.07e-15	-1.83543	2.18e-107	-0.588734	2.43e-15	-0.533199	6.32e-05	-2.08561	0	4.23e-09
1	RPL13	-1.11715	0	-0.500438	4.37e-05	-0.978138	5.82e-16	-1.87914	5.4e-107	-0.79679	7.12e-22	-0.630803	1.83e-06	-1.91761	0	2.92e-09
1	RPS28	-1.13113	0	-0.625526	1.22e-08	-1.01305	1.66e-17	-1.83378	2.32e-103	-0.84376	8.11e-25	-0.58852	4.97e-06	-1.88215	0	3.32e-10
1	RPS23	-1.13352	0	-0.655092	1.35e-10	-0.997129	4.49e-17	-1.81675	3.25e-103	-0.771816	2e-21	-0.578897	9.64e-06	-1.98144	0	6.45e-10
1	RPS27A	-1.1344	0	-0.602349	5.74e-09	-0.999152	5.03e-17	-1.78149	1.03e-103	-0.754809	3.32e-23	-0.587219	7.41e-06	-2.08135	0	4.96e-10
1	RPS8	-1.14211	1.61e-302	-0.531085	9.73e-05	-1.17363	4.31e-20	-1.7495	1.15e-96	-0.787469	1.22e-17	-0.752475	1.85e-07	-1.85852	4.01e-299	6.5e-09
1	RPS18	-1.14432	0	-0.595945	1.24e-06	-0.931434	4.08e-13	-1.83405	3.28e-100	-0.80689	3.43e-20	-0.613203	0.000308358	-2.08443	0	2.06e-08
1	RPL10	-1.18373	0	-0.718211	1.56e-15	-1.06645	6.55e-20	-1.98467	1.3e-110	-0.767625	4.16e-27	-0.554472	1.31e-06	-2.01095	0	8.73e-11
1	RPL41	-1.18523	0	-0.656581	1.32e-11	-1.04575	9.38e-21	-2.0351	1.8e-112	-0.736758	1.76e-26	-0.496435	3.83e-07	-2.14074	0	2.56e-11
1	RPL30	-1.19246	0	-0.704545	2.82e-12	-1.06988	1.22e-19	-1.87599	2.03e-104	-0.848193	1.59e-25	-0.584882	8.5e-07	-2.0713	0	5.69e-11
1	RPL32	-1.20396	0	-0.648659	2.22e-09	-1.02053	8.43e-15	-1.99027	4.16e-110	-0.847482	7.25e-25	-0.576658	1.4e-05	-2.14014	0	9.36e-10
1	RPL34	-1.20828	0	-0.576333	8.45e-07	-1.05589	1.49e-17	-1.9185	5.74e-105	-0.885664	3.84e-25	-0.630465	1.92e-06	-2.18286	0	1.28e-10
1	RPS3	-1.22057	0	-0.582676	2.11e-07	-1.20527	3.86e-23	-1.78945	1.71e-100	-0.950113	8.35e-29	-0.753691	3.39e-10	-2.04224	0	1.41e-11
1	RPS14	-1.25701	0	-0.730975	2.16e-12	-1.13082	7.07e-20	-2.07549	8.73e-112	-0.879356	5.86e-27	-0.632562	2.1e-07	-2.09287	0	1.4e-11
1	RPL39	-1.26997	0	-0.747365	1.44e-12	-1.07711	1.14e-17	-1.96921	2.64e-108	-0.857085	9.46e-22	-0.816254	1.73e-10	-2.15281	0	1.16e-14
1	RPS27	-1.28248	0	-0.706462	8.8e-12	-1.11805	3.49e-19	-2.14191	7.97e-112	-0.827867	8.66e-25	-0.55315	1.16e-05	-2.34745	0	7.74e-10
1	RPS12	-1.36106	0	-0.769926	1.16e-11	-1.12244	1.26e-17	-2.10921	8.45e-107	-1.02721	4.26e-29	-0.729461	8.82e-11	-2.4081	0	5.9e-15
10	CRIP1	2.36379	7.73e-137	2.09073	3.76e-49	2.44958	5.15e-46	2.33752	2.6e-53	1.87492	1.93e-133	2.54685	2.82e-08	2.88316	4.07e-82	1.88e-12
10	ANXA1	1.85752	2.21e-133	1.51244	1.26e-31	1.77493	1.07e-28	1.89561	8.88e-51	1.78624	5.5e-130	1.76032	1.82e-05	2.41558	7.15e-79	1.21e-09
10	S100A10	1.57933	3.65e-119	1.50496	3.82e-34	1.66117	5.94e-31	1.45682	8.75e-34	1.72483	9.08e-116	1.18301	0.00199985	1.94517	9.69e-74	1.34e-07
10	TAGLN2	1.54208	1.34e-114	1.39637	2.6e-38	1.58642	3.02e-35	1.67527	4.47e-56	1.38261	3.33e-111	1.27177	0.000186717	1.94006	3.04e-91	1.25e-08
10	LMNA	1.48314	1.3e-137	0.850779	3.48e-20	1.51181	3.28e-40	1.29751	1.63e-46	1.84167	3.24e-134	1.82968	3.13e-09	1.5674	5.79e-80	2.09e-13
10	VIM	1.41933	6.91e-87	1.26854	1.64e-26	1.58743	4.04e-29	1.35097	1.5e-24	1.29283	1.72e-83	1.60296	4.33e-06	1.41323	3.74e-52	2.9e-10
10	S100A11	1.0901	1.22e-87	1.0102	5.94e-26	1.04669	1.07e-17	1.16715	8.76e-34	1.20516	3.04e-84	0.650804	1	1.46063	9.31e-71	0.0194848
10	MYADM	0.945934	5.57e-108	0.48025	0.000214875	0.712472	1.44e-09	0.790125	1.51e-30	1.2733	1.39e-104	1.52195	1.44e-13	0.897511	3.62e-60	1.44e-08
10	AHNAK	0.932064	5.19e-63	0.49226	9.83e-07	0.990245	3.74e-15	0.616491	2.41e-05	1.06667	1.29e-59	1.6387	0.0160095	0.78802	5.14e-20	1.07e-06
10	EZR	0.912356	1.1e-85	0.705235	2.61e-07	0.879846	4.49e-12	0.75655	3.99e-10	1.18661	2.74e-82	0.877077	0.000880426	1.06882	1.78e-28	5.89e-08
10	CRIP2	0.738087	2.2e-171	0.762906	4.91e-54	0.715094	2.18e-41	0.477687	7.57e-43	0.812261	1.36e-107	0.710146	0.000192241	0.950425	5.49e-168	1.29e-08
10	EMP3	0.675686	4.74e-53	0.614506	5.64e-10	0.637593	1.97e-09	0.714516	5.72e-17	0.778405	1.18e-49	0.415933	1	0.893165	1.79e-35	0.0135546
10	ANXA2	0.628757	4.06e-62	0.568456	6.64e-09	0.686386	7.84e-11	0.620782	3.38e-10	0.8616	1.01e-58	0.200282	1	0.835036	8.7e-37	0.810138
10	TXN	0.572032	1.25e-18	0.608425	1.08e-06	0.778136	0.000387325	0.379964	0.000175167	0.463531	7.21e-10	0.579514	1	0.622625	3.11e-15	0.00283161
10	LRRFIP1	0.5556	1.68e-51	0.28279	0.134035	0.615484	8.14e-10	0.50873	3.48e-07	0.719945	4.2e-48	0.668541	1	0.538107	4.46e-20	0.00012548
10	IDS	0.517638	2.04e-36	0.292217	0.00208205	0.423272	0.229933	0.398601	0.000915283	0.597534	5.08e-33	1.0033	0.000128754	0.390903	8.13e-09	1.54e-05
10	S100A6	0.514617	1.75e-23	0.598355	1.24e-05	0.668218	3.03e-05	0.460191	0.480731	0.603355	4.36e-20	0.161763	1	0.59582	1.79e-10	0.406241
10	ADGRE5	0.463125	5.34e-51	0.233331	1	0.293457	1	0.367091	0.0117357	0.79509	1.33e-47	0.652595	0.32309	0.437183	2.56e-08	0.00196799
10	RPLP1	0.458016	5.16e-33	0.242836	1	0.475465	2.65e-07	0.554242	1.88e-09	0.102781	1	0.569979	1	0.802796	1.29e-29	0.00152614
10	PLP2	0.456811	5.51e-38	0.288263	0.0573452	0.451952	0.00599817	0.510184	8.88e-08	0.619406	1.37e-34	0.342436	1	0.528628	5.85e-17	0.00905794
10	PBXIP1	0.436053	8.96e-30	0.354013	1.9e-06	0.463562	0.000861027	0.375576	0.0846324	0.540319	2.23e-26	0.394019	1	0.488829	1.36e-14	0.00406165
10	ATP2B1	0.427736	4.89e-35	0.357903	8.95e-06	0.458224	1.69e-07	0.324472	1.17e-07	0.531363	1.22e-31	0.607529	0.000766051	0.286926	0.000804646	5.38e-08
10	UCP2	0.423033	5.46e-34	0.17867	1	0.552145	0.00244231	0.329781	0.00128647	0.664517	1.36e-30	0.410355	1	0.402728	3.2e-07	0.0129783
10	CD99	0.422613	3.07e-46	0.232072	1	0.281063	1	0.355069	0.80824	0.690156	7.65e-43	0.536059	1	0.441261	3.34e-05	0.0393703
10	FTH1	0.422041	1.8e-16	0.443453	1	0.584513	0.00286873	0.344292	0.964918	-0.113276	1	0.617981	1	0.655286	4.48e-13	0.636646
10	ENO1	0.385919	6.54e-19	0.339074	1	0.376614	1	0.15781	1	0.472026	1.63e-15	0.534399	1	0.435591	1.6e-10	0.028433
10	CCR7	0.354176	4.31e-16	0.190009	1	0.325409	0.0563649	0.354679	0.288688	0.339878	1.07e-12	0.63725	1	0.277834	2.62e-11	0.00013947
10	TSPAN2	0.346504	6.07e-49	0.176856	0.00164427	0.372441	3.82e-07	0.154992	1	0.491499	1.51e-45	0.486086	1.02e-15	0.397148	3.82e-28	0.00135368
10	TUBA1B	0.338576	6.69e-20	0.313134	0.838036	0.361234	1	0.290631	1	0.350018	1.67e-16	0.393582	1	0.322858	5.85e-08	0.12219
10	FXYD5	0.317032	3.17e-16	0.472423	0.0505444	0.479953	0.0092466	0.45463	5.8e-06	0.180294	0.914674	-0.187908	1	0.5028	7.91e-13	0.220008
10	TUBA1A	0.316847	3.3e-19	0.286946	0.838148	0.138868	1	0.238246	1	0.570621	8.22e-16	0.277694	1	0.388706	0.00136147	0.153217
10	GAPDH	0.315108	4.26e-12	0.45913	0.00702183	0.484992	0.0028472	0.209678	1	0.291686	1.06e-08	0.22378	1	0.221382	0.0364964	0.45338
10	MIF	0.301066	5.33e-16	0.321818	1	0.255115	1	0.273771	0.127633	0.215915	0.0163305	0.260792	1	0.478984	1.33e-12	0.0413909
10	CCDC167	0.252567	4.18e-17	0.135366	1	0.221162	1	0.197343	1	0.329582	1.04e-13	0.394543	1	0.237406	0.163771	0.0133926
10	EEF1B2	0.251164	1.15e-15	0.12246	1	0.294149	0.78381	0.46936	4.68e-07	-0.225654	1	0.355813	1	0.490854	2.86e-12	0.058274
10	CYSTM1	0.250523	1.93e-38	0.143784	1	0.289427	6.04e-06	0.245595	4.55e-05	0.261492	1.27e-18	0.223225	1	0.339615	4.81e-35	0.00147416
10	S100A4	0.229607	6e-07	0.577021	0.0680281	0.622409	0.00149515	0.156976	1	0.170613	1	-0.318237	1	0.168857	1	0.889649
10	CAST	0.218063	1.67e-08	0.148198	1	0.103988	1	0.228081	1	0.277025	4.16e-05	0.341084	1	0.21	0.740284	0.208956
10	RPS16	0.207176	1.35e-17	0.150237	1	0.223805	1	0.294442	0.0137275	-0.19231	0.292129	0.242891	1	0.523988	3.37e-14	0.0933589
10	RPS21	0.197833	2.75e-18	0.113121	1	0.163171	1	0.342175	0.00181986	-0.165945	1	0.201297	1	0.533179	6.86e-15	0.0863798
10	LDHA	0.176829	4.46e-06	0.320135	1	0.222369	1	-0.117197	1	0.188227	1	0.173366	1	0.274074	0.0111211	0.300176
10	RPL18A	0.176688	2.86e-19	0.111902	1	0.110239	1	0.259267	1	-0.116171	1	0.148439	1	0.54645	7.13e-16	0.262583
10	MAL	0.16768	1.41e-08	0.173599	1	0.271752	3.51e-05	0.129755	1	0.150518	1	0.102751	1	0.177707	0.000598161	0.206844
10	TPT1	0.166441	7.79e-30	0.103943	1	0.296748	0.232363	0.330432	0.00127514	-0.112978	1	-0.341709	1	0.722209	1.94e-26	0.155218
10	PDCD5	0.151523	0.000139201	0.113695	1	0.154929	1	0.12382	1	0.13365	0.346908	0.251222	1	0.13182	1	0.091648
10	PRDX1	0.150579	6.84e-07	0.175971	1	0.130205	1	0.258936	0.613455	0.217269	0.00170403	-0.142836	1	0.263927	0.392114	0.662707
10	SH3BGRL3	0.0946324	1.19e-05	0.247335	1	0.168951	1	0.189016	1	0.186536	0.0297613	-0.451047	1	0.227005	0.314102	0.28458
10	ATP5MD	0.066701	0.00027173	0.141459	1	-0.110416	1	0.22892	0.677228	0.162756	1	-0.205251	1	0.182737	1	0.303515
10	RPL5	0.0570637	1.01e-10	0.110489	1	0.220536	1	0.259768	1	-0.164985	1	-0.468742	1	0.385316	2.51e-07	0.17012
10	CREM	0.00967835	1.85e-08	-0.205003	1	0.367171	1	-0.166559	1	-0.364903	4.61e-05	0.615102	0.109625	-0.187738	1	0.129674
10	NACA	0.00825945	5.47e-05	-0.123309	1	0.122965	1	0.195129	1	-0.145087	1	-0.26798	1	0.267838	0.136219	0.121535
10	RPL27A	-0.0141034	1.32e-08	-0.144056	1	-0.136577	1	0.168286	1	-0.182994	1	-0.131677	1	0.342398	3.3e-05	0.717245
10	GZMK	-0.0465442	5.54e-06	-0.544242	0.571426	-0.361838	1	-0.27521	1	0.164618	0.281375	0.495839	1	0.241567	0.0138015	0.824368
10	IFITM2	-0.107446	9.1e-05	-0.310758	1	0.152166	1	-0.275912	1	-0.271956	0.226751	0.219349	1	-0.157563	1	0.0808844
10	DOK2	-0.122568	0.000337468	-0.142716	1	-0.165529	1	-0.164114	1	-0.151719	1	0.107268	1	-0.218598	0.84109	0.183897
10	SH2D1A	-0.122967	5.14e-06	-0.191645	1	-0.156506	1	-0.158093	1	-0.110208	1	0.126708	1	-0.248058	0.0128005	0.57214
10	HMGN2	-0.128604	5.82e-05	-0.138629	1	-0.188338	1	-0.151966	1	-0.277332	0.145043	0.145369	1	-0.160726	1	0.951943
10	CCNH	-0.135453	1.55e-06	-0.217879	1	-0.105615	1	-0.179315	1	-0.12191	1	0.13512	1	-0.323117	0.00385065	0.2971
10	ZYX	-0.1462	0.045547	-0.121811	1	-0.102631	1	-0.167202	1	-0.111993	1	-0.211598	1	-0.161967	1	0.228968
10	LY9	-0.149602	1.76e-06	-0.123073	1	-0.120816	1	-0.149413	1	-0.157934	0.00437375	-0.120867	1	-0.225508	0.198137	0.295778
10	FYN	-0.152544	2.25e-05	-0.101053	1	-0.287795	1	-0.367133	0.0560096	-0.149937	1	0.187323	1	-0.196667	1	0.242511
10	CNOT6L	-0.159125	0.00078302	-0.126171	1	-0.108163	1	-0.221403	1	-0.12155	1	-0.151841	1	-0.225623	1	0.142857
10	PYHIN1	-0.16625	2.42e-05	-0.14936	1	-0.245029	1	-0.139893	1	-0.134788	1	-0.105239	1	-0.223194	0.0603413	0.400619
10	RGS2	-0.17037	8.69e-06	-0.138567	1	-0.142672	1	-0.458382	1	-0.281305	0.0811763	0.379045	1	-0.380342	0.0216455	0.210005
10	CD7	-0.171208	0.000507813	-0.166682	1	-0.242142	1	-0.428101	1	-0.202396	1	0.223176	1	-0.211105	1	0.357337
10	TUBA4A	-0.174075	8.8e-05	-0.120797	1	-0.196541	1	-0.341565	0.219271	-0.103134	1	-0.147467	1	-0.134948	1	0.228887
10	IFITM1	-0.175594	3.31e-12	-0.201775	1	-0.321629	1	-0.146541	1	-0.41041	8.25e-09	-0.150107	1	0.176898	1	0.518806
10	HCLS1	-0.184837	8.76e-06	-0.10544	1	-0.177438	1	-0.215341	1	-0.20475	0.0218334	-0.17704	1	-0.229011	1	0.328389
10	GYPC	-0.203661	2.21e-07	-0.167581	1	-0.239104	1	-0.161905	1	-0.227624	0.000550295	-0.269526	1	-0.156225	1	0.126209
10	IRF1	-0.2074	3.04e-05	-0.115137	1	-0.169169	1	-0.169474	1	-0.246701	1	-0.197455	1	-0.346462	0.0757473	0.450752
10	MALAT1	-0.214312	1.22e-10	-0.436434	1	-0.153671	1	-0.32244	1	-0.23712	1	0.77978	0.922978	-0.915987	3.03e-07	0.271542
10	ALOX5AP	-0.215167	2.54e-06	-0.140347	1	-0.129142	1	-0.402103	1	-0.26444	1	0.1864	1	-0.54137	0.00634089	0.526941
10	PSMB9	-0.238245	2.73e-07	-0.187379	1	-0.443727	0.000968262	-0.222507	1	-0.255165	0.00068091	-0.164019	1	-0.156671	1	0.360821
10	MT-CO1	-0.242958	0.0008619	-0.185911	1	-0.346003	1	-0.170805	1	-0.192099	1	-0.156969	1	-0.405961	1	0.158869
10	ITGB2	-0.258985	5.3e-09	-0.149485	1	-0.349474	1	-0.261031	1	-0.22688	0.0294199	-0.129892	1	-0.437146	1.32e-05	0.364983
10	HLA-C	-0.260565	1.43e-09	-0.103516	1	-0.506778	3.57e-06	-0.248004	0.241565	-0.136574	1	-0.273451	1	-0.295065	0.016338	0.115749
10	CTSD	-0.262837	7.13e-10	-0.239561	1	-0.305713	1	-0.313948	0.440039	-0.156377	1	-0.114525	1	-0.446897	1.78e-06	0.642481
10	LAPTM5	-0.266451	6.53e-05	-0.14009	1	-0.177065	1	-0.357337	0.16264	-0.132815	1	-0.441758	1	-0.349643	0.417139	0.0649477
10	CD96	-0.266671	1.72e-11	-0.139106	1	-0.223085	1	-0.3963	0.010501	-0.1939	1	-0.10958	1	-0.538056	4.28e-08	0.746429
10	RESF1	-0.268741	3.45e-08	-0.190687	1	-0.228213	1	-0.317898	1	-0.208595	0.299006	-0.116306	1	-0.550745	8.6e-05	0.599306
10	CD3D	-0.273311	4.39e-06	-0.192473	1	-0.269743	1	-0.43153	0.171542	-0.261026	0.0109445	-0.13542	1	-0.349675	0.352257	0.800057
10	CD3E	-0.276054	1.92e-08	-0.134569	1	-0.309055	1	-0.344305	0.0443426	-0.151155	1	-0.325385	1	-0.391854	4.78e-05	0.113206
10	HLA-DPA1	-0.281031	1.65e-06	-0.397784	1	-0.227096	1	-0.258926	1	-0.28703	0.00572103	-0.198267	1	-0.317083	0.0041102	0.317156
10	LBH	-0.283438	1.21e-08	-0.160416	1	-0.355474	0.0942303	-0.205896	1	-0.22894	0.00574624	-0.281183	1	-0.468719	3.01e-05	0.0692764
10	ZFP36L1	-0.287409	1.6e-07	-0.116887	1	-0.343628	1	-0.453115	1	-0.187526	1	-0.130724	1	-0.492574	0.000398089	0.767411
10	BTG2	-0.287457	1.35e-06	-0.221439	1	-0.268002	1	-0.266914	1	-0.367718	0.0216901	-0.174948	1	-0.425721	0.00335408	0.144639
10	RGS1	-0.318352	4.2e-08	-0.183943	1	-0.185828	1	-0.510656	1	-0.403844	0.000104698	-0.10958	1	-0.516259	0.468292	0.924822
10	CST7	-0.321959	3.4e-05	-0.421101	0.382433	-0.585658	0.178203	-0.384878	0.0846404	-0.310891	0.276349	0.205379	1	-0.434604	1	0.887415
10	FTL	-0.321962	2.83e-14	-0.264341	1	-0.521359	0.00698015	-0.313531	1	-0.538294	7.06e-11	-0.169591	1	-0.124658	1	0.472428
10	GADD45B	-0.324269	0.00136946	-0.252094	1	-0.314299	1	-0.446655	1	-0.121672	1	-0.370277	1	-0.440615	1	0.094001
10	DUSP1	-0.329031	0.00471215	-0.339915	1	-0.459736	1	-0.830257	1	-0.373662	1	0.46551	1	-0.436124	1	0.0523772
10	RNF213	-0.32983	1.09e-11	-0.182443	1	-0.269372	1	-0.466808	0.186949	-0.193614	1	-0.162921	1	-0.703821	2.7e-08	0.428647
10	GBP5	-0.343101	1.04e-16	-0.150644	1	-0.361286	0.167008	-0.333125	1	-0.430407	2.6e-13	-0.240759	1	-0.542383	1.24e-07	0.0784407
10	CD8B	-0.367926	6.47e-08	-0.477738	0.252735	-0.464479	0.652121	-0.361839	1	-0.132911	1	-0.294309	1	-0.476278	0.000161193	0.151942
10	LCP1	-0.458477	5.93e-22	-0.323794	1	-0.286004	1	-0.549074	0.00277222	-0.415056	1.58e-11	-0.224525	1	-0.952411	1.48e-18	0.415842
10	EVL	-0.476464	8.96e-19	-0.342708	0.407936	-0.4217	0.00815473	-0.382158	0.0379104	-0.384489	2.56e-10	-0.684929	1	-0.642799	2.23e-15	0.000345296
10	HLA-E	-0.492698	3.6e-16	-0.346853	0.462721	-0.604416	1.2e-07	-0.386363	0.00532101	-0.322999	2.91e-08	-0.702429	1	-0.593129	8.98e-13	0.000987696
10	MTRNR2L12	-0.51381	1.9e-05	-0.348661	1	-0.560148	1	-0.469256	1	-0.240311	1	-0.69837	0.516476	-0.766115	0.0473564	0.366439
10	TXNIP	-0.549276	1.25e-11	0.224237	1	-1.1494	8.42e-06	-0.143084	1	-0.52458	3.11e-08	-1.29298	0.172733	-0.40984	1	0.315975
10	JUN	-0.574681	0.000125289	-0.372598	1	-0.670985	1	-0.802532	1	-0.401605	1	-0.246224	1	-0.954142	0.312236	0.83685
10	CD74	-0.587795	5.31e-09	-0.873859	1.32e-05	-0.862145	0.00780351	-0.533047	1	-0.296542	1	-0.435712	1	-0.525467	0.094567	0.243573
10	CD8A	-0.602107	1.72e-23	-0.376098	0.299033	-0.79037	1.45e-05	-0.746916	1.33e-09	-0.483232	1.79e-11	-0.32873	1	-0.887294	4.29e-20	0.119516
10	DNAJB1	-0.621263	5.34e-05	-0.264621	1	-0.368578	1	-1.13808	1	-0.901955	0.979601	-0.132327	1	-0.922015	0.132962	0.941738
10	GZMA	-0.715932	1.87e-21	-0.736084	0.000365618	-0.842773	1.31e-05	-0.829379	2.56e-07	-0.724457	4.66e-18	-0.275547	1	-0.887351	3.84e-11	0.281301
10	CCL4	-0.824857	1.53e-06	-1.56159	0.0121009	-0.753484	1	-1.01729	1	-0.850134	1	-0.406064	1	-0.360577	0.00380577	0.651851
10	GNLY	-1.13703	1.46e-22	-1.02465	1	-1.13126	1	-1.15417	1	-1.79481	3.63e-19	-0.567121	1	-1.1502	4.67e-06	0.00867229
11	GZMK	1.19144	9.1e-146	0.679804	1.28e-14	1.14404	1.5e-22	0.98061	4.42e-48	1.1321	3.1e-39	1.43781	0.0157081	1.7743	2.27e-142	1.05e-06
11	RPS27	0.554736	1.2e-51	0.540567	1.64e-26	0.424357	1.58e-12	0.64205	1.44e-36	0.521911	3.17e-23	0.349043	1	0.850492	3e-48	0.000683848
11	RPS15A	0.484745	6.53e-45	0.467588	6.73e-21	0.407598	8.83e-10	0.564893	2.1e-30	0.426179	3.29e-15	0.271748	1	0.770465	1.63e-41	0.011817
11	RPS14	0.460108	8.42e-34	0.430567	9.2e-15	0.394361	2.11e-09	0.557915	1.05e-25	0.372039	6.48e-11	0.303364	1	0.702401	2.1e-30	0.00662181
11	RPS3	0.453451	3.36e-38	0.404191	2.37e-13	0.339085	5.38e-06	0.595815	1.13e-27	0.340265	2.01e-08	0.301127	1	0.740224	8.38e-35	0.0111732
11	RPS29	0.451527	2.8e-45	0.446531	1.46e-14	0.334029	0.00905611	0.590469	3.98e-24	0.310236	0.000497852	0.21203	1	0.815866	6.98e-42	0.0998888
11	CST7	0.450705	2.73e-32	0.412354	2.44e-05	0.205368	1	0.473182	6.42e-13	0.303785	0.165569	0.552871	1	0.75667	6.81e-29	0.00908385
11	RPL30	0.444799	5.43e-38	0.427411	8.27e-16	0.415137	1.15e-10	0.505028	6.53e-22	0.374049	8.42e-12	0.217536	1	0.729635	1.35e-34	0.0714223
11	RPS28	0.441945	1.69e-39	0.392974	9.62e-14	0.401145	3.68e-08	0.5152	5.18e-23	0.353115	1.47e-10	0.261734	1	0.727502	4.21e-36	0.0409575
11	RPS12	0.433627	5.72e-36	0.455129	1.25e-17	0.346906	7.39e-07	0.52495	9.68e-23	0.348399	1.24e-11	0.172637	1	0.753739	1.43e-32	0.0713758
11	RPL41	0.419008	1.33e-42	0.360559	2.76e-15	0.277161	5.25e-06	0.453677	3.17e-22	0.423226	8.08e-21	0.261674	1	0.737751	3.33e-39	0.00846503
11	RPL23A	0.400765	7.63e-37	0.340195	3.13e-07	0.315789	0.0337913	0.518165	5.36e-20	0.388046	3.15e-10	0.116454	1	0.725941	1.9e-33	0.384195
11	RPL39	0.395682	7.52e-35	0.405089	2.15e-14	0.33991	4.17e-05	0.520769	1.65e-22	0.25068	0.000200139	0.156218	1	0.701429	1.88e-31	0.195082
11	RPLP2	0.39567	9.9e-33	0.34694	2.16e-08	0.304107	0.000511419	0.504408	1.55e-20	0.339274	1.38e-07	0.216463	1	0.662826	2.47e-29	0.082838
11	RPL28	0.390486	9.46e-41	0.376273	4.94e-15	0.27621	0.00117753	0.412086	1.9e-16	0.350091	1.97e-14	0.19898	1	0.729274	2.36e-37	0.0271952
11	RPL13	0.386906	4.02e-41	0.379111	6.68e-12	0.244832	0.0922302	0.462192	7.63e-19	0.386695	1.04e-15	0.121457	1	0.727146	1e-37	0.25944
11	FAU	0.384365	2.12e-32	0.311317	7.57e-07	0.299072	0.0437167	0.4029	4.04e-14	0.308495	2.5e-06	0.363851	1	0.620556	5.27e-29	0.0030726
11	RPS18	0.364657	1.7e-28	0.397684	3e-11	0.147213	1	0.506573	6.8e-21	0.229671	0.00479558	0.282487	1	0.624315	4.25e-25	0.0172458
11	RPS8	0.35182	4.52e-34	0.296245	3.26e-05	0.238291	0.0168332	0.498863	6.29e-21	0.276233	2.03e-06	0.146567	1	0.654721	1.13e-30	0.369046
11	EEF1A1	0.349674	1.72e-34	0.352675	3.3e-12	0.214743	0.0118409	0.449646	5.93e-20	0.276556	2.8e-09	0.157656	1	0.646771	4.3e-31	0.199013
11	RPS15	0.348364	1.9e-25	0.328019	3.82e-08	0.242124	0.414555	0.441204	3.44e-18	0.21909	0.00161715	0.292648	1	0.567099	4.74e-22	0.0238671
11	RPS23	0.345409	8.87e-24	0.263443	0.000120482	0.322691	0.000108149	0.430162	1.23e-14	0.306658	5.5e-07	0.183931	1	0.565566	2.21e-20	0.0772679
11	RPS3A	0.33201	2.99e-23	0.285445	6.87e-06	0.276305	0.00648815	0.424066	2.54e-15	0.224865	0.00170306	0.256067	1	0.52531	7.45e-20	0.0627979
11	RPS27A	0.310349	5.4e-22	0.26692	1.23e-05	0.261106	0.0039725	0.378469	2.45e-12	0.164919	0.482615	0.238362	1	0.552316	1.34e-18	0.0444718
11	RPL6	0.309325	8.02e-23	0.172765	1	0.191505	1	0.32402	1.1e-07	0.272993	0.00189883	0.365368	1	0.529299	2e-19	0.0204171
11	GZMM	0.308752	6.74e-16	0.17533	1	0.252145	1	0.423148	1.68e-12	0.254728	0.0520278	0.322196	1	0.424962	3.47e-11	0.0171173
11	RPL14	0.306611	3.11e-23	0.296782	0.000765174	0.103999	1	0.433148	5.99e-15	0.186666	1	0.291349	1	0.527722	7.74e-20	0.0752354
11	RPS9	0.303754	6.55e-25	0.302783	0.000470108	0.205495	1	0.27108	0.00044667	0.234701	0.123328	0.267522	1	0.540946	1.63e-21	0.193426
11	RPL34	0.298694	1.02e-27	0.282919	6.7e-07	0.183176	1	0.397516	3.17e-13	0.197418	0.00923569	0.109645	1	0.621486	2.54e-24	0.271242
11	RPL32	0.297048	1.42e-20	0.302939	1.19e-06	0.203342	1	0.33201	1.79e-10	0.264875	9.64e-05	0.170084	1	0.509037	3.54e-17	0.167428
11	RPL36A	0.282649	1.34e-16	0.303354	0.00130109	0.2023	1	0.279275	2.94e-05	0.272239	0.0282106	0.172544	1	0.466184	3.35e-13	0.709388
11	PCED1B-AS1	0.281877	6.44e-15	0.158666	1	0.23433	1	0.243808	0.188988	0.435628	1.01e-06	0.138667	1	0.480163	1.61e-11	0.481548
11	RPL5	0.273404	2.25e-19	0.221749	0.310327	0.18441	1	0.344362	3.44e-09	0.116013	1	0.306612	1	0.467281	5.61e-16	0.0874427
11	RPL8	0.272933	1.72e-25	0.202075	0.631071	0.211956	1	0.349272	3.01e-09	0.200316	0.0976898	0.121605	1	0.552372	4.29e-22	0.395691
11	CD8B	0.26973	4.31e-06	0.188043	1	0.285983	1	0.317565	0.0107424	0.209792	1	0.367284	1	0.249712	0.0606034	0.484238
11	RPL26	0.2691	5.12e-26	0.29606	9.38e-06	0.166521	1	0.409765	1.41e-13	0.303566	2.85e-07	-0.158934	1	0.597625	1.28e-22	0.30233
11	RPL9	0.266158	9.33e-26	0.222933	0.834433	0.102861	1	0.368548	5.46e-10	0.154724	1	0.184068	1	0.563815	2.32e-22	0.170786
11	RPL13A	0.261702	1.04e-19	0.270662	0.0744841	0.248544	1	0.423616	4.26e-11	0.254503	0.00408821	-0.114597	1	0.487481	2.58e-16	0.991643
11	RPL17	0.254707	4.55e-18	0.343286	2.3e-05	0.149931	1	0.290162	3.75e-05	0.175203	1	0.114938	1	0.454724	1.13e-14	0.343799
11	EEF1D	0.241807	3.15e-16	0.126034	1	0.117802	1	0.263671	0.00291922	0.257201	0.014769	0.263034	1	0.423097	7.84e-13	0.289825
11	RPL18A	0.241781	4.46e-18	0.231869	0.0209248	0.10084	1	0.335073	8.56e-09	0.20906	0.012528	0.106956	1	0.466888	1.11e-14	0.548542
11	TOMM7	0.239101	6.7e-12	0.173403	1	0.214198	1	0.272233	0.00210916	0.245079	0.227716	0.183473	1	0.346219	1.67e-08	0.122773
11	LYAR	0.237236	8.71e-34	0.263576	0.384836	0.24979	1	0.182786	0.914167	0.123998	1	0.192742	1	0.410521	2.17e-30	0.162693
11	EEF1B2	0.229336	3.93e-19	0.19768	1	0.260933	1	0.351292	9.4e-09	0.342777	0.000615807	-0.249734	1	0.47307	9.8e-16	0.057105
11	MT-ND3	0.226355	3.93e-09	0.145553	1	0.243617	1	0.315987	9.8e-06	0.152861	1	0.2163	1	0.283814	0.000252214	0.401015
11	PLAAT4	0.221735	1.53e-16	0.216362	1	0.105061	1	0.245309	0.0744951	0.151259	1	0.196699	1	0.415722	3.82e-13	0.168902
11	RPL29	0.220994	1.1e-15	0.235825	0.371893	0.10307	1	0.217774	0.00553876	0.149305	1	0.187557	1	0.432433	2.74e-12	0.215695
11	PASK	0.208249	1.97e-17	0.239494	0.000538576	0.144966	1	0.285945	4.14e-11	0.138147	1	0.216177	1	0.224767	4.91e-14	0.0179634
11	MT-ND1	0.204096	1.62e-07	0.1995	1	0.20043	1	0.290114	0.000403655	0.103905	1	0.203924	1	0.226705	0.205548	0.389562
11	MT-ND2	0.194152	1.78e-05	0.131619	1	0.183378	1	0.217558	1	0.154946	1	0.192032	1	0.285376	0.0444779	0.480816
11	HINT1	0.18866	6.43e-07	0.108505	1	0.105512	1	0.210554	1	0.164632	1	0.270341	1	0.272419	0.00160165	0.131781
11	CCR7	0.186826	5.83e-19	0.168802	0.114446	0.189312	1	0.407453	1.45e-15	0.351828	6.91e-08	-0.201897	1	0.205456	2.82e-08	0.328404
11	MCUB	0.172215	3.74e-25	0.22844	0.36862	0.101045	1	0.214228	0.000216913	0.250858	0.026451	-0.120597	1	0.359317	9.33e-22	0.511538
11	RPL35	0.152609	7.96e-13	0.125992	1	0.134487	1	0.240486	0.0138364	0.145352	1	-0.111845	1	0.381184	1.98e-09	0.627466
11	NDUFA3	0.151162	7.33e-06	0.100567	1	0.113455	1	0.152075	1	0.217924	1	0.130555	1	0.1924	0.0182759	0.515951
11	RPS20	0.102877	2.75e-12	0.163802	1	0.20143	1	0.12961	1	0.156933	1	-0.42581	1	0.391298	6.86e-09	0.0975963
11	HCST	-0.051837	0.00190301	-0.13864	1	-0.177368	1	-0.168271	1	-0.116323	1	0.126501	1	0.16308	1	0.506633
11	TMEM173	-0.103983	6.57e-05	-0.201366	1	-0.148331	1	-0.118727	1	-0.119824	1	0.178286	1	-0.213937	0.16385	0.222934
11	CD99	-0.137329	0.000368893	-0.342689	0.919423	-0.259516	1	-0.161419	1	-0.18216	1	0.269859	1	-0.148048	1	0.112119
11	CD3D	-0.140621	1.02e-05	-0.136807	1	-0.181112	1	-0.384877	0.0253677	-0.151262	1	0.171788	1	-0.161457	1	0.209704
11	ITGB2	-0.180545	0.00186502	-0.133425	1	-0.105674	1	-0.238147	1	-0.141205	1	-0.222622	1	-0.242194	1	0.569242
11	PTGER4	-0.184233	2.16e-06	-0.109135	1	-0.195107	1	-0.167054	1	-0.167433	1	-0.116051	1	-0.350618	0.005388	0.517689
11	GLIPR1	-0.192485	0.000128264	-0.206751	1	-0.104404	1	-0.226219	0.898013	-0.199349	1	-0.175723	1	-0.242464	0.319652	0.352584
11	UCP2	-0.192554	0.00516452	-0.148693	1	-0.152417	1	-0.147718	1	-0.269927	1	-0.191034	1	-0.245536	1	0.437793
11	CAP1	-0.19264	1.56e-05	-0.245243	1	-0.154848	1	-0.277966	0.0388822	-0.125618	1	-0.111295	1	-0.240871	1	0.732507
11	CXCR6	-0.197508	1.38e-07	-0.145935	1	-0.167488	1	-0.462884	0.00034308	-0.244705	1	0.174057	1	-0.338096	0.0736259	0.0164159
11	ENO1	-0.199384	0.00581551	-0.146924	1	-0.105178	1	-0.232954	1	-0.27464	1	-0.25142	1	-0.185187	1	0.452689
11	LGALS3	-0.206574	3.74e-07	-0.186938	1	-0.432212	1	-0.346813	0.000932384	-0.310293	1	0.250349	1	-0.213537	1	0.0695595
11	TPM3	-0.210966	0.000289619	-0.138807	1	-0.281276	1	-0.238731	1	-0.278065	0.721817	-0.193271	1	-0.135645	1	0.503603
11	LY6E	-0.21891	4.28e-05	-0.25044	1	-0.112831	1	-0.329816	0.106725	-0.244241	1	-0.270515	1	-0.10562	1	0.300723
11	MYH9	-0.222846	0.0043778	-0.238786	1	-0.165497	1	-0.160115	1	-0.322442	1	-0.193349	1	-0.256889	1	0.363808
11	RBPJ	-0.228101	3.11e-07	-0.122123	1	-0.201132	1	-0.230629	1	-0.141911	1	-0.120516	1	-0.552295	0.000775602	0.466048
11	TPM4	-0.232021	2.34e-07	-0.287447	0.0688491	-0.195537	1	-0.207674	1	-0.251857	1	-0.100722	1	-0.34889	0.00058242	0.525558
11	BATF	-0.266481	1.26e-07	-0.222028	1	-0.2015	1	-0.402172	0.000314733	-0.189178	1	-0.264107	1	-0.319897	0.0928804	0.110715
11	RORA	-0.28104	4.6e-11	-0.135672	1	-0.20854	1	-0.302535	0.0233568	-0.215134	1	-0.305085	1	-0.519272	1.15e-07	0.0615759
11	ZFP36L1	-0.281788	9.52e-09	-0.143165	1	-0.251859	1	-0.411389	1	-0.119044	1	-0.265001	1	-0.50027	2.37e-05	0.483321
11	BHLHE40	-0.283557	2.81e-12	-0.137211	1	-0.298822	1	-0.345775	0.0138648	-0.218868	1	-0.169925	1	-0.530744	7e-09	0.178481
11	HLA-DRB5	-0.285119	0.000688767	-0.374182	1	-0.139096	1	-0.531744	1	-0.251619	1	-0.290677	1	-0.123395	1	0.230001
11	PHLDA1	-0.286464	1.94e-08	-0.173337	1	-0.129635	1	-0.524215	4.83e-05	-0.285602	1	-0.232451	1	-0.373545	0.00361541	0.36409
11	ID2	-0.30743	6.37e-10	-0.175535	1	-0.198676	1	-0.454891	0.00145727	-0.301454	1	-0.20929	1	-0.504734	1.59e-06	0.427552
11	CFL1	-0.310628	3.19e-08	-0.438035	0.000313877	-0.206875	1	-0.407376	7.94e-05	-0.29549	1	-0.39662	1	-0.119374	1	0.327415
11	LMNA	-0.32933	0.000694621	-0.472833	1	-0.343837	1	-0.347081	1	-0.233675	1	-0.243465	1	-0.335091	1	0.741087
11	NFKBIA	-0.355012	2.9e-05	-0.462924	1	-0.356564	1	-0.59742	0.0722587	-0.369194	1	0.115724	1	-0.459696	1	0.832529
11	CLIC1	-0.37137	9.82e-11	-0.478915	0.00018172	-0.551137	8.36e-05	-0.485103	2.45e-07	-0.341593	0.646939	-0.156486	1	-0.214989	1	0.677902
11	SLC2A3	-0.380086	1.6e-16	-0.120553	1	-0.24917	1	-0.462024	0.0972069	-0.175572	1	-0.390767	1	-0.882431	3.98e-13	0.110628
11	S100A11	-0.393419	4.9e-13	-0.782677	1.22e-09	-0.471058	1	-0.479942	1.49e-06	-0.280104	1	-0.241875	1	-0.10486	1	0.611902
11	IFITM2	-0.404417	1.58e-09	-0.444024	0.0978715	-0.503323	0.00868891	-0.485294	7.28e-06	-0.564376	3.93e-06	-0.230467	1	-0.199018	1	0.453227
11	AHNAK	-0.416226	1.51e-06	-0.311944	1	-0.472671	0.560517	-0.591883	0.00376882	-0.289687	1	-0.263349	1	-0.567823	0.208336	0.878432
11	LTB	-0.419188	6.02e-06	-0.233905	1	-0.514425	1	-0.595192	0.0149895	-0.256595	1	-0.659596	1	-0.255413	1	0.799875
11	KLF6	-0.432971	2.3e-11	-0.6331	0.912878	-0.564423	1	-0.67229	5.73e-08	-0.40421	1	-0.148445	1	-0.175359	1	0.924339
11	ALOX5AP	-0.434188	1.89e-14	-0.357318	1	-0.315025	1	-0.660207	4.71e-11	-0.425496	1	-0.216993	1	-0.630088	6.46e-08	0.433783
11	MTRNR2L12	-0.435809	6.45e-07	-0.596551	1	-0.423133	1	-0.169805	1	-0.291372	1	-0.464038	1	-0.669958	0.00160693	0.958598
11	CD69	-0.483475	0.00311545	-0.685031	1	-0.307143	1	-0.639455	1	-0.422648	1	-0.272796	1	-0.573776	1	0.755721
11	ANXA1	-0.490185	0.00258164	-0.54604	1	-0.737673	1	-0.349499	1	-0.48598	1	-0.673637	1	-0.148284	1	0.947587
11	S100A6	-0.491205	3.05e-11	-0.593348	0.000277611	-0.763564	0.000240892	-0.650289	7.6e-08	-0.528919	0.00727255	-0.210259	1	-0.200849	1	0.339358
11	VIM	-0.627411	8.14e-10	-0.608092	0.210415	-1.01608	0.000219728	-0.664036	2.03e-06	-0.543409	1	-0.449149	1	-0.483702	0.00348238	0.120454
11	KLRB1	-0.640711	2.09e-12	-0.807686	1.14e-05	-0.844834	0.0238111	-0.766242	5.22e-09	-0.467847	1	-0.365336	1	-0.592322	1.62e-06	0.167095
11	LGALS1	-0.678572	6.4e-13	-1.02974	3.93e-07	-0.709125	0.00349983	-0.493698	0.0843825	-0.943652	1.6e-09	-0.27854	1	-0.61667	0.00103103	0.473607
11	GZMH	-0.681146	3.6e-12	-0.727881	0.000207002	-0.631021	1	-0.800425	8.98e-09	-0.845353	1.02e-06	-0.369831	1	-0.712366	0.000313039	0.232025
11	ACTG1	-0.691232	5.59e-19	-0.698318	4.67e-08	-0.570414	0.011944	-0.828892	1.98e-12	-0.713316	1.13e-06	-0.55446	1	-0.781993	1.39e-15	0.02516
11	ACTB	-0.707161	7.75e-21	-0.85919	1.66e-11	-0.598826	0.000527147	-1.02549	1.93e-17	-0.812924	3.46e-07	-0.413913	1	-0.532626	2.73e-07	0.0437878
11	S100A4	-1.02361	2.36e-31	-1.1325	3.21e-17	-1.28459	3.15e-15	-1.33804	5.87e-28	-1.16862	7.66e-23	-0.614732	1	-0.60316	2.3e-06	0.0224086
11	GZMB	-1.13637	2.39e-26	-0.774384	0.0224522	-0.875393	0.209434	-1.7317	9.61e-14	-1.2088	2.49e-12	-0.56306	1	-1.66486	5.95e-23	0.0898404
11	GNLY	-1.50962	1.3e-15	-1.49461	0.0450228	-1.13051	1	-1.44963	0.000146521	-2.06995	5.62e-08	-0.982943	1	-1.93007	3.24e-12	0.0133409
12	GNLY	2.28258	1.72e-154	3.02249	4.29e-151	2.51391	1.37e-89	2.53278	5.93e-65	2.21529	1.33e-103	1.18961	2.67e-36	2.22141	3.03e-122	1.79e-40
12	HOPX	0.510636	1.05e-32	0.680119	6.4e-16	0.376567	0.00283755	0.688297	2.57e-15	0.577839	3.31e-23	0.219152	1	0.521845	2.61e-29	0.00188387
12	ZNF683	0.352189	1.05e-23	0.374589	6.81e-11	0.102336	1	0.640029	5.94e-18	0.640903	2.61e-20	0.118903	1	0.236378	0.00320932	0.0448826
12	IFITM2	0.341552	3.21e-16	0.279195	1	0.233298	1	0.517348	0.11198	0.367638	0.000612366	0.159436	1	0.492399	7.99e-13	0.0452574
12	IL7R	0.338054	1.79e-19	0.797067	4.47e-16	0.492862	0.768977	0.242018	1	0.220286	1	-0.105446	1	0.381536	2.45e-11	0.932921
12	FTL	0.284819	9.06e-19	0.189636	1	0.144314	1	0.257387	1	0.561404	2.26e-15	0.174099	1	0.382073	4.93e-10	0.235123
12	RPS24	0.24664	6.08e-31	0.142493	1	0.282624	1	0.162863	1	0.185383	0.0401754	0.125303	1	0.581176	1.52e-27	0.0481298
12	RPL34	0.226977	1.01e-25	0.205108	0.918421	0.154154	1	0.164522	1	0.13493	1	0.129963	1	0.573184	2.52e-22	0.0572899
12	RPS28	0.220763	6.1e-30	0.121733	1	0.121928	1	0.232206	1	0.103376	1	0.148347	1	0.596987	1.52e-26	0.149563
12	MT-ND4	0.210674	4.91e-12	0.130811	1	0.294779	1	0.251267	1	0.408584	1.22e-08	-0.169886	1	0.348492	2.45e-06	0.135127
12	MYL12A	0.202539	1.18e-13	0.173261	1	0.163612	1	0.226955	1	0.172501	1	0.105999	1	0.372904	2.94e-10	0.243665
12	MT-ND1	0.201685	7.76e-07	0.185974	1	0.375324	1	0.274892	1	0.321137	0.0019335	-0.166695	1	0.219481	0.187015	0.181807
12	RPL23A	0.196233	3.04e-24	0.198295	1	0.245531	1	0.171969	1	0.157183	1	-0.147288	1	0.551704	7.58e-21	0.0782832
12	RPL3	0.182124	3.18e-23	0.180688	1	0.12138	1	0.103587	1	0.304311	4.3e-05	-0.164929	1	0.547709	7.94e-20	0.262208
12	MT-CO3	0.179945	1.47e-11	0.115505	1	0.258418	1	0.268304	1	0.378795	3.67e-08	-0.143369	1	0.202016	0.0247212	0.197756
12	MT-ND4L	0.164114	4.28e-09	0.109866	1	0.242925	1	0.265209	1	0.427693	1.07e-05	-0.318854	1	0.257841	0.0134514	0.124218
12	DSTN	0.161544	4.45e-09	0.131863	1	0.130838	1	0.224172	1	0.13747	1	0.106652	1	0.23827	1.11e-05	0.101012
12	CST7	-0.0485885	1.72e-09	-0.260134	1	-0.198392	1	-0.187383	1	0.28789	0.0173496	-0.148595	1	0.215083	4.29e-06	0.581124
12	HSP90AB1	-0.134002	0.00105314	-0.18321	1	-0.106516	1	0.299103	1	-0.253058	1	-0.140057	1	-0.420274	1	0.821924
12	ACTB	-0.162471	0.000426188	-0.220647	1	-0.32495	1	0.102593	1	-0.406918	1	0.183935	1	-0.30884	1	0.399607
12	SLA	-0.183332	7.65e-07	-0.151154	1	-0.117151	1	-0.209787	1	-0.115637	1	-0.180428	1	-0.325836	0.00190653	0.136256
12	RNF19A	-0.198839	2.11e-08	-0.222617	1	-0.165014	1	-0.142043	1	-0.14901	1	-0.10921	1	-0.405141	5.25e-05	0.342556
12	ANKRD12	-0.202986	2.82e-05	-0.171151	1	-0.104506	1	-0.262003	1	-0.123991	1	-0.233934	1	-0.322334	0.0703602	0.371799
12	FOS	-0.218778	0.000200094	-0.38281	1	-0.117981	1	0.160213	1	-0.481404	0.498677	-0.304512	1	-0.186174	1	0.548426
12	MALAT1	-0.239374	1.6e-07	-0.134092	1	-0.106807	1	-0.19374	1	0.229768	1	-0.525498	1	-0.705877	0.000397537	0.614219
12	ITM2A	-0.279876	5.95e-07	-0.544516	0.00148203	-0.133827	1	-0.311012	1	-0.264033	1	-0.104813	1	-0.321056	0.0266524	0.701994
12	EZR	-0.284182	4.04e-09	-0.178868	1	-0.227787	1	-0.274067	1	-0.568058	1.01e-05	-0.151888	1	-0.304427	1	0.386785
12	RGS1	-0.301389	4.02e-11	-0.518093	0.0491954	-0.111886	1	-0.116298	1	-0.249042	1	-0.202111	1	-0.610904	1e-07	0.738261
12	JUN	-0.319247	8.46e-06	-0.129723	1	0.119832	1	-0.456511	1	-0.532496	1	-0.12039	1	-0.796193	0.0210843	0.985815
12	HLA-DRB1	-0.542223	1.15e-12	-0.838219	1.3e-07	-0.585465	0.0897916	-0.628925	1	-0.44412	0.166367	-0.130011	1	-0.626596	2.88e-09	0.345215
12	CD74	-0.655444	3.84e-09	-0.955855	9.56e-06	-0.297486	1	-0.91318	1	-0.947549	3.69e-05	-0.135665	1	-0.682929	0.00804024	0.953478
12	CCL4	-0.733997	0.00590517	-1.09586	1	-0.569512	1	-1.34501	1	-0.680231	1	-0.394895	1	-0.318472	1	0.78856
13	SLC4A10	NA	9.38e-165	0.260732	3.62e-54	0.424737	7.29e-56	0.288445	1.71e-35	0.497796	2.38e-93	NA	NA	0.481315	2.81e-161	1.14e-39
13	KLRB1	NA	5.14e-96	1.79293	4.65e-55	1.76841	3.36e-85	1.64228	1.54e-92	2.05828	8.63e-66	NA	NA	1.79142	6.49e-91	3.11e-59
13	NCR3	NA	4.9e-74	0.484352	1.5e-14	0.649621	1.91e-37	0.619444	1.47e-70	0.403289	5.89e-12	NA	NA	0.633954	7.84e-46	3.94e-16
13	TYROBP	NA	6.87e-71	0.668923	7.51e-28	0.357796	9.41e-09	0.54296	2.05e-67	0.294017	0.000604836	NA	NA	0.223144	0.693686	4.64e-05
13	EEF1A1	NA	8.57e-57	0.532359	7.02e-18	0.41575	1.05e-23	0.656694	1.51e-38	0.632729	1.77e-20	NA	NA	0.949716	2.56e-53	4.69e-22
13	RPL13	NA	5.83e-55	0.441429	1.44e-07	0.411073	9.49e-17	0.682871	2.52e-39	0.550557	5.5e-13	NA	NA	0.972898	1.74e-51	9.6e-12
13	RPLP0	NA	2.37e-51	0.628352	2.78e-10	0.51471	6.62e-16	0.86643	6.02e-45	0.70075	9.86e-13	NA	NA	0.991032	7.09e-48	1.86e-14
13	RPL10	NA	2.72e-48	0.370387	5.73e-08	0.279655	1.85e-07	0.594604	6.74e-30	0.411096	1.29e-09	NA	NA	0.867866	8.13e-45	1.24e-11
13	RPS8	NA	9.67e-48	0.457996	3.06e-09	0.270536	1.96e-05	0.607735	4.62e-27	0.500937	1.5e-10	NA	NA	0.923382	2.89e-44	1.31e-09
13	RPLP1	NA	5.68e-47	0.345773	2.3e-06	0.338345	3.84e-06	0.7164	3.92e-38	0.390222	1.09e-05	NA	NA	0.950353	1.7e-43	7.32e-10
13	TPT1	NA	1.04e-46	0.45456	4.67e-07	0.295869	2.23e-07	0.5197	1.09e-23	0.538259	4.68e-12	NA	NA	0.89081	3.11e-43	3.12e-11
13	DPP4	NA	1.81e-46	0.216082	0.00203491	0.136806	0.388247	0.117891	0.139941	0.198454	0.281156	NA	NA	0.362537	5.41e-43	2.6e-05
13	RPS13	NA	2.35e-46	0.411422	2.53e-08	0.500258	1.74e-18	0.629553	7.21e-27	0.617954	7.64e-12	NA	NA	0.911728	7.02e-43	1.69e-12
13	RPL32	NA	7.9e-46	0.520727	6.1e-14	0.41003	7.24e-17	0.592991	1.15e-29	0.538554	1.21e-11	NA	NA	0.88919	2.36e-42	8.1e-16
13	LTB	NA	1.22e-43	0.949993	4.34e-07	0.679343	1.08e-14	0.821128	1.2e-24	0.97468	2.72e-15	NA	NA	1.33342	3.66e-40	2.9e-11
13	RPL18A	NA	6.79e-43	0.437631	7.86e-08	0.353363	1.45e-09	0.615032	5.38e-31	0.475169	1.83e-09	NA	NA	0.824809	2.03e-39	5.26e-12
13	RPS23	NA	2.52e-42	0.432694	2.77e-09	0.295479	2.57e-07	0.572442	1.54e-24	0.465239	8.77e-08	NA	NA	0.80642	7.55e-39	1.72e-11
13	RPS12	NA	4.26e-42	0.457483	3.86e-09	0.361573	3e-12	0.684354	1.57e-33	0.570959	1.29e-11	NA	NA	0.907126	1.27e-38	2.58e-13
13	RPL3	NA	1.26e-41	0.468487	2.2e-06	0.377791	4.23e-08	0.687513	3.3e-29	0.693238	8.03e-14	NA	NA	0.860379	3.75e-38	1.47e-10
13	RPL5	NA	2.02e-41	0.487278	0.000171835	0.338075	4.75e-07	0.597148	9.97e-25	0.569893	2.5e-07	NA	NA	0.797484	6.03e-38	1.15e-08
13	RPL28	NA	2.84e-41	0.206519	0.0679569	0.275979	7.25e-08	0.490352	9.06e-24	0.27167	0.00764173	NA	NA	0.79082	8.5e-38	4.55e-06
13	RPL34	NA	1.15e-40	0.517895	1.5e-14	0.303998	4.75e-09	0.563567	3.94e-25	0.549714	1.38e-11	NA	NA	0.828246	3.44e-37	3.17e-13
13	RPS3	NA	6.89e-40	0.450844	4.11e-09	0.233522	0.00150735	0.537117	2.17e-20	0.442041	2.07e-07	NA	NA	0.804728	2.06e-36	1.01e-07
13	RPS3A	NA	6.92e-40	0.444646	5.65e-10	0.296462	1.1e-07	0.539152	1.64e-22	0.574299	4.37e-12	NA	NA	0.812823	2.07e-36	7.38e-12
13	IL7R	NA	5.6e-39	0.7743	3.67e-12	1.02644	7.62e-35	0.901401	7.48e-35	1.15855	1.66e-19	NA	NA	0.941749	1.68e-35	2.46e-16
13	EEF1B2	NA	1.11e-38	0.537989	1.09e-06	0.286935	0.00034096	0.702613	3.29e-29	0.747909	6.08e-11	NA	NA	0.860236	3.31e-35	2.28e-08
13	RPL8	NA	1.41e-38	0.410582	9.46e-06	0.298914	6.69e-07	0.504958	5.01e-20	0.593498	2.71e-12	NA	NA	0.78461	4.23e-35	6.33e-10
13	RPS27A	NA	2.02e-38	0.343464	3.52e-07	0.253045	8.94e-06	0.522774	3.06e-23	0.354506	3.53e-05	NA	NA	0.760651	6.03e-35	2.36e-09
13	RPS18	NA	2.78e-38	0.477286	1.58e-07	0.257658	0.00352048	0.606604	4.6e-25	0.345815	0.0079104	NA	NA	0.81703	8.3e-35	5.29e-07
13	RPS4X	NA	3.55e-38	0.462093	2.95e-10	0.176466	0.3721	0.590277	6.38e-29	0.40994	1.37e-07	NA	NA	0.781822	1.06e-34	2.49e-05
13	RPL19	NA	3.91e-38	0.458905	1.48e-12	0.297669	1.14e-07	0.524743	3.48e-23	0.472679	9.25e-09	NA	NA	0.77974	1.17e-34	7.61e-12
13	RPS21	NA	5.03e-38	0.224711	1	0.214384	0.324524	0.490855	6.41e-19	0.33428	0.0111145	NA	NA	0.781089	1.51e-34	0.000406692
13	RPL10A	NA	5.1e-38	0.480683	3.85e-08	0.335076	9.08e-07	0.584692	7.01e-24	0.431824	0.000260811	NA	NA	0.752644	1.52e-34	1.74e-08
13	RPL17	NA	3.09e-37	0.279101	0.322448	0.298287	0.000319653	0.588411	1.76e-26	0.455241	1.76e-05	NA	NA	0.760701	9.24e-34	2.16e-05
13	RPL14	NA	3.14e-37	0.329838	0.000604842	0.191854	0.546277	0.487463	5.09e-19	0.33474	0.00178258	NA	NA	0.745226	9.39e-34	3.65e-05
13	RPL30	NA	4.21e-37	0.324557	0.000169432	0.233138	0.000241012	0.545331	2.11e-23	0.421458	2.27e-07	NA	NA	0.77482	1.26e-33	1.61e-08
13	RPS5	NA	5.55e-37	0.415984	1.6e-05	0.189767	0.529871	0.552418	4.53e-21	0.442077	1e-06	NA	NA	0.767545	1.66e-33	3.54e-05
13	RPL18	NA	6.41e-37	0.337269	0.000165722	0.267815	0.000137272	0.473754	1.56e-18	0.426137	1.25e-05	NA	NA	0.727532	1.92e-33	1.11e-08
13	RPL6	NA	1.17e-36	0.334533	0.000740212	0.322366	1.03e-07	0.510104	2.31e-20	0.453784	2.55e-07	NA	NA	0.7505	3.5e-33	4.95e-08
13	RPS24	NA	7.07e-36	0.41639	1.25e-08	0.262899	0.00353346	0.485231	4.73e-17	0.265591	0.314273	NA	NA	0.726038	2.11e-32	2.1e-05
13	RPS6	NA	3.92e-35	0.465185	1.12e-07	0.283253	0.000247309	0.488213	1.79e-18	0.43213	1.72e-05	NA	NA	0.744724	1.17e-31	1.65e-08
13	RPL29	NA	3.4e-34	0.438972	3.81e-09	0.386051	1.29e-10	0.563251	2.14e-26	0.466296	1.07e-07	NA	NA	0.721807	1.02e-30	7.13e-12
13	RPL12	NA	4.07e-34	0.338907	0.000235843	0.147882	1	0.390301	9.54e-11	0.350304	0.00468887	NA	NA	0.721729	1.22e-30	0.00335406
13	RPSA	NA	9.35e-34	0.27502	1	0.182222	1	0.53605	1.27e-18	0.42197	4.69e-05	NA	NA	0.735021	2.8e-30	0.000637828
13	RPS19	NA	2.66e-33	0.205406	0.501753	0.271504	0.000185372	0.410335	9.02e-14	0.324773	0.00751336	NA	NA	0.739662	7.96e-30	3.36e-05
13	RPL11	NA	2.97e-33	0.292223	0.00209576	0.178212	0.356314	0.449408	9.84e-19	0.466185	2.41e-09	NA	NA	0.705375	8.89e-30	2.38e-05
13	RPL39	NA	3.39e-33	0.358104	1.7e-07	0.146568	1	0.446251	6.47e-16	0.47436	5.97e-09	NA	NA	0.732613	1.01e-29	0.000437489
13	RPLP2	NA	3.98e-33	0.381289	6.24e-06	0.23196	0.0198364	0.505548	3.59e-20	0.273119	0.260912	NA	NA	0.733243	1.19e-29	1.74e-05
13	RPS14	NA	1.01e-31	0.310088	5.3e-05	0.155856	1	0.504062	1.06e-17	0.436011	6.17e-07	NA	NA	0.714521	3.02e-28	0.000743597
13	RPL22	NA	1.75e-31	0.300285	0.755143	0.272745	0.0127136	0.433149	2.39e-12	0.361618	0.00938956	NA	NA	0.704508	5.22e-28	5.05e-05
13	EEF1G	NA	1.91e-31	0.306323	0.529841	0.331169	8.89e-06	0.476457	2.13e-14	0.694957	1.65e-10	NA	NA	0.724413	5.72e-28	3.54e-05
13	RPS25	NA	2.04e-31	0.256888	1	0.140771	1	0.362147	1.75e-10	0.324655	0.0126058	NA	NA	0.691698	6.11e-28	0.000979268
13	RPL35A	NA	4.9e-31	0.327735	0.000130462	0.209725	0.0537754	0.406139	2.37e-13	0.261484	0.0379578	NA	NA	0.682273	1.47e-27	3.6e-06
13	SATB1	NA	3.17e-30	0.323077	6.99e-20	0.216135	8.24e-07	0.463093	9.47e-27	0.265492	2e-06	NA	NA	0.225434	4.29e-08	1.33e-10
13	RPL9	NA	3.27e-30	0.382429	0.0123	0.287015	0.00177362	0.560636	1.35e-23	0.389008	0.00120412	NA	NA	0.698845	9.78e-27	8.23e-07
13	RPL35	NA	3.53e-30	0.250937	1	0.132583	1	0.464607	5.55e-18	0.290452	0.949294	NA	NA	0.679473	1.06e-26	0.0178987
13	RPL15	NA	6.16e-30	0.230486	1	0.206573	0.410852	0.414739	8.27e-15	0.410828	0.000299403	NA	NA	0.651121	1.84e-26	0.000199499
13	RPS9	NA	8.17e-30	0.303363	0.289537	0.193359	1	0.529098	1.03e-21	0.408831	7.36e-06	NA	NA	0.66394	2.44e-26	0.000129508
13	RPL21	NA	7.27e-29	0.350423	0.00164311	0.182699	0.333359	0.519087	2.07e-20	0.332799	0.0215928	NA	NA	0.674438	2.17e-25	2.23e-05
13	RPL41	NA	3.24e-28	0.318114	6.23e-05	0.111937	1	0.41846	3.37e-16	0.28056	0.00318817	NA	NA	0.662991	9.69e-25	0.00504669
13	TMSB10	NA	1.81e-27	-0.609742	7.62e-07	-0.872724	5.41e-24	-0.635235	3.73e-11	-0.684988	2.11e-09	NA	NA	-0.418646	1	9.96e-05
13	NACA	NA	9.46e-27	0.332112	0.00708022	0.270393	0.00382426	0.331428	7.95e-08	0.304424	0.0599932	NA	NA	0.632069	2.83e-23	4.01e-06
13	RACK1	NA	7.41e-26	0.308664	0.0215341	0.141336	1	0.357868	2.39e-09	0.242122	1	NA	NA	0.605075	2.22e-22	0.0121475
13	RPS15	NA	8.37e-26	0.184897	1	0.159946	1	0.294976	2.39e-05	0.180902	1	NA	NA	0.60597	2.5e-22	0.00120651
13	RPL7	NA	1.29e-25	0.308058	1	0.264895	0.0135014	0.394218	9.23e-10	0.379316	0.0513851	NA	NA	0.610096	3.86e-22	0.000134993
13	RPL7A	NA	1.42e-25	0.283488	0.050559	0.149964	1	0.446048	1.06e-15	0.300082	0.00694402	NA	NA	0.585565	4.24e-22	0.000436727
13	RPL24	NA	2.08e-25	0.219967	1	0.163703	1	0.382423	3.25e-10	0.215615	1	NA	NA	0.607584	6.23e-22	0.00262669
13	PTPRC	NA	4.06e-25	-0.157988	1	-0.290679	0.599082	-0.599493	0.000419105	-0.35441	1	NA	NA	-1.15101	1.22e-21	0.346624
13	RPL36A	NA	6.07e-25	0.526757	1.84e-08	0.156531	1	0.413195	4.02e-11	0.309714	0.13419	NA	NA	0.64479	1.81e-21	0.016247
13	RPS7	NA	6.93e-25	0.283664	0.00490741	0.115597	1	0.408782	7.45e-14	0.218088	1	NA	NA	0.58996	2.07e-21	0.00367603
13	GZMB	NA	1.79e-24	-0.44733	1	-0.984833	6.42e-09	-1.46794	1.57e-08	-1.20659	2.85e-05	NA	NA	-1.69159	5.34e-21	0.0339457
13	KLRG1	NA	1.92e-24	0.455877	5.13e-06	0.397442	1.88e-08	0.40004	5.75e-21	0.47414	1.48e-09	NA	NA	0.370626	4.87e-13	3.43e-10
13	RPS16	NA	4.02e-24	0.172661	1	0.171909	1	0.250442	0.000286577	0.308242	0.0456041	NA	NA	0.572314	1.2e-20	0.00873002
13	FAU	NA	1.69e-23	0.13873	1	0.136897	1	0.349038	1.75e-09	0.271298	0.248591	NA	NA	0.584757	5.06e-20	0.00894683
13	COTL1	NA	2.44e-23	-0.378089	0.733969	-0.220321	0.290098	-0.811771	7.3e-20	-0.493996	0.000531185	NA	NA	-0.630185	1.83e-12	4.91e-05
13	RPL26	NA	3.01e-23	0.283533	0.0391673	0.135697	1	0.409862	5.13e-13	0.2217	1	NA	NA	0.59568	9.01e-20	0.00955576
13	ITGB1	NA	5.08e-23	-0.456079	0.0196879	-0.58316	3.14e-10	-0.793068	1.39e-17	-0.584055	3.26e-05	NA	NA	-0.887721	1.52e-19	1.32e-06
13	RPL36	NA	6.24e-23	0.141421	1	0.136945	1	0.314062	7.62e-05	0.310429	0.0219633	NA	NA	0.568898	1.87e-19	0.0244714
13	ABCB1	NA	8.63e-23	0.106741	0.205661	0.222137	7.76e-11	0.179076	1.09e-09	0.269466	2.58e-19	NA	NA	0.204671	1.03e-17	1.38e-05
13	UBA52	NA	1.22e-22	0.120509	1	0.135565	1	0.378161	1.59e-11	0.201263	1	NA	NA	0.594476	3.64e-19	0.025887
13	RPL31	NA	1.29e-22	0.253417	1	0.205706	1	0.31769	3.22e-06	0.205458	1	NA	NA	0.56406	3.86e-19	0.00957922
13	RPL23A	NA	1.93e-22	0.325747	0.036605	0.145178	1	0.403226	2.42e-11	0.235153	1	NA	NA	0.596473	5.77e-19	0.00410879
13	SNHG29	NA	1.58e-21	0.280772	0.656442	0.148896	1	0.238567	0.0646	0.296427	1	NA	NA	0.519817	4.72e-18	0.0181439
13	IL18RAP	NA	9.99e-21	0.256633	2.99e-17	0.120911	1.21e-06	0.132579	0.000369935	0.182026	8.83e-07	NA	NA	0.157523	1.02e-05	2.47e-08
13	RPS2	NA	3.41e-20	0.44067	1.38e-05	0.234616	1	0.567206	4.44e-09	0.207373	1	NA	NA	0.554167	1.02e-16	0.00408734
13	HLA-DRB1	NA	3.47e-19	-1.03813	1.35e-09	-0.703218	5.2e-10	-0.928678	1.04e-15	-0.81639	5.81e-06	NA	NA	-0.809413	1.23e-12	3.89e-10
13	FYB1	NA	3.62e-19	-0.62086	7.28e-07	-0.604224	3.88e-13	-0.609714	1.08e-15	-0.569716	3.07e-05	NA	NA	-0.717575	3.42e-15	2.05e-09
13	RPL27	NA	7.46e-18	0.278798	1	0.13235	1	0.431718	2.29e-14	0.187063	1	NA	NA	0.512638	2.23e-14	0.0359332
13	LST1	NA	1.02e-17	0.140186	0.000100711	0.268987	4.8e-10	0.170001	7.84e-12	0.267146	3.06e-14	NA	NA	0.259521	1.89e-13	6.74e-09
13	RPL4	NA	1.38e-17	0.241002	1	0.11161	1	0.423452	5.37e-12	0.296139	1	NA	NA	0.510321	4.14e-14	0.0371024
13	HLA-DPA1	NA	3.1e-17	-0.763724	2.18e-06	-0.445004	4.04e-06	-0.655971	9.27e-14	-0.585063	0.00432423	NA	NA	-0.512911	2.73e-09	2.89e-07
13	CD8B	NA	3.62e-17	-0.733602	3.06e-05	-0.593483	5.29e-07	-0.729022	1.08e-13	-0.577145	0.000660216	NA	NA	-0.617431	1.65e-07	4.42e-08
13	HLA-DRB5	NA	1.54e-16	-0.939404	1.62e-08	-0.348772	0.00149138	-0.844765	4.62e-13	-0.670251	0.000529438	NA	NA	-0.341017	0.000156833	9.97e-08
13	CD2	NA	1.8e-16	-0.519859	0.0603674	-0.400062	0.0663804	-0.613744	5.39e-13	-0.506534	0.0399188	NA	NA	-0.620638	9.81e-11	4.44e-06
13	GZMH	NA	3.86e-16	-0.765635	0.136644	-0.965951	4.38e-10	-0.860056	1.15e-12	-1.19999	3.8e-07	NA	NA	-1.04018	1.99e-12	9.14e-06
13	GAS5	NA	6.49e-16	0.368204	0.00258598	0.247313	1	0.407257	2.61e-09	0.270099	1	NA	NA	0.414929	1.94e-12	0.000247756
13	PABPC1	NA	1.04e-15	0.275408	1	0.175851	1	0.470419	3.12e-12	0.191894	1	NA	NA	0.198676	0.74669	0.0365636
13	CD8A	NA	1.44e-15	-0.819441	3.38e-07	-0.467587	0.985197	-0.443596	0.00125927	-0.533847	0.0271803	NA	NA	-0.750637	4.31e-12	6.59e-05
13	DUSP4	NA	5.29e-15	-0.257732	1	-0.404096	0.000609985	-0.874605	1.58e-11	-0.379304	1	NA	NA	-0.810517	4.83e-11	0.0040279
13	MALAT1	NA	1.92e-14	-0.130358	1	-0.338935	1	-0.557341	1	-0.236756	1	NA	NA	-1.05471	5.74e-11	0.783573
13	HLA-DPB1	NA	2.2e-14	-0.596126	0.000526283	-0.505403	4.1e-08	-0.597625	6.59e-11	-0.509235	0.00433164	NA	NA	-0.532292	3.94e-10	2.9e-07
13	IQGAP1	NA	2.99e-14	-0.152924	1	-0.116004	1	-0.394732	0.000547753	-0.558798	4.84e-05	NA	NA	-0.64561	8.93e-11	0.11307
13	ARL6IP5	NA	3.32e-14	-0.112098	1	-0.406714	4.03e-05	-0.516788	9.92e-11	-0.57373	4.4e-06	NA	NA	-0.478937	8.2e-06	0.316745
13	GAPDH	NA	6.66e-14	-0.535186	1	-0.70942	1.99e-10	-0.431459	1	-0.828754	6.43e-06	NA	NA	-0.453138	1	0.00589721
13	CD74	NA	9.94e-14	-1.28016	4.89e-08	-0.930397	5.78e-05	-1.20443	2.97e-10	-0.81409	1	NA	NA	-1.01897	3.01e-06	0.00471743
13	ARID5B	NA	1.15e-13	-0.247092	1	-0.415914	2.95e-07	-0.483719	6.45e-10	-0.122177	1	NA	NA	-0.56614	3.45e-10	0.2971
13	RGS1	NA	1.21e-13	-0.646231	0.0145225	-0.365364	0.103007	-0.760494	3.62e-10	-0.404882	1	NA	NA	-0.591463	0.000440128	0.00214281
13	STK17B	NA	1.62e-13	-0.352399	0.828519	-0.179775	1	-0.321078	0.723225	-0.114345	1	NA	NA	-0.707125	4.86e-10	0.287704
13	FLT3LG	NA	4.52e-13	0.251022	0.00820443	0.241487	0.19366	0.176728	1	0.280673	1	NA	NA	0.359585	1.35e-09	0.000165445
13	AQP3	NA	1.25e-12	0.347961	0.000440853	0.344191	3.73e-09	0.266857	0.00131133	0.379063	0.000108658	NA	NA	0.273271	0.00072922	8.77e-08
13	FOS	NA	1.84e-12	-0.392514	1	0.808807	0.278716	-0.386381	1	0.196538	1	NA	NA	0.514257	5.52e-09	0.834496
13	CYTOR	NA	2.21e-12	-0.264635	1	-0.218469	0.0648546	-0.425695	6.59e-09	-0.394528	0.0576206	NA	NA	-0.506865	4.74e-08	0.000907622
13	SAMSN1	NA	3.57e-12	-0.210255	1	-0.195094	1	-0.413923	1.07e-08	-0.17228	1	NA	NA	-0.420773	2.29e-06	0.025397
13	CD48	NA	4.9e-12	0.200803	1	0.167476	1	0.118921	1	0.125912	1	NA	NA	0.342095	1.47e-08	0.133638
13	LGALS1	NA	1e-11	-1.04556	4.82e-05	-0.675879	4.31e-06	-0.618018	2.83e-06	-1.1234	2.99e-08	NA	NA	-0.435814	1	0.000794817
13	HLA-DRA	NA	1.3e-11	-0.960581	1.06e-07	-0.419069	0.000225359	-0.685139	3.89e-08	-0.541161	0.539246	NA	NA	-0.626915	1.32e-07	3.61e-05
13	ANXA5	NA	2.37e-11	-0.224997	1	-0.297065	1	-0.481534	7.09e-08	-0.140332	1	NA	NA	-0.313014	1	0.132959
13	ERN1	NA	6.61e-11	0.181796	1	0.194513	0.0166265	0.229426	1.98e-07	0.302785	7.1e-06	NA	NA	0.164021	0.829521	0.000693543
13	PFDN5	NA	7.51e-11	0.20206	1	0.135834	1	0.297687	5.63e-05	0.201902	1	NA	NA	0.367443	2.24e-07	0.035936
13	MT-CO3	NA	1.38e-10	0.155651	1	0.156254	1	0.300933	4.12e-07	0.217613	1	NA	NA	0.102564	1	0.0746693
13	KLF6	NA	1.87e-10	-0.725318	0.0402655	-0.545954	0.0284319	-0.554585	5.6e-07	-0.730133	0.000805769	NA	NA	-0.545054	1.23e-05	2.69e-06
13	HLA-DQB1	NA	2.4e-10	-0.351269	0.0879948	-0.217518	1	-0.27751	0.000356974	-0.232918	1	NA	NA	-0.456627	7.17e-07	0.000533786
13	CD82	NA	2.54e-10	-0.120763	1	-0.197315	1	-0.406311	5.69e-05	-0.180263	1	NA	NA	-0.536557	7.59e-07	0.120556
13	ITK	NA	3.28e-10	-0.286986	1	-0.164719	1	-0.291314	0.000556647	-0.200494	1	NA	NA	-0.435894	9.8e-07	0.0147605
13	TC2N	NA	3.32e-10	0.160826	1	0.282554	0.00030297	0.337197	9.93e-07	0.101154	1	NA	NA	0.247443	7.65e-05	0.0370141
13	HLA-DQA1	NA	4.55e-10	-0.372093	0.0904323	-0.252424	0.0211318	-0.362843	1.36e-06	-0.333751	0.979566	NA	NA	-0.402189	8.46e-05	6.55e-05
13	ITM2A	NA	4.55e-10	-0.668778	0.000378367	-0.379591	0.000587237	-0.445093	1.36e-06	-0.281622	1	NA	NA	-0.461655	2.39e-06	0.0278271
13	LSP1	NA	4.86e-10	-0.20088	1	-0.264453	1	-0.45304	1.45e-06	-0.492086	0.0797857	NA	NA	-0.376567	0.00554912	0.0639161
13	IFNG	NA	4.88e-10	-0.225488	1	-0.304767	1	-0.482212	0.721924	-0.348158	1	NA	NA	-0.74755	1.46e-06	0.0267857
13	SLC2A3	NA	6.54e-10	-0.129979	1	-0.193531	1	-0.168168	1	-0.274232	1	NA	NA	-0.779626	1.96e-06	0.25707
13	UBC	NA	1.09e-09	-0.379722	1	-0.448756	0.000620378	-0.655951	3.25e-06	-0.561731	0.0140663	NA	NA	-0.53088	0.13317	0.00164113
13	TIGIT	NA	1.36e-09	-0.437665	0.00299803	-0.311939	0.000139428	-0.359653	7.33e-06	-0.35028	0.547346	NA	NA	-0.399824	4.08e-06	3.66e-05
13	ZEB2	NA	1.43e-09	-0.165332	1	-0.144652	1	-0.340327	4.29e-06	-0.241954	1	NA	NA	-0.344658	0.000283791	0.00887478
13	RESF1	NA	1.57e-09	-0.257601	1	-0.111628	1	-0.384772	0.00321414	-0.329959	1	NA	NA	-0.591347	4.68e-06	0.213533
13	LDHA	NA	1.95e-09	-0.261348	1	-0.197636	1	0.367253	5.84e-06	-0.267793	1	NA	NA	-0.129664	1	0.209521
13	MTRNR2L12	NA	2.43e-09	-0.572246	1	-0.290739	1	-0.273527	1	-0.243886	1	NA	NA	-1.03517	7.26e-06	0.585408
13	SH3BGRL3	NA	3.24e-09	-0.335131	1	-0.406562	0.00030578	-0.255097	1	-0.652976	9.7e-06	NA	NA	-0.109939	1	0.808529
13	MT-CYB	NA	3.77e-09	-0.133718	1	0.267153	0.131908	0.292194	1.13e-05	0.371665	0.148907	NA	NA	0.276931	0.000130359	0.180513
13	PDCD1	NA	7.04e-09	-0.144893	1	-0.126092	1	-0.339397	2.11e-05	-0.175422	1	NA	NA	-0.238354	0.0439882	0.0375254
13	RNF213	NA	7.25e-09	-0.103222	1	-0.150611	1	-0.329658	1	-0.236402	1	NA	NA	-0.644591	2.17e-05	0.32613
13	DNAJB1	NA	1e-08	-0.282827	1	-0.550656	1	-0.890792	3e-05	-0.847293	1	NA	NA	-1.09221	0.155321	0.0638236
13	SERP1	NA	1.49e-08	0.126945	1	0.105998	1	0.335093	4.47e-05	0.184117	1	NA	NA	0.200541	1	0.146976
13	RHOH	NA	1.64e-08	-0.184275	1	-0.183765	1	-0.333695	4.91e-05	-0.123723	1	NA	NA	-0.222884	1	0.190121
13	PDCD4	NA	2.33e-08	0.238682	1	0.167262	1	0.318996	6.97e-05	0.426327	0.000335919	NA	NA	0.232542	0.557429	0.00549403
13	ACTB	NA	2.43e-08	-0.539069	1	-0.496744	7.27e-05	-0.515701	0.206292	-0.543951	1	NA	NA	-0.456661	0.00651225	0.0064049
13	LYAR	NA	3.38e-08	0.17602	1	0.236949	0.0399485	0.170809	0.315161	0.263426	0.073197	NA	NA	0.241536	0.000101053	0.00739596
13	SRGN	NA	3.42e-08	-0.636714	0.106691	-0.290684	1	-0.182491	1	-0.601368	0.00480537	NA	NA	-0.670743	0.000102392	0.145278
13	GNLY	NA	4.98e-08	-0.6048	1	-1.08011	0.197337	-1.45824	0.000148902	-0.818859	1	NA	NA	-1.37879	0.0900214	0.678698
13	LMNA	NA	5.45e-08	-0.393414	1	-0.369262	1	-0.476376	0.0202494	-1.07261	0.000163116	NA	NA	-0.34762	1	0.0220893
13	ARPC2	NA	6.31e-08	-0.245712	1	-0.303564	0.0883965	-0.168922	1	-0.473504	0.0121055	NA	NA	-0.39132	0.000188631	0.0122986
13	HSP90AA1	NA	1.01e-07	-0.181432	1	-0.305761	1	-0.726136	0.69502	-0.569816	1	NA	NA	-1.17267	0.000303491	0.490298
13	TSC22D3	NA	1.08e-07	-0.560444	0.606194	-0.188486	1	-0.520143	0.000322615	-0.636825	0.232475	NA	NA	-0.436612	0.026695	0.0880857
13	OASL	NA	1.51e-07	-0.19723	1	-0.105497	1	-0.297351	0.000452665	-0.273933	1	NA	NA	-0.22508	0.0234083	0.0309499
13	CAPZB	NA	2.01e-07	-0.197768	1	-0.213303	1	-0.328116	0.000602268	-0.253246	1	NA	NA	-0.291837	0.495927	0.0696154
13	AHR	NA	3.41e-07	-0.114394	1	-0.158557	1	-0.178064	1	-0.140036	1	NA	NA	-0.361187	0.00101954	0.0257419
13	ZFAS1	NA	4.82e-07	0.137198	1	0.102128	1	0.172863	1	0.211498	1	NA	NA	0.286918	0.00144067	0.0198386
13	CALR	NA	5.09e-07	-0.130104	1	-0.214953	1	-0.245874	1	-0.333284	1	NA	NA	-0.448002	0.00152271	0.0517503
13	HERPUD1	NA	5.93e-07	-0.204235	1	-0.122967	1	-0.315208	0.00177267	-0.203208	1	NA	NA	-0.345787	0.0545466	0.102745
13	SAT1	NA	7.29e-07	-0.229639	1	-0.131705	1	-0.509663	0.996697	-0.273801	1	NA	NA	-0.604345	0.0021807	0.0335757
13	EZR	NA	8.87e-07	-0.383314	1	-0.196276	1	-0.210275	1	-0.654564	0.00265372	NA	NA	-0.341411	0.60368	0.0567351
13	YWHAB	NA	1.11e-06	-0.33906	1	-0.350607	0.00332796	-0.24731	1	-0.182387	1	NA	NA	-0.163641	1	0.0393842
13	PKM	NA	1.55e-06	-0.262215	1	-0.260667	1	-0.422121	0.00521821	-0.422526	1	NA	NA	-0.498688	0.00462181	0.00446715
13	PGAM1	NA	1.94e-06	-0.254919	1	-0.103134	1	-0.250421	0.943666	-0.197235	1	NA	NA	-0.382933	0.0057916	0.177893
13	LAT	NA	2.1e-06	-0.148389	1	-0.167205	1	-0.246691	0.0417372	-0.235769	1	NA	NA	-0.31585	0.00627035	0.0850644
13	HLA-A	NA	2.21e-06	-0.274912	1	-0.279718	0.0066166	-0.290793	0.0136334	-0.20299	1	NA	NA	-0.26242	0.524652	0.00477788
13	ATF7IP2	NA	3.12e-06	0.207425	0.00933249	0.146971	1	0.141625	0.258896	0.180321	1	NA	NA	0.158437	0.333631	0.000319508
13	RHOA	NA	3.94e-06	-0.242337	1	-0.184448	1	-0.320947	0.0117738	-0.376577	0.993322	NA	NA	-0.230252	1	0.00541815
13	WDR1	NA	4.1e-06	-0.115426	1	-0.128558	1	-0.269617	0.0122698	-0.241925	1	NA	NA	-0.257988	0.509968	0.183289
13	CYTIP	NA	4.74e-06	-0.18918	1	-0.180624	1	-0.366739	0.0141771	-0.151661	1	NA	NA	-0.341255	0.739056	0.374318
13	AHNAK	NA	5.27e-06	-0.153631	1	-0.196152	1	-0.554725	1	-0.586465	1	NA	NA	-0.589603	0.0157658	0.335794
13	PTTG1	NA	1.01e-05	-0.272372	0.466036	-0.124356	1	-0.191145	0.0301905	-0.207914	1	NA	NA	-0.20575	0.342069	0.00196373
13	KLRK1	NA	1.04e-05	0.115009	1	-0.143149	1	-0.271908	0.398557	-0.327317	1	NA	NA	-0.401482	0.0309937	0.1963
13	MT-ND1	NA	1.18e-05	0.203489	1	0.101411	1	0.233933	0.0353563	0.310909	1	NA	NA	0.260822	0.0424479	0.112459
13	MIR4435-2HG	NA	1.25e-05	-0.151905	1	-0.124356	1	-0.228538	0.0373551	-0.132331	1	NA	NA	-0.215458	0.492988	0.0306641
13	CCL4	NA	1.31e-05	-0.63513	1	-0.220412	1	-1.33709	0.0462104	-0.989534	1	NA	NA	-0.807701	0.0391305	0.302113
13	HSPE1	NA	1.34e-05	-0.154164	1	-0.133593	1	-0.240984	1	-0.182577	1	NA	NA	-0.511102	0.0399621	0.235392
13	CD5	NA	1.41e-05	-0.171881	1	-0.180382	1	-0.216074	1	-0.192027	1	NA	NA	-0.28819	0.0420317	0.0178752
13	P2RY10	NA	1.49e-05	-0.11372	1	-0.175721	1	-0.221618	0.044605	-0.112815	1	NA	NA	-0.148905	1	0.100328
13	SLF1	NA	1.55e-05	-0.166348	1	-0.150877	1	-0.142606	1	-0.114353	1	NA	NA	-0.231574	0.0464166	0.0789223
13	GPR174	NA	2.57e-05	-0.150283	1	-0.179985	0.825911	-0.121296	1	-0.116315	1	NA	NA	-0.239244	0.0768375	0.0506784
13	PPP1R15A	NA	3.54e-05	-0.105718	1	-0.208054	1	-0.557474	0.105788	-0.414225	1	NA	NA	-0.640622	0.312252	0.335101
13	CD3D	NA	4.52e-05	-0.296106	1	-0.288962	0.135149	-0.350455	0.280537	-0.334041	1	NA	NA	-0.256708	1	0.00834384
13	PAXX	NA	5.05e-05	0.22715	1	0.108131	1	0.230934	0.151123	0.295962	0.272678	NA	NA	0.177922	1	0.0289159
13	ICOS	NA	5.06e-05	-0.225067	1	-0.194099	0.575221	-0.260685	0.151258	-0.143609	1	NA	NA	-0.289443	0.272698	0.0110364
13	SIT1	NA	6.09e-05	-0.126771	1	-0.100095	1	-0.190276	0.182095	-0.133284	1	NA	NA	-0.133624	1	0.0816599
13	SH3KBP1	NA	0.000105644	-0.157354	1	-0.155671	1	-0.147469	1	-0.125735	1	NA	NA	-0.244686	0.315931	0.130471
13	PGK1	NA	0.000107807	-0.236066	1	-0.144127	1	0.158299	1	-0.255542	1	NA	NA	-0.321465	0.322401	0.0320093
13	FABP5	NA	0.000135285	-0.340932	0.751726	-0.209245	0.404578	-0.17696	1	-0.238068	1	NA	NA	-0.185189	1	0.000713793
13	JPT1	NA	0.000150537	-0.338853	0.450192	-0.189251	1	-0.185804	1	-0.205887	1	NA	NA	-0.135667	1	0.00864278
13	ITGB2	NA	0.000211098	-0.149513	1	-0.318461	0.960178	-0.285822	0.63132	-0.265183	1	NA	NA	-0.336972	0.770187	0.208276
13	ARPC3	NA	0.000294643	-0.257695	1	-0.140961	1	-0.130256	1	-0.370619	0.881203	NA	NA	-0.161451	1	0.139555
13	UCP2	NA	0.000308001	-0.127721	1	-0.177374	1	-0.242319	1	-0.417916	0.92116	NA	NA	-0.223486	1	0.526497
13	CXCR3	NA	0.000308624	-0.127848	1	-0.262943	0.923023	-0.162753	1	-0.350802	1	NA	NA	-0.172677	1	0.0898612
13	CORO1B	NA	0.000321528	-0.371149	0.961622	-0.195909	1	-0.102063	1	-0.14623	1	NA	NA	-0.115724	1	0.116435
13	LY6E	NA	0.000364406	-0.156942	1	-0.143297	1	-0.261595	1	-0.412523	1	NA	NA	-0.21027	1	0.226482
13	HNRNPA3	NA	0.000410689	-0.117081	1	-0.112773	1	-0.194075	1	-0.106055	1	NA	NA	-0.282031	1	0.272819
13	DYNLL1	NA	0.000459383	-0.262355	1	-0.181108	1	-0.232821	1	-0.331965	1	NA	NA	-0.228133	1	0.00275412
13	ACTG1	NA	0.000527801	-0.24059	1	-0.429015	1	-0.267398	1	-0.563526	1	NA	NA	-0.332287	1	0.26996
13	EVI2B	NA	0.000535313	-0.1908	1	-0.133349	1	-0.219183	1	-0.17164	1	NA	NA	-0.19349	1	0.06152
13	VCP	NA	0.000567696	-0.115172	1	-0.102461	1	-0.119281	1	-0.145512	1	NA	NA	-0.214095	1	0.115592
13	BLOC1S1	NA	0.000622277	-0.158624	1	-0.197315	1	-0.151808	1	-0.253827	1	NA	NA	-0.160145	1	0.0641468
13	ANXA6	NA	0.000701604	-0.148727	1	-0.201977	1	-0.190006	1	-0.237346	1	NA	NA	-0.240467	1	0.0241155
13	APOBEC3G	NA	0.000912392	-0.180384	1	-0.15259	1	-0.170888	1	-0.430743	1	NA	NA	-0.195975	1	0.16934
13	CAP1	NA	0.00112175	-0.157519	1	-0.14918	1	-0.202725	1	-0.219035	1	NA	NA	-0.259531	1	0.109294
13	ARHGAP9	NA	0.00125563	-0.193657	1	-0.105383	1	-0.110237	1	-0.103575	1	NA	NA	-0.182477	1	0.187791
13	ARPC5	NA	0.00215946	-0.313316	1	-0.125629	1	-0.125043	1	-0.293544	1	NA	NA	-0.143301	1	0.0488662
13	NDUFA13	NA	0.00275679	-0.208736	1	-0.101172	1	-0.115192	1	-0.295282	1	NA	NA	-0.134943	1	0.110428
13	HSPA8	NA	0.00355933	-0.32201	1	-0.23643	1	-0.460784	1	-0.192078	1	NA	NA	-0.461137	1	0.658551
13	DDX24	NA	0.00450327	-0.138499	1	-0.228585	1	-0.121616	1	-0.140323	1	NA	NA	-0.148251	1	0.155175
13	TPM3	NA	0.00458576	-0.197305	1	-0.200157	1	-0.150066	1	-0.207613	1	NA	NA	-0.234832	1	0.0670023
13	SERINC1	NA	0.0133052	-0.106957	1	-0.100239	1	-0.145659	1	-0.139094	1	NA	NA	-0.181221	1	0.143733
13	TXN	NA	0.0144454	-0.247891	1	-0.213503	1	-0.13554	1	-0.27635	1	NA	NA	-0.12839	1	0.0442004
13	TUBA1B	NA	0.0158473	-0.226296	1	-0.113878	1	-0.19665	1	-0.247694	1	NA	NA	-0.309331	1	0.226744
13	MYO1G	NA	0.0297858	-0.149888	1	-0.109356	1	-0.121345	1	-0.204471	1	NA	NA	-0.154839	1	0.0301075
13	CD69	NA	0.0311527	-0.195026	1	0.315809	1	-0.252611	1	0.167288	1	NA	NA	-0.289276	1	0.61974
14	CXCL13	2.64654	2.16e-102	2.81503	7.8e-20	3.73736	5.37e-99	2.47913	1.12e-96	2.96773	1.47e-94	1.78318	8.96e-10	2.09681	3.57e-96	5.99e-14
14	GZMB	2.38073	4.94e-123	1.33497	1	3.57096	1.22e-24	2.92302	3.07e-87	2.25698	1.03e-34	1.60761	2.31e-10	2.59082	1.23e-119	0.000787356
14	GAPDH	1.25911	8.26e-87	1.2364	4.75e-11	1.51353	9.79e-12	1.19605	6.12e-40	1.22411	6.7e-21	0.866761	0.000379493	1.51783	2.06e-83	2.54e-08
14	PKM	1.06954	5.43e-54	0.837945	9.7e-08	1.36736	9.52e-09	1.14413	2.47e-40	1.1605	6.46e-20	0.773379	0.00119194	1.13393	1.35e-50	7.97e-08
14	TNFRSF18	1.03981	3.17e-95	0.956893	1.13e-27	0.904582	8.57e-13	1.29457	9.7e-90	1.45229	7.89e-92	0.667486	2.05e-12	0.963013	1.99e-84	1.37e-16
14	TPI1	1.02538	2.24e-68	1.25289	7.59e-08	1.15546	3.73e-13	0.785583	1.05e-30	1.03072	1.59e-17	0.730896	0.550442	1.1967	5.57e-65	3.68e-05
14	LINC01871	0.945624	2.36e-93	0.429013	1	1.42528	1.43e-25	1.08022	8.88e-63	0.685159	1.02e-11	1.08199	0.695959	0.972084	5.89e-90	0.00965225
14	LAG3	0.91732	1.36e-88	1.21494	8.95e-14	0.53488	1.12e-19	1.35563	3.38e-85	0.91954	7.43e-34	0.661086	0.228364	0.817845	3.35e-47	1.53e-05
14	ALOX5AP	0.863017	1.12e-64	0.622392	1	1.43771	1.2e-11	0.694878	1.57e-16	0.920962	1.57e-17	0.377948	1	1.1242	2.79e-61	0.0304622
14	IFNG	0.826475	9.49e-33	0.254177	1	1.41866	6.63e-24	0.939974	2.84e-24	1.50409	2.36e-29	0.309531	1	0.53242	7.45e-27	0.0792111
14	LGALS3	0.817938	3.19e-47	0.644498	0.00037365	1.64136	5.9e-21	0.736333	7.65e-39	0.895345	3.65e-18	0.265965	1	0.724126	7.96e-44	0.00551595
14	MT2A	0.774967	1.68e-43	1.15412	0.479367	1.24763	0.00061913	0.20116	1	0.682442	2.33e-07	0.282704	1	1.08175	4.18e-40	0.00639922
14	BATF	0.762401	5.58e-66	0.64794	1.99e-05	1.09375	2.5e-11	0.966047	1.39e-62	0.646383	1.47e-14	0.567813	0.097616	0.652475	1.86e-40	6.53e-06
14	PGAM1	0.751254	6.8e-61	0.731042	3.29e-06	0.73613	1.95e-05	0.827402	1.57e-40	0.704285	8.75e-10	0.511921	0.0185169	0.996747	1.69e-57	1.24e-06
14	CD82	0.738573	1.27e-53	0.580907	0.00151688	1.02787	1.39e-15	0.926038	3.17e-50	0.695857	2.03e-09	0.52112	3.76e-05	0.67965	1.58e-41	1.01e-07
14	RBPJ	0.715521	2.12e-35	0.513066	0.00211901	1.11063	5.57e-23	0.756775	3.99e-26	0.93186	1.43e-22	0.404758	0.0118205	0.576039	5.27e-32	7.91e-07
14	IGFLR1	0.714956	6.16e-63	0.512532	0.0367374	1.0706	1.76e-15	0.893932	1.53e-59	0.882357	6.34e-27	0.283736	1	0.646582	7.97e-58	0.000446098
14	SRGN	0.702636	7.76e-49	0.563795	1	0.459865	1	0.86114	5.77e-31	0.87373	4.97e-07	0.570129	0.233648	0.887159	1.93e-45	0.00109053
14	GNLY	0.700855	5.02e-47	0.68025	1	-0.344167	1	2.17757	1.25e-43	1.36022	1.07e-10	-0.224273	1	0.555535	7.67e-15	0.479778
14	ACTG1	0.662111	1.45e-27	0.655049	0.00118502	0.786952	0.00643577	0.738994	1.63e-19	0.888502	4.21e-13	0.320225	1	0.582948	3.63e-24	0.0212846
14	IL26	0.647714	1.86e-117	0.277217	1.16e-37	1.31669	4.63e-114	0.587679	3.57e-55	0.787434	1.08e-99	0.321974	0.00275069	0.595292	1.15e-72	1.84e-07
14	ACTB	0.647117	2.2e-22	0.782101	0.00181583	0.655203	0.330243	0.731987	1.26e-16	0.916248	3.21e-15	0.272036	1	0.525125	5.48e-19	0.0258943
14	CTSH	0.646185	2.84e-51	0.248037	0.0297089	1.25588	1.54e-28	0.667924	6.19e-46	0.901304	7.08e-48	0.298252	1	0.505716	2.44e-22	0.0897229
14	DUSP4	0.634261	1.54e-50	0.123869	1	0.637118	1.58e-05	0.714107	1.88e-11	1.39419	3.84e-47	0.535952	0.000748031	0.400328	5.57e-20	0.0825264
14	CD63	0.605778	8.54e-62	0.237339	1	1.07046	7.28e-08	0.625162	1.75e-23	0.554979	3.16e-05	0.313122	1	0.83361	2.13e-58	0.698958
14	MIF	0.592871	4.23e-30	0.984101	0.00405769	0.568444	0.433123	0.297776	1	0.456306	0.26425	0.406038	1	0.84456	1.05e-26	0.00303959
14	CCL3	0.592576	1.3e-20	0.760714	1	0.896428	3.78e-16	0.732079	6.18e-16	0.431073	0.000315494	0.134542	1	0.600621	3.24e-17	0.0304532
14	S100A4	0.591654	5.01e-17	0.887613	0.0113119	0.651871	0.873456	0.689794	1.25e-13	0.683544	5.55e-07	0.19438	1	0.442724	1.82e-11	0.142041
14	JAML	0.580914	4.39e-49	0.164274	1	1.21129	4.01e-24	0.7361	1.09e-45	0.577875	5.64e-11	0.35868	1	0.437265	2.18e-22	0.0297873
14	HSP90AB1	0.580541	3.62e-13	0.239121	1	0.702269	1	0.508904	0.00028672	0.907211	9.02e-10	0.643091	1	0.482648	2.41e-07	0.0918461
14	FABP5	0.577664	2.2e-58	0.144228	1	0.918049	1.35e-08	0.433265	2.75e-11	0.65541	1.92e-10	0.62242	0.0455944	0.692613	5.47e-55	0.396786
14	TMSB10	0.54512	3.33e-28	0.713928	0.0371028	0.879619	5.84e-07	0.461237	6.15e-07	0.381219	0.992319	0.205961	1	0.628754	8.3e-25	0.111388
14	LDHA	0.539751	7.68e-23	0.551759	0.00314855	0.628201	1	0.157116	1	0.53805	0.000226884	0.704056	0.00961626	0.659322	1.91e-19	0.00390629
14	ENO1	0.539491	1.72e-15	0.664816	0.00603116	0.47517	1	0.411013	9.42e-06	0.66667	0.000740399	0.430491	1	0.588789	4.29e-12	0.00533631
14	ZBED2	0.512804	5.25e-95	0.161798	1.34e-10	0.780278	1.31e-91	0.923541	2.19e-86	0.368939	3.95e-47	0.259591	0.000681423	0.582677	1.54e-63	4.56e-08
14	PRDX1	0.512251	2.04e-19	0.457884	0.163605	0.796536	0.00456717	0.336129	0.128018	0.397801	0.0441419	0.63337	1	0.451784	5.07e-16	0.000177123
14	CALR	0.497398	3.02e-18	0.29347	1	0.651492	0.0114841	0.688946	7.53e-15	0.45113	0.275963	0.391594	1	0.507755	1.06e-13	0.0164404
14	CD96	0.495552	1.37e-25	0.136014	1	1.05941	4.84e-11	0.573748	3.4e-22	0.631499	2.6e-11	0.335011	1	0.237634	2.67e-08	0.111441
14	LINC01943	0.482293	8.17e-41	0.590525	0.00279612	0.305195	0.201838	0.581685	6.02e-31	0.418944	2.93e-13	0.442948	0.000890864	0.554463	2.04e-37	1.35e-05
14	DNAJB1	0.478618	2.65e-10	-0.379072	1	0.786397	1	0.796306	0.000684751	1.54853	6.61e-07	-0.292555	1	0.412095	1	0.668154
14	LTA	0.474357	3.51e-18	0.345885	1	0.920766	0.00021317	0.329531	3.06e-06	0.520812	0.189391	0.470872	0.048386	0.258279	8.75e-15	0.00012287
14	CRTAM	0.471087	6.89e-41	-0.248706	1	1.2425	0.0496503	0.102585	1	0.490848	1	0.322009	0.000211673	0.917291	1.72e-37	0.853163
14	MYL6	0.45164	3.29e-24	0.45166	1	0.579158	0.635956	0.403546	6.83e-08	0.309379	1	0.484857	0.0525085	0.48124	8.2e-21	0.000158443
14	S100A6	0.449031	9.21e-18	0.784503	0.047554	0.858807	0.00365481	0.532682	2.29e-14	0.149307	1	0.188335	1	0.180553	0.0688992	0.580433
14	CTSD	0.442781	3.3e-34	0.251528	1	0.393332	1	0.611392	2.43e-23	0.573609	4.46e-08	0.275847	1	0.55098	8.22e-31	0.0692244
14	PGK1	0.43889	7.86e-22	0.615274	0.161489	0.438008	1	0.156674	1	0.443733	0.0638301	0.434	1	0.545648	1.96e-18	0.150689
14	CD3D	0.425168	1.43e-23	0.416576	1	0.217216	1	0.581061	7.27e-13	0.475654	0.00651146	0.296873	1	0.563625	3.56e-20	0.203493
14	DNPH1	0.420508	3.06e-27	0.325117	1	0.424186	1	0.415774	2.08e-15	0.529856	3.13e-12	0.454948	4.47e-06	0.373165	7.63e-24	0.000491177
14	PARK7	0.417895	4.72e-49	0.105704	1	0.470339	1	0.4977	1.07e-15	0.344037	0.512007	0.453356	1	0.636236	1.18e-45	0.348537
14	BST2	0.411895	7.1e-27	0.448974	1	0.272657	1	0.53408	6.48e-19	0.471855	0.000894496	0.296609	1	0.447194	1.77e-23	0.0294195
14	PTMS	0.410541	2.09e-26	0.448101	0.00189017	0.334937	3.34e-08	0.503895	5.22e-23	0.245546	4.89e-06	0.613762	4.57e-10	0.317006	1.08e-21	1.26e-07
14	FKBP1A	0.40909	8.75e-41	0.513601	0.0384139	0.527774	0.173978	0.348081	1.67e-09	0.212667	1	0.280667	1	0.571749	2.18e-37	0.00753935
14	TPM4	0.406663	7.32e-13	0.43192	0.0126029	0.602985	0.008103	0.276128	0.000260697	0.533124	2.77e-06	0.327248	1	0.268574	1.82e-09	0.0102374
14	CD2	0.39151	2.45e-19	0.454424	1	0.202326	1	0.569671	6.12e-16	0.321036	1	0.569228	1	0.232374	0.00188164	0.337757
14	C9orf16	0.3868	6.28e-26	0.231373	1	0.615788	0.00598374	0.390064	2.02e-06	0.382124	0.00310907	0.205764	1	0.495684	1.56e-22	0.202011
14	NBAS	0.37946	4.65e-28	0.134252	1	1.09819	1.16e-24	0.425598	1.39e-07	0.16978	1	0.20449	1	0.244449	9.01e-08	0.064406
14	IL2RG	0.376628	1.22e-20	0.442945	0.558359	0.389338	1	0.573656	3.05e-17	0.168416	1	0.30256	1	0.382853	7.75e-14	0.0387094
14	ZFP36L1	0.372354	3.65e-09	-0.134299	1	0.697361	0.00384646	0.478293	9.09e-06	0.532933	0.000651141	0.498663	0.565975	0.161172	0.00656833	0.307966
14	SH3BGRL3	0.372192	3.5e-29	0.512172	0.37077	0.28587	1	0.473882	2.46e-08	0.21733	1	0.140801	1	0.603098	8.72e-26	0.480669
14	JUN	0.360041	9.52e-20	-0.477189	1	0.13287	1	0.877964	0.000915336	1.24667	7.91e-11	-0.293557	1	0.673484	2.37e-16	0.849671
14	LAPTM5	0.356984	4.33e-06	0.37193	1	0.454189	1	0.349378	1	0.583916	0.0107937	0.159457	1	0.223032	0.0113509	0.758298
14	FTL	0.342804	1.11e-09	0.202735	1	0.880598	0.14811	0.665467	2.77e-06	0.242757	1	-0.103931	1	0.169195	1	0.92323
14	ATP5MC3	0.328851	2.21e-23	0.185846	1	0.349541	1	0.295723	2e-05	0.301402	0.184951	0.471995	0.273616	0.368598	5.52e-20	0.0605985
14	AC017002.3	0.322561	9.96e-35	0.403206	2.08e-13	0.470602	3.83e-17	0.372384	2.48e-31	0.219715	2.72e-10	0.230467	0.000291999	0.23899	2.79e-15	1.95e-08
14	TIMP1	0.321188	7.23e-08	0.658887	0.000180146	0.193935	1	0.310596	0.0575286	0.346794	1	0.269821	1	0.147096	1	0.706444
14	MTHFD2	0.321113	1.68e-35	0.211595	1	0.266121	0.128698	0.387289	8.18e-14	0.469936	5.17e-14	0.187598	1	0.404141	4.19e-32	0.0381665
14	PRDM1	0.318335	6.21e-20	0.236721	1	0.137457	1	0.471024	1.55e-16	0.528646	5.3e-06	0.427719	1	0.108443	1	0.192271
14	SLC27A2	0.317442	6.4e-47	0.239659	1.85e-08	0.222346	1.06e-14	0.440695	1.59e-43	0.446666	3.14e-42	0.297581	2.09e-08	0.257703	9.04e-22	1.4e-12
14	COX6A1	0.315309	4e-18	0.432943	0.0173751	0.384579	1	0.175481	1	0.224225	1	0.301787	1	0.372838	9.97e-15	0.0322876
14	LSP1	0.306124	7.44e-20	0.135389	1	0.315071	1	0.350021	4e-05	0.194684	1	0.395703	1	0.445875	1.85e-16	0.0869788
14	HIF1A	0.30218	1.68e-09	0.152955	1	0.355571	1	0.27331	0.000489413	0.47097	0.000222986	0.366397	1	0.193875	4.18e-06	0.0263242
14	PSME2	0.30204	4.14e-13	0.143346	1	0.258554	1	0.358579	3.7e-08	0.34451	1	0.404292	1	0.302957	1.03e-09	0.541556
14	AHI1	0.300578	1.95e-24	0.107003	1	0.577376	2.56e-13	0.208288	1.56e-06	0.186142	1	0.406904	0.127353	0.317752	4.86e-21	0.0333159
14	CXCR6	0.298774	1.39e-15	0.273902	1	0.19638	1	0.354557	0.000464984	0.60248	3.46e-12	0.24851	1	0.116814	0.0815829	0.00247766
14	NDFIP2	0.284205	3.65e-32	0.256079	0.0135158	0.425373	1.08e-14	0.218401	1.5e-10	0.341904	9.33e-11	0.182953	1	0.280524	9.09e-29	0.000427166
14	GPX4	0.283099	2.87e-22	0.240803	1	0.410931	1	0.220031	0.228688	0.16524	1	0.26508	1	0.39651	7.14e-19	0.240236
14	PRDX5	0.279345	8.8e-27	0.167961	1	0.250049	1	0.442468	4.36e-17	0.176805	1	0.225965	1	0.412825	2.19e-23	0.0724782
14	TPM3	0.278458	3.38e-06	0.389815	1	0.268407	1	0.288563	0.0368565	0.361546	0.0156767	0.122746	1	0.23967	0.00843431	0.329884
14	GBP2	0.277829	1.3e-14	0.198509	1	0.19729	1	0.476401	3.25e-11	0.163145	1	0.353005	1	0.278621	1.07e-09	0.0826825
14	OSTF1	0.275223	7.52e-10	0.24098	1	0.429861	1	0.350335	1.87e-06	0.188733	1	0.322241	1	0.119188	1	0.0234125
14	CYTOR	0.272031	1.08e-18	0.236657	1	0.25347	1	0.295005	0.000472431	0.140815	1	0.303304	1	0.402932	2.69e-15	0.168911
14	RHOA	0.264349	2.59e-15	0.269737	1	0.326732	1	0.276063	0.000879647	0.120587	1	0.248732	1	0.344243	6.46e-12	0.176328
14	CBLB	0.261124	5.06e-15	0.112507	1	0.351629	1	0.298641	5.31e-06	0.363261	0.0332386	0.215516	1	0.225192	1.26e-11	0.0604219
14	SEC61B	0.259036	6.52e-11	0.162899	1	0.359649	1	0.377671	1.63e-07	0.248379	1	0.203434	1	0.202182	1	0.103459
14	PSMB3	0.252793	3.82e-22	0.306385	1	0.141879	1	0.252116	0.00329956	0.217175	1	0.222532	1	0.376672	9.51e-19	0.23483
14	CD8A	0.244576	1.86e-22	-0.35312	1	0.333615	1	0.28498	0.41283	0.264243	1	0.39855	1	0.539187	4.65e-19	0.028047
14	DRAP1	0.243668	1.56e-11	0.17589	1	0.240341	1	0.195475	1	0.1913	1	0.352981	1	0.306019	3.88e-08	0.0915611
14	CTSW	0.243084	7.8e-11	-0.319013	1	0.340965	1	0.481429	0.0574851	0.349696	1	0.147499	1	0.457931	1.94e-07	0.465346
14	ROMO1	0.242192	2.09e-14	0.201108	1	0.308135	1	0.239741	0.000923894	0.21544	1	0.209332	1	0.279397	5.2e-11	0.194767
14	SEM1	0.242117	5.7e-28	0.219188	1	0.331573	1	0.211034	1	0.17801	1	0.108933	1	0.403962	1.42e-24	0.118087
14	COX7A2	0.241316	3.4e-08	0.284355	1	0.379792	1	0.213575	1	0.144777	1	0.199472	1	0.225928	8.46e-05	0.0462901
14	COX5B	0.240484	1.72e-10	0.247794	1	0.446142	1	0.155242	1	0.105305	1	0.236113	1	0.252305	4.28e-07	0.108224
14	RAN	0.236847	7.99e-12	0.37428	1	0.204708	1	0.212318	1	0.110236	1	0.192433	1	0.327105	1.99e-08	0.312063
14	GNA15	0.234692	2.21e-33	0.148166	0.00830268	0.168586	1	0.297018	2.29e-10	0.425223	5.51e-30	0.160077	1	0.20908	2.91e-09	0.00485454
14	WDR1	0.233747	1.89e-05	0.163821	1	0.431139	1	0.19259	1	0.334321	0.0470572	0.109695	1	0.170918	0.215318	0.0960599
14	HSPE1	0.233486	2.06e-12	-0.103121	1	0.331596	1	0.296024	0.070525	0.335608	0.989843	0.338843	1	0.201968	5.12e-09	0.56065
14	PSMA2	0.232967	1.31e-12	0.251991	1	0.148231	1	0.248417	0.00125389	0.126507	1	0.337251	0.501776	0.285406	3.27e-09	0.188375
14	CHN1	0.229308	6.9e-11	0.19424	0.719912	0.290964	3.39e-05	0.159806	0.000392239	0.259049	2.82e-07	0.257878	0.00324707	0.213912	1.72e-07	4.81e-05
14	SURF4	0.229003	2.93e-16	0.190951	1	0.161202	1	0.319778	6.51e-07	0.241875	1	0.164377	1	0.295835	7.31e-13	0.275924
14	SUMO2	0.226299	1.88e-11	0.225836	1	0.246481	1	0.27914	0.000161001	0.118862	1	0.196879	1	0.290596	4.69e-08	0.12035
14	H3F3A	0.225717	6.16e-12	0.109369	1	0.309743	1	0.385187	1.53e-08	0.187206	1	0.151467	1	0.211328	0.0915273	0.223314
14	RNASEK	0.225526	1.71e-17	0.144888	1	0.100915	1	0.295723	0.000956026	0.200579	1	0.201455	1	0.409595	4.26e-14	0.226085
14	EIF4A1	0.221538	6.67e-08	0.233582	1	0.284214	1	0.107359	1	0.204554	1	0.25213	1	0.247389	0.000166308	0.104424
14	PSMA6	0.220082	7.53e-09	0.245028	1	0.177488	1	0.183934	0.353932	0.240455	1	0.255883	1	0.217704	1.88e-05	0.0215564
14	LY6E	0.219851	1.26e-09	0.184118	1	-0.116264	1	0.391542	3.14e-06	0.343537	1	0.202289	1	0.313883	0.00529269	0.200391
14	ANKRD28	0.2186	1.43e-08	0.363623	0.00306571	0.182839	1	0.222937	3.57e-05	0.234957	0.0732051	0.206514	0.0696424	0.100732	1	0.0062315
14	NME1	0.217193	7.47e-07	0.284668	0.00462415	0.218469	1	0.143568	0.0191583	0.202316	1	0.292549	1	0.161585	0.00186187	0.015712
14	ARPC4	0.208553	1.54e-11	0.196355	1	0.29884	1	0.218844	0.00479419	0.14699	1	0.111941	1	0.278351	3.85e-08	0.190971
14	COX7B	0.203833	4.81e-10	0.147038	1	0.206065	1	0.264862	0.000624293	0.155951	1	0.212293	1	0.236789	1.2e-06	0.132932
14	BANF1	0.200343	3.37e-23	0.147295	1	0.216046	1	0.219363	0.00179874	0.119409	1	0.153651	1	0.346293	8.39e-20	0.292287
14	NDUFB2	0.197415	3.38e-08	0.146624	1	0.295883	1	0.29434	8.43e-05	0.129408	1	0.10158	1	0.216652	0.000212609	0.855571
14	VDAC1	0.188259	3.08e-08	0.285593	1	0.18026	1	0.164533	1	0.140801	1	0.10837	1	0.249994	7.66e-05	0.200964
14	TMEM167A	0.187173	1.97e-08	0.243143	1	0.123842	1	0.198387	0.0137649	0.294072	4.91e-05	0.108238	1	0.155354	0.0822541	0.326712
14	CCDC107	0.18673	2.27e-06	0.308312	0.831905	0.12281	1	0.214423	0.0129782	0.144282	1	0.141031	1	0.189521	0.00564625	0.485198
14	SMCO4	0.18442	1.56e-33	0.16663	0.00327519	0.283481	1.82e-16	0.129365	4.17e-07	0.208791	9.6e-17	0.118729	1	0.199523	3.88e-30	0.000669589
14	MAD2L2	0.183455	5.81e-08	0.232352	1	0.244172	1	0.187366	0.000144824	0.117022	1	0.172088	1	0.147729	0.000862047	0.0146041
14	SNX9	0.168202	1.99e-08	0.140648	1	0.205104	0.226262	0.165955	0.243932	0.192538	8.35e-05	0.152125	1	0.15284	4.97e-05	0.109469
14	POLR2L	0.163327	6.52e-06	0.117167	1	0.230802	1	0.170935	1	0.127825	1	0.135446	1	0.197784	0.0162541	0.423034
14	RANBP1	0.157852	5.77e-07	0.127106	1	0.127553	1	0.165315	1	0.238817	0.189552	0.114832	1	0.173487	0.00143665	0.336724
14	ZNRF1	0.154713	7.84e-13	0.118861	0.749628	0.12898	1	0.195234	1.44e-08	0.207957	1.95e-09	0.139296	1	0.13795	7.29e-08	0.0136973
14	SELENOH	0.154157	0.00684122	0.168934	1	0.225888	1	0.14123	1	0.101899	1	0.143004	1	0.143987	1	0.207253
14	APOBEC3G	0.102645	3.18e-11	0.213227	1	-0.212711	1	0.143109	1	-0.10953	1	0.299729	1	0.282048	7.93e-08	0.523625
14	RNF213	0.0994633	0.00391908	-0.162871	1	0.325497	1	0.228609	1	0.110689	1	0.305371	1	-0.210516	1	0.248766
14	DUSP1	0.0732378	2.07e-10	-0.339934	1	-0.4386	1	0.533943	1	0.873757	5.17e-07	-0.300206	1	0.110467	1	0.884429
14	CLEC2B	0.0358475	0.000762771	-0.336721	1	-0.159969	1	0.189026	1	0.196415	1	0.186072	1	0.140262	1	0.149434
14	OCIAD1	0.034859	0.00518959	0.134222	1	-0.172357	1	0.101712	1	-0.136328	1	0.156325	1	0.12558	1	0.115084
14	C12orf57	-0.0581314	0.0134638	-0.279345	1	-0.327291	1	0.102948	1	-0.279194	1	0.325554	1	0.10854	1	0.0676331
14	PFDN5	-0.15333	0.00710234	-0.146558	1	-0.274515	1	-0.180793	1	-0.236509	1	-0.203348	1	0.121744	1	0.226368
14	CCND3	-0.154378	1.74e-05	0.14575	1	-0.391074	1	-0.174154	1	-0.121677	1	-0.141092	1	-0.244023	0.0433815	0.382839
14	RPS19	-0.161843	4.99e-08	-0.23754	1	-0.249858	1	-0.199919	1	-0.310031	0.0157895	-0.231927	1	0.258217	0.000124337	0.0433723
14	STK38	-0.171626	3.77e-05	-0.136186	1	-0.205938	1	-0.215338	0.0938704	-0.219147	1	-0.137312	1	-0.115838	1	0.115762
14	ZC3HAV1	-0.171898	1.47e-07	-0.204745	1	-0.297487	1	-0.16037	1	0.122903	1	-0.229851	1	-0.26184	0.000366548	0.626957
14	PTBP3	-0.172358	0.000241888	-0.176258	1	-0.172469	1	-0.201433	1	-0.162487	1	-0.120031	1	-0.201472	0.602845	0.309917
14	RNF125	-0.174062	3.94e-10	-0.146689	1	-0.252699	1	-0.397044	9.83e-07	-0.215452	1	0.116498	1	-0.148985	1	0.265325
14	STK10	-0.185792	0.000406549	-0.156537	1	-0.242742	1	-0.160069	1	-0.283784	1	-0.109383	1	-0.16224	1	0.211635
14	UTRN	-0.206183	0.000125848	-0.175699	1	-0.247636	1	-0.243275	0.313631	-0.180202	1	-0.208325	1	-0.181962	1	0.0437225
14	BIN2	-0.212883	1.48e-09	-0.105578	1	-0.461029	0.980587	-0.113668	1	-0.216844	1	-0.104286	1	-0.275891	3.68e-06	0.541954
14	SEPTIN9	-0.215014	0.00105544	-0.243423	1	-0.253335	1	-0.185231	1	-0.152095	1	-0.270306	1	-0.185696	1	0.0737397
14	PDCD4	-0.215273	1.77e-13	-0.119133	1	-0.163148	1	-0.486501	4.41e-10	-0.19815	1	-0.139051	1	-0.185655	0.988426	0.367348
14	FOXP1	-0.221447	2.49e-10	-0.114006	1	-0.267466	1	-0.210462	1	-0.216431	1	-0.222912	1	-0.297406	6.21e-07	0.123238
14	KLF2	-0.231944	3.52e-12	-0.245782	1	-0.410349	1	-0.171352	0.677664	-0.180796	1	-0.123648	1	-0.259734	8.77e-09	0.0356171
14	NOSIP	-0.233056	0.000251827	-0.198233	1	-0.395321	1	-0.103062	1	-0.331473	1	-0.186769	1	-0.183475	0.62762	0.263428
14	TNFAIP3	-0.242802	2.51e-06	-0.495502	1	-0.631843	1	-0.271628	1	0.503206	0.20317	-0.122463	1	-0.43858	0.00625353	0.997113
14	PRMT2	-0.249282	8.43e-13	-0.19569	1	-0.322687	1	-0.17797	1	-0.274285	1	-0.140556	1	-0.384505	2.1e-09	0.134632
14	NOP53	-0.250028	5.33e-08	-0.250628	1	-0.262509	1	-0.35866	0.000132827	-0.214922	1	-0.284769	1	-0.12868	1	0.0431781
14	PPP2R5C	-0.250895	1.36e-10	-0.276708	1	-0.286551	1	-0.217929	0.992661	-0.280231	1	-0.128438	1	-0.315513	3.38e-07	0.220173
14	MCUB	-0.250919	1.3e-09	-0.266457	1	-0.384046	1	-0.243173	0.00275699	-0.275491	0.99291	-0.110719	1	-0.225627	3.23e-06	0.381607
14	RPS20	-0.252321	4.68e-07	-0.151186	1	-0.239474	1	-0.342891	0.00116542	-0.469355	0.00741548	-0.111926	1	-0.199096	1	0.823529
14	EPB41	-0.25952	1.26e-08	-0.207154	1	-0.347954	1	-0.320586	8.17e-05	-0.258751	1	-0.179371	1	-0.243306	3.13e-05	0.112634
14	MT-ND4	-0.267454	1.79e-19	0.156299	1	-0.451661	1	-0.407623	0.000242857	-0.202474	1	-0.17502	1	-0.524244	4.46e-16	0.437906
14	EEF2	-0.270577	1.55e-07	-0.206479	1	-0.38974	1	-0.393453	0.000385164	-0.241181	1	-0.169844	1	-0.222766	1	0.233393
14	SELL	-0.27094	1.01e-08	-0.233787	1	-0.351396	1	-0.25114	0.302503	-0.313638	1	-0.14131	1	-0.33437	2.51e-05	0.227427
14	RPSA	-0.290469	3.14e-08	-0.49298	0.075963	-0.120763	1	-0.431834	7.82e-05	-0.383574	0.120238	-0.173571	1	-0.140092	1	0.304328
14	RPS6	-0.293881	5.81e-08	-0.21723	1	-0.330994	1	-0.393604	0.000593626	-0.534467	0.000144746	-0.124698	1	-0.162289	1	0.459442
14	RIPOR2	-0.298721	1.86e-12	-0.186205	1	-0.460197	0.704882	-0.268967	0.00491171	-0.340764	0.201523	-0.213786	1	-0.322406	4.63e-09	0.0342397
14	RPS29	-0.301447	6.31e-11	-0.384682	1	-0.131755	1	-0.530845	1.57e-07	-0.431256	0.0151386	-0.199202	1	-0.130943	1	0.194276
14	RPL32	-0.302876	1.65e-09	-0.251934	1	-0.230113	1	-0.374903	0.000714143	-0.562385	4.1e-06	-0.241024	1	-0.156898	1	0.125759
14	MYADM	-0.313009	6e-08	-0.317826	1	-0.50845	1	-0.263399	0.159121	-0.333103	1	-0.208741	1	-0.246531	0.000149559	0.266848
14	ISG20	-0.320854	5.67e-08	-0.479043	1	-0.285061	1	-0.368116	0.000141249	-0.405811	0.0539874	-0.189915	1	-0.197178	0.166931	0.119281
14	TC2N	-0.325113	7.27e-16	-0.145817	1	-0.487164	0.382329	-0.524651	1.81e-12	-0.339067	0.0242101	-0.13114	1	-0.322837	1.14e-10	0.234406
14	PBXIP1	-0.328292	1.42e-10	-0.196749	1	-0.44488	1	-0.238967	1	-0.438576	0.111523	-0.265081	1	-0.3855	3.53e-07	0.0401545
14	RPL11	-0.336776	2.64e-16	-0.294802	1	-0.315838	1	-0.539318	6.57e-13	-0.538193	7.58e-07	-0.173222	1	-0.159285	1	0.138608
14	RPL28	-0.344327	2.8e-14	-0.488367	4.42e-05	-0.34757	1	-0.36355	2.97e-08	-0.533416	6.98e-11	-0.165628	1	-0.167435	1	0.024848
14	RPS5	-0.348261	1.21e-07	-0.188726	1	-0.490482	1	-0.386462	0.102061	-0.526096	0.00030044	-0.360351	1	-0.137449	1	0.401397
14	FAU	-0.350692	4.64e-12	-0.298741	1	-0.539867	0.0261035	-0.314367	9.81e-06	-0.555201	1.16e-08	-0.282403	1	-0.113571	1	0.0523114
14	HIST1H4C	-0.358257	5.78e-08	-0.24811	1	-0.289307	1	-0.504036	0.000143925	-0.378978	1	-0.538227	1	-0.190883	1	0.324024
14	MT-CO1	-0.359946	1.49e-24	-0.335868	1	-0.447748	1	-0.194641	1	-0.46603	0.184303	-0.232986	1	-0.482403	3.7e-21	0.0610135
14	PIK3R1	-0.36143	6.57e-19	-0.381254	1	-0.386555	1	-0.719161	1.64e-15	-0.190659	1	-0.16783	1	-0.323121	6.14e-07	0.198849
14	LIME1	-0.363384	1.88e-16	-0.139668	1	-0.273916	1	-0.433808	9.64e-08	-0.687256	3.81e-10	-0.220195	1	-0.425462	4.68e-13	0.0855476
14	TLE5	-0.370702	1.1e-16	-0.294547	1	-0.415419	1	-0.506937	2.73e-13	-0.436197	0.00323542	-0.229338	1	-0.341774	1.19e-07	0.101247
14	ITGB1	-0.378725	4.84e-11	-0.187125	1	-0.410701	1	-0.516025	0.000489959	-0.515803	0.00485662	-0.134249	1	-0.508444	1.21e-07	0.497204
14	PABPC1	-0.379454	8.67e-22	-0.347948	1	-0.385191	1	-0.860889	2.16e-18	-0.176682	1	-0.101813	1	-0.4042	4.55e-08	0.214583
14	RPS21	-0.38698	7.04e-18	-0.501195	0.00489245	-0.256741	1	-0.630837	1.76e-14	-0.560803	1.96e-06	-0.142721	1	-0.229583	1	0.20268
14	EZR	-0.394873	9.2e-12	-0.104476	1	-0.655049	1	-0.599029	2.29e-08	-0.543112	0.4851	-0.196785	1	-0.270787	1	0.913352
14	DDX5	-0.416096	3.96e-15	-0.325351	1	-0.701684	0.0663578	-0.224779	1	-0.555676	0.000764187	-0.230624	1	-0.458462	9.88e-12	0.181212
14	RPLP2	-0.417249	5.32e-13	-0.383279	1	-0.423269	0.81595	-0.533126	1.33e-09	-0.593557	9.12e-08	-0.346375	1	-0.223888	1	0.00591432
14	RPS28	-0.426219	7.03e-16	-0.333696	1	-0.512025	0.0305755	-0.601263	1.75e-12	-0.713902	1.32e-10	-0.212043	1	-0.184383	1	0.0320418
14	RPL19	-0.428342	2.09e-17	-0.312806	1	-0.500772	0.00618587	-0.586048	5.21e-14	-0.689993	5.53e-12	-0.269649	1	-0.210785	1	0.0133821
14	TAGLN2	-0.430771	9.68e-09	0.105368	1	-0.81086	0.563972	-0.439834	0.00201207	-0.844431	2.41e-05	-0.170162	1	-0.424711	0.00176714	0.41964
14	RPS23	-0.435535	3.58e-17	-0.408405	0.653502	-0.457453	0.603541	-0.63602	8.91e-14	-0.718608	9.22e-12	-0.231158	1	-0.161563	1	0.077235
14	RPS27A	-0.438028	6.75e-19	-0.35841	0.18544	-0.559312	0.000743473	-0.508496	2.28e-11	-0.748232	1.68e-15	-0.211601	1	-0.242114	1	0.0199281
14	GIMAP7	-0.442314	6.19e-16	-0.368167	1	-0.739761	0.013144	-0.499248	1.87e-08	-0.529084	0.000197344	-0.11057	1	-0.407053	1.54e-12	0.354462
14	LITAF	-0.44593	2.88e-16	-0.275582	1	-0.781628	0.00268356	-0.634966	7.18e-13	-0.426703	0.0434653	-0.110655	1	-0.446047	3.69e-09	0.409577
14	RPL39	-0.446852	2.9e-16	-0.354525	1	-0.424694	1	-0.566954	2.07e-10	-0.8294	7.22e-13	-0.297191	1	-0.208351	1	0.0192063
14	RPL34	-0.452212	2.3e-16	-0.497755	0.0248697	-0.428017	1	-0.612829	5.72e-13	-0.727091	2.26e-11	-0.264713	1	-0.182868	1	0.0304995
14	SYNE2	-0.457814	2.04e-13	-0.186395	1	-0.570346	1	-0.645434	8.05e-08	-0.562682	9.2e-05	-0.215718	1	-0.566309	5.08e-10	0.139937
14	EEF1A1	-0.462326	1.31e-14	-0.351618	1	-0.646219	2.14e-05	-0.53033	3.27e-11	-0.57408	5.95e-10	-0.277034	1	-0.394675	0.00230344	0.00216171
14	MT-ND2	-0.475334	3.43e-21	-0.300561	1	-0.71072	0.143014	-0.484789	1.48e-05	-0.387551	1	-0.368206	1	-0.600179	8.54e-18	0.0370152
14	ZFP36	-0.486164	1.98e-09	-0.750571	1	-1.4379	0.0224872	-0.576907	0.000737851	0.668498	0.00342461	-0.376864	1	-0.443245	4.92e-06	0.150183
14	FOS	-0.493195	2.4e-08	-1.0767	1	-1.79767	0.017882	-0.145227	1	0.938255	5.97e-05	-0.679404	1	-0.198421	1	0.497616
14	RPL10	-0.493314	4.83e-21	-0.353024	0.243549	-0.547512	0.00130709	-0.658041	1.2e-17	-0.731445	8.46e-17	-0.386213	1	-0.283651	1	0.000113315
14	RPL5	-0.506074	2.33e-14	-0.242203	1	-0.881516	5.14e-05	-0.623523	5.81e-11	-0.579074	0.00180231	-0.364812	1	-0.345316	0.129688	0.0568656
14	FTH1	-0.530417	1.64e-15	-0.19798	1	-1.17801	7.85e-05	-1.16084	4.09e-12	-0.24076	1	-0.139682	1	-0.265233	1	0.448614
14	RPL13	-0.531505	2.81e-17	-0.552494	0.00149957	-0.5674	0.0075096	-0.606449	1.62e-13	-0.789556	7.01e-14	-0.355249	1	-0.317883	1	0.000453035
14	CST7	-0.539695	2.2e-09	-0.604169	1	-1.09434	0.0210068	-0.163774	1	-0.859096	5.49e-06	-0.138155	1	-0.378634	1	0.626348
14	RPL14	-0.545115	5.49e-18	-0.29929	1	-0.783739	1.3e-06	-0.624036	1.37e-14	-0.708872	1.54e-11	-0.424834	1	-0.429916	3.18e-05	0.00151304
14	RPL30	-0.548075	1.76e-20	-0.507446	0.00643159	-0.63819	0.000283918	-0.670865	8.3e-17	-0.86932	4.39e-17	-0.287248	1	-0.315382	0.55533	0.00528895
14	ZFP36L2	-0.555231	1.07e-25	-0.57087	0.915593	-0.607944	1	-0.904361	2.66e-22	-0.256884	1	-0.415683	1	-0.575647	1.11e-13	0.030226
14	MALAT1	-0.578481	1.92e-17	-0.763234	1	-0.322511	1	-0.867038	4.77e-11	-0.462067	1	-0.24058	1	-0.815456	4.77e-14	0.719504
14	RPS14	-0.585637	3.24e-22	-0.490943	0.0468459	-0.769355	6.32e-07	-0.646817	1.1e-13	-0.938306	8.07e-19	-0.396385	1	-0.272014	1	0.000379284
14	RPL3	-0.595776	3.27e-19	-0.548828	0.100792	-0.611741	0.0198866	-0.79084	8.14e-16	-0.886083	5.92e-14	-0.332914	1	-0.404249	0.0216837	0.0130533
14	AHNAK	-0.60155	2.12e-27	-0.227644	1	-0.407474	1	-0.773319	2.14e-08	-0.859914	0.00155204	-0.404233	1	-0.936714	5.28e-24	0.149224
14	RPS12	-0.602571	6.55e-17	-0.596984	0.00110565	-0.618391	0.00256152	-0.668112	3.3e-13	-0.827501	1.63e-13	-0.373838	1	-0.5306	0.00363629	0.000207044
14	RPS3A	-0.603376	1.69e-20	-0.394354	1	-0.936208	6.94e-08	-0.704277	6.31e-15	-0.949226	4.22e-17	-0.320964	1	-0.31523	1	0.00131099
14	EEF1B2	-0.605931	2.69e-15	-0.258769	1	-0.920497	2.31e-05	-0.728804	6.71e-12	-0.834031	2.76e-09	-0.372969	1	-0.520517	2.24e-06	0.0576733
14	RPS8	-0.6084	1.26e-22	-0.31205	1	-0.808063	2.12e-05	-0.843551	3.15e-19	-0.8683	3.03e-12	-0.358224	1	-0.460213	0.00411736	0.0035125
14	MT-ND3	-0.61804	1.45e-47	-0.271094	1	-1.04736	7.38e-05	-0.679102	3.24e-16	-0.332676	1	-0.31296	1	-1.06505	3.62e-44	0.0216229
14	RPS3	-0.624185	2.44e-24	-0.489162	0.00551609	-0.823593	1.39e-08	-0.826467	6.09e-21	-0.962976	4.54e-19	-0.255737	1	-0.387176	0.0112906	0.0314284
14	CXCR4	-0.687047	6.35e-42	-0.602508	1	-1.50236	1.42e-05	-1.5109	1.58e-38	0.295088	1	-0.343906	1	-0.457697	3.5e-10	0.2686
14	TXNIP	-0.865867	2.11e-60	-0.721927	1	-1.35832	0.00837271	-0.28859	1	-1.05956	1.82e-11	-0.353547	1	-1.41326	5.26e-57	0.462181
14	IL7R	-0.916488	6.83e-30	-0.60207	1	-1.27661	0.00933873	-1.33968	4.3e-20	-0.636929	1	-0.538615	1	-1.10503	1.7e-26	0.0609763
14	ANXA1	-0.918993	2.54e-22	-0.653835	1	-1.36994	0.00245153	-0.923246	4.94e-13	-1.13264	2.31e-06	-0.571973	1	-0.862326	6.33e-19	0.00491149
14	GZMK	-1.12671	7.2e-21	-1.33743	3.43e-05	-1.4593	0.00390526	-1.30443	1.79e-17	-1.41111	3.82e-07	-0.411629	1	-0.836369	3.03e-11	0.332435
15	CCL4	3.36381	2.54e-123	3.20975	6.33e-120	2.97749	2.27e-40	4.36702	1.94e-76	3.89051	6.38e-82	2.13984	9.56e-28	3.59823	2.5e-44	6.39e-32
15	CCL4L2	2.31526	2.55e-164	3.14344	6.36e-161	0.776435	2.6e-14	3.73442	2.11e-42	2.66289	1.71e-88	1.44527	3.61e-13	2.12912	1.5e-12	1.01e-16
15	DNAJB1	0.833027	4.94e-10	0.274021	0.252106	0.638851	0.00246728	1.3283	0.000704213	0.614983	1	0.373293	1	1.76872	1.23e-06	0.377004
15	CD69	0.725971	1.11e-48	1.27905	2.76e-45	0.501291	1	0.90853	1.31e-08	0.652516	4.25e-08	0.378902	1	0.635537	1	0.0918563
15	NR4A2	0.684336	1.57e-40	0.765616	2.18e-32	0.694534	3.43e-05	0.344593	1	1.09337	3.92e-37	0.256493	1	0.951408	3.14e-10	0.455946
15	DUSP1	0.549336	2.06e-22	0.65112	5.14e-19	0.412383	0.0783488	1.13853	4.47e-08	0.479124	0.000158596	-0.211132	1	0.825991	1	0.378991
15	ZFP36L1	0.543724	3.26e-12	0.411146	0.00999564	0.125422	1	1.05709	8.13e-09	0.484057	4.65e-05	0.386921	1	0.797709	0.106386	0.13285
15	HSPA8	0.540714	1.21e-06	0.231418	1	0.469217	1	1.06004	0.00302663	0.104459	1	0.212408	1	1.16674	0.175254	0.312612
15	GADD45B	0.520511	1.13e-10	0.364474	1.3e-05	0.759265	0.19702	0.740653	1	0.643894	2.82e-07	0.103924	1	0.510858	1	0.333623
15	KLF6	0.513389	6.5e-34	0.978876	1.62e-30	0.335299	1	0.71437	3.39e-06	0.428198	1	0.222366	1	0.401226	1	0.744657
15	DUSP2	0.508721	6.77e-24	0.820557	1.69e-20	0.753479	4.93e-07	0.406597	1	0.293235	6.83e-06	0.191257	1	0.587199	1	0.0299833
15	DNAJA1	0.466785	6.41e-15	0.525849	1.6e-11	0.519214	0.0608451	0.317232	1	0.340569	1	0.308109	1	0.789738	4.01e-06	0.0778923
15	TNF	0.4576	5.83e-20	0.244931	6.73e-09	0.15219	1	0.81714	2.57e-11	0.857619	1.45e-16	0.288885	0.167979	0.384837	1	0.1148
15	CXCR4	0.435095	2.97e-22	0.748391	7.39e-19	0.711647	0.503325	-0.735135	7.28e-05	0.712836	5.45e-08	0.434067	1	0.738764	1	0.43122
15	UBC	0.435075	5.03e-07	0.176976	1	0.425007	1	0.885042	0.00125287	0.183342	1	0.145066	1	0.795016	0.0519704	0.414743
15	H3F3B	0.414811	1.73e-24	0.703054	4.32e-21	0.655732	0.000859662	0.420835	0.738315	0.350223	0.0448634	0.217598	1	0.141422	1	0.292049
15	GZMA	0.389872	2.73e-11	0.15526	1	0.381895	1	0.667581	6.8e-08	0.473455	9.17e-05	0.123748	1	0.537291	1	0.414691
15	JUNB	0.377847	0.000238038	0.298071	0.593251	0.468071	1	0.384007	1	0.305654	1	0.229319	1	0.581959	1	0.0917871
15	CD74	0.367892	1.31e-07	0.29552	0.000326403	0.725052	0.00479602	0.323748	0.0213571	0.324288	1	0.252907	1	0.285838	1	0.0281443
15	FOSB	0.336197	4.78e-12	0.315433	1.46e-08	0.583809	1	0.220616	1	0.467416	1.19e-08	0.263309	1	0.166599	1	0.931611
15	UBB	0.317175	7.45e-10	0.373436	1.86e-06	0.380258	1	0.384246	1	0.284399	1	0.244523	1	0.23619	1	0.162383
15	SDCBP	0.241633	2.78e-14	0.43388	6.93e-11	0.132259	1	0.214838	1	0.248718	1	0.181389	1	0.238717	1	0.147133
15	PMAIP1	0.230772	0.00513281	0.102096	1	0.3663	1	0.153017	1	0.202933	1	0.201068	1	0.359216	1	0.128531
15	LYST	0.21564	2.3e-07	0.168207	1	0.191023	1	0.117645	1	0.14332	1	0.208797	1	0.464845	0.000574299	0.269457
15	BTG1	0.206734	0.000134024	0.122953	1	0.357876	1	-0.159799	1	0.390088	0.334005	0.249861	1	0.279425	1	0.109182
15	FABP5	0.192662	2.12e-05	0.107355	1	0.210608	1	0.196928	1	0.104772	1	0.163354	1	0.372953	0.0528503	0.716883
15	SELENOK	0.113622	0.00142678	0.189055	1	0.18133	1	-0.158144	1	0.105975	1	0.169393	1	0.194124	1	0.27007
15	TPI1	0.0101553	2.85e-06	-0.296983	0.00711229	0.105676	1	0.241877	1	-0.108538	1	-0.159748	1	0.278647	1	0.555913
15	IL2RG	-0.0134326	0.00701312	-0.125347	1	-0.22506	1	0.25721	1	-0.178451	1	-0.133758	1	0.32481	1	0.325817
15	HIST1H1E	-0.131548	0.027757	-0.119375	1	-0.225114	1	-0.281003	1	-0.198997	1	0.193151	1	-0.157948	1	0.286341
15	S100A6	-0.158993	0.00526805	-0.223822	1	-0.373907	1	0.106912	1	-0.393691	1	0.137699	1	-0.207148	1	0.467168
15	TMEM123	-0.198725	0.000246047	-0.162151	0.613212	-0.174066	1	-0.276086	1	-0.127132	1	-0.161955	1	-0.290959	1	0.246814
15	PRMT2	-0.211091	0.00023362	-0.142357	1	-0.177458	1	-0.180769	1	-0.165605	1	-0.108437	1	-0.49192	0.582237	0.270651
15	FLT3LG	-0.21424	0.00104659	-0.178266	1	-0.30757	1	-0.247435	1	-0.214843	1	-0.163378	1	-0.173948	1	0.105372
15	RACK1	-0.221925	1e-05	-0.112962	1	-0.151297	1	-0.415252	0.0249898	-0.315686	0.317639	0.120838	1	-0.457188	1	0.209535
15	LDHB	-0.229608	0.012666	-0.180447	1	-0.299922	1	-0.200682	1	-0.318226	1	-0.17157	1	-0.206804	1	0.351568
15	RPL32	-0.267872	2.92e-06	-0.114534	1	-0.322178	1	-0.478689	0.00728497	-0.205314	1	-0.120505	1	-0.366011	1	0.383587
15	RPS6	-0.282269	0.000507154	-0.112383	1	-0.30322	1	-0.379527	1	-0.216689	1	-0.305608	1	-0.376189	1	0.0896726
15	RPS3A	-0.28464	8.85e-08	-0.111572	1	-0.172498	1	-0.60114	0.000220475	-0.164721	1	-0.187975	1	-0.469934	1	0.153829
15	RPS8	-0.346956	6.38e-10	-0.135024	1	-0.187191	1	-0.735669	1.59e-06	-0.24638	1	-0.120318	1	-0.657155	1	0.24621
15	KLRB1	-0.352607	1.17e-07	-0.612433	0.000291865	-0.690555	1	-0.228211	1	-0.296674	1	-0.400275	1	0.112506	1	0.32957
15	RPL3	-0.381597	6.17e-11	-0.263041	0.0995381	-0.118712	1	-0.784468	1.54e-07	-0.123187	1	-0.180358	1	-0.819813	0.0444521	0.208298
15	S100A11	-0.398047	1.6e-09	-0.36837	0.00572895	-0.621898	0.315319	-0.234552	1	-0.773654	3.98e-06	-0.195115	1	-0.194691	1	0.428899
15	TXNIP	-0.628134	1.66e-14	-0.705813	4.14e-11	-0.960474	0.766174	-0.231498	1	-0.664926	0.00077792	-0.483208	1	-0.722882	0.0784183	0.384599
15	IL7R	-0.968254	3.2e-17	-1.01129	7.97e-14	-0.975941	0.0281318	-1.45558	2.53e-12	-0.699353	0.00311859	-0.75918	1	-0.908189	1	0.00124487
16	FOS	1.63568	3.87e-39	1.21647	1.87e-24	1.00044	3.33e-09	1.82646	2.27e-24	2.07065	9.64e-36	1.97773	4.46e-05	1.72233	2.76e-09	2.98e-09
16	ANXA1	1.59467	2.28e-35	1.79198	5.68e-32	1.93744	1.75e-26	1.42683	6.39e-14	0.86169	3.74e-08	1.93699	8.52e-07	1.6131	3.21e-10	5.7e-11
16	LMNA	1.5305	4.48e-43	1.56386	5.25e-34	1.81792	1.12e-39	1.51182	2.23e-18	1.14868	6.88e-16	1.49808	1.29e-06	1.64265	1.5e-10	8.61e-11
16	FTH1	1.30555	1.19e-29	1.57353	2.97e-26	1.27953	1.63e-17	0.953815	0.000342291	1.48915	5.9e-14	0.98387	0.104887	1.55342	1.47e-05	7.01e-06
16	GPR183	1.2378	5.71e-31	1.1391	1.84e-20	1.09095	1.22e-17	1.01881	1.76e-10	1.23039	1.42e-27	1.8776	2.55e-06	1.06995	1.52e-08	1.71e-10
16	ZFP36	1.22047	4.5e-26	1.3251	1.12e-22	0.645398	0.000231512	1.14021	1.84e-10	1.46482	8.91e-19	1.26034	1	1.48698	0.000143458	0.000997302
16	RGCC	1.1046	3.67e-25	1.17235	9.14e-22	0.939715	8.07e-19	1.1446	9.04e-11	0.520027	3.81e-12	1.76234	0.000166349	1.08857	8.8e-10	1.11e-08
16	IL7R	1.071	1.15e-33	1.45258	2.86e-30	0.512815	0.00520034	0.965242	2.22e-09	1.38204	1.87e-17	0.741266	1	1.37209	7.56e-07	0.0003621
16	TSC22D3	1.06534	6.36e-29	1.43238	1.59e-25	0.62254	6.33e-05	0.96985	5.68e-08	1.15157	3.52e-17	0.85224	1	1.36345	1.29e-08	0.000837777
16	CXCR4	1.01828	1.39e-23	1.00908	3.43e-17	0.550613	0.00142664	0.526399	0.013938	1.50188	3.45e-20	1.11813	0.0814602	1.40357	0.00129621	5.45e-06
16	CREM	0.860315	2.06e-24	0.818181	5.54e-16	1.01785	1.64e-17	0.564991	0.0344249	1.12475	5.12e-21	0.996856	0.00213702	0.639262	0.116624	7.8e-06
16	KLF6	0.85929	7.78e-12	0.805169	1.94e-08	0.501208	0.00319085	0.845609	0.0347351	0.58724	0.000223193	1.44567	2.2e-05	0.970845	0.00387647	2.32e-06
16	FOSB	0.832352	9.97e-34	0.677955	1.32e-14	0.852824	3.18e-14	0.914078	3.9e-17	0.931631	2.48e-30	1.11228	0.00229697	0.505344	0.000615903	1.54e-07
16	VIM	0.823532	3.02e-19	1.13099	7.53e-16	1.06444	4.21e-09	0.807896	4.51e-05	0.670562	0.000748748	0.46673	1	0.800577	1	0.0194381
16	TNFAIP3	0.80579	3.06e-19	0.866034	3.24e-11	0.725894	6.64e-07	0.405135	1	1.05726	7.63e-16	1.2505	1	0.529915	1	0.0014605
16	YPEL5	0.738951	1.14e-14	0.709999	2.84e-11	0.789481	3.79e-08	0.541164	0.0708254	0.534367	2.66e-05	1.16386	0.000321574	0.694834	0.000247312	4.74e-06
16	SRGN	0.735318	1.22e-15	0.588343	5.99e-09	0.975917	3.03e-12	0.14933	1	0.89818	1.06e-10	1.0788	0.00248599	0.721339	1	0.0630823
16	MYADM	0.723723	1.03e-25	0.51558	1.54e-08	0.791298	3.92e-09	0.800087	5.04e-15	0.40791	0.0630683	0.667309	0.103488	1.16015	2.57e-22	6.92e-06
16	EZR	0.637586	5.91e-16	0.924796	1.47e-12	0.70036	1.24e-05	0.329057	1	0.509119	0.011175	0.733475	1	0.628712	1	0.0217607
16	RPLP1	0.630658	1.18e-14	0.504546	2.94e-11	0.696048	1.01e-10	0.648634	1.18e-05	0.552978	1.61e-08	0.438164	1	0.943581	6.48e-05	0.00148006
16	SLC2A3	0.625715	4.61e-16	0.676889	1.15e-12	0.616599	0.000151518	0.543	1	0.466711	0.00818362	1.23152	0.00155738	0.219574	1	0.094918
16	TOB1	0.609401	1.73e-18	0.638662	4.31e-15	0.311485	1	0.242373	1	0.974129	2.65e-10	0.349885	1	1.13987	0.145025	0.214133
16	TPT1	0.587459	1.63e-15	0.564332	4.07e-12	0.558119	6.11e-08	0.687012	6.86e-08	0.485566	0.000364465	0.323822	1	0.905901	2.12e-05	0.00512034
16	RPLP0	0.574501	2.61e-14	0.64989	6.5e-11	0.666477	8.77e-07	0.653492	0.000162373	0.374782	0.050317	0.195999	1	0.906363	0.000747699	0.265514
16	EIF1	0.571282	3.69e-18	0.717381	9.19e-15	0.473503	0.0119889	0.421062	0.117335	0.411707	0.00841169	0.79451	1	0.60953	1	0.000505865
16	RPS18	0.565125	2.44e-11	0.46022	6.08e-08	0.482537	1.9e-07	0.694682	6.88e-07	0.472518	1.14e-05	0.429054	1	0.85174	0.00579014	0.0127845
16	RPS12	0.556262	5.43e-17	0.538394	1.35e-13	0.510701	9.88e-08	0.633676	1.85e-06	0.50416	6.47e-06	0.197683	1	0.952959	7.38e-05	0.0527063
16	CCR7	0.543267	2.46e-18	0.494464	6.14e-15	0.507274	6.39e-06	0.416125	1	0.27224	1	0.819255	1	0.750247	0.126566	0.00416678
16	RPS16	0.538769	1.79e-13	0.420822	3.3e-05	0.622989	4.46e-10	0.538888	0.00196167	0.36329	0.0456086	0.505089	1	0.781535	0.000636274	0.000728365
16	MCL1	0.533329	6.63e-10	0.533593	1.65e-06	0.257523	1	0.49814	0.298344	0.357477	0.353725	1.08577	0.00201354	0.467471	0.604308	0.00335894
16	RPL13	0.532407	9.43e-14	0.51941	2.35e-10	0.45291	1.87e-07	0.540769	4.88e-05	0.418295	2.99e-05	0.43879	1	0.824265	0.00273872	6.94e-05
16	RPL34	0.531226	2.12e-16	0.531468	5.28e-13	0.457782	1.34e-05	0.69332	1.98e-09	0.508058	1.64e-07	0.18169	1	0.815037	0.000853615	0.1437
16	RPL32	0.530306	1.61e-17	0.561773	4.02e-14	0.502369	8.9e-09	0.617664	9.19e-07	0.420406	0.000293959	0.256198	1	0.823423	0.0011211	0.00925875
16	RPS5	0.514629	8.58e-09	0.385194	0.00179486	0.452527	0.00048676	0.643661	2.14e-05	0.312077	0.293278	0.488476	1	0.805841	0.0417114	0.00112484
16	RPS13	0.512586	7.5e-10	0.43679	5.86e-06	0.426604	0.00169435	0.657119	1.87e-06	0.388239	0.0288617	0.292432	1	0.874331	0.00647237	0.0268088
16	RPL39	0.50715	1.11e-16	0.555608	2.77e-13	0.453091	1.64e-07	0.506544	0.0143669	0.402736	0.000370738	0.304185	1	0.820736	0.000410035	0.00694482
16	RPS8	0.505951	5.78e-10	0.442525	1.44e-06	0.474223	2.76e-05	0.588804	5.72e-05	0.372297	0.00169218	0.467363	1	0.690492	0.144178	0.000279925
16	RPS6	0.504499	4.8e-14	0.524634	1.2e-10	0.439111	0.00476243	0.498907	0.0017995	0.398822	0.00126664	0.4573	1	0.708218	0.291394	0.00109479
16	PABPC1	0.498808	2.79e-08	0.373078	0.00458989	0.62262	6.96e-05	0.554314	0.0663325	0.432189	0.37545	0.517912	1	0.492733	1	0.00408799
16	EEF1B2	0.497978	1.28e-07	0.527281	0.000319879	0.425701	0.000916568	0.558176	0.00529934	0.366701	0.751979	0.481017	1	0.628994	0.788963	0.00698934
16	H3F3B	0.491186	1.57e-07	0.463016	0.00039172	0.498744	0.264922	0.537306	0.260135	0.460597	0.0173103	0.526317	1	0.461133	1	0.109341
16	TUBA1A	0.488653	2.85e-10	0.5042	7.11e-07	0.376979	1	0.363632	1	0.472378	0.156488	0.983305	0.12782	0.231421	1	0.0142571
16	ZNF331	0.484256	1.2e-15	0.313699	0.0421805	0.426832	0.00494724	0.414999	1	0.635326	3e-12	0.822462	0.125747	0.292219	1	0.0235295
16	RPS28	0.480258	1.64e-12	0.447914	4.08e-09	0.384103	3.44e-05	0.613558	1.66e-06	0.389044	0.000185775	0.406752	1	0.640179	0.21436	0.000973353
16	RPS3A	0.473183	3.6e-13	0.487691	8.96e-10	0.406579	0.00044711	0.579189	0.000984849	0.333382	0.0315818	0.327899	1	0.704358	0.286513	0.00301442
16	RPL9	0.462441	5.46e-09	0.419141	1.36e-05	0.467056	0.000156543	0.482727	0.0534173	0.4065	0.000453783	0.382857	1	0.616363	1	0.00702998
16	RPL41	0.458958	2.33e-15	0.443442	5.81e-12	0.400043	2.32e-09	0.51997	3.86e-08	0.383426	9.93e-06	0.199726	1	0.807139	8.96e-06	0.0307843
16	RPS27A	0.447509	2.57e-14	0.462957	6.42e-11	0.369309	4.05e-06	0.554339	7.34e-06	0.357657	0.000408381	0.275061	1	0.665734	0.016263	0.0243725
16	RPL18A	0.444656	2.14e-10	0.442717	5.33e-07	0.462996	8.53e-07	0.521305	0.000175176	0.487525	5.24e-06	0.162826	1	0.590569	1	0.130018
16	RPLP2	0.443441	3.18e-08	0.272023	0.182083	0.268141	0.460639	0.569343	7.93e-05	0.256025	1	0.52466	1	0.770451	0.000328568	0.000627381
16	NR4A2	0.440185	1.32e-10	0.355832	0.00122763	0.326165	1	0.49465	0.669515	0.534152	3.29e-07	0.420823	1	0.509486	1	0.0151839
16	EEF1A1	0.438794	6.2e-13	0.454108	1.55e-09	0.431862	7.18e-07	0.56645	1.65e-05	0.327833	4.27e-05	0.153996	1	0.698516	0.217562	0.154162
16	RPL19	0.438183	1.74e-13	0.43789	4.34e-10	0.321132	0.00313655	0.53937	2.32e-05	0.390441	9.35e-05	0.199228	1	0.741036	0.00123858	0.0616704
16	TENT5C	0.433066	8.53e-12	0.261228	0.145289	0.500512	0.000153866	0.316766	1	0.628683	2.13e-08	0.395111	1	0.496099	0.0382675	0.00375913
16	RPL30	0.431659	1.99e-13	0.445521	4.95e-10	0.303858	0.00330482	0.572933	2.45e-06	0.406814	0.000211941	0.196577	1	0.66425	0.0185222	0.0513986
16	NFKBIA	0.426283	9.42e-07	0.428235	0.00234833	0.255614	1	0.509482	0.00929873	0.469843	0.0563094	0.162372	1	0.732148	0.021425	0.841311
16	RPL29	0.426095	1.31e-09	0.366045	0.00155224	0.403343	0.00171725	0.567937	3.26e-06	0.389419	0.000264578	0.134589	1	0.695237	0.0147002	0.280696
16	PTGER4	0.424559	3.27e-12	0.297503	0.256323	0.372956	0.000959362	0.466621	0.0151634	0.531288	8.14e-09	0.651351	0.00715649	0.227636	1	0.0244298
16	RPL21	0.419102	2.53e-07	0.270043	1	0.363069	0.432168	0.540111	0.00063013	0.26285	1	0.481534	1	0.597004	0.556546	0.000366646
16	EEF1G	0.418173	1.02e-06	0.326329	0.793788	0.406374	0.255129	0.562017	0.00254029	0.391955	0.0444013	0.249559	1	0.572802	0.581275	0.0660778
16	RPS25	0.417591	2.21e-08	0.41377	5.52e-05	0.392346	0.000127968	0.503759	0.000296395	0.360232	0.0209089	0.154425	1	0.681015	0.106698	0.221798
16	RPL37	0.414784	3.39e-08	0.304974	0.0885693	0.327662	0.0272386	0.538104	8.44e-05	0.334169	0.0205618	0.245276	1	0.738517	0.00189556	0.0137615
16	RPL36	0.413999	2.65e-10	0.480222	6.61e-07	0.296199	0.932691	0.365157	1	0.421971	0.0039685	0.211372	1	0.709073	0.0115366	0.0484962
16	RPS21	0.412995	1.65e-12	0.439264	4.12e-09	0.375982	0.00184692	0.509208	0.000737457	0.349155	0.034481	0.219812	1	0.584549	0.740281	0.0493669
16	RPL28	0.410787	4.76e-10	0.252265	0.0118266	0.33487	0.000243053	0.423415	0.00391686	0.39342	1.19e-06	0.300087	1	0.760666	0.000439366	0.00298378
16	RPS2	0.408879	1.16e-06	0.282381	0.769411	0.347736	0.367534	0.469566	1	0.404206	0.0235785	0.243419	1	0.705966	0.00289026	0.116901
16	RPS14	0.405528	1.37e-10	0.420609	3.42e-07	0.360565	0.00270238	0.528758	0.00106196	0.260236	1	0.311522	1	0.551475	1	0.0142633
16	RPS4X	0.404492	4.32e-08	0.358719	0.0011497	0.341092	0.0013068	0.540365	0.000107776	0.301393	0.0494635	0.249644	1	0.63574	0.121523	0.0182468
16	RPL3	0.398654	7.87e-06	0.339882	0.118152	0.338359	0.1328	0.534702	0.0196199	0.310235	1	0.325972	1	0.542775	1	0.0295783
16	TUBB4B	0.397998	2.46e-19	0.61916	6.13e-16	0.321725	0.0735489	0.41085	0.000107656	0.337124	0.657914	0.358722	1	0.34041	0.211038	0.00750597
16	RPL10	0.397872	5.85e-09	0.320851	1.46e-05	0.356137	7.21e-05	0.53598	5.96e-05	0.319099	0.00289012	0.145668	1	0.7095	0.0147842	0.160495
16	RPS9	0.396051	5.96e-07	0.185317	1	0.335018	0.0479388	0.523465	0.00148634	0.25258	1	0.350508	1	0.729418	0.00853052	0.0485427
16	CSRNP1	0.390906	1.83e-16	0.315213	1.3e-07	0.277257	0.0095881	0.582767	4.57e-13	0.394915	3.57e-09	0.485427	1	0.289856	0.435603	7.88e-05
16	RPL36A	0.387677	7.65e-06	0.369868	0.0352489	0.413982	0.019073	0.431314	1	0.284916	1	0.276417	1	0.549564	1	0.119434
16	RPL35A	0.382307	4.16e-07	0.318506	0.00103633	0.328661	0.0138938	0.369216	0.284199	0.303818	1	0.275387	1	0.698255	0.00425325	0.0105407
16	RPS29	0.381507	8.33e-05	0.138458	1	0.211796	1	0.399827	0.799141	0.299653	1	0.622044	0.207579	0.617262	0.3761	0.0319218
16	RPL22	0.375407	5.39e-08	0.447978	0.000134227	0.339038	1	0.470021	0.00455097	0.257502	1	0.171511	1	0.566393	0.813805	0.232847
16	PTMA	0.375282	1.09e-08	0.395185	2.72e-05	0.334069	1	0.38125	1	0.341692	0.189624	0.384764	1	0.414729	1	0.00971213
16	RPS19	0.370833	5.49e-06	0.159885	1	0.301748	1	0.383636	1	0.292904	0.550744	0.398079	1	0.688748	0.0136708	0.0231113
16	RPS3	0.363589	1.01e-08	0.365297	2.51e-05	0.223634	1	0.512394	0.000817522	0.300659	0.248496	0.259891	1	0.519659	1	0.0464745
16	RPL10A	0.359209	7.15e-06	0.273563	1	0.375938	0.017821	0.492831	0.0180827	0.259045	1	0.200376	1	0.553502	1	0.208594
16	SNHG29	0.35892	4.85e-06	0.277784	1	0.439928	0.0120874	0.292499	1	0.2766	1	0.56625	0.266798	0.300459	1	0.00839245
16	RPL8	0.357149	3.34e-08	0.39075	0.000618554	0.408231	8.33e-05	0.412458	1	0.379186	0.0164579	-0.104536	1	0.656803	0.258336	0.445487
16	RPL38	0.355712	2.11e-08	0.464809	5.27e-05	0.146242	1	0.415328	0.173712	0.410646	0.0366547	0.193381	1	0.503864	1	0.175443
16	RPL17	0.340622	0.000236309	0.287061	1	0.234046	1	0.412686	0.58894	0.290181	1	0.332098	1	0.487658	1	0.0108258
16	RPS27	0.34045	7.39e-06	0.265401	0.0184175	0.224692	1	0.362866	1	0.22743	1	0.365371	1	0.596943	0.281657	0.00205628
16	CYTIP	0.337414	3.15e-06	0.302002	1	0.182382	1	0.168389	1	0.427581	0.00786067	0.314346	1	0.629784	0.1364	0.213529
16	RPSA	0.335574	6.04e-08	0.195211	1	0.345013	1	0.614195	0.00015052	0.232456	1	0.144024	1	0.482548	1	0.324711
16	SDCBP	0.334076	6.11e-06	0.387362	0.0152162	0.35279	0.0183149	0.247298	1	0.211311	1	0.30597	1	0.499729	0.0275062	0.00239688
16	SELENOK	0.327278	5.39e-09	0.44219	0.000653685	0.323905	1	0.303461	1	0.432393	1.34e-05	0.271691	1	0.190031	1	0.574545
16	RPL37A	0.320582	9.03e-06	0.123187	1	0.330895	0.139111	0.322811	1	0.222577	1	0.27685	1	0.647173	0.0225105	0.041831
16	SARAF	0.316149	8.24e-05	0.216581	1	0.373098	0.205405	0.233846	1	0.353833	0.597249	0.193872	1	0.525664	1	0.195858
16	PER1	0.315684	2.42e-17	0.30532	1.48e-11	0.215024	0.00450665	0.233178	1	0.387528	6.02e-14	0.332128	0.0968969	0.420926	3.62e-06	0.000403162
16	FXYD5	0.314005	1.33e-05	0.201224	1	0.303486	1	0.276138	1	0.419866	0.0332098	0.222158	1	0.461158	1	0.138787
16	CRIP1	0.295758	1.61e-07	0.265937	1	0.522967	0.000801898	0.715263	0.000400521	-0.25367	1	0.26384	1	0.260212	1	0.765049
16	RPL35	0.285507	0.000598332	0.298211	1	0.29222	1	0.351927	1	0.106386	1	0.167472	1	0.496828	1	0.323889
16	RPL23A	0.268147	0.00648609	0.114161	1	0.251858	1	0.231247	1	0.117855	1	0.441624	1	0.452137	1	0.0956313
16	TAGAP	0.267399	0.00364236	0.214366	1	0.122284	1	0.382727	1	0.236573	1	0.15451	1	0.493935	1	0.377253
16	RPL7	0.247114	0.00166676	0.17302	1	0.254543	1	0.210042	1	0.15915	1	0.226885	1	0.459047	1	0.123161
16	ATP2B1	0.240548	1.26e-05	0.27585	1	0.310521	0.0313626	0.100554	1	0.159837	1	0.465474	0.0595242	0.131052	1	0.165218
16	HSP90AB1	0.23617	6.98e-05	0.332493	0.174046	0.190767	1	0.26753	1	0.180342	1	0.116792	1	0.329097	1	0.707506
16	TOMM7	0.228667	0.0069292	0.210093	1	0.263551	1	0.302972	1	0.179	1	0.183473	1	0.232913	1	0.143404
16	EEF2	0.211214	0.0238626	0.200646	1	0.300601	1	0.366566	1	0.245905	1	-0.112998	1	0.266567	1	0.739652
16	AQP3	0.19125	5.86e-06	0.168771	1	0.362139	0.0146032	0.151793	1	0.142941	1	0.200025	1	0.12183	1	0.253561
16	FAU	0.182208	0.00010497	0.219388	1	0.110974	1	0.348651	0.261598	0.242411	1	-0.237444	1	0.409266	1	0.120712
16	KDM6B	0.174834	0.000174466	0.132309	1	0.189364	0.708308	0.274054	0.434802	0.154408	1	0.15451	1	0.14436	1	0.275155
16	IVNS1ABP	0.174566	0.0390626	0.13678	1	0.123984	1	0.223093	1	0.150039	1	0.225213	1	0.18829	1	0.116763
16	DDIT4	0.16915	1.89e-09	0.211455	1	-0.164927	1	0.319573	1	0.737179	4.71e-06	0.160035	1	-0.248414	1	0.840291
16	RACK1	0.165928	0.00199147	0.126045	1	0.242322	1	0.287407	1	0.244286	1	-0.359561	1	0.455071	1	0.303216
16	RPS7	0.163144	0.00240795	0.148371	1	0.212968	1	0.306115	1	0.141939	1	-0.258813	1	0.428285	1	0.117727
16	TSPYL2	0.14592	0.00163126	0.118838	1	0.111781	1	-0.190246	1	0.384224	1	0.186219	1	0.264704	1	0.349016
16	NDFIP1	0.12599	0.0342436	0.157627	1	-0.130985	1	0.153661	1	0.106801	1	0.332432	1	0.136402	1	0.348886
16	S100A10	0.095018	1.3e-05	0.131064	1	0.264333	1	0.238013	1	-0.412297	1	-0.24437	1	0.593364	0.0322779	0.410384
16	RGS1	0.0276761	3.5e-05	0.200721	1	-0.11987	1	-0.35743	1	0.368905	0.087322	-0.205598	1	0.279329	1	0.554273
16	PARP1	-0.124886	0.0480624	-0.14599	1	-0.20736	1	-0.143092	1	-0.101473	1	0.130192	1	-0.281595	1	0.208306
16	S100A4	-0.147335	0.037362	0.148132	1	0.128958	1	0.153279	1	-0.217658	1	-0.744398	1	-0.352327	1	0.348702
16	BTN3A2	-0.163357	0.0263239	-0.101198	1	-0.190079	1	-0.106236	1	-0.181532	1	-0.199672	1	-0.201426	1	0.291212
16	HMGN1	-0.168936	0.0149953	-0.268911	1	-0.114714	1	-0.214148	1	-0.137167	1	-0.173142	1	-0.105537	1	0.436507
16	PDIA3	-0.17494	0.0489881	-0.215929	1	-0.127453	1	-0.115873	1	-0.112131	1	-0.253341	1	-0.224915	1	0.512723
16	ATP5IF1	-0.175566	2.65e-07	-0.485117	0.000660861	-0.120679	1	-0.214658	1	-0.263778	1	0.137101	1	-0.106264	1	0.474084
16	PTPN6	-0.176422	0.00551466	-0.212156	1	-0.115585	1	-0.132154	1	-0.181105	1	-0.232935	1	-0.184596	1	0.168032
16	LCP2	-0.184625	0.00453252	-0.215136	1	-0.300822	1	-0.192848	1	-0.232647	1	0.107231	1	-0.273528	1	0.204743
16	H3F3A	-0.188553	0.0364394	-0.11422	1	-0.201166	1	-0.284178	1	-0.184902	1	-0.237322	1	-0.10953	1	0.50881
16	ATP5MF	-0.202822	0.00911105	-0.138634	1	-0.230052	1	-0.116724	1	-0.253928	1	-0.317493	1	-0.160102	1	0.235419
16	IL16	-0.205269	0.000595775	-0.157181	1	-0.316589	1	-0.127195	1	-0.300043	1	-0.106151	1	-0.224457	1	0.545103
16	UBE2L6	-0.210404	0.000987006	-0.281221	1	-0.176796	1	-0.229614	1	-0.259749	1	-0.141195	1	-0.173847	1	0.332253
16	ATP5MC3	-0.210761	6.93e-06	-0.401605	0.0172702	-0.113602	1	-0.134841	1	-0.104194	1	-0.398744	1	-0.111579	1	0.557714
16	BSG	-0.212978	0.00732358	-0.140368	1	-0.209385	1	-0.297108	1	-0.196393	1	-0.15418	1	-0.280432	1	0.377484
16	PARK7	-0.215475	0.000306091	-0.344703	0.762876	-0.245749	1	-0.2289	1	-0.214542	1	-0.111881	1	-0.147074	1	0.553509
16	APOBEC3C	-0.217125	0.000362929	-0.277104	0.904555	-0.211407	1	-0.144171	1	-0.295907	1	-0.107964	1	-0.266197	1	0.507454
16	CFLAR	-0.218858	0.00955608	-0.10011	1	-0.245175	1	-0.206031	1	-0.170278	1	-0.254691	1	-0.336863	1	0.210914
16	CAPZB	-0.222251	0.0470516	-0.213091	1	-0.144518	1	-0.285538	1	-0.269853	1	-0.119972	1	-0.300533	1	0.607837
16	ARL6IP5	-0.224854	0.0228621	-0.106866	1	-0.285225	1	-0.189126	1	-0.180975	1	-0.282427	1	-0.304508	1	0.243177
16	ATP5ME	-0.225207	1.12e-05	-0.380705	0.0279356	-0.112004	1	-0.211142	1	-0.117043	1	-0.420336	1	-0.110011	1	0.176754
16	DRAP1	-0.226443	0.0164053	-0.258674	1	-0.210908	1	-0.181127	1	-0.260456	1	-0.104536	1	-0.342957	1	0.633348
16	BUB3	-0.229128	0.00194359	-0.222923	1	-0.289282	1	-0.145333	1	-0.255654	1	-0.145215	1	-0.316362	1	0.401534
16	ARF5	-0.230587	0.00876925	-0.186246	1	-0.271441	1	-0.208115	1	-0.189147	1	-0.254354	1	-0.274217	1	0.135081
16	PGAM1	-0.231046	0.00431786	-0.187588	1	-0.139058	1	-0.160055	1	-0.319643	1	-0.108996	1	-0.470936	1	0.752867
16	HNRNPA3	-0.236492	0.0112577	-0.282961	1	-0.278328	1	-0.180534	1	-0.137595	1	-0.232935	1	-0.306602	1	0.433934
16	ARPC5	-0.238296	0.00643405	-0.245344	1	-0.296277	1	-0.190044	1	-0.285911	1	-0.15653	1	-0.25567	1	0.533075
16	PRR13	-0.238388	0.000719984	-0.309888	1	-0.367297	1	-0.127483	1	-0.256507	1	-0.154818	1	-0.214336	1	0.381712
16	GNG5	-0.238506	0.000446953	-0.303173	1	-0.342987	1	-0.196149	1	-0.208842	1	-0.119435	1	-0.26045	1	0.62685
16	MYL12B	-0.239541	0.000860262	-0.226174	1	-0.380331	1	-0.146038	1	-0.279901	1	-0.218928	1	-0.185877	1	0.414537
16	CARD16	-0.242873	0.000124429	-0.327711	0.310093	-0.220471	1	-0.173434	1	-0.226324	1	-0.210845	1	-0.298453	1	0.120207
16	CD2	-0.243594	0.000789402	-0.298685	1	-0.243379	1	-0.153266	1	-0.444374	1	0.311333	1	-0.633194	1	0.194654
16	PSMB10	-0.245973	0.0184655	-0.258079	1	-0.228965	1	-0.264578	1	-0.256259	1	-0.274461	1	-0.193495	1	0.146871
16	CYTOR	-0.247138	0.00419455	-0.309977	1	-0.184964	1	-0.251384	1	-0.249262	1	-0.218477	1	-0.268762	1	0.209597
16	CMC1	-0.250443	0.000216637	-0.391386	0.539909	-0.431611	1	-0.108759	1	-0.203124	1	-0.175015	1	-0.192764	1	0.471922
16	ITGA4	-0.254029	0.00289922	-0.242215	1	-0.210304	1	-0.240591	1	-0.334632	1	-0.175163	1	-0.321266	1	0.520269
16	ACTG1	-0.25671	0.00290313	-0.328138	1	-0.389152	1	0.235626	1	0.164131	1	-0.837467	1	-0.385261	1	0.073383
16	MT2A	-0.257001	8.31e-08	-0.862384	0.000206984	-0.186547	1	-0.227327	1	0.387079	1	-0.310548	1	-0.342281	1	0.6131
16	CD247	-0.261641	0.00558661	-0.255621	1	-0.153746	1	-0.337979	1	-0.157425	1	-0.28193	1	-0.383144	1	0.113535
16	HLA-DQA1	-0.264062	8.5e-05	-0.368865	0.211938	-0.214636	1	-0.350618	1	-0.260277	1	-0.161312	1	-0.228663	1	0.188716
16	RESF1	-0.268363	0.00697801	-0.205665	1	-0.213829	1	-0.396149	1	-0.279209	1	0.118056	1	-0.633378	1	0.47495
16	LY6E	-0.26993	0.0189661	-0.214751	1	-0.125028	1	-0.33332	1	-0.343431	1	-0.349571	1	-0.253482	1	0.365604
16	C12orf75	-0.269991	2.63e-05	-0.323632	1	-0.40203	0.0656294	-0.129762	1	-0.258645	1	-0.19546	1	-0.310414	1	0.155228
16	CD3E	-0.274426	0.0147005	-0.249331	1	-0.259026	1	-0.231111	1	-0.263148	1	-0.216033	1	-0.427906	1	0.435756
16	HCLS1	-0.277758	0.00174005	-0.211537	1	-0.363819	1	-0.16493	1	-0.236762	1	-0.368403	1	-0.321098	1	0.150155
16	ANXA6	-0.287496	5.31e-05	-0.123015	1	-0.336884	1	-0.147323	1	-0.426792	0.132338	-0.355259	1	-0.335706	1	0.163159
16	LIMD2	-0.29073	0.000413038	-0.330464	1	-0.366982	1	-0.19668	1	-0.399837	1	-0.297244	1	-0.153173	1	0.360739
16	MT-CO1	-0.291615	0.0184035	-0.142949	1	-0.333747	1	-0.193828	1	-0.323922	1	-0.284868	1	-0.470374	1	0.330576
16	PSMB8	-0.293388	1.1e-06	-0.428777	0.00273006	-0.169324	1	-0.34228	1	-0.196404	1	-0.398438	1	-0.225104	1	0.0642967
16	SELPLG	-0.295086	0.000146568	-0.24922	1	-0.221555	1	-0.480916	0.365269	-0.378254	0.678874	-0.240365	1	-0.200205	1	0.184549
16	LITAF	-0.296402	3.16e-05	-0.170738	1	-0.383754	1	-0.218758	1	-0.461252	0.0788239	-0.375039	1	-0.168869	1	0.537092
16	JUN	-0.303848	0.00680517	-0.159708	1	-0.622539	1	-0.65512	1	-0.710444	1	0.646338	1	-0.321613	1	0.98254
16	B2M	-0.304384	1.22e-08	-0.285072	3.04e-05	-0.284909	0.000800539	-0.247513	1	-0.247741	0.0205194	-0.471158	0.654496	-0.289911	1	0.0107602
16	GBP5	-0.309827	0.000494266	-0.181214	1	-0.358932	1	-0.343934	1	-0.360133	1	-0.145295	1	-0.469456	1	0.406572
16	ANXA5	-0.318105	0.000334868	-0.273103	1	-0.36341	1	-0.226912	1	-0.384131	0.834609	-0.194053	1	-0.467018	1	0.422964
16	FLNA	-0.322651	0.000142876	-0.254935	1	-0.430025	0.356068	-0.213827	1	-0.333179	1	-0.297981	1	-0.405963	1	0.101286
16	CFL1	-0.327147	4.7e-06	-0.484466	0.011716	-0.252958	1	-0.119271	1	-0.333961	1	-0.39662	1	-0.375608	1	0.497089
16	HLA-B	-0.331631	4.25e-06	-0.28753	0.0137224	-0.335515	0.0106021	-0.364199	0.728506	-0.124942	1	-0.546619	1	-0.330981	1	0.0194151
16	COTL1	-0.331761	0.00142301	-0.328511	1	-0.166126	1	-0.160438	1	-0.212261	1	-0.825854	1	-0.297378	1	0.656882
16	RNF213	-0.33347	0.00192836	-0.191011	1	-0.241479	1	-0.433291	1	-0.125331	1	-0.21793	1	-0.791777	1	0.307253
16	HNRNPA2B1	-0.334299	0.000648228	-0.413605	1	-0.347971	1	-0.280034	1	-0.205747	1	-0.457821	1	-0.300614	1	0.0696971
16	ARPC3	-0.347658	7.75e-07	-0.508346	0.00193059	-0.273547	1	-0.250108	1	-0.310888	1	-0.574368	1	-0.168689	1	0.298584
16	PSMB9	-0.349227	1.52e-09	-0.603736	3.79e-06	-0.28457	1	-0.196384	1	-0.333454	1	-0.14393	1	-0.533288	1	0.657378
16	GIMAP4	-0.352578	7.91e-08	-0.486126	0.00448187	-0.388131	1	-0.224622	1	-0.588508	0.00019716	-0.279445	1	-0.148637	1	0.37126
16	PPP1CA	-0.353152	2.1e-08	-0.499661	5.22e-05	-0.335448	1	-0.314537	1	-0.288641	1	-0.241777	1	-0.438845	1	0.192073
16	EVL	-0.354557	1.11e-05	-0.346927	1	-0.297592	1	-0.210024	1	-0.309789	1	-0.191034	1	-0.771976	0.0275717	0.431139
16	HIST1H1E	-0.362265	0.00396567	-0.102165	1	-0.221258	1	-0.15575	1	-0.358419	1	-0.976414	1	-0.359583	1	0.250492
16	HLA-E	-0.362504	3.15e-06	-0.216399	1	-0.551646	0.00784691	-0.392841	1	-0.302495	1	-0.475072	1	-0.236572	1	0.0803448
16	SEPTIN7	-0.371994	4.13e-05	-0.415484	0.102822	-0.142883	1	-0.313754	1	-0.416496	0.315836	-0.342181	1	-0.601169	1	0.242292
16	ARPC2	-0.383933	5.9e-07	-0.51651	0.00147141	-0.452104	0.453251	-0.328437	1	-0.388405	1	-0.144739	1	-0.473401	1	0.619453
16	CD3D	-0.385474	1.41e-06	-0.51605	0.00352125	-0.277295	1	-0.291444	1	-0.349451	1	-0.549247	1	-0.32936	1	0.140511
16	LCP1	-0.385792	0.00493657	-0.365247	1	-0.304548	1	-0.357857	1	-0.118437	1	-0.514317	1	-0.654343	1	0.176562
16	IL2RG	-0.395377	2.21e-06	-0.360391	1	-0.301231	1	-0.276337	1	-0.538548	0.00551414	-0.207313	1	-0.688441	1	0.254127
16	APOBEC3G	-0.397002	1.68e-08	-0.584144	4.18e-05	-0.432727	0.0594961	-0.316617	1	-0.517569	0.0526988	-0.165625	1	-0.365332	1	0.336225
16	ITGB2	-0.402591	6.14e-07	-0.327832	1	-0.283866	1	-0.412952	1	-0.584653	0.00152903	-0.376694	1	-0.429547	1	0.117361
16	CD3G	-0.409578	5.98e-05	-0.240494	1	-0.46514	0.148909	-0.408832	1	-0.26023	1	-0.584773	1	-0.497997	1	0.011966
16	CAP1	-0.423653	7.71e-05	-0.32566	1	-0.267457	1	-0.275062	1	-0.412769	0.1921	-0.603096	1	-0.657875	0.230625	0.0144585
16	GZMM	-0.450396	2.23e-07	-0.508819	0.0025587	-0.598771	0.000918665	-0.352032	1	-0.548624	0.000554573	-0.356369	1	-0.337761	1	0.112553
16	HLA-C	-0.460918	2.89e-12	-0.542642	7.2e-09	-0.536709	3.75e-05	-0.317488	1	-0.353831	0.00685004	-0.540993	1	-0.473842	1	0.00373898
16	HCST	-0.493223	1.83e-11	-0.815747	4.55e-08	-0.417999	1	-0.387748	1	-0.33943	1	-0.561424	1	-0.436992	1	0.0447366
16	HLA-A	-0.494249	1.03e-11	-0.635632	2.58e-08	-0.430901	0.0109419	-0.538109	0.00484185	-0.385915	0.00345283	-0.510736	1	-0.4642	1	0.00649648
16	KLRK1	-0.496809	1.06e-09	-0.637555	2.64e-06	-0.677655	4.06e-05	-0.326657	1	-0.582508	0.00232926	-0.231241	1	-0.525234	1	0.300518
16	HMGB1	-0.520602	1.26e-06	-0.542743	0.00314932	-0.476941	0.213471	-0.470195	1	-0.399826	1	-0.628079	1	-0.605831	1	0.00908833
16	HLA-DRA	-0.533617	3.61e-10	-0.937316	9e-07	-0.37027	1	-0.70779	0.487144	-0.549699	1	-0.25199	1	-0.384639	1	0.129393
16	HLA-DRB5	-0.53364	4.83e-13	-1.0041	1.2e-09	-0.319495	1	-0.76865	0.418041	-0.613985	0.146872	-0.290677	1	-0.204938	1	0.187112
16	CD8B	-0.548125	5.58e-09	-0.778016	1.39e-05	-0.673582	0.00302085	-0.681714	0.109498	-0.319997	1	-0.345088	1	-0.490351	1	0.110594
16	LSP1	-0.55323	2.3e-10	-0.693763	5.74e-07	-0.398216	1	-0.535698	0.307035	-0.586833	0.00765761	-0.577069	1	-0.527802	1	0.0119233
16	HLA-DPA1	-0.569986	3.61e-13	-0.910483	8.99e-10	-0.563904	0.00124083	-0.643285	0.0677794	-0.624711	0.00211174	-0.317493	1	-0.360038	1	0.0977805
16	HLA-DPB1	-0.578645	1.35e-14	-0.894752	3.36e-11	-0.565702	0.00341022	-0.611039	0.100647	-0.655736	2.39e-05	-0.311586	1	-0.433055	1	0.0571449
16	ACTB	-0.587746	1.73e-08	-0.801794	4.31e-05	-0.325476	1	-0.312119	1	-0.186176	1	-1.03315	0.791957	-0.867761	0.0478138	0.676789
16	CTSW	-0.613075	4.05e-10	-0.704416	1.01e-06	-0.781406	0.000887332	-0.500118	1	-0.53211	0.0967105	-0.435819	1	-0.72458	1	0.0319882
16	PRF1	-0.626495	2.2e-10	-0.467125	0.0164801	-0.605686	0.00105118	-0.787733	0.0055595	-0.956202	5.48e-07	-0.320639	1	-0.621586	1	0.0807232
16	SH3BGRL3	-0.633482	1.29e-08	-0.584493	0.000550932	-0.526695	0.0347707	-0.279041	1	-0.712148	3.22e-05	-1.11475	0.315177	-0.583763	1	0.0463467
16	PFN1	-0.637938	9.96e-16	-1.00543	2.48e-12	-0.514645	0.0212075	-0.235047	1	-0.552519	0.0205828	-0.986873	1	-0.533116	1	0.0908183
16	HLA-DRB1	-0.672292	4.55e-14	-1.14786	1.13e-10	-0.51532	1	-0.823109	0.0311587	-0.67294	0.0597702	-0.280688	1	-0.593832	1	0.158614
16	CD8A	-0.788243	9.78e-13	-0.980352	2.44e-09	-0.97212	2.71e-06	-0.897733	4.04e-05	-0.493518	1	-0.519262	1	-0.866475	0.60116	0.0373046
16	GZMK	-0.810095	8.01e-13	-1.4232	2e-09	-0.880927	1	-0.950928	1	-0.866323	1	-0.540405	1	-0.198787	1	0.890318
16	CST7	-0.875386	7.17e-16	-1.13804	1.79e-12	-1.03837	7.69e-06	-0.957351	0.000294544	-1.00923	2.23e-06	-0.753276	1	-0.356043	1	0.238979
16	GZMA	-0.886722	1.82e-12	-1.21269	4.55e-09	-0.450058	1	-0.869843	0.0489347	-1.22278	6.84e-09	-0.797372	1	-0.767593	1	0.0121885
16	GZMH	-0.948081	1.66e-12	-1.16496	4.13e-09	-0.943028	0.0197672	-0.849307	0.0175852	-1.24895	1.4e-06	-0.464108	1	-1.01812	1	0.0689689
16	TXNIP	-0.9524	1.55e-18	-0.183903	1	-1.92969	3.85e-15	-0.500522	1	-0.755209	0.000934489	-1.53463	0.251202	-0.81045	1	0.215042
16	GZMB	-1.11396	9.84e-09	-1.03724	2.45e-05	-0.955546	0.0503308	-1.55408	0.125788	-1.20747	0.000632712	-0.657191	1	-1.27222	1	0.0262509
16	CD74	-1.13243	3.14e-18	-1.74379	7.82e-15	-0.920447	0.157841	-1.37792	0.00020355	-0.925519	1	-0.697396	1	-1.12948	1	0.00310079
16	CCL4	-1.25111	6.38e-12	-2.70514	1.59e-08	-0.979876	0.0106513	-1.42941	1	-0.92467	0.577429	-0.745314	1	-0.722257	1	0.0561317
16	GNLY	-1.34753	0.000450511	-1.45462	1	-0.708037	1	-1.41982	1	-1.82243	1	-1.07682	1	-1.60346	1	0.0432318
16	CCL5	-1.77231	5.02e-24	-2.40035	1.25e-20	-2.04741	4.25e-12	-1.88084	2.45e-05	-1.84558	9.64e-12	-1.26896	1	-1.19074	1	0.00257621
16	NKG7	-1.89679	3.6e-24	-2.50045	8.98e-21	-2.2782	2.77e-12	-1.51751	7.85e-06	-2.03029	1.82e-12	-1.28565	1	-1.76865	0.0941486	0.00181753
17	TNFRSF4	1.11097	2.92e-48	1.80347	1.47e-07	1.09931	1	1.43757	1.95e-23	0.34348	0.0362692	0.616108	0.0563982	1.36588	7.29e-45	7.03e-05
17	IL32	1.03195	1.69e-21	1.03181	1	0.880716	1	1.65386	4.22e-18	0.72706	0.559171	0.716479	1	1.1818	1.13e-09	0.17842
17	TNFRSF18	0.985034	1.04e-22	0.915452	6.07e-07	1.04069	1	1.13491	7.09e-10	0.407057	1	0.99274	1	1.41936	2.59e-19	0.00100275
17	CD27	0.79816	8.52e-25	0.240428	1	0.894511	1	0.754886	1.32e-05	0.719241	1	1.17598	0.38778	1.00391	2.12e-21	0.137126
17	UCP2	0.765969	0.00245606	0.862678	1	1.20317	1	0.465965	1	0.795461	1	0.982658	1	0.285879	1	0.068996
17	LTB	0.75529	1.08e-08	1.48355	1	0.774151	1	0.674024	1	0.750571	1	-0.160333	1	1.00977	2.69e-05	0.873255
17	S100A4	0.737153	1.58e-08	1.13785	1	0.186757	1	0.867517	4.84e-05	0.377659	1	1.02569	1	0.827451	3.93e-05	0.405313
17	BATF	0.685942	4.68e-14	0.804982	1	0.67221	1	0.892239	6.11e-05	0.152254	1	0.65401	1	0.939956	1.17e-10	0.396158
17	ACTB	0.657209	1.22e-09	0.751926	1	0.48831	1	0.979282	3.03e-06	0.230642	1	0.781559	1	0.711536	0.00307499	0.468122
17	TMSB10	0.654521	2.96e-09	0.885531	1	0.192016	1	0.867434	0.000363105	0.475917	1	0.572593	1	0.933634	7.37e-06	0.652495
17	CD7	0.637077	6.46e-10	1.00408	1	0.214841	1	0.347167	1	0.52215	1	0.643102	1	1.09112	1.61e-06	0.449003
17	CORO1B	0.633565	4.36e-10	0.479153	1	0.920332	1	0.64568	1.09e-06	0.908323	0.234636	0.346594	1	0.501307	0.0140434	0.122971
17	PKM	0.632158	3.86e-09	0.351048	1	0.490391	1	0.581994	0.262945	0.121051	1	1.35626	1	0.892203	9.63e-06	0.893028
17	SOD1	0.616219	9.68e-08	0.408449	1	1.20977	1	0.727652	0.000337947	0.459885	1	0.269485	1	0.622076	0.0002413	0.258999
17	ACTG1	0.571081	1.29e-07	0.925657	1	-0.110689	1	0.921338	0.000321635	0.433193	1	0.601028	1	0.655957	0.0258141	0.934252
17	CTLA4	0.546308	7.54e-14	0.503913	1	0.324339	1	0.929958	1.88e-10	0.240695	1	0.625937	1	0.653007	1.83e-09	0.0484542
17	C9orf16	0.48896	7.86e-06	0.608093	1	1.14164	1	0.259028	1	-0.14971	1	0.49891	1	0.575801	0.0195752	0.334689
17	GBP5	0.482538	4.27e-08	0.154053	1	0.273202	1	0.663718	0.0322858	0.789432	1	0.57745	1	0.437371	0.000106401	0.686041
17	MAGEH1	0.457165	1.39e-22	0.257319	1	0.676751	0.00201161	0.947155	3.47e-19	0.261097	1	0.254814	1	0.345852	1	0.00526433
17	ARID5B	0.449865	5.06e-10	0.303445	1	0.529597	1	0.485568	0.020813	0.49693	1	0.227372	1	0.656276	1.26e-06	0.271908
17	HLA-A	0.441645	3.41e-05	0.356763	1	0.549091	1	0.374131	0.429571	0.519321	0.294471	0.387791	1	0.462776	0.0850766	0.33816
17	SELL	0.428245	5.57e-12	0.295397	1	0.880052	1	0.553366	1.39e-08	0.677896	0.00165227	-0.133497	1	0.296258	1	0.985708
17	RTKN2	0.428177	1.08e-37	0.123393	1	1.16042	0.000329698	0.33605	2.68e-34	0.224326	0.000120318	0.113526	1	0.611348	5.31e-25	0.180035
17	CARD16	0.4276	8.62e-19	-0.261378	1	0.407714	1	1.01329	2.15e-15	0.228378	1	0.381177	1	0.79642	2.55e-13	0.489113
17	SERF2	0.424396	0.0345212	0.522213	1	0.924245	1	0.175849	1	0.196903	1	0.470838	1	0.256325	1	0.197275
17	IGFLR1	0.420933	3.2e-05	0.686779	1	0.40261	1	0.239038	1	0.559282	1	0.218669	1	0.41922	0.0796798	0.107257
17	SEPTIN6	0.412462	0.00365799	0.256257	1	0.758463	1	0.434924	1	0.345304	1	0.34865	1	0.331175	1	0.427864
17	LGALS3	0.39395	1.02e-07	0.672101	1	-0.631321	1	0.312205	1	0.844566	0.114795	0.541837	1	0.624308	0.000254083	0.25773
17	FXYD5	0.389167	9.78e-06	0.635885	1	0.603936	1	0.311277	1	0.540702	1	-0.292264	1	0.535467	0.0243617	0.294963
17	DNPH1	0.377888	3.06e-19	0.318908	1	-0.254289	1	0.376041	0.205023	0.160013	1	0.818582	1	0.848073	7.63e-16	0.415322
17	UGP2	0.359036	1.14e-10	0.164576	1	0.153074	1	0.593603	2.85e-07	0.175906	1	0.598031	1	0.469023	4.32e-07	0.541401
17	PIM2	0.345871	4.76e-10	-0.182388	1	0.161518	1	0.561372	1.19e-06	0.725382	0.118893	0.430234	1	0.37911	0.0637511	0.496829
17	MIF	0.334825	0.0172523	0.632573	1	0.445541	1	0.168361	1	0.1012	1	0.415848	1	0.245426	1	0.312865
17	NDUFV2	0.330374	5.39e-06	0.283483	1	0.626864	1	0.146412	1	0.222144	1	0.280617	1	0.422724	0.013433	0.360745
17	GBP2	0.322449	1.99e-06	0.259282	1	-0.335083	1	0.695077	0.00496681	0.377303	1	0.471898	1	0.466219	0.30599	0.75904
17	PRDX1	0.303182	8.46e-09	0.636222	1	-0.133368	1	0.459603	1	0.133377	1	0.108924	1	0.614332	2.11e-05	0.818572
17	PPM1G	0.302525	0.000382472	0.159831	1	0.365957	1	0.344105	0.953271	0.402044	1	0.321396	1	0.221817	1	0.577913
17	RAN	0.301546	0.00352808	0.319605	1	0.357466	1	0.275442	1	0.250312	1	0.269118	1	0.337332	1	0.318628
17	FCMR	0.284956	0.00282384	-0.230606	1	0.812181	1	0.392834	1	0.160422	1	0.287201	1	0.287705	1	0.57605
17	RNASEK	0.282923	0.0281214	0.270452	1	0.386993	1	0.224511	1	0.307522	1	0.225058	1	0.283	1	0.657785
17	IFI6	0.278799	2.27e-05	0.373209	1	-0.215295	1	0.302103	1	0.252322	1	0.550355	1	0.410101	0.0565199	0.466675
17	COX7A2	0.26858	0.0132173	0.693615	1	0.288589	1	0.276643	1	-0.143606	1	0.247642	1	0.248597	1	0.412117
17	PBXIP1	0.252684	0.0251011	0.146732	1	-0.104209	1	0.268915	1	0.569622	1	0.399525	1	0.235516	1	0.920734
17	LMNA	0.238964	0.000292289	-0.413682	1	0.396798	1	0.522499	0.728473	0.143206	1	0.449348	1	0.335617	1	0.544181
17	CLIC1	0.236053	4.79e-05	0.147095	1	-0.503019	1	0.520388	0.119412	0.399508	1	0.517294	1	0.33505	1	0.329057
17	NDUFA1	0.223956	0.00272102	0.425566	1	0.589296	1	0.136078	1	-0.278521	1	0.139644	1	0.331676	1	0.45868
17	GK	0.222587	5.29e-11	0.117758	1	0.374319	1	0.268329	0.0504754	0.123956	1	0.13832	1	0.312839	1.32e-07	0.165884
17	SEC11C	0.219572	0.0176883	0.127047	1	0.409176	1	0.120366	1	0.20618	1	0.218669	1	0.235997	1	0.402632
17	H3F3A	0.216887	0.00787496	0.531809	1	-0.694497	1	0.287662	1	0.216212	1	0.57629	1	0.383849	1	0.333623
17	TNFRSF1B	0.215898	3.1e-10	0.368226	1	-0.223179	1	0.201094	1	0.123297	1	0.237724	1	0.588227	7.73e-07	0.456901
17	NDUFB4	0.212865	0.000248269	0.371799	1	0.316432	1	0.232198	1	0.165244	1	-0.165045	1	0.356562	0.618751	0.46483
17	ENO1	0.211176	2.77e-05	0.329148	1	-0.374907	1	0.403548	1	0.123566	1	0.220796	1	0.564905	0.068946	0.698194
17	VCP	0.209814	0.0221516	0.113221	1	0.656936	1	0.12694	1	-0.18865	1	0.42099	1	0.129451	1	0.441062
17	RHOG	0.20852	1.63e-05	0.150301	1	0.546253	1	0.468929	0.0405514	0.216146	1	-0.343809	1	0.213297	1	0.604245
17	HSPA8	0.207182	0.00580413	0.158618	1	-0.368675	1	0.298325	1	0.275708	1	0.554475	1	0.32464	1	0.677168
17	FYB1	0.206099	2.42e-05	0.14683	1	0.107127	1	0.386781	1	0.87522	0.0602659	-0.178597	1	-0.100766	1	0.827898
17	ADAT2	0.204727	8.12e-06	0.15062	1	0.386864	1	0.18914	0.0202364	0.21396	0.376038	0.14145	1	0.146325	0.881629	0.0387784
17	ATP5MC3	0.197387	0.000651194	-0.245436	1	0.452222	1	0.128929	1	0.160857	1	0.324441	1	0.363307	1	0.428931
17	GALM	0.197125	0.0217629	0.264036	1	-0.158048	1	0.229947	1	0.308617	1	0.377147	1	0.161049	1	0.536972
17	COX6B1	0.195244	0.000410719	0.503502	1	-0.355671	1	0.400324	1	0.104707	1	0.140108	1	0.378494	1	0.930101
17	CORO1A	0.194547	0.012271	0.296882	1	-0.697557	1	0.259427	1	0.300786	1	0.622397	1	0.38535	1	0.283921
17	B2M	0.191969	6.62e-05	0.330788	1	-0.240968	1	0.316786	1	0.263504	1	0.154289	1	0.327412	0.164974	0.334243
17	RAC2	0.188139	1.21e-05	-0.143296	1	-0.343788	1	0.62109	0.0301492	0.20525	1	0.513341	1	0.276235	1	0.632791
17	ALDOA	0.184708	0.00371919	-0.206769	1	0.360998	1	0.176514	1	0.263893	1	0.17061	1	0.343001	1	0.316841
17	PSMB6	0.183291	0.000101735	0.451292	1	0.339936	1	0.176787	1	-0.260419	1	0.104337	1	0.287816	0.253536	0.421742
17	COX7B	0.176713	0.0193578	0.200037	1	0.244868	1	0.103923	1	-0.254832	1	0.416484	1	0.349796	1	0.32369
17	IFNAR2	0.175273	0.00378969	0.424498	1	0.227679	1	0.192035	1	0.177752	1	-0.162985	1	0.19266	1	0.318631
17	RHBDD2	0.170241	3.29e-10	-0.103116	1	0.127284	1	0.298357	1	0.356298	1	-0.199618	1	0.542243	8.19e-07	0.638042
17	NPM1	0.169886	0.0177164	0.114419	1	-0.227105	1	0.207728	1	0.452564	1	0.154939	1	0.316771	1	0.678194
17	PSMA5	0.169595	0.00159911	0.321978	1	-0.345233	1	0.195047	1	0.206953	1	0.3442	1	0.294626	1	0.314388
17	SIT1	0.165544	0.00542223	0.291692	1	-0.343064	1	0.259859	1	0.151233	1	0.345553	1	0.287989	1	0.334951
17	HPRT1	0.164818	0.033993	0.228274	1	-0.209751	1	0.171229	1	0.241831	1	0.335499	1	0.221825	1	0.458714
17	SELENOW	0.152637	0.0272851	0.313531	1	-0.496008	1	0.288511	1	0.118418	1	0.563081	1	0.128287	1	0.397765
17	GLRX	0.140091	5.6e-12	0.137892	1	-0.29824	1	0.574989	1.4e-08	0.229755	1	-0.168682	1	0.364832	0.00786767	0.367184
17	TXN	0.133406	1.48e-08	-0.106329	1	-0.489485	1	0.218259	1	0.35928	1	0.346594	1	0.472119	3.69e-05	0.991388
17	UBE2D2	0.126923	5.16e-05	-0.117953	1	0.420555	1	0.162195	1	0.156766	1	-0.253476	1	0.393453	0.128575	0.706545
17	ITM2C	0.122792	0.00915353	-0.238864	1	0.152309	1	0.198559	1	-0.114686	1	0.339904	1	0.399531	1	0.557477
17	RGS10	0.10368	0.00255644	0.173867	1	-0.477671	1	0.121768	1	0.24221	1	0.229868	1	0.332037	1	0.290154
17	DUSP4	0.0998445	5.99e-07	-0.252221	1	-0.422589	1	-0.124682	1	0.152254	1	0.71792	0.112365	0.528384	0.0014918	0.874087
17	S100A6	0.09442	0.00687655	0.227446	1	-1.00504	1	0.184814	1	0.173808	1	0.545198	1	0.440293	1	0.281987
17	SERBP1	0.0720831	0.000455437	0.120416	1	-0.120129	1	0.167615	1	-0.185577	1	0.161562	1	0.288612	1	0.888907
17	RBM17	0.0407007	0.0301093	0.283258	1	-0.352439	1	0.107773	1	0.143763	1	-0.108208	1	0.170057	1	0.654137
17	UBL5	0.0397478	0.0434869	0.16669	1	-0.732001	1	0.229942	1	0.187927	1	0.166505	1	0.219424	1	0.498332
17	SUMO1	0.0325066	0.00757119	-0.144495	1	-0.399119	1	0.104406	1	0.18766	1	0.205211	1	0.241377	1	0.536886
17	TMEM50A	0.0260804	0.00201435	-0.157775	1	-0.238624	1	0.208481	1	-0.287296	1	0.310788	1	0.320908	1	0.604368
17	ATP5IF1	0.0124973	0.0197401	0.603216	1	-0.53833	1	0.308526	1	-0.21707	1	-0.249898	1	0.168539	1	0.32965
17	RAB8B	-0.00192175	0.0493246	-0.221189	1	-0.272639	1	0.281772	1	-0.161995	1	0.252874	1	0.109645	1	0.402869
17	RBPJ	-0.0144608	0.008596	0.493613	1	-0.345955	1	-0.281097	1	-0.298419	1	0.493882	1	-0.148788	1	0.96477
17	RPL31	-0.0517424	0.0114764	0.136524	1	0.450967	1	-0.42106	1	-0.106279	1	-0.249121	1	-0.121485	1	0.699269
17	TRAT1	-0.0897021	0.0280882	-0.174245	1	0.426093	1	-0.269605	1	-0.110701	1	-0.199618	1	-0.210136	1	0.446207
17	MT1X	-0.100414	0.0375648	-0.418273	1	0.105645	1	0.12493	1	-0.218989	1	-0.37234	1	0.176544	1	0.594538
17	KRAS	-0.129408	0.0389942	-0.168108	1	0.12353	1	-0.267079	1	-0.217266	1	-0.145759	1	-0.101767	1	0.611456
17	KMT2A	-0.149572	0.0415092	0.171935	1	-0.268073	1	-0.18904	1	-0.146882	1	-0.220337	1	-0.245033	1	0.402663
17	PTGER4	-0.151537	0.0181057	0.13582	1	0.319177	1	-0.199976	1	-0.33264	1	-0.458705	1	-0.372897	1	0.303102
17	MT-CO3	-0.163187	0.0197267	0.122887	1	-0.576987	1	-0.421483	1	0.181401	1	-0.108603	1	-0.17634	1	0.638054
17	CD99	-0.168826	0.0245181	0.430389	1	-0.265785	1	0.109676	1	-0.544265	1	-0.375354	1	-0.367615	1	0.639997
17	PDIA3	-0.172875	0.00782935	-0.431143	1	-0.28512	1	-0.202216	1	-0.566335	1	0.589763	1	-0.142201	1	0.621346
17	MT-CO2	-0.175423	0.0124081	0.622326	1	-0.827664	1	-0.422815	1	0.105693	1	-0.332029	1	-0.198047	1	0.341175
17	RPS7	-0.177358	0.0212559	-0.281474	1	0.316338	1	-0.362165	1	-0.223205	1	-0.114518	1	-0.399125	1	0.676936
17	MGAT4A	-0.206456	0.011358	0.175708	1	-0.373845	1	-0.316763	1	-0.233936	1	-0.247507	1	-0.242393	1	0.293479
17	PDCD4	-0.220091	0.00662362	-0.331241	1	0.205604	1	-0.417334	1	-0.13566	1	-0.365053	1	-0.276862	1	0.487259
17	CCND3	-0.233733	0.0256113	0.238243	1	-0.582513	1	-0.153825	1	-0.253899	1	-0.331165	1	-0.319237	1	0.255997
17	CLEC2B	-0.243454	0.00413136	-0.440593	1	-0.209156	1	-0.447549	1	-0.325132	1	0.280717	1	-0.319013	1	0.714267
17	MT-ND4L	-0.24621	0.0367736	0.120886	1	-0.754752	1	-0.299113	1	-0.441454	1	0.200413	1	-0.303243	1	0.397801
17	RPL5	-0.257457	0.0409959	-0.174063	1	0.13807	1	-0.190005	1	-0.196499	1	-0.846108	1	-0.276138	1	0.673145
17	RPL7A	-0.266956	0.00353553	-0.143068	1	-0.106981	1	-0.423537	1	-0.279171	1	-0.482481	1	-0.166497	1	0.668747
17	RPL27A	-0.276663	0.00498736	-0.443824	1	0.282214	1	-0.295611	1	-0.462274	1	-0.218507	1	-0.521975	1	0.357991
17	GSTP1	-0.327705	0.0111555	-0.469909	1	-0.222786	1	-0.163646	1	-0.41953	1	-0.367532	1	-0.322827	1	0.648627
17	WIPF1	-0.353531	0.0068268	-0.219854	1	-0.578217	1	-0.400047	1	-0.465552	1	-0.302664	1	-0.15485	1	0.400667
17	RPLP2	-0.35538	0.0392692	-0.150966	1	-0.116324	1	-0.375498	1	-0.465965	1	-0.687068	1	-0.336459	1	0.728829
17	MT-ND4	-0.35759	0.0051187	0.105316	1	-0.422589	1	-0.564674	1	-0.363223	1	-0.55244	1	-0.347932	1	0.510838
17	RPS21	-0.363112	0.00337878	-0.537761	1	0.145342	1	-0.475744	1	-0.339125	1	-0.406384	1	-0.564997	1	0.568397
17	TC2N	-0.365814	5.13e-05	-0.375469	1	-0.478988	1	-0.560771	0.127753	-0.182178	1	-0.284706	1	-0.312773	1	0.234201
17	PLAAT4	-0.375669	0.000642393	-0.737406	1	0.396798	1	-0.554156	1	-0.642952	1	-0.223624	1	-0.49267	1	0.442118
17	RPS18	-0.380987	0.00152552	-0.332113	1	-0.134698	1	-0.583125	1	-0.371024	1	-0.461905	1	-0.403061	1	0.799793
17	RPL13	-0.397285	0.0118992	-0.346661	1	-0.130263	1	-0.395061	1	-0.34094	1	-0.80017	1	-0.370617	1	0.740625
17	RPS14	-0.409701	0.000866478	-0.268006	1	-0.20538	1	-0.568104	1	-0.396767	1	-0.509562	1	-0.510385	1	0.441208
17	RPS29	-0.41683	0.000212606	-0.304036	1	-0.243632	1	-0.615062	0.52986	-0.121726	1	-0.898713	1	-0.317807	1	0.614737
17	RPS23	-0.428806	0.0118189	-0.508395	1	-0.332462	1	-0.445846	1	-0.407621	1	-0.50109	1	-0.377425	1	0.309594
17	EEF1B2	-0.437964	0.0107706	-0.412329	1	-0.16434	1	-0.501365	1	-0.427441	1	-0.587231	1	-0.53508	1	0.782829
17	TNFAIP3	-0.45159	0.00439644	-0.809851	1	-0.234144	1	-0.649449	1	-0.346639	1	-0.463453	1	-0.206002	1	0.919284
17	RPS19	-0.452957	0.000387318	-0.59385	1	-0.376354	1	-0.520041	0.965353	-0.48392	1	-0.281995	1	-0.461584	1	0.435676
17	RPS20	-0.455543	0.00632119	-0.21033	1	-0.51963	1	-0.322093	1	-0.189168	1	-1.20809	1	-0.283942	1	0.497749
17	RPL3	-0.457359	0.00206245	-0.235452	1	-0.311021	1	-0.5511	1	-0.760446	1	-0.409743	1	-0.476389	1	0.453046
17	RPL38	-0.470248	0.0244555	-0.494144	1	-0.625808	1	-0.430852	1	-0.224459	1	-0.74475	1	-0.301476	1	0.151126
17	RPL26	-0.505376	0.0146023	-0.709365	1	-0.681395	1	-0.358048	1	-0.223974	1	-0.728527	1	-0.330947	1	0.137671
17	KLRK1	-0.506018	1.6e-06	-0.546423	1	-0.26693	1	-0.467236	1	-0.626221	1	-0.411438	1	-0.717863	0.0039863	0.701692
17	RPS12	-0.509206	0.000410517	-0.656029	1	-0.249019	1	-0.648641	1	-0.456811	1	-0.369764	1	-0.674975	1	0.594522
17	RPS27A	-0.511929	2.03e-05	-0.290378	1	-0.602295	1	-0.637784	0.0505527	-0.372238	1	-0.610097	1	-0.55878	1	0.183989
17	RPL36A	-0.565267	8.91e-05	-0.66446	1	-0.546521	1	-0.661388	0.22196	-0.330773	1	-0.584922	1	-0.603539	1	0.186743
17	RPS3	-0.582955	0.000171178	-0.508768	1	-0.808927	1	-0.64362	0.426605	-0.34339	1	-0.601216	1	-0.591806	1	0.0614492
17	KLRB1	-0.620691	4.62e-05	-0.545871	1	-1.04606	1	-0.931368	0.115193	-0.109076	1	-0.535055	1	-0.556712	1	0.870711
17	CCL4	-0.647072	0.000391029	1.26404	1	-0.954315	1	-1.74382	0.974602	-1.34095	1	-0.278492	1	-0.828901	1	0.722362
17	CD69	-0.650627	0.020726	-0.744847	1	-0.923679	1	-0.481894	1	-0.4412	1	-0.629328	1	-0.682814	1	0.628567
17	GZMB	-0.715919	4.57e-06	-0.692575	1	0.293883	1	-1.96018	0.0114	-0.916864	1	-0.329132	1	-0.690648	1	0.620958
17	CTSW	-0.737386	3.28e-09	-0.665928	1	-1.1813	1	-1.09982	8.17e-06	-0.807613	1	-0.261791	1	-0.407861	1	0.427751
17	IL7R	-0.828867	0.00277485	-0.857253	1	-1.53009	1	-0.336017	1	-0.605181	1	-0.820676	1	-0.823986	1	0.759423
17	GZMH	-0.975504	7.38e-06	-1.1985	1	-0.942425	1	-1.01497	0.0183996	-1.2242	1	-0.461028	1	-1.0119	0.0382889	0.262734
17	CXCR4	-1.00347	1.01e-10	-1.3939	1	-0.535008	1	-1.53676	2.52e-07	-0.775436	1	-1.06359	1	-0.716134	0.338686	0.738224
17	GZMK	-1.11607	4.35e-07	-1.65733	1	-1.06757	1	-1.52689	0.00108387	-1.28123	1	-0.306573	1	-0.856847	1	0.984396
17	ANXA1	-1.17211	4.56e-09	-1.17291	1	-1.87997	1	-1.26578	1.14e-05	-0.935469	1	-0.706186	1	-1.07238	0.000174449	0.119956
17	NKG7	-1.64122	2.19e-11	-2.13554	1	-1.06179	1	-2.03095	5.45e-08	-2.13526	0.103604	-0.561415	1	-1.92235	1.65e-06	0.592197
17	CCL5	-1.8458	1.8e-13	-2.26795	1	-0.626672	1	-2.87954	4.79e-10	-1.71699	0.67732	-1.09181	1	-2.49183	4.48e-10	0.37172
18	HIST1H3B	NA	0	0.655844	7.74e-23	NA	NA	1.31927	1.47e-81	2.25609	0	1.15087	2.89e-33	1.53917	1.07e-129	5.17e-27
18	RRM2	NA	4.53e-275	1.39634	3.63e-158	NA	NA	1.74698	5.7e-249	1.31092	1.35e-271	0.148965	1	1.46778	2.91e-163	0.00100574
18	UBE2C	NA	4.94e-269	1.04533	6.34e-109	NA	NA	1.44461	4.9e-224	1.04563	1.48e-265	0.244783	0.104411	1.7195	1.96e-224	6.98e-06
18	TYMS	NA	1.88e-185	1.60883	2.37e-56	NA	NA	2.03262	2.06e-108	1.89474	5.62e-182	0.346439	0.0684415	1.60059	5.64e-128	4.58e-06
18	PCLAF	NA	7.62e-180	1.1865	9.01e-62	NA	NA	1.16618	2.28e-176	1.17541	6.38e-126	0.375679	7.32e-05	1.1713	1.62e-127	4.9e-09
18	TOP2A	NA	5.32e-179	0.850016	2.17e-33	NA	NA	1.34392	9.86e-57	1.25099	1.59e-175	0.396032	0.000322566	1.31519	4.46e-43	2.16e-08
18	CCNA2	NA	2.95e-178	0.314807	1.14e-22	NA	NA	0.839156	2.96e-133	0.685263	2.25e-167	0.202874	4.19e-06	0.831896	8.83e-175	2.8e-10
18	AURKB	NA	5.31e-169	0.581721	4.47e-129	NA	NA	0.412706	8.98e-77	0.425312	7.01e-86	0.17078	0.00556507	0.577061	1.59e-165	3.72e-07
18	CCNB2	NA	1.35e-164	0.217857	7.21e-15	NA	NA	0.480767	1.65e-97	0.250666	1.44e-53	0.156216	1	0.888799	4.03e-161	0.00123773
18	ASPM	NA	2.56e-164	0.49151	8.16e-47	NA	NA	0.880533	7.65e-161	0.800754	2.67e-132	0.148187	1	0.903318	9.86e-78	0.0020211
18	KIFC1	NA	1.74e-158	0.497318	8.38e-81	NA	NA	0.930699	5.58e-107	0.810799	5.21e-155	0.202874	0.0127355	0.718482	1.39e-150	8.52e-07
18	TK1	NA	2e-137	0.402759	8.59e-26	NA	NA	0.603661	1.32e-39	0.949183	5.98e-134	0.338143	4.73e-09	0.626836	2.73e-62	3.17e-13
18	PLK1	NA	1.51e-130	0.219799	5.53e-24	NA	NA	0.338705	1.04e-76	0.248462	3.05e-14	0.12122	0.34605	0.609113	4.51e-127	2.31e-05
18	MKI67	NA	2.6e-128	1.28794	9.53e-34	NA	NA	1.57526	4.8e-98	1.32598	7.78e-125	0.213143	1	1.44955	7.55e-93	0.00152819
18	HIST1H2AL	NA	4.12e-112	0.211402	3.31e-05	NA	NA	1.22936	8.97e-36	1.54354	1.23e-108	1.02436	3e-24	0.637315	2.44e-26	2.22e-09
18	NUSAP1	NA	2.6e-105	1.05697	5.14e-33	NA	NA	1.62088	7.86e-50	1.39339	7.78e-102	0.317589	6.84e-05	1.57678	4.99e-93	4.57e-09
18	HIST1H1B	NA	1.99e-104	1.0434	8.25e-47	NA	NA	1.69465	1.92e-62	2.29187	3.53e-99	1.43722	1.89e-40	1.08042	5.94e-101	1.26e-44
18	NCAPG	NA	1.66e-98	0.309006	2.43e-12	NA	NA	0.606439	4.95e-95	0.535165	3.39e-80	0.127711	0.00593805	0.275602	5.07e-10	3.97e-07
18	TPX2	NA	7.01e-83	0.472316	0.000767166	NA	NA	1.01591	4.85e-46	0.815338	2.1e-79	0.191609	0.00168094	1.07037	2.75e-74	1.12e-07
18	HIST1H2AH	NA	1.13e-79	0.317392	3.45e-33	NA	NA	0.599966	1.11e-23	0.574393	3.38e-76	0.560466	4.47e-13	0.501231	1.33e-35	2.99e-17
18	CENPM	NA	2.23e-75	0.989215	1.24e-25	NA	NA	0.837897	6.22e-28	0.994282	6.68e-72	0.467901	2.03e-14	0.657383	1.97e-42	1.36e-18
18	CKS1B	NA	4.71e-67	0.680332	9.96e-18	NA	NA	1.09338	7.63e-40	0.966467	1.16e-52	0.11808	1	0.992552	1.41e-63	0.109887
18	UBE2T	NA	1.24e-58	0.294288	0.000301777	NA	NA	0.314675	4.64e-08	0.439305	3.6e-30	0.108324	1	0.464565	3.7e-55	0.004331
18	DHFR	NA	3.78e-53	0.39762	3.63e-17	NA	NA	0.59398	1.63e-18	0.561725	1.63e-47	0.149789	0.677697	0.666728	1.13e-49	4.53e-05
18	HIST1H2BH	NA	1.03e-51	0.657136	3.23e-27	NA	NA	0.589393	5.62e-14	0.494501	3.09e-48	0.36061	2.69e-23	0.840089	6.74e-38	3.76e-18
18	STMN1	NA	3.98e-51	3.16916	1.05e-15	NA	NA	2.99936	1.33e-27	3.27764	1.01e-38	1.11288	1.61e-14	3.1214	1.19e-47	1.08e-18
18	MAD2L1	NA	8.23e-49	0.885715	2.78e-26	NA	NA	0.694652	4.85e-25	0.555399	2.04e-06	0.338143	2.2e-05	0.815079	2.46e-45	1.47e-09
18	NCAPH	NA	5.06e-44	0.207542	0.00427022	NA	NA	0.439492	2.1e-11	0.481867	1.51e-40	0.132263	1	0.444335	1.27e-28	0.00308194
18	HIST1H2AG	NA	7.38e-42	0.300669	1.66e-06	NA	NA	0.720739	6.74e-06	1.06257	2.21e-38	0.751412	9.46e-08	0.396239	6.09e-10	4.51e-10
18	MCM7	NA	2.21e-36	0.358404	0.000922524	NA	NA	0.665488	1.65e-13	0.992254	6.62e-33	0.116647	1	0.64683	1.04e-19	0.109884
18	HMGB2	NA	1.59e-32	2.05628	3.35e-07	NA	NA	2.14183	6.78e-13	2.24073	5.3e-20	0.895473	2.97e-05	2.51712	4.75e-29	1.99e-09
18	CKS2	NA	1.65e-32	0.574909	1	NA	NA	0.515841	0.0114495	0.624027	4.14e-07	0.11808	1	0.816257	4.92e-29	0.109887
18	HIST1H2AM	NA	2.43e-31	0.6494	9.18e-12	NA	NA	1.07538	7.27e-28	0.541855	5.25e-25	0.66895	3.45e-10	0.227646	0.00881425	5.9e-07
18	TUBA1B	NA	3.61e-31	2.91376	4.4e-08	NA	NA	3.22034	5.44e-12	3.39373	1.44e-18	1.33415	2.82e-09	3.31166	1.08e-27	2.94e-12
18	TUBB	NA	9.94e-31	2.76527	2.27e-10	NA	NA	2.8616	8.95e-11	3.1873	1.21e-19	0.983496	9.56e-09	2.99338	2.97e-27	6.4e-13
18	KIF22	NA	2.14e-30	0.485903	0.017797	NA	NA	0.874221	8.19e-10	0.767791	1.56e-11	0.107545	1	0.885826	6.4e-27	0.0594616
18	HIST1H4C	NA	2.11e-29	3.61436	1.15e-08	NA	NA	3.71681	9.08e-09	3.42355	3.6e-16	1.72915	5.09e-13	3.29604	6.32e-26	7.72e-13
18	HIST1H3D	NA	6.36e-29	0.633416	0.000759469	NA	NA	1.60075	1.8e-18	1.63625	1.9e-25	0.695356	0.000291074	0.664759	3.28e-17	5.08e-08
18	H2AFZ	NA	6.69e-28	2.02086	1.71e-05	NA	NA	1.9469	2.52e-10	1.83386	2.73e-16	0.824351	0.011878	2.1932	2e-24	7.94e-07
18	CENPH	NA	2.49e-27	0.554778	7.45e-24	NA	NA	0.387301	1.98e-13	0.171949	1	0.10192	1	0.250464	1	0.0134701
18	CARHSP1	NA	7.08e-26	0.604283	0.00290869	NA	NA	0.741221	1.72e-08	0.705199	1.27e-12	0.180299	1	0.795606	2.12e-22	0.000982867
18	PTTG1	NA	8.53e-26	1.06681	0.126898	NA	NA	0.765639	9.25e-07	0.560667	0.0945768	0.297022	1	1.17096	2.55e-22	0.00027578
18	HMGN2	NA	9.1e-25	2.68056	9.41e-07	NA	NA	2.24325	2.17e-09	2.27569	9.77e-18	0.809787	0.00993185	2.5951	2.72e-21	6.64e-07
18	LMNB1	NA	4.69e-22	0.43764	1	NA	NA	0.577237	0.00907255	0.592507	3.77e-09	0.239865	1	0.614876	1.4e-18	0.00342394
18	DUT	NA	9.11e-22	1.17427	0.437772	NA	NA	1.66728	1.93e-07	1.39283	2.72e-18	0.216598	1	1.35135	2.63e-11	0.0666771
18	ANP32B	NA	2.55e-20	1.21656	0.019492	NA	NA	0.963916	0.0193538	1.43667	7.64e-17	0.416676	1	1.14081	1.66e-15	0.00333953
18	HIST1H1C	NA	1.56e-19	0.916854	1	NA	NA	1.60763	3.14e-11	1.94477	3.15e-14	0.947191	2.88e-08	0.947773	4.65e-16	0.00014983
18	HMGB1	NA	5.27e-18	1.75247	2.36e-05	NA	NA	1.78311	3.69e-06	1.87936	1.82e-14	0.526642	1	1.74609	1.58e-14	0.00127298
18	H2AFV	NA	6.31e-18	1.35437	3.6e-06	NA	NA	0.921727	6.16e-07	0.794658	8.54e-05	0.188052	1	1.09045	1.89e-14	0.0449799
18	COX8A	NA	1.2e-17	0.987488	0.0325335	NA	NA	1.2225	2.51e-07	0.978246	4.33e-08	0.343769	1	1.08379	3.58e-14	0.0261345
18	RAN	NA	1.69e-17	1.08078	0.0044397	NA	NA	0.872739	0.00188778	0.824087	1.21e-06	0.129626	1	1.11427	5.06e-14	0.43479
18	SLC25A5	NA	5.35e-17	0.902759	0.236528	NA	NA	0.839498	0.0299832	0.909058	7.57e-10	0.276195	1	1.079	1.6e-13	0.0725667
18	CALM3	NA	1.15e-16	0.861817	0.921804	NA	NA	1.03504	2.71e-07	0.826935	3.54e-05	0.252465	1	1.07256	3.44e-13	0.16264
18	TMPO	NA	3.73e-16	0.658861	1	NA	NA	1.02876	7.78e-07	0.998527	1.11e-12	0.114207	1	0.769499	5.26e-08	0.456973
18	GAPDH	NA	5.5e-16	1.38707	0.550372	NA	NA	1.39371	0.000742061	1.48157	2.63e-10	0.612152	0.328101	1.51811	1.64e-12	3.68e-05
18	RPA3	NA	9.01e-16	0.462404	1	NA	NA	0.459351	0.612557	0.662625	5.96e-07	0.155368	1	0.65034	2.69e-12	0.171892
18	MT2A	NA	7.26e-15	1.26271	0.00670122	NA	NA	0.866098	0.141026	0.509189	1	-0.345233	1	1.46128	2.17e-11	0.16531
18	ACTB	NA	3.63e-14	1.02242	1	NA	NA	1.66051	0.00154068	0.906778	0.00300525	0.55985	0.000704063	1.2562	1.08e-10	0.000124597
18	PPIA	NA	4.37e-14	1.07841	0.0256174	NA	NA	0.922262	0.0604761	0.901814	3.04e-06	0.407338	1	1.09686	1.31e-10	0.0125119
18	H3F3A	NA	9.04e-14	0.579133	1	NA	NA	0.760115	0.644956	0.85777	2.71e-06	0.101591	1	1.05643	2.7e-10	0.441852
18	CFL1	NA	5.24e-13	0.619443	1	NA	NA	1.12251	0.0192331	0.774296	9.13e-05	0.509959	1	1.02681	1.57e-09	0.0289945
18	ANAPC11	NA	5.42e-13	0.51241	1	NA	NA	0.753943	0.00148364	0.564293	0.000852001	0.107584	1	0.696376	1.62e-09	0.218118
18	LSM2	NA	6.85e-13	0.303443	1	NA	NA	0.725967	2.05e-09	0.172164	1	-0.122437	1	0.206583	1	0.405606
18	PFN1	NA	1.19e-12	0.999656	0.273632	NA	NA	1.4215	0.000728337	1.0034	5.71e-07	0.742725	0.000569004	1.13857	3.56e-09	1.83e-05
18	JPT1	NA	1.89e-12	0.843219	0.653406	NA	NA	0.654646	1	0.509546	1	0.184015	1	0.862633	5.66e-09	0.0260657
18	KPNA2	NA	2.61e-12	0.32445	1	NA	NA	0.300517	1	0.520775	2.4e-05	0.152731	1	0.643712	7.8e-09	0.170906
18	HIST1H1D	NA	4.03e-12	0.458891	1	NA	NA	2.10278	3.85e-08	1.43663	1.21e-08	0.756291	0.00286377	0.894589	7.05e-07	0.244946
18	CALM2	NA	7.16e-12	0.562089	1	NA	NA	0.58125	1	0.751165	0.0022848	0.129833	1	1.09575	2.14e-08	0.193069
18	RPL30	NA	9.96e-12	-0.980003	0.388023	NA	NA	-1.21025	0.224688	-1.30106	2.98e-08	-0.189179	1	-0.688701	1	0.0646981
18	MALAT1	NA	6.39e-11	-0.674235	1	NA	NA	-1.24401	1	-1.02074	0.267804	-0.537165	1	-2.17275	1.91e-07	0.117254
18	HNRNPA2B1	NA	1.24e-10	0.737677	1	NA	NA	0.828782	0.171389	0.916894	3.71e-07	0.473901	1	0.727667	0.00098943	0.0345085
18	VIM	NA	1.43e-10	0.783692	1	NA	NA	1.38163	0.141049	1.17051	7.4e-06	0.259578	1	0.914235	4.26e-07	0.00553575
18	RANBP1	NA	1.43e-10	0.99792	0.0312379	NA	NA	0.444587	0.149773	0.558076	0.0213426	0.125445	1	0.667188	4.26e-07	0.60326
18	RPL10	NA	1.57e-10	-0.905722	0.0764952	NA	NA	-0.955228	1	-0.948995	4.69e-07	-0.149401	1	-0.451508	1	0.170931
18	DDX39A	NA	1.74e-10	0.492968	0.0152949	NA	NA	0.410843	1	0.416274	0.884452	0.264993	1	0.687254	5.21e-07	0.00472847
18	HIST1H1E	NA	1.97e-10	1.00083	1	NA	NA	1.59222	3.57e-05	1.7021	2.12e-06	1.27086	5.88e-07	1.41312	0.000101555	7.17e-05
18	RPL34	NA	2.71e-10	-1.23736	0.0402117	NA	NA	-1.26784	0.203575	-1.2019	8.11e-07	-0.195024	1	-0.653256	1	0.0575191
18	RPS27	NA	5.75e-10	-0.99975	0.404171	NA	NA	-1.07144	1	-1.05825	1.72e-06	-0.443672	0.211937	-0.585059	1	0.00870687
18	HSPB11	NA	6.29e-10	0.529237	1	NA	NA	0.27475	1	0.146933	1	-0.101911	1	0.539892	1.88e-06	0.226136
18	NASP	NA	1.02e-09	0.384652	1	NA	NA	0.432978	1	0.641786	3.06e-06	0.115455	1	0.663424	4.18e-06	0.388177
18	CD74	NA	1.91e-09	0.782661	1	NA	NA	0.971458	0.698526	1.0305	0.0145753	0.21631	1	1.11537	5.7e-06	0.00566151
18	ACTG1	NA	2.63e-09	1.07363	1	NA	NA	1.12449	1	0.578116	1	0.449008	1	0.975796	7.87e-06	0.00218264
18	ATP5MG	NA	3.41e-09	0.475584	1	NA	NA	0.304628	1	0.380104	1	-0.127912	1	0.667432	1.02e-05	0.438954
18	C17orf49	NA	4.16e-09	0.362451	1	NA	NA	0.46037	1	0.560267	0.00272071	0.306912	1	0.538827	1.25e-05	0.0242383
18	RPL19	NA	4.69e-09	-0.859933	0.325772	NA	NA	-0.961633	1	-0.968526	1.4e-05	-0.105939	1	-0.396445	1	0.264752
18	RPL5	NA	4.77e-09	-0.984668	1	NA	NA	-1.13498	0.605308	-1.20591	1.43e-05	-0.167624	1	-0.423133	1	0.253197
18	NACA	NA	8.12e-09	-0.595044	1	NA	NA	-0.694637	1	-0.921923	2.43e-05	0.114507	1	-0.20382	1	0.279044
18	HLA-DRB1	NA	8.59e-09	0.727936	1	NA	NA	0.756476	0.154437	0.552206	1	-0.11005	1	0.947394	2.57e-05	0.752579
18	RPL41	NA	8.99e-09	-0.785598	1	NA	NA	-0.876728	0.671079	-0.875454	2.69e-05	-0.204592	1	-0.373769	1	0.033083
18	ARHGDIB	NA	1.21e-08	0.457251	1	NA	NA	0.574684	1	0.117912	1	0.406873	1	0.740978	3.62e-05	0.276915
18	RPS15A	NA	1.8e-08	-0.528973	1	NA	NA	-0.932656	0.901946	-0.828195	5.38e-05	-0.174908	1	-0.238086	1	0.106562
18	RPL35A	NA	2.42e-08	-0.726326	1	NA	NA	-0.770607	1	-0.938578	7.23e-05	-0.18323	1	-0.426934	1	0.117361
18	NUCKS1	NA	2.56e-08	0.525665	1	NA	NA	0.774782	0.163071	0.631146	7.66e-05	0.169376	1	0.507032	0.00524504	0.0730958
18	TMSB4X	NA	2.61e-08	0.162403	1	NA	NA	0.713509	1	0.189142	1	0.155288	1	0.824136	7.8e-05	0.706207
18	UBB	NA	2.75e-08	0.45241	1	NA	NA	0.518713	1	0.909904	8.21e-05	0.118459	1	0.779718	0.424578	0.693661
18	RAD21	NA	8.33e-08	0.142529	1	NA	NA	0.519716	1	0.970463	0.00024899	0.261398	1	0.776905	0.00162422	0.452365
18	RPS14	NA	9.63e-08	-1.07481	0.073875	NA	NA	-1.04687	1	-0.858669	0.000287835	-0.121051	1	-0.399446	1	0.202173
18	PSMB9	NA	1.02e-07	0.405825	1	NA	NA	0.716751	1	0.388838	1	0.156544	1	0.576808	0.000304931	0.237947
18	RPS7	NA	1.19e-07	-0.505241	1	NA	NA	-0.354962	1	-0.772093	0.000354425	-0.145295	1	-0.210061	1	0.188957
18	RPL9	NA	1.49e-07	-0.992843	0.940129	NA	NA	-1.03706	1	-0.970431	0.000444231	-0.121218	1	-0.433051	1	0.455033
18	HNRNPA3	NA	1.59e-07	0.646617	1	NA	NA	0.706542	0.871714	0.681902	0.0258214	0.418793	1	0.656041	0.000474712	0.0642258
18	RPL18A	NA	1.76e-07	-0.669998	1	NA	NA	-0.832169	1	-0.856737	0.000527407	-0.255622	1	-0.306314	1	0.149285
18	RPS27A	NA	1.77e-07	-0.786893	0.576632	NA	NA	-0.853299	1	-0.833236	0.000530587	-0.156988	1	-0.459956	1	0.149829
18	MZT1	NA	2.36e-07	0.171678	1	NA	NA	0.139216	1	0.11762	1	0.166449	1	0.344108	0.00070601	0.13351
18	ENO1	NA	2.86e-07	0.704664	1	NA	NA	1.00562	0.00624636	0.809567	0.000855479	0.323713	1	0.60015	0.515675	0.188855
18	CHCHD2	NA	3.25e-07	0.659176	1	NA	NA	0.555368	1	0.542507	0.0456744	0.19582	1	0.61031	0.000972952	0.167664
18	FABP5	NA	3.55e-07	0.773996	1	NA	NA	0.560461	0.00756432	0.25774	1	-0.190676	1	0.473664	0.00106238	0.110514
18	RPL29	NA	3.61e-07	-0.706773	1	NA	NA	-0.606176	1	-0.823661	0.00107925	-0.18213	1	-0.25369	1	0.284647
18	ARPC2	NA	4.26e-07	0.598473	1	NA	NA	0.872744	0.0025312	0.26556	1	0.10627	1	0.625993	0.00127361	0.674564
18	COX6C	NA	4.27e-07	0.632145	1	NA	NA	0.519334	1	0.171583	1	0.262413	1	0.592089	0.00127834	0.140018
18	PSME2	NA	4.43e-07	0.349163	1	NA	NA	0.568026	1	0.401615	1	0.110131	1	0.606755	0.00132354	0.405599
18	TXNIP	NA	6.04e-07	-1.39307	1	NA	NA	-0.562708	1	-1.34581	0.00180657	-0.434535	1	-1.23937	0.0121015	0.458624
18	RPL39	NA	9.01e-07	-0.673508	1	NA	NA	-1.02984	1	-0.88565	0.00269358	-0.251451	1	-0.391941	1	0.0670691
18	DCTN3	NA	9.05e-07	0.351432	1	NA	NA	0.576122	0.00270632	0.520943	0.408527	0.197169	1	0.471235	0.0959812	0.0465587
18	RPL13	NA	9.8e-07	-0.813568	1	NA	NA	-1.10229	0.562091	-0.853521	0.0029303	-0.254303	1	-0.528743	1	0.0261167
18	COX6A1	NA	1.4e-06	0.999676	0.135095	NA	NA	0.67574	0.26893	0.447444	1	-0.108785	1	0.528263	0.00418101	0.460113
18	COX5A	NA	1.57e-06	0.36384	1	NA	NA	0.604109	1	0.610119	0.004688	0.214006	1	0.44959	0.528112	0.0575828
18	CORO1A	NA	1.8e-06	0.594389	1	NA	NA	0.890857	0.781171	0.477657	1	0.255521	1	0.691544	0.00538258	0.0660198
18	ERH	NA	2.31e-06	0.42708	1	NA	NA	0.430668	1	0.276283	1	0.321519	1	0.477108	0.00689908	0.0739169
18	EBP	NA	2.48e-06	0.341182	1	NA	NA	0.273763	1	0.285107	1	0.181846	1	0.333527	0.00740141	0.015473
18	RAC2	NA	4.72e-06	0.39011	1	NA	NA	1.01905	0.0141006	0.309426	1	0.398491	1	0.539003	0.212884	0.0246579
18	TPT1	NA	4.93e-06	-0.890876	1	NA	NA	-1.16647	0.20926	-0.815319	0.0147454	-0.204887	1	-0.238307	1	0.35247
18	RPL37	NA	5.11e-06	-0.477152	1	NA	NA	-0.770029	1	-0.719499	0.015272	-0.132352	1	-0.110007	1	0.559367
18	XRCC6	NA	5.97e-06	-0.108602	1	NA	NA	0.290692	1	0.16553	1	0.218517	1	0.406918	0.0178504	0.586117
18	RPS4X	NA	8.63e-06	-0.858405	1	NA	NA	-0.778834	1	-0.680439	0.0258181	-0.120384	1	-0.189904	1	0.415148
18	FTL	NA	9.94e-06	-0.682755	1	NA	NA	-0.232673	1	-0.989741	0.0297215	-0.247767	1	-0.117107	1	0.744643
18	HLA-E	NA	1.14e-05	-0.294489	1	NA	NA	-0.671841	1	-0.74226	0.0340064	-0.265842	1	-0.636666	0.448834	0.206685
18	MT-CYB	NA	1.21e-05	-0.203958	1	NA	NA	-0.926154	1	-0.328827	1	0.129013	1	-1.10204	0.0360708	0.410165
18	GMFG	NA	1.3e-05	0.454103	1	NA	NA	0.409748	1	0.302001	1	0.384748	1	0.569355	0.0390066	0.0351217
18	CCDC167	NA	1.34e-05	0.138489	1	NA	NA	0.12587	1	0.194895	1	-0.131146	1	0.394053	0.0401656	0.481254
18	HNRNPAB	NA	2.06e-05	0.388671	1	NA	NA	0.300386	1	0.430442	0.0617523	0.17275	1	0.146921	1	0.045167
18	HLA-DPA1	NA	2.15e-05	0.574738	1	NA	NA	0.545428	1	0.536486	1	-0.106732	1	0.590795	0.0642682	0.509588
18	NDUFA6	NA	2.2e-05	0.262801	1	NA	NA	0.445259	1	0.539485	0.0657862	0.419469	1	0.39779	0.379506	0.0797676
18	CSNK2B	NA	2.23e-05	0.391112	1	NA	NA	0.482902	1	0.543625	0.0665796	0.110332	1	0.349608	1	0.207903
18	CD48	NA	2.32e-05	-0.347019	1	NA	NA	-0.523095	1	-0.732558	0.0692687	-0.542241	1	-0.462898	1	0.130176
18	HSP90AA1	NA	2.42e-05	0.439986	1	NA	NA	0.115983	1	0.138271	0.0723098	0.123808	1	0.53237	1	0.314872
18	DBI	NA	2.52e-05	0.524901	1	NA	NA	0.708005	0.0754402	0.36451	1	-0.203848	1	0.501841	0.189073	0.13505
18	PTPRC	NA	2.82e-05	-0.681412	1	NA	NA	-0.535465	1	-0.486535	1	-0.138843	1	-1.09152	0.0844601	0.733832
18	MYL6	NA	2.86e-05	0.413203	1	NA	NA	0.695675	1	0.44006	1	0.30334	1	0.618682	0.0855234	0.189512
18	MT-ND4	NA	2.96e-05	0.482393	1	NA	NA	-0.920539	1	-0.124443	1	-0.586735	1	-0.875107	0.0884355	0.93415
18	HNRNPR	NA	3.84e-05	0.333657	1	NA	NA	0.395072	1	0.314727	1	0.109247	1	0.405576	0.114914	0.228012
18	MYL12B	NA	3.97e-05	0.155922	1	NA	NA	0.44833	1	0.391194	1	-0.19044	1	0.502422	0.118665	0.55838
18	HLA-DPB1	NA	4.57e-05	0.414713	1	NA	NA	0.577572	1	0.155982	1	-0.130507	1	0.518722	0.136639	0.361579
18	SEM1	NA	5.14e-05	0.365075	1	NA	NA	0.126113	1	-0.194177	1	-0.175981	1	0.398806	0.153669	0.228777
18	SUB1	NA	7.18e-05	0.676796	1	NA	NA	0.271566	1	0.345217	1	0.203149	1	0.461984	0.21462	0.188009
18	CD99	NA	7.48e-05	-0.209884	1	NA	NA	0.779869	0.223782	0.274462	1	-0.319173	1	0.352126	1	0.537777
18	RPS18	NA	7.84e-05	-0.919669	1	NA	NA	-0.96879	1	-0.67606	0.234405	-0.158431	1	-0.362662	1	0.33975
18	COX7A2	NA	9.36e-05	0.552686	1	NA	NA	0.250553	1	0.274483	1	-0.115069	1	0.448023	0.279871	0.432546
18	PGAM1	NA	0.000103172	0.236523	1	NA	NA	0.387917	1	0.571933	1	0.107923	1	0.480643	0.308539	0.50285
18	MIF	NA	0.000104774	0.770117	1	NA	NA	0.403287	1	0.130683	1	-0.166023	1	0.495799	0.31333	0.240803
18	IL7R	NA	0.000122516	-1.1812	1	NA	NA	-1.60612	1	-0.760405	1	-0.411982	1	-1.27216	0.366391	0.183068
18	CAP1	NA	0.000127195	0.101484	1	NA	NA	0.673022	0.380383	-0.122961	1	0.116865	1	0.223572	1	0.751387
18	CD37	NA	0.000138634	-0.94544	1	NA	NA	-0.735097	1	-0.660459	0.414594	-0.223679	1	-0.497995	1	0.0662348
18	COPE	NA	0.000142343	0.130654	1	NA	NA	0.26844	1	0.165509	1	-0.21905	1	0.362837	0.425688	0.312726
18	PFDN5	NA	0.000146077	-0.618725	1	NA	NA	-0.678975	1	-0.634862	0.436853	-0.187249	1	-0.300422	1	0.18664
18	MT-CO1	NA	0.000149818	-0.402824	1	NA	NA	-0.663535	1	-0.248997	1	0.298065	1	-0.811128	0.448042	0.181931
18	IFITM1	NA	0.000182519	-1.14344	1	NA	NA	-0.285432	1	-0.775893	0.545846	-0.402674	1	-0.359031	1	0.149427
18	MT1E	NA	0.000185509	0.424805	1	NA	NA	0.111762	1	-0.121682	1	-0.296244	1	0.393007	0.554786	0.704772
18	RPL24	NA	0.000190539	-0.556783	1	NA	NA	-0.601681	1	-0.564662	0.569832	-0.119932	1	-0.389279	1	0.366769
18	PSMA6	NA	0.000392878	0.354325	1	NA	NA	0.358203	1	0.373933	1	0.12122	1	0.422362	1	0.317497
18	PA2G4	NA	0.000403465	0.176241	1	NA	NA	0.546756	1	0.230519	1	-0.126395	1	0.421746	1	0.421102
18	RPS8	NA	0.000457049	-0.639306	1	NA	NA	-0.933475	1	-0.634615	1	-0.127621	1	-0.3532	1	0.333449
18	TXNDC17	NA	0.000471111	0.319011	1	NA	NA	0.376148	1	0.158204	1	0.12122	1	0.291648	1	0.280481
18	CCNI	NA	0.000496386	0.313086	1	NA	NA	-0.118156	1	0.167262	1	-0.168287	1	0.38721	1	0.460903
18	RPL6	NA	0.000508312	-0.818468	1	NA	NA	-0.689383	1	-0.567764	1	-0.185765	1	-0.352027	1	0.0634691
18	RPL36	NA	0.000512428	-0.275634	1	NA	NA	-0.668455	1	-0.634502	1	-0.241723	1	-0.184915	1	0.533185
18	GAS5	NA	0.000513715	-0.613679	1	NA	NA	-0.552631	1	-0.602473	1	-0.121887	1	-0.416218	1	0.651416
18	EIF4B	NA	0.000532615	-0.168596	1	NA	NA	-0.411994	1	-0.33151	1	-0.143086	1	-0.505901	1	0.377582
18	RBM17	NA	0.000535824	0.362351	1	NA	NA	0.135067	1	0.279009	1	0.104872	1	0.319481	1	0.419251
18	HMGA1	NA	0.000547178	0.313023	1	NA	NA	0.189515	1	0.315607	1	0.133931	1	0.299818	1	0.316614
18	PNRC1	NA	0.000549939	-0.493539	1	NA	NA	-0.745697	1	-0.582868	1	-0.175804	1	-0.549944	1	0.348071
18	AHNAK	NA	0.000564979	-0.467421	1	NA	NA	-0.870244	1	-0.18543	1	-0.333346	1	-0.922488	1	0.578806
18	RPS3	NA	0.000599965	-0.499721	1	NA	NA	-0.768414	1	-0.567401	1	-0.126053	1	-0.205453	1	0.393299
18	SNRPF	NA	0.000600924	0.456979	1	NA	NA	0.501174	1	0.351932	1	0.125233	1	0.365267	1	0.285485
18	CST7	NA	0.000784441	-0.674572	1	NA	NA	-0.483292	1	-0.917627	1	-0.195012	1	-0.670294	1	0.939647
18	YBX1	NA	0.000796299	0.361864	1	NA	NA	0.474858	1	0.548831	1	0.540341	1	0.367114	1	0.0271928
18	TXN	NA	0.000908744	0.42722	1	NA	NA	0.211586	1	0.259495	1	0.132716	1	0.408006	1	0.0713824
18	S100A6	NA	0.00117558	-0.36011	1	NA	NA	0.81962	1	-0.349412	1	0.103144	1	0.41264	1	0.861201
18	RPL36AL	NA	0.00119426	-0.247561	1	NA	NA	-0.377865	1	-0.56329	1	-0.267345	1	-0.212049	1	0.35457
18	MT-ND1	NA	0.00121627	-0.183935	1	NA	NA	-0.585944	1	0.150661	1	-0.230201	1	-0.68029	1	0.300983
18	ANKRD12	NA	0.00123411	-0.437772	1	NA	NA	-0.353596	1	-0.270236	1	-0.37182	1	-0.578965	1	0.156396
18	RPLP2	NA	0.00129439	-0.277339	1	NA	NA	-0.60934	1	-0.51183	1	-0.212674	1	-0.138045	1	0.649114
18	ALOX5AP	NA	0.00138027	-0.667262	1	NA	NA	0.680573	1	-0.355779	1	-0.220419	1	-0.179953	1	0.584573
18	RPL8	NA	0.00144822	-0.329049	1	NA	NA	-0.458667	1	-0.593637	1	-0.127064	1	-0.32718	1	0.4118
18	MT-CO2	NA	0.00152067	-0.220273	1	NA	NA	-0.390354	1	0.119399	1	0.291145	1	-0.724065	1	0.266049
18	PNISR	NA	0.00156821	0.142444	1	NA	NA	-0.421906	1	-0.205434	1	-0.126395	1	-0.534172	1	0.225195
18	PKM	NA	0.00161151	0.723899	1	NA	NA	0.683947	1	0.533616	1	0.128037	1	0.530761	1	0.220576
18	PRDX2	NA	0.00162021	0.211903	1	NA	NA	0.130553	1	0.461832	1	0.116017	1	0.10165	1	0.434589
18	TSC22D3	NA	0.00167006	-0.172266	1	NA	NA	-0.594267	1	-0.507108	1	-0.120833	1	-0.722703	1	0.993826
18	ARL6IP6	NA	0.00208848	0.112106	1	NA	NA	0.195958	1	0.174515	1	0.205978	1	0.125155	1	0.340376
18	AP2S1	NA	0.00214321	0.170612	1	NA	NA	0.371326	1	0.241276	1	-0.178451	1	0.295721	1	0.38009
18	RPL13A	NA	0.0022377	-0.439035	1	NA	NA	-0.753969	1	-0.558421	1	-0.343482	1	-0.310705	1	0.122435
18	S100A10	NA	0.00240376	0.247359	1	NA	NA	0.584041	1	0.2866	1	0.174227	1	0.467576	1	0.790163
18	PPP1CA	NA	0.00242507	0.467241	1	NA	NA	0.542946	1	0.211347	1	-0.132663	1	0.445117	1	0.289289
18	ARHGDIA	NA	0.00243286	0.162413	1	NA	NA	0.130045	1	0.334246	1	0.130543	1	0.400581	1	0.333047
18	ZFP36L2	NA	0.00268944	0.21954	1	NA	NA	-0.819883	1	-0.215701	1	-0.482421	1	-0.548112	1	0.655635
18	TAF15	NA	0.00272632	0.517317	1	NA	NA	0.109539	1	0.346845	1	-0.117247	1	0.429347	1	0.490317
18	PSMA7	NA	0.00277509	0.299902	1	NA	NA	0.43904	1	0.256948	1	-0.231255	1	0.31289	1	0.0589551
18	IL10RA	NA	0.00293064	-0.296393	1	NA	NA	-0.375753	1	-0.377691	1	-0.129187	1	-0.481929	1	0.176686
18	GZMM	NA	0.00300611	-0.550593	1	NA	NA	-0.425327	1	-0.542235	1	-0.120507	1	-0.39594	1	0.238664
18	PSMB3	NA	0.00350264	0.256762	1	NA	NA	0.433076	1	0.461203	1	-0.110953	1	0.256847	1	0.460876
18	LIME1	NA	0.00362995	0.150448	1	NA	NA	0.325964	1	-0.165518	1	0.442035	1	-0.195616	1	0.300635
18	RPL27A	NA	0.00381502	-0.473193	1	NA	NA	-0.465861	1	-0.565855	1	-0.200174	1	-0.275067	1	0.266729
18	NDUFB2	NA	0.00394338	0.631101	1	NA	NA	0.483375	1	0.341487	1	0.148187	1	0.30424	1	0.486922
18	GIHCG	NA	0.00418359	0.166383	1	NA	NA	0.142344	1	0.156069	1	0.113147	1	0.145856	1	0.0220169
18	STK17B	NA	0.0044561	-0.105426	1	NA	NA	-0.357664	1	-0.494495	1	-0.329441	1	-0.640066	1	0.617881
18	TOMM7	NA	0.00463028	-0.483213	1	NA	NA	-0.537254	1	-0.502239	1	-0.242141	1	-0.25054	1	0.251258
18	TAGLN2	NA	0.00489292	0.164646	1	NA	NA	0.263198	1	0.535987	1	0.145921	1	0.370593	1	0.27334
18	STK4	NA	0.00496093	-0.418179	1	NA	NA	-0.413111	1	-0.304139	1	-0.151184	1	-0.553118	1	0.287988
18	BTG1	NA	0.00533616	-0.831534	1	NA	NA	-0.694576	1	-0.648601	1	-0.164831	1	-0.555351	1	0.288388
18	SLFN5	NA	0.00544493	-0.243483	1	NA	NA	-0.264489	1	-0.447116	1	-0.265613	1	-0.509051	1	0.200167
18	RIPOR2	NA	0.00564918	-0.275098	1	NA	NA	-0.180856	1	-0.429878	1	-0.148869	1	-0.287415	1	0.331408
18	RPL21	NA	0.00605747	-0.278087	1	NA	NA	-0.622793	1	-0.457703	1	-0.205754	1	-0.10941	1	0.683365
18	DDX24	NA	0.00679832	-0.440894	1	NA	NA	-0.357947	1	-0.447902	1	-0.188324	1	-0.341998	1	0.273816
18	S100A4	NA	0.00681921	-0.214237	1	NA	NA	0.883406	1	-0.309488	1	0.119153	1	0.500422	1	0.401796
18	PCED1B-AS1	NA	0.00685989	-0.656824	1	NA	NA	-0.301717	1	-0.484867	1	-0.164307	1	-0.282063	1	0.587866
18	RPS29	NA	0.0070538	-0.363675	1	NA	NA	-0.871814	1	-0.470107	1	-0.329768	1	-0.32982	1	0.121582
18	COX7B	NA	0.00723879	0.410402	1	NA	NA	0.108166	1	0.226135	1	0.128695	1	0.374641	1	0.289936
18	HLA-DQB1	NA	0.00749129	0.433794	1	NA	NA	0.337085	1	0.160092	1	-0.179898	1	0.33123	1	0.772398
18	LSM7	NA	0.00770666	0.222263	1	NA	NA	0.133841	1	0.203171	1	0.145597	1	0.29469	1	0.807936
18	ICAM3	NA	0.00830849	-0.192321	1	NA	NA	-0.197605	1	-0.412833	1	-0.180054	1	-0.409059	1	0.343672
18	RPL31	NA	0.00844991	-0.571782	1	NA	NA	-0.625371	1	-0.466486	1	0.14375	1	-0.219755	1	0.38823
18	GLG1	NA	0.00863177	-0.192321	1	NA	NA	-0.242291	1	-0.168296	1	-0.142676	1	-0.390545	1	0.171034
18	PSMB2	NA	0.00869105	0.419836	1	NA	NA	0.206225	1	0.275714	1	0.253885	1	0.268332	1	0.0639354
18	RNASEH2B	NA	0.0090525	0.23584	1	NA	NA	0.303674	1	0.132973	1	0.135734	1	0.213648	1	0.480786
18	IKZF3	NA	0.00987987	-0.122329	1	NA	NA	-0.105172	1	-0.228003	1	-0.195355	1	-0.553225	1	0.89567
18	SSR4	NA	0.0103285	-0.366195	1	NA	NA	-0.607113	1	-0.206501	1	-0.170146	1	-0.109298	1	0.519062
18	HP1BP3	NA	0.0103828	0.301629	1	NA	NA	0.362037	1	0.304598	1	0.148187	1	0.372455	1	0.22073
18	APRT	NA	0.0119473	-0.593573	1	NA	NA	-0.375317	1	-0.32803	1	-0.165004	1	-0.373753	1	0.141128
18	MT-ND5	NA	0.0123348	0.373133	1	NA	NA	-0.496026	1	-0.276287	1	-0.342551	1	-0.520405	1	0.963701
18	N4BP2L2	NA	0.0124949	-0.31216	1	NA	NA	-0.396246	1	-0.36357	1	-0.30579	1	-0.401833	1	0.0872379
18	HSPA5	NA	0.0128634	-0.179197	1	NA	NA	-0.598435	1	-0.308239	1	-0.493459	1	-0.305116	1	0.557507
18	SNRPA	NA	0.0132969	0.324418	1	NA	NA	0.109141	1	0.287282	1	0.213617	1	0.142732	1	0.302693
18	EEF2	NA	0.014731	-0.362498	1	NA	NA	-0.678024	1	-0.469193	1	-0.210789	1	-0.422481	1	0.143857
18	RBX1	NA	0.0150518	0.381275	1	NA	NA	0.199858	1	0.333156	1	0.140044	1	0.256435	1	0.416317
18	MVP	NA	0.0158142	-0.25729	1	NA	NA	-0.122659	1	-0.371159	1	-0.103253	1	-0.107054	1	0.334305
18	CYTIP	NA	0.0165253	-0.19779	1	NA	NA	-0.200761	1	-0.473814	1	-0.148595	1	-0.263293	1	0.391427
18	TC2N	NA	0.0166673	-0.260086	1	NA	NA	-0.557159	1	-0.298959	1	-0.105208	1	-0.342179	1	0.404139
18	SNRPA1	NA	0.017217	0.13701	1	NA	NA	0.355236	1	0.154814	1	-0.106334	1	0.111282	1	0.314166
18	NUTF2	NA	0.0189024	0.41387	1	NA	NA	0.315488	1	0.239309	1	0.138193	1	-0.114696	1	0.235468
18	UBE2D2	NA	0.0206865	0.299274	1	NA	NA	0.417507	1	0.347592	1	-0.163421	1	0.115833	1	0.268429
18	NDUFA11	NA	0.02107	0.287054	1	NA	NA	0.225488	1	0.274205	1	-0.134817	1	0.316315	1	0.0672005
18	NDUFB1	NA	0.021225	0.469036	1	NA	NA	0.44416	1	0.244065	1	-0.213849	1	0.276248	1	0.100451
18	SRSF7	NA	0.0225548	-0.300351	1	NA	NA	-0.434936	1	0.327061	1	-0.179691	1	0.295855	1	0.378547
18	HNRNPA1	NA	0.0244792	0.151306	1	NA	NA	0.157401	1	0.326136	1	0.24979	1	0.200343	1	0.350869
18	MTRNR2L12	NA	0.0267086	-0.874428	1	NA	NA	-0.657499	1	-0.788513	1	0.263571	1	-0.734112	1	0.097917
18	SRSF5	NA	0.0268531	-0.337446	1	NA	NA	-0.191697	1	-0.169866	1	-0.366944	1	-0.244466	1	0.428408
18	RNF19A	NA	0.0274631	0.159205	1	NA	NA	-0.238782	1	-0.232417	1	-0.324219	1	-0.467068	1	0.466198
18	TENT5C	NA	0.0281619	-0.231797	1	NA	NA	-0.641708	1	-0.145333	1	-0.276715	1	-0.298943	1	0.586154
18	GCC2	NA	0.0286036	-0.22515	1	NA	NA	-0.345078	1	-0.354277	1	-0.122526	1	-0.312857	1	0.203021
18	DHRS7	NA	0.02989	-0.1182	1	NA	NA	-0.325657	1	-0.350875	1	-0.22324	1	-0.200118	1	0.565501
18	UQCRB	NA	0.0302132	-0.313796	1	NA	NA	-0.361697	1	-0.315397	1	0.279864	1	0.340157	1	0.212306
18	RPL37A	NA	0.0302533	-0.404744	1	NA	NA	-0.604941	1	-0.384898	1	-0.245571	1	-0.110608	1	0.613575
18	MGAT4A	NA	0.0303115	-0.169775	1	NA	NA	-0.169916	1	-0.322635	1	-0.157315	1	-0.249884	1	0.331937
18	UTRN	NA	0.0312124	-0.118826	1	NA	NA	-0.309859	1	-0.268806	1	-0.200363	1	-0.351624	1	0.440267
18	PPP3CC	NA	0.031559	-0.210944	1	NA	NA	-0.188731	1	-0.151944	1	-0.123892	1	-0.277146	1	0.167514
18	SLA	NA	0.0318618	0.452149	1	NA	NA	-0.328603	1	-0.143145	1	-0.145544	1	-0.332785	1	0.1782
18	CKLF	NA	0.0318972	0.281678	1	NA	NA	0.487295	1	0.273022	1	-0.121518	1	0.227077	1	0.298163
18	RPS9	NA	0.0355137	-0.595953	1	NA	NA	-0.582728	1	-0.373694	1	-0.164461	1	-0.224339	1	0.339435
18	NDUFA10	NA	0.0384201	-0.101621	1	NA	NA	0.211639	1	-0.165372	1	-0.119523	1	0.196489	1	0.493656
18	TSEN54	NA	0.0423748	-0.172303	1	NA	NA	-0.180311	1	-0.237093	1	-0.147739	1	-0.265444	1	0.207816
18	SBDS	NA	0.0464322	-0.130482	1	NA	NA	-0.166984	1	-0.30827	1	-0.189329	1	-0.16612	1	0.512764
18	CCND2	NA	0.0468857	-0.179197	1	NA	NA	-0.431628	1	-0.279102	1	-0.187896	1	-0.339028	1	0.18635
18	GPBP1	NA	0.0474935	-0.139096	1	NA	NA	-0.355718	1	-0.299996	1	-0.142093	1	-0.230636	1	0.4584
18	SQSTM1	NA	0.0476314	-0.201864	1	NA	NA	-0.373444	1	-0.234418	1	-0.162028	1	-0.299478	1	0.300146
18	MBNL1	NA	0.0482386	-0.179197	1	NA	NA	0.16573	1	-0.384741	1	-0.108125	1	-0.441443	1	0.477743
2	HSPA1A	2.00462	3.56e-124	1.25554	2.73e-06	2.81288	4.63e-28	2.42363	8.87e-121	2.89202	3.42e-100	0.225196	1	2.41843	1.66e-111	0.000286997
2	HSPA1B	1.90891	5.52e-139	0.833642	1.85e-30	2.50552	3.39e-47	2.55687	1.38e-135	2.90874	5.76e-128	0.270222	1	2.37848	2.59e-116	0.000200741
2	DNAJB1	1.55489	5.13e-83	0.747132	2.7e-06	1.70824	4.17e-15	2.10653	1.28e-79	2.29581	2.99e-77	0.303853	1	2.16778	2.49e-76	0.0654142
2	FOS	1.42211	3.44e-62	1.71349	2.82e-11	1.17715	0.00215838	1.84343	8.57e-59	1.59076	9.55e-40	0.951158	6.98e-10	1.25666	1.33e-09	1.44e-07
2	JUN	1.32375	8.47e-62	1.10454	2.58e-06	1.40937	6.02e-14	1.59671	2.11e-58	1.46507	1.38e-46	1.10905	3.64e-08	1.25773	5.37e-36	1.73e-10
2	DUSP1	1.11216	9.67e-85	0.83544	5.04e-05	0.760328	0.00011764	2.0391	2.41e-81	1.18232	1.4e-46	0.548448	0.271935	1.30734	4.66e-37	1.82e-05
2	CD69	0.911438	5.9e-33	0.79571	0.00798433	0.952472	9.56e-10	1.08654	1.47e-29	1.11097	1.37e-28	0.343155	1	1.17978	4.66e-24	0.0139799
2	PPP1R15A	0.904297	1.61e-77	0.428507	5.86e-05	0.565095	0.0193108	1.688	4.02e-74	1.03209	2.27e-52	0.32591	0.780566	1.38618	5.04e-67	5.22e-05
2	HSPB1	0.741416	2.71e-65	0.475027	1	0.544082	0.00118384	1.27521	6.75e-62	1.02401	1.54e-24	0.159463	1	0.970699	1.24e-51	0.117925
2	GADD45B	0.718366	1.63e-26	0.675183	0.000528233	0.8906	6.15e-06	0.779946	8.78e-16	0.623313	9.91e-13	0.493551	1	0.847604	4.07e-23	0.0226806
2	MTRNR2L12	0.699189	8.97e-22	1.43697	2.24e-18	0.563159	0.632467	0.333243	2.3e-06	0.903934	1.72e-08	0.239859	1	0.717966	1.82e-09	0.000212162
2	FOSB	0.688605	6.86e-60	0.539858	6.16e-06	1.0967	4.09e-07	0.589866	3.83e-33	0.844188	1.71e-56	0.605619	0.0936075	0.455402	1.43e-28	6.26e-06
2	NR4A1	0.629159	4.99e-85	0.216191	1	0.57027	8.27e-14	0.762895	7.33e-30	1.34927	1.24e-81	0.2084	1	0.667924	1.13e-40	0.000844881
2	JUNB	0.603386	1.34e-26	0.474489	1	0.677823	0.0108501	0.694392	5.56e-13	0.890575	3.34e-23	0.378059	0.750849	0.504978	0.00392692	0.00217132
2	DNAJA1	0.573191	9.51e-36	0.426267	0.469046	0.533164	1	0.606287	2.82e-11	1.05594	2.37e-32	0.127613	1	0.68988	2.94e-21	0.518404
2	RGS2	0.572988	1.17e-49	0.160456	1	0.563861	9.22e-06	0.928287	1.35e-29	0.75953	4.39e-44	0.101446	1	0.924348	2.91e-46	0.53586
2	UBC	0.527644	1.75e-28	0.207504	1	0.425222	0.709612	0.936531	1.88e-19	0.56544	7.16e-13	0.130661	1	0.900508	4.37e-25	0.146327
2	KLF6	0.521462	1.07e-28	0.676302	0.0798944	0.365182	1	0.765998	2.65e-25	0.609538	4.1e-16	0.202576	1	0.509174	0.000644241	0.305558
2	HSP90AB1	0.465439	3.07e-15	0.406702	1	0.375472	1	0.624849	0.000532158	0.772399	3.72e-09	-0.172194	1	0.785408	7.64e-12	0.321121
2	ZFP36	0.384818	8.63e-10	0.487496	1	0.416237	1	0.174331	1	0.487657	2.15e-06	0.353918	1	0.389269	1	0.339989
2	SGK1	0.238065	6.92e-16	0.230353	0.05534	0.307318	0.420931	0.312801	1.72e-12	0.246036	1.65e-06	0.122493	1	0.209392	0.00107077	0.199355
2	CITED2	0.200538	1.46e-10	0.203399	1	0.254093	0.102466	0.217675	1	0.212094	3.64e-07	0.175239	1	0.140731	1	0.370275
2	SERTAD1	0.192378	4.52e-06	0.195812	1	0.406125	0.396457	0.113653	1	0.157455	0.0112609	0.168612	1	0.112614	0.165005	0.00699616
2	DUSP2	0.160194	5.76e-18	0.148128	1	0.162686	1	0.288834	1	0.146166	0.945732	-0.29597	1	0.51132	1.43e-14	0.696423
2	ACTB	0.14878	7.6e-37	-0.363095	0.0981752	0.183318	1	0.782197	1.89e-33	0.197012	1	-0.137172	1	0.230418	1	0.0683454
2	ALOX5AP	0.114224	2.02e-15	-0.306639	0.97228	0.169751	1	0.407065	5.04e-12	0.115124	1	-0.124062	1	0.424107	1.37e-08	0.13454
2	HNRNPA2B1	-0.0178488	3.03e-05	-0.131888	1	0.214704	1	0.10079	1	-0.101079	1	-0.313242	0.0755383	0.123622	1	0.0800853
2	APMAP	-0.123352	0.00190378	-0.115921	1	-0.122419	1	-0.136206	1	-0.125188	1	-0.109071	1	-0.131307	1	0.0448106
2	ARF1	-0.163445	0.000458947	-0.149683	1	-0.199338	1	-0.174735	1	-0.133059	1	-0.163142	1	-0.160712	1	0.00179348
2	RPL36AL	-0.177276	2.15e-06	-0.111066	1	-0.173771	1	-0.255935	0.00536194	-0.141304	1	-0.10794	1	-0.273638	0.0164668	0.0690708
2	KLRK1	-0.189412	7.96e-06	-0.13576	1	-0.153165	1	-0.114808	1	-0.242535	0.0198396	-0.276958	0.253888	-0.213247	1	0.0452449
2	HLA-C	-0.190048	1.39e-16	-0.207372	0.242133	-0.155342	1	-0.133507	1	-0.282109	3.46e-13	-0.133664	1	-0.228295	0.00146433	0.0424356
2	PLAAT4	-0.196282	1.18e-07	-0.10009	1	-0.125469	1	-0.161831	1	-0.257362	0.00029505	-0.309325	0.110574	-0.223612	0.346188	0.0966793
2	RPL15	-0.19911	4.14e-07	-0.182562	1	-0.224539	1	-0.239488	0.00103251	-0.17466	0.106674	-0.126574	1	-0.246839	0.0230882	0.0449037
2	RPL26	-0.199474	1.22e-13	-0.121012	1	-0.109814	1	-0.342691	3.04e-10	-0.139576	1	-0.136935	1	-0.346814	5.54e-05	0.0417868
2	ARHGDIB	-0.206036	4.27e-06	-0.205188	0.832408	-0.228079	1	-0.17189	1	-0.196739	0.0192765	-0.334311	0.0106356	-0.100009	1	0.00765271
2	HLA-A	-0.218879	5.38e-16	-0.101139	1	-0.238281	1	-0.301732	3.64e-07	-0.289791	1.34e-12	-0.163322	1	-0.219009	0.0187598	0.0490881
2	CD8B	-0.220928	0.00016591	-0.104299	1	-0.223699	1	-0.257604	0.634226	-0.156708	1	-0.315743	0.413476	-0.267516	1	0.126886
2	RPL10	-0.223807	4.59e-14	-0.171953	0.750207	-0.132007	1	-0.377538	1.14e-10	-0.119869	1	-0.136887	1	-0.404587	1.01e-05	0.00648222
2	RPS6	-0.227547	1.36e-13	-0.179457	1	-0.137726	1	-0.408159	3.38e-10	-0.134792	1	-0.167435	1	-0.337713	0.00404164	0.0528131
2	RPL14	-0.23914	3.95e-17	-0.160322	1	-0.178959	1	-0.452719	9.84e-14	-0.136696	1	-0.124074	1	-0.382068	4.31e-05	0.0493594
2	RPS23	-0.244395	2.13e-14	-0.101096	1	-0.232822	1	-0.426022	5.3e-11	-0.121562	1	-0.197596	0.282653	-0.387271	3.66e-05	0.0552315
2	RPSA	-0.258303	9.96e-16	-0.206764	1	-0.220118	1	-0.468053	2.48e-12	-0.127708	1	-0.187226	1	-0.339947	0.000244027	0.00568207
2	RPL23A	-0.264781	5.91e-18	-0.136311	1	-0.182566	1	-0.475122	1.47e-14	-0.190468	0.0590348	-0.203029	1	-0.401192	4.93e-06	0.00455973
2	RPL6	-0.265401	1.49e-17	-0.175047	1	-0.308647	0.0224972	-0.421817	3.71e-14	-0.175824	1	-0.125543	1	-0.385529	1.23e-06	0.00764343
2	RPS3A	-0.26626	1.1e-14	-0.201995	0.735494	-0.184842	1	-0.462781	2.75e-11	-0.178562	1	-0.126579	1	-0.442799	1.03e-06	0.0123251
2	CTSW	-0.278085	1.11e-09	-0.253795	1	-0.403805	1	-0.260431	1	-0.374133	2.77e-06	-0.130117	1	-0.246232	1	0.0905467
2	LITAF	-0.290786	8.46e-24	-0.102768	1	-0.240077	1	-0.54674	2.11e-20	-0.229091	0.0138893	-0.262193	0.154239	-0.363849	8.37e-07	0.0109039
2	RPS8	-0.291535	6.75e-16	-0.182083	1	-0.262658	0.134456	-0.50383	1.68e-12	-0.195683	1	-0.178971	1	-0.425987	3.96e-06	0.00326854
2	EEF1A1	-0.295766	1.15e-19	-0.262546	0.00199359	-0.239568	0.0159213	-0.471318	2.88e-16	-0.142297	1	-0.195707	0.0189315	-0.463159	2.96e-08	0.000249506
2	S100A10	-0.305208	5.09e-07	-0.183626	1	-0.23471	1	-0.202468	1	-0.577668	0.00126885	-0.403595	0.176518	-0.229183	1	0.518719
2	TAGLN2	-0.310207	5.27e-11	-0.298882	1	-0.341605	1	-0.176253	1	-0.49768	1.31e-07	-0.214421	1	-0.332401	0.00725557	0.119213
2	PRF1	-0.314954	1.95e-11	-0.276368	0.3401	-0.467995	0.00345384	-0.185957	1	-0.495522	4.86e-08	-0.12915	1	-0.334734	0.00242312	0.129621
2	RPS3	-0.316974	5.9e-21	-0.204255	0.630748	-0.203606	1	-0.549051	1.47e-17	-0.265264	8.42e-06	-0.144739	1	-0.534929	2.02e-10	0.00309519
2	RPL3	-0.334223	1.76e-20	-0.151204	1	-0.306829	0.0943462	-0.543535	1.16e-14	-0.231549	0.00819345	-0.140443	1	-0.631775	4.39e-17	0.0478632
2	CRIP1	-0.342439	1.4e-07	-0.377289	1	-0.13241	1	-0.282996	1	-0.702757	0.000349072	-0.173259	1	-0.385924	1	0.936063
2	CST7	-0.442605	2.34e-11	-0.313616	0.84425	-0.589973	1	-0.499635	2.81e-07	-0.381535	8.9e-06	-0.285011	1	-0.585859	5.83e-08	0.0206058
2	GZMH	-0.459222	4.06e-16	-0.262424	1	-0.800034	0.00441912	-0.193827	1	-0.680631	1.01e-12	-0.324127	1	-0.494287	0.00860421	0.0126283
2	GZMK	-0.468247	7.45e-19	-0.23469	1	-0.404173	1	-0.847537	1.86e-15	-0.300255	1	-0.47885	1	-0.543979	0.00672538	0.0328843
2	CCL5	-0.586364	1.96e-22	-0.205374	1	-0.453202	1	-0.969539	4.88e-19	-0.584196	2.4e-11	-0.596349	1	-0.709524	1.32e-11	0.0196925
2	NKG7	-0.830822	6.18e-18	-0.507681	0.137626	-1.11659	3.54e-05	-0.743701	1.21e-08	-0.729927	3.06e-13	-0.687504	1	-1.19953	1.54e-14	0.00347869
3	GNLY	2.60193	1.59e-269	3.20294	3.15e-135	2.61211	6.45e-138	2.05062	3.67e-155	2.39873	6.04e-245	2.81521	2.69e-21	2.53195	3.96e-266	1.8e-25
3	NKG7	1.79096	2.34e-183	1.52746	2.14e-39	1.78244	2.61e-50	1.3487	9.73e-52	1.37137	1.3e-126	2.88713	1.15e-17	1.82868	5.84e-180	7.68e-22
3	FGFBP2	1.73018	0	1.85588	4.45e-210	1.59998	4.92e-104	1.78563	1.53e-295	1.63242	1.29e-300	1.87292	2.95e-74	1.63423	0	1.97e-78
3	GZMH	1.31218	6.57e-195	0.682668	9.04e-11	1.67744	4.89e-70	0.902782	2.73e-41	1.20764	2.18e-119	1.92665	1.6e-26	1.47591	1.64e-191	6.04e-15
3	PRF1	0.999094	7.25e-120	1.19297	9.02e-33	1.05526	9.54e-42	0.404384	1.53e-08	1.18669	1.81e-116	1.2828	2.56e-24	0.872463	2.71e-87	1.02e-12
3	CST7	0.955457	5.34e-118	0.646476	1.41e-08	1.17934	2.94e-33	0.451435	3.01e-10	0.778606	8.35e-62	1.62702	1.48e-16	1.04987	1.33e-114	9.41e-13
3	KLRD1	0.921175	1.58e-126	0.875302	4.06e-32	1.00825	6.15e-52	0.472717	7.76e-39	0.904304	3.93e-123	1.43216	1.3e-43	0.834312	3.42e-120	2.71e-36
3	CTSW	0.895239	3.36e-81	0.933985	3.47e-18	0.94213	4.85e-23	0.699545	2.15e-22	0.659015	1.88e-49	1.33531	2.11e-22	0.801447	8.37e-78	2.32e-22
3	FCGR3A	0.773622	7.45e-201	0.870918	9.29e-166	0.993489	1.39e-81	0.554676	5.93e-90	0.689926	3.62e-142	0.788508	2.02e-44	0.744217	1.86e-197	1.35e-48
3	PLEK	0.660098	8.05e-151	0.9015	6.24e-55	0.672766	6.29e-22	0.179732	0.00406081	0.689095	3.62e-84	0.851366	6.74e-26	0.66613	2.01e-147	2.72e-07
3	LITAF	0.639524	9.6e-101	0.353677	0.119708	0.852926	3.69e-29	0.451156	3.5e-14	0.578454	1.43e-50	0.7824	1.07e-11	0.818529	2.39e-97	8.01e-06
3	SPON2	0.614046	8.01e-211	0.745924	1.84e-38	0.563803	2.86e-33	0.730883	1.02e-120	0.474092	1.79e-62	0.352807	4.38e-12	0.816765	2e-207	2.93e-16
3	HOPX	0.585117	7.06e-82	0.975192	5.53e-33	0.534252	1.01e-11	0.373175	4.46e-12	0.516978	9.11e-46	0.551984	0.0285058	0.559121	1.76e-78	1.91e-06
3	ITGB2	0.557902	2.53e-48	0.409054	0.0344233	0.668475	1.59e-15	0.361476	0.000194197	0.46926	1.28e-28	0.847811	5.34e-06	0.591338	6.3e-45	2.3e-06
3	HCST	0.548161	5.85e-52	0.280528	1	0.680353	5.87e-10	0.205628	1	0.419504	7.72e-18	1.06824	4.76e-08	0.634716	1.46e-48	0.000338776
3	HLA-C	0.544945	9.14e-92	0.363744	0.000191737	0.506986	4.11e-15	0.35138	1.04e-12	0.573788	2.28e-88	0.897773	5.54e-11	0.575998	1e-84	1.28e-08
3	CX3CR1	0.542189	3.24e-134	0.599922	8.08e-131	0.699748	3.67e-53	0.180262	1.24e-23	0.596607	1.98e-121	0.777305	3.52e-43	0.399288	1.42e-125	8.33e-28
3	PLAC8	0.524775	1.33e-108	0.763697	1.69e-68	0.549058	7.83e-31	0.336042	1.14e-22	0.381479	3.49e-53	0.622873	3.09e-12	0.495504	3.31e-105	2.07e-16
3	TXNIP	0.49444	2.13e-37	0.486859	0.00588982	0.89759	2.63e-15	-0.45293	4.55e-05	0.574774	4.36e-31	0.973438	0.0574454	0.486906	5.32e-34	3.84e-06
3	PRSS23	0.492231	2.25e-220	0.493193	1.44e-70	0.489815	3.69e-41	0.192229	2.76e-24	0.635957	5.13e-159	0.484924	5.79e-28	0.657265	5.6e-217	1.85e-28
3	GZMM	0.473334	1.65e-37	0.393039	0.00148513	0.487607	5.43e-08	0.371843	7.14e-09	0.215016	2.51e-08	0.917316	1.09e-10	0.455181	4.11e-34	9.93e-08
3	ADGRG1	0.472745	2.02e-96	0.3535	6.29e-32	0.539104	3.47e-40	0.201914	1.98e-06	0.557364	5.03e-93	0.812224	1.68e-49	0.372367	1.6e-46	1.33e-10
3	ZNF683	0.471376	4.92e-106	0.170974	1	0.24081	0.00142997	0.450961	3.38e-54	0.741896	2.01e-83	0.410762	0.000126388	0.812852	1.23e-102	0.000647995
3	MYL12A	0.444669	7.06e-66	0.614601	6.94e-10	0.573754	3.03e-12	0.320182	0.000173567	0.268048	0.00020497	0.207421	1	0.684011	1.76e-62	0.0211015
3	FCRL6	0.438826	1.78e-167	0.220548	0.0156405	0.701697	9.1e-58	0.221881	7.57e-18	0.497161	1.21e-71	0.393474	1.99e-17	0.598193	4.43e-164	1.05e-06
3	RAP1B	0.426088	9.76e-42	0.509392	5.06e-06	0.424971	7.82e-07	0.257961	0.00842136	0.398266	1.7e-22	0.428162	0.319076	0.537775	2.43e-38	2.13e-05
3	KLRG1	0.415038	1.78e-110	0.314105	0.00292257	0.578136	1.66e-14	0.172336	0.0526094	0.356995	5.56e-26	0.446028	0.0824173	0.622632	4.44e-107	5.51e-06
3	CD52	0.412934	1.07e-63	0.128907	1	0.231316	1	0.176703	1	0.408473	2.04e-23	0.861383	0.0032506	0.670821	2.66e-60	0.304568
3	BIN2	0.408277	9.43e-38	0.47816	5.64e-10	0.385329	1.03e-08	0.194513	0.492847	0.385579	4.62e-20	0.5826	0.00858385	0.423482	2.35e-34	3.3e-05
3	MT-ND4	0.407177	3.32e-24	0.152766	1	0.399889	0.00924696	0.45042	3.24e-06	0.329562	2.71e-09	0.675215	0.268364	0.435214	8.27e-21	0.0123469
3	CLIC3	0.404227	8.39e-66	0.697505	9.08e-24	0.194487	0.868911	0.421904	6.71e-17	0.18496	7.56e-06	0.467222	1.42e-17	0.459284	2.09e-62	5.81e-05
3	C12orf75	0.397786	7.19e-61	0.3453	0.00146163	0.361468	1.46e-06	0.195273	0.016473	0.347815	1.82e-16	0.617769	1.82e-11	0.51909	1.79e-57	1.1e-06
3	ZEB2	0.393526	4.12e-34	0.157781	1	0.569255	6.1e-21	0.283089	9.67e-07	0.360364	1.03e-30	0.717965	4.45e-20	0.272702	4.21e-23	0.012866
3	EFHD2	0.387043	1.68e-33	0.390261	4.42e-10	0.321978	1.24e-09	0.342702	7.53e-13	0.291788	3.88e-18	0.628973	7.01e-16	0.346557	4.19e-30	8.29e-14
3	HLA-B	0.385377	8.35e-51	0.204634	0.548696	0.359593	4.46e-10	0.173078	0.0112944	0.348585	1.12e-43	0.880925	8.03e-11	0.345448	2.08e-47	3.67e-05
3	B2M	0.384031	6.7e-81	0.242103	4e-05	0.387446	1.45e-20	0.170231	7.1e-05	0.375232	1.71e-65	0.646377	1.04e-11	0.482798	1.67e-77	4.75e-09
3	GSTP1	0.382963	6.97e-52	0.371053	0.000962692	0.429499	1.18e-05	0.310376	1.52e-06	0.284358	5.88e-10	0.406937	1	0.495555	1.74e-48	0.000157263
3	HLA-E	0.380725	1.29e-27	0.261208	1	0.493031	1.63e-09	0.297261	1.07e-05	0.401878	3.2e-24	0.729049	0.00123108	0.101923	0.0381756	0.000589408
3	C1orf21	0.37942	1.29e-90	0.236185	9.57e-06	0.363509	5.63e-21	0.354381	3.02e-19	0.351915	1.51e-40	0.5872	3.18e-33	0.383327	3.22e-87	6.4e-10
3	TTC38	0.370595	1.33e-55	0.383141	5.01e-45	0.419095	5.71e-35	0.233005	6.5e-13	0.36317	3.88e-50	0.53274	1.84e-33	0.292418	3.32e-52	4.34e-17
3	RPS3	0.370298	3.21e-62	0.225599	1	0.1255	1	0.594029	3.1e-22	0.443404	1.27e-38	0.148879	1	0.684377	8e-59	0.152935
3	CD247	0.368172	3.89e-18	0.65628	1.06e-12	0.364436	2.11e-05	0.189462	1	0.313964	9.7e-15	0.400534	0.862117	0.28436	2.78e-11	0.000410922
3	APMAP	0.36516	3.67e-35	0.280968	0.0474665	0.445897	1.87e-12	0.294378	1.44e-06	0.228875	2.3e-07	0.594457	2.88e-09	0.346385	9.15e-32	3.17e-06
3	CCND3	0.341444	5.99e-29	0.416773	1.22e-06	0.286712	0.0268341	0.12056	1	0.302647	1.75e-12	0.495101	0.131385	0.426869	1.49e-25	0.0727016
3	S1PR5	0.339734	1.03e-121	0.229887	8.5e-33	0.250396	1.24e-09	0.393722	3.73e-42	0.381831	1.89e-78	0.355999	6.7e-14	0.42657	2.58e-118	8.27e-14
3	SPN	0.334282	3.23e-23	0.265878	0.0046406	0.399603	3.74e-07	0.238697	0.205175	0.364156	8.04e-20	0.516224	0.000383671	0.221133	1.9e-09	1.37e-05
3	TLE5	0.332799	1.49e-27	0.493987	2.07e-07	0.252579	0.154042	0.301429	0.000324779	0.166346	0.00107403	0.386085	1	0.396365	3.73e-24	0.000242924
3	FLNA	0.328618	4.48e-12	0.249968	0.42634	0.367575	0.158439	0.267029	0.178969	0.276816	1.12e-08	0.638703	0.0931512	0.17162	0.102026	2.85e-05
3	TPST2	0.328136	5.43e-43	0.258957	0.0604712	0.302249	1.25e-07	0.145817	0.794076	0.459335	1.35e-39	0.489753	2.25e-08	0.312707	1.26e-28	5.31e-05
3	MT-ATP6	0.319164	2.96e-20	0.145767	1	0.156033	1	0.372677	2.35e-05	0.185086	0.0103735	0.709516	0.0359813	0.345907	7.37e-17	0.0689289
3	CALM1	0.310195	2.42e-48	0.199521	1	0.188495	1	0.260237	0.0380412	0.227774	9.8e-05	0.439219	1	0.545924	6.04e-45	0.0254704
3	MT-CO1	0.30963	1.98e-30	0.258689	1	0.230302	1	0.244091	9e-05	0.412703	4.94e-27	0.502637	0.146932	0.20936	1.01e-11	0.00178956
3	MT-CO2	0.286021	5.72e-29	0.213733	1	0.235342	1	0.356703	3.69e-10	0.257346	1.57e-08	0.307808	1	0.345192	1.43e-25	0.0329832
3	RPL21	0.282086	1.13e-36	0.166021	1	0.153352	1	0.373056	3.91e-07	0.322985	4.63e-19	0.172023	1	0.505081	2.81e-33	0.0742182
3	SERF2	0.281469	4.63e-35	0.181897	1	0.287922	0.277503	0.201144	1	0.10422	1	0.454979	1	0.458655	1.15e-31	0.00486541
3	RPL27A	0.280896	6.92e-26	0.137312	1	0.237142	1	0.266452	0.514994	0.162179	0.683429	0.469392	1	0.4129	1.72e-22	0.0963469
3	TGFBR3	0.272117	1.9e-49	0.129769	1	0.235036	0.00143782	0.261368	2.34e-07	0.378084	4.73e-46	0.488732	2.46e-13	0.139714	8.04e-08	0.000361637
3	RPL26	0.2683	1.04e-42	0.100426	1	0.11259	1	0.350629	9.98e-07	0.210939	1.52e-08	0.280801	1	0.554418	2.58e-39	0.0762854
3	UBE2F	0.25125	3.78e-34	0.296992	5.62e-07	0.1847	0.378698	0.295652	2.84e-16	0.150467	0.00282507	0.311944	0.00250944	0.267747	9.41e-31	2.53e-05
3	ABI3	0.247469	3.61e-16	0.187287	0.679637	0.341933	9e-13	0.313876	1.18e-06	0.246561	3.79e-11	0.2293	1	0.165855	5.14e-08	0.000583558
3	CEP78	0.241194	6.43e-16	0.21668	9.26e-08	0.241804	9.97e-06	0.171536	0.000104174	0.194832	5.29e-12	0.443428	3.8e-10	0.178884	1.6e-12	6.97e-09
3	CD3G	0.238457	3.22e-09	-0.111085	1	0.312249	0.121634	0.155053	1	0.234808	8.03e-06	0.658882	0.0608625	0.180833	0.00698202	0.101782
3	CD8A	0.236978	4.77e-12	-0.453272	0.898954	0.458635	0.000554252	0.415219	1.13e-06	0.27734	5.82e-05	0.449711	1	0.274236	1.19e-08	0.00564098
3	KLF3	0.2358	4.48e-45	0.111866	1	0.127864	1	0.258892	1.02e-07	0.179493	1.34e-08	0.403092	0.0137689	0.333593	1.12e-41	0.00473037
3	CHST12	0.230182	1.91e-20	0.281226	0.000194471	0.129239	1	0.169011	1	0.154284	0.00470262	0.407689	1.28e-06	0.23964	4.76e-17	0.00369068
3	RIPOR2	0.226724	2.09e-13	0.200182	1	0.223009	0.157409	0.19157	0.026112	0.268574	5.21e-10	0.353501	1	0.123508	0.00033832	0.00323283
3	TSPAN32	0.224763	1.84e-26	0.274587	4.97e-09	0.205785	7.74e-06	0.194494	4.25e-12	0.212929	8.49e-16	0.246392	0.0297991	0.21439	4.58e-23	1.99e-06
3	DHRS7	0.218703	2.19e-18	0.195247	1	0.281246	0.111512	0.159441	1	0.212372	1.1e-07	0.196743	1	0.267169	5.46e-15	0.0587836
3	UCP2	0.205024	2.13e-20	0.283609	0.7174	0.286032	0.311489	-0.10994	1	-0.188094	1	0.578446	0.0026057	0.38009	5.32e-17	0.163142
3	ARL4C	0.204392	3.47e-08	0.278923	1	0.123917	1	0.108735	1	0.209668	8.66e-05	0.384017	1	0.121093	0.179673	0.165982
3	CD8B	0.188121	1.63e-35	-0.575341	0.00269991	0.322475	1	0.441355	9.06e-07	-0.257118	0.869209	0.481869	1	0.715485	4.05e-32	0.0332019
3	GNPTAB	0.188012	6.36e-11	0.189606	0.0561335	0.230896	5.14e-05	0.17495	0.000577314	0.128493	0.0151307	0.255801	0.00136828	0.148329	1.58e-07	3.75e-06
3	C5orf56	0.145177	4.34e-13	0.107085	1	0.126728	1	0.123722	1	0.219872	1.08e-09	0.111742	1	0.181913	2.12e-09	0.111525
3	MYBL1	0.14481	1.86e-21	0.128306	1	0.139766	1	0.101297	1	0.144441	2.22e-06	0.176489	1	0.178559	4.65e-18	0.00524268
3	CD3E	0.118322	1.37e-16	-0.256205	1	0.100747	1	0.121399	1	0.250547	1.03e-05	0.198421	1	0.295025	3.41e-13	0.176355
3	EEF1A1	0.067228	1.53e-19	0.107933	1	-0.214784	0.254889	0.278065	0.000236455	0.102575	0.00022671	-0.207849	1	0.337428	3.81e-16	0.0513764
3	RPS15	0.0527078	1.13e-24	-0.147145	1	-0.120591	1	0.178289	1	0.162454	9.74e-05	-0.159285	1	0.402527	2.81e-21	0.144429
3	RPS29	0.0510986	1.6e-21	-0.168702	1	-0.124874	1	0.282199	0.00760749	0.1105	1	-0.154578	1	0.362047	4e-18	0.396363
3	TMSB4X	0.0268823	5.3e-40	-0.301198	0.223442	0.147787	1	-0.284395	1	-0.124221	1	0.24086	1	0.482461	1.32e-36	0.00470711
3	H3F3B	-0.132095	9.53e-16	-0.318142	1	-0.146879	1	-0.184273	1	-0.155625	1	-0.268998	1	0.281345	2.37e-12	0.245618
3	TNFSF10	-0.150333	1.31e-11	-0.137697	1	-0.127244	1	-0.282152	0.00154045	-0.228197	3.27e-08	0.101227	1	-0.227934	8.46e-08	0.126001
3	PHTF2	-0.150516	2.2e-09	-0.110393	1	-0.117197	1	-0.126378	1	-0.148523	0.00382856	-0.15514	1	-0.245465	5.47e-06	0.131536
3	LIMS1	-0.155813	3.92e-09	-0.127173	1	-0.149924	1	-0.176162	1	-0.184137	9.76e-06	-0.179706	1	-0.117776	0.63156	0.0536712
3	P2RY10	-0.162199	4.54e-06	-0.144791	1	-0.164723	1	-0.203129	1	-0.149164	0.0138944	-0.150874	1	-0.160514	0.0113061	0.117482
3	PIM2	-0.164258	0.000284509	-0.167541	1	-0.11055	1	-0.230238	0.709081	-0.14365	0.757906	-0.183893	1	-0.149673	1	0.149153
3	TANK	-0.177972	3.75e-07	-0.22714	1	-0.177339	1	-0.181297	1	-0.187734	0.000933677	-0.159345	1	-0.134975	1	0.0621757
3	DNPH1	-0.182272	1.7e-12	-0.153026	1	-0.162329	1	-0.204556	1	-0.220187	4.23e-09	-0.196932	1	-0.156599	0.0208202	0.0440236
3	RPL28	-0.183847	4.16e-13	-0.272882	0.0172377	-0.375627	1.04e-09	-0.105236	1	-0.142365	0.0730174	-0.410516	0.326994	0.203544	0.0477144	0.00942817
3	CTSA	-0.187264	7.67e-07	-0.148461	1	-0.175279	1	-0.227633	0.242635	-0.121828	1	-0.269291	1	-0.181094	0.00191014	0.0131107
3	ICOS	-0.194852	1.91e-11	-0.162626	1	-0.166738	1	-0.240766	1	-0.117653	0.334708	-0.178261	1	-0.303066	4.75e-08	0.0638703
3	FABP5	-0.206407	3.62e-08	-0.352964	0.0832206	-0.157406	1	-0.178223	1	-0.201643	9.01e-05	-0.188823	1	-0.15938	0.244603	0.121148
3	PDE4B	-0.207279	3.93e-11	-0.358818	0.00286729	-0.206633	1	0.134239	1	-0.197894	2.91e-05	-0.319964	1	-0.294602	9.8e-08	0.00958161
3	RCAN3	-0.212719	3.78e-13	-0.185474	1	-0.174074	1	-0.205102	0.127526	-0.207102	1.24e-09	-0.281454	1	-0.223106	9.42e-10	0.0121241
3	SAMSN1	-0.21964	1.83e-18	-0.277012	0.853826	-0.223435	1	0.107397	1	-0.220454	1.24e-05	-0.316367	1	-0.387972	4.56e-15	0.0993026
3	RHOH	-0.221275	1.88e-06	-0.304296	1	-0.200798	1	-0.252558	0.135162	-0.186507	0.00467669	-0.245774	1	-0.137715	1	0.0659838
3	TRAT1	-0.225555	7.41e-12	-0.308777	0.0393324	-0.224071	1	-0.257439	0.00326407	-0.208581	7.61e-07	-0.15372	1	-0.200741	1.85e-08	0.109198
3	PAG1	-0.232677	3.72e-22	-0.135378	1	-0.194058	1	-0.240424	0.431903	-0.194533	2.17e-05	-0.199784	1	-0.431885	9.28e-19	0.0324774
3	PGK1	-0.238456	2.05e-10	-0.287632	1	-0.185918	1	-0.16706	1	-0.279264	4.98e-05	-0.21065	1	-0.300213	5.1e-07	0.25076
3	INPP4B	-0.241595	5.28e-12	-0.269974	0.0772275	-0.191353	1	-0.190918	0.254106	-0.201554	3.29e-06	-0.339486	1	-0.256282	1.32e-08	0.0047539
3	CD28	-0.245404	6.99e-15	-0.182511	1	-0.254645	0.0274869	-0.34391	5.73e-07	-0.230602	1.74e-11	-0.223794	1	-0.236963	2.4e-09	0.02329
3	BTG1	-0.24552	2.08e-13	-0.854937	1.23e-09	-0.27757	1	0.238128	0.929973	-0.29332	0.536602	0.154258	1	-0.439678	5.2e-10	0.189012
3	CAMK4	-0.245762	9.84e-20	-0.177156	1	-0.266248	0.0566457	-0.149457	1	-0.302356	7.95e-16	-0.239258	1	-0.340097	2.45e-16	0.0290598
3	NIBAN1	-0.251104	1.04e-21	-0.137344	1	-0.225712	1	-0.264745	0.525204	-0.252543	2.8e-05	-0.15656	1	-0.469718	2.59e-18	0.125845
3	ZFP36L2	-0.251434	5.09e-05	-0.453506	0.126849	-0.102582	1	-0.167101	1	-0.118704	1	-0.538151	1	-0.128561	1	0.987787
3	RNF19A	-0.253304	1.93e-16	-0.311897	1	-0.229272	1	-0.184192	1	-0.183582	0.126571	-0.177945	1	-0.432938	4.81e-13	0.0882845
3	DNAJA1	-0.254238	6.71e-06	-0.480514	0.0167334	-0.117093	1	-0.273915	1	-0.316196	1	-0.14323	1	-0.19448	1	0.394338
3	RGS2	-0.260731	3.31e-10	-0.153855	1	-0.252042	1	-0.332789	1	-0.306712	0.000104983	-0.151497	1	-0.367488	8.24e-07	0.219111
3	HSPE1	-0.266918	7.71e-14	-0.179593	1	-0.155328	1	-0.302054	1	-0.139643	1	-0.291577	1	-0.533312	1.92e-10	0.106352
3	SPOCK2	-0.269192	1.83e-26	-0.197872	1	-0.38258	0.329303	-0.132193	1	-0.152312	1	-0.121999	1	-0.628192	4.56e-23	0.571276
3	CKLF	-0.274437	1.67e-06	-0.236549	1	-0.36345	0.378147	-0.362819	0.0041549	-0.175841	1	-0.326012	1	-0.181952	1	0.0371502
3	CREM	-0.275745	1.03e-21	-0.77727	2.82e-05	-0.558526	0.194534	0.688538	2.57e-18	-0.30424	0.0544122	-0.54475	1	-0.158223	1	0.000871248
3	HINT1	-0.275747	2.63e-14	-0.507361	0.000113551	-0.24147	1	-0.235714	1	-0.351422	6.55e-11	-0.184192	1	-0.134323	1	0.337793
3	ZNF331	-0.282705	6.7e-07	-0.34977	0.332919	-0.329322	1	-0.221255	1	-0.236926	0.00167029	-0.421484	1	-0.137475	1	0.0432732
3	CXCR3	-0.284138	8.43e-20	-0.326817	0.110394	-0.340098	0.106088	-0.141905	1	-0.441594	2.1e-16	-0.16665	1	-0.287766	1.56e-06	0.062257
3	LDHA	-0.28912	1.39e-15	-0.489855	0.00884216	-0.47553	0.00180064	0.416459	7.18e-10	-0.306116	5.46e-05	-0.452953	1	-0.426727	3.47e-12	0.0110267
3	PBXIP1	-0.300913	6.94e-19	-0.14195	1	-0.259368	1	-0.349455	0.0049668	-0.449952	5.2e-14	-0.188007	1	-0.416746	1.73e-15	0.138663
3	DUSP2	-0.301355	2.22e-06	-0.591141	0.043656	-0.284298	1	-0.323635	1	-0.142723	0.0785532	-0.201851	1	-0.26448	0.00552679	0.270733
3	AHNAK	-0.30367	7.66e-12	-0.265501	1	-0.217568	1	-0.382815	1	-0.682591	1.91e-08	0.102225	1	-0.375771	1	0.152624
3	JAML	-0.306308	4.36e-28	-0.148515	1	-0.302045	0.0252601	-0.445199	2.86e-07	-0.22418	4.03e-06	-0.234956	1	-0.482953	1.09e-24	0.0326356
3	CCR7	-0.318692	1.29e-15	-0.189866	1	-0.340312	0.00289312	-0.488629	4.04e-06	-0.306807	3.22e-12	-0.390291	1	-0.196246	2.58e-05	0.00276234
3	MYADM	-0.318754	1.12e-28	-0.337815	0.383028	-0.264747	1	-0.218994	1	-0.746808	2.8e-25	-0.213827	1	-0.13033	1	0.157394
3	STK17B	-0.318945	1.09e-31	-0.296528	1	-0.256851	1	-0.206896	1	-0.192264	1	-0.242293	1	-0.718835	2.73e-28	0.273967
3	RBPJ	-0.337698	3.52e-28	-0.248939	1	-0.299504	0.302142	-0.302333	0.118038	-0.314158	2.43e-11	-0.167864	1	-0.693388	8.76e-25	0.124653
3	EML4	-0.341093	1.44e-37	-0.263723	1	-0.358276	0.0416004	-0.178429	1	-0.128479	1	-0.39411	1	-0.723541	3.59e-34	0.0146653
3	AQP3	-0.343438	1.45e-18	-0.141547	1	-0.51763	8.17e-06	-0.331982	0.000285362	-0.335444	3.66e-14	-0.366382	1	-0.367647	3.6e-15	0.0126253
3	ITM2A	-0.34424	1.27e-22	-0.591963	0.000652977	-0.337315	0.32894	-0.372126	0.00751863	-0.483215	2.68e-18	0.188967	1	-0.469787	3.17e-19	0.366889
3	PHLDA1	-0.346725	1.21e-15	-0.244634	1	-0.257679	1	-0.512174	0.00552166	-0.336838	5.24e-09	-0.322498	1	-0.406527	3.02e-12	0.0396036
3	FOSB	-0.350121	1.69e-13	-0.336871	0.769977	-0.401075	1	-0.268665	0.79044	-0.390723	4.22e-10	-0.546282	1	-0.15711	0.0444793	0.00480332
3	LDHB	-0.354162	1.17e-06	-0.21622	1	-0.328405	1	-0.219307	1	-0.31061	0.00290508	-0.797481	0.220759	-0.252948	0.094346	0.00349907
3	HSP90AB1	-0.361229	1.1e-08	-0.184144	1	-0.299535	1	-0.512358	0.12788	-0.366023	0.0255903	-0.318171	1	-0.487145	2.73e-05	0.305688
3	PABPC1	-0.364963	1.65e-11	-0.225379	1	-0.451319	0.00132656	-0.199233	1	-0.16717	1	-0.784726	0.109391	-0.361949	4.12e-08	0.448335
3	BIRC3	-0.377102	1.68e-22	-0.364541	0.129214	-0.298548	0.216416	-0.268624	1	-0.367912	1.69e-13	-0.40519	1	-0.557795	4.19e-19	0.00527166
3	PKM	-0.386621	4.04e-18	-0.180953	1	-0.18228	1	-0.519325	0.000116889	-0.318362	0.00170264	-0.579699	1	-0.539104	1.01e-14	0.254377
3	CD27	-0.413527	2.81e-39	-0.349367	0.398616	-0.25187	1	-0.512891	6.28e-10	-0.677851	7.01e-36	-0.373975	1	-0.315205	6.95e-12	0.00391817
3	ALOX5AP	-0.415702	1.09e-32	-0.107412	1	-0.423664	0.0214068	-0.721099	5.34e-10	-0.318302	0.0499856	-0.134921	1	-0.788811	2.71e-29	0.596716
3	RGCC	-0.424409	3.89e-12	-0.923732	1.12e-05	-0.312979	0.148951	-0.210984	1	-0.252414	9.7e-09	-0.658309	1	-0.188036	0.0725217	0.120104
3	CD82	-0.426355	1.23e-38	-0.270273	0.491609	-0.386592	0.000459368	-0.550135	6.34e-10	-0.424022	4.9e-22	-0.263852	1	-0.663254	3.06e-35	0.0181042
3	RPLP0	-0.426592	1.26e-12	-0.270532	1	-0.672675	3.13e-09	-0.115945	1	-0.297287	0.187652	-1.02307	5.04e-05	-0.180044	1	0.966787
3	HSPA8	-0.438254	6.11e-09	-0.331493	1	-0.250515	1	-0.784396	0.000928919	-0.412977	1	-0.339861	1	-0.510279	1.52e-05	0.0571153
3	NFKBIA	-0.445937	1.44e-16	-0.540542	1	-0.353545	1	-0.391632	1	-0.4882	0.00336271	-0.276002	1	-0.625702	3.58e-13	0.148969
3	UBC	-0.446581	2.19e-18	-0.513176	0.0176841	-0.33993	1	-0.711657	0.0350914	-0.514179	5.47e-15	-0.253255	1	-0.347289	1	0.0984037
3	HSP90AA1	-0.448621	1.97e-15	-0.13755	1	-0.213671	1	-1.02409	1	-0.579044	1	0.460244	1	-1.19762	4.9e-12	0.660115
3	LGALS3	-0.449685	4.77e-23	-0.386142	0.00766025	-0.626795	1.08e-06	-0.475573	4.65e-08	-0.464149	1.19e-19	-0.331362	1	-0.414087	1.95e-15	0.0178317
3	SLC2A3	-0.474078	1.34e-26	-0.373029	0.319427	-0.490427	0.00699341	-0.212812	1	-0.286841	0.00263874	-0.646627	1	-0.83473	3.35e-23	0.404371
3	S100A11	-0.482099	7.82e-26	-0.560979	0.0357504	-0.679497	2.11e-05	-0.337241	1	-0.781022	1.95e-22	-0.336381	1	-0.197476	1	0.0862445
3	HLA-DRA	-0.482353	8e-23	-0.73782	3.97e-05	-0.150783	1	-0.696941	9.05e-08	-0.598361	1.99e-19	-0.10952	1	-0.600696	2e-18	0.609464
3	RGS1	-0.509475	1.05e-19	-0.744716	3.71e-06	-0.314519	1	-0.656301	2.25e-05	-0.467021	2.75e-12	-0.248272	1	-0.626019	2.62e-16	0.0691398
3	CD44	-0.520928	5.75e-35	-0.563037	1.8e-06	-0.479199	2.44e-05	-0.527767	3.93e-09	-0.679988	5.39e-30	-0.231198	1	-0.64438	1.43e-31	0.247752
3	PLP2	-0.5239	2.19e-45	-0.533324	1.06e-06	-0.623871	6.42e-10	-0.446915	8.55e-08	-0.756172	5.45e-42	-0.45813	1	-0.324989	2.18e-10	0.00155652
3	RPLP1	-0.538005	8.32e-48	-0.622636	5.78e-15	-0.895061	6.79e-22	-0.253208	1	-0.616134	2.07e-44	-0.698499	0.000101598	-0.142491	1	0.427951
3	GPR183	-0.538971	2.76e-24	-0.53068	7.15e-05	-0.669572	2.5e-09	-0.479668	3.26e-08	-0.460448	6.87e-21	-0.739156	1	-0.354302	5.45e-14	8.81e-05
3	PPP1R15A	-0.541282	2.71e-23	-0.459021	0.0159082	-0.312902	1	-0.907368	0.000198738	-0.42476	2.2e-07	-0.301582	1	-0.842061	6.75e-20	0.0385925
3	MTRNR2L12	-0.552428	9.35e-31	-0.454622	1	-0.448943	1	-0.408716	1	-0.491998	0.014034	-0.435186	1	-1.07511	2.33e-27	0.0445628
3	DUSP4	-0.556635	4.83e-36	-0.420824	0.00356417	-0.448836	0.000630356	-0.949622	4e-14	-0.385769	6.1e-10	-0.298844	1	-0.835917	1.2e-32	0.0172293
3	CXCR4	-0.578182	4.05e-14	-1.33817	1.01e-10	-0.618175	0.0641469	0.41514	2.25e-07	-0.664701	2.05e-08	-0.828234	1	-0.434948	1	0.00459295
3	COTL1	-0.584683	1.12e-42	-0.529662	1.15e-06	-0.224633	1	-0.87372	7.29e-23	-0.53637	1.73e-32	-0.661554	0.714533	-0.682162	2.79e-39	0.000112578
3	GAPDH	-0.595393	1.51e-31	-0.773266	1.69e-06	-0.38253	1	-0.532022	0.377916	-0.787024	3.76e-28	-0.615948	1	-0.481566	1	0.0056377
3	JUNB	-0.642172	1.97e-08	-0.724391	1	-0.461579	1	-0.365619	1	-0.540604	0.00340031	-1.33006	4.9e-05	-0.430781	0.62662	0.112501
3	KLF6	-0.701436	1.13e-25	-0.981909	4.29e-06	-0.746715	0.000838477	-0.709004	5.2e-07	-0.753218	2.81e-22	-0.443844	1	-0.573925	5.62e-10	0.0602652
3	CD69	-0.747219	8.45e-19	-0.872056	0.0113803	-0.617217	0.00738138	-0.781536	0.0234297	-0.720883	8.38e-14	-0.693095	1	-0.798529	2.1e-15	0.000520723
3	TNFAIP3	-0.764054	1.3e-32	-1.05355	1.09e-10	-0.847288	3.67e-08	-0.533079	0.18108	-0.60964	1.48e-11	-0.707837	1	-0.832934	3.24e-29	0.000543267
3	LMNA	-0.772421	2.9e-54	-0.791324	1.5e-05	-0.753195	0.00696083	-0.525839	0.00159874	-1.35455	7.22e-51	-0.743819	1	-0.465801	9.71e-15	0.000115444
3	JUN	-0.968996	5.26e-46	-0.441475	1	-0.874833	0.000166682	-1.02718	0.00646032	-1.00411	2.07e-25	-0.911698	1	-1.55468	1.31e-42	0.00231597
3	DNAJB1	-0.973095	4.49e-17	-0.550951	0.00312132	-0.842425	0.00143478	-1.59468	1.37e-08	-1.0142	1.3e-07	-0.599319	1	-1.237	1.12e-13	0.00660749
3	LTB	-1.07666	2.33e-48	-0.757462	0.00642588	-0.88464	3.18e-10	-1.13654	1.64e-19	-0.930541	1.88e-38	-1.58223	1.8e-07	-1.16852	5.81e-45	4.3e-07
3	CRIP1	-1.105	5.22e-55	-1.33192	9.43e-14	-1.23392	3.59e-07	-0.753836	0.00233161	-2.09554	1.3e-51	-0.776345	1	-0.438453	1	0.172404
3	VIM	-1.18268	3.94e-62	-1.41963	2.27e-20	-1.47373	2.64e-18	-0.713906	3.77e-05	-1.33232	9.82e-59	-1.52367	4.96e-08	-0.632806	5.46e-21	2.52e-09
3	CD74	-1.20301	6.91e-58	-1.38174	3.5e-15	-0.492001	1	-1.83401	3e-31	-1.57961	1.72e-54	-0.734412	1	-1.19626	2.16e-34	0.0258107
3	FOS	-1.28731	1.35e-25	-1.47727	0.000455474	-0.629274	1	-1.22797	2.83e-06	-1.15322	3.36e-22	-2.35053	1.14e-08	-0.885621	4.22e-17	0.0013318
3	GZMK	-1.32426	6.52e-51	-2.0398	7.53e-24	-1.36937	2.1e-14	-1.52264	8.31e-21	-1.49473	1.62e-47	-0.642678	1	-0.876335	4.14e-19	0.00392035
4	DUSP4	0.871074	1.38e-76	0.553277	9.4e-14	0.465992	0.00925606	1.42655	1.57e-72	1.06753	3.44e-73	0.379455	0.846603	1.33364	1.26e-58	5.66e-05
4	SRGN	0.865987	1.15e-65	1.29707	6.81e-55	0.528852	0.000141503	0.812495	2.78e-43	1.03602	5.18e-46	0.194293	1	1.3272	2.87e-62	0.210055
4	KLRB1	0.718755	1.53e-86	0.953313	2.29e-40	0.714129	1.54e-08	0.52831	1.73e-15	1.27092	3.8e-83	0.220025	1	0.625832	2.92e-20	0.197201
4	S100A4	0.705265	5.97e-48	0.575064	5.23e-09	0.733666	5.97e-13	0.970108	1.29e-39	0.871833	1.49e-44	0.526524	0.0296464	0.554398	5.37e-13	1.98e-06
4	GAPDH	0.690315	9.64e-54	0.398147	1.55e-07	0.609731	6.53e-09	0.861251	2.4e-50	0.825845	2.9e-39	0.487915	0.000411408	0.959002	2.95e-44	2.75e-08
4	ALOX5AP	0.68015	1.81e-55	0.507448	0.00017195	0.621193	1.55e-11	0.905524	5.93e-52	1.00064	4.52e-52	0.232686	1	0.813411	2.16e-36	0.00506218
4	CREM	0.579562	3e-52	0.496408	1.92e-10	0.755568	4.79e-06	0.291934	1	0.889991	2.14e-45	0.258488	1	0.784984	7.48e-49	0.0615232
4	CTLA4	0.53439	2.86e-99	0.720299	4.76e-65	0.204347	1.39e-05	0.711407	6.35e-55	0.848931	7.12e-96	0.123983	1	0.597374	2.98e-22	0.00306602
4	CTSH	0.525152	6.12e-104	0.186322	0.000101486	0.676917	1.76e-28	0.4943	1.67e-40	0.916337	1.53e-100	0.281408	0.729445	0.595627	3.55e-27	4.88e-05
4	PHLDA1	0.511995	3.57e-65	0.4316	7.25e-13	0.330117	2.49e-09	0.850079	2.19e-44	0.760461	8.9e-62	0.10026	1	0.599452	9.56e-21	0.05394
4	TNFRSF18	0.508405	1.95e-81	0.705278	1.06e-71	0.379219	1.19e-18	0.630677	1.81e-42	0.711923	4.86e-78	0.122444	1	0.500891	8.02e-28	0.288745
4	LGALS3	0.506613	1.32e-47	0.208165	0.63499	0.736427	7.74e-16	0.489612	1.01e-19	0.719141	3.29e-44	0.351403	0.0691623	0.534927	2.78e-14	4.25e-05
4	BATF	0.492925	1.52e-48	0.838455	3.78e-45	0.394215	8.46e-05	0.496721	3.43e-21	0.49643	8.98e-19	0.209866	0.305749	0.521861	8.93e-18	2.04e-05
4	PKM	0.490011	1.14e-25	0.332706	0.000550133	0.367346	0.000394209	0.603443	2.84e-22	0.512087	4.23e-14	0.559144	2.71e-07	0.565338	2.6e-16	3.68e-08
4	JUNB	0.454441	3.98e-19	0.635691	0.168729	0.398184	1	0.265681	1	0.819358	9.93e-16	0.16849	1	0.43924	1	0.299436
4	RBPJ	0.451392	3.16e-36	0.52634	5.15e-32	0.321096	6.39e-05	0.510205	1.9e-29	0.614023	7.88e-33	0.249449	1	0.487238	2.5e-23	0.000183286
4	SPOCK2	0.435627	2.44e-28	0.585834	1.17e-20	0.279861	0.10891	0.389305	6.46e-09	0.678891	6.08e-25	0.237482	1	0.44239	5.36e-10	0.0200315
4	ACTB	0.434774	2.02e-31	0.102205	1	0.270556	0.956842	0.751502	5.04e-28	0.713579	1.89e-24	0.453007	0.000173255	0.317797	0.00146236	0.0279907
4	MYL6	0.434334	4.46e-26	0.319932	0.00370374	0.5117	2.51e-11	0.509745	1.11e-22	0.462764	7.38e-16	0.29081	1	0.511052	9.28e-18	0.000232018
4	FTH1	0.428123	4.36e-21	0.498693	3.77e-14	0.667601	9.44e-05	0.11118	1	0.80098	1.09e-17	0.111406	1	0.378879	0.0157054	0.403079
4	CD82	0.406866	1.84e-40	0.425203	5.23e-22	0.378813	6.31e-05	0.443207	8.92e-23	0.622057	4.59e-37	0.170696	1	0.401219	2.37e-13	0.0186934
4	DDIT4	0.398561	1.04e-36	0.226272	1	0.233251	1	0.339624	2.64e-10	0.935372	2.59e-33	0.238791	1	0.418054	3.98e-13	0.578376
4	TSC22D3	0.389594	3.67e-32	0.23419	0.163975	-0.288232	1	0.586924	2.67e-09	1.09014	9.15e-29	-0.305378	1	1.01992	1.12e-16	0.0143764
4	TMSB10	0.361967	3.89e-16	0.414604	8.57e-07	0.119676	1	0.506448	9.69e-13	0.258612	0.0888783	0.3467	0.106708	0.525761	1.34e-12	0.339493
4	TPI1	0.347486	1.79e-24	0.27527	0.0115546	0.211413	1	0.529574	4.46e-21	0.325218	6.42e-06	0.322533	1	0.420909	4.81e-14	0.000798024
4	S100A6	0.336319	1.37e-19	-0.162301	1	0.624415	5.81e-06	0.557279	2.31e-13	0.560063	3.42e-16	0.183329	1	0.25513	0.3937	0.139314
4	CHN1	0.336253	2.44e-78	0.207131	3.9e-19	0.412083	1.62e-29	0.364361	6.44e-41	0.457972	6.07e-75	0.125736	1	0.450231	1.35e-36	0.00153863
4	NR3C1	0.334889	2.55e-54	0.905384	6.36e-51	0.229582	1	0.255011	1	0.180367	0.0430696	0.229826	1	0.209165	0.011351	0.00516664
4	VIM	0.333394	2.57e-19	-0.248224	1	0.382584	0.00457665	0.618457	1.02e-13	0.563305	6.39e-16	0.467725	1	0.216516	0.243385	0.0339731
4	TMSB4X	0.330026	2.29e-46	-0.136504	1	0.400811	2.24e-09	0.692773	5.71e-43	0.375061	9.8e-18	0.164347	1	0.483668	2.37e-15	0.0159066
4	SH3BGRL3	0.296623	1.29e-19	0.15987	1	0.312143	0.08352	0.543785	3.21e-16	0.269412	0.133404	0.154528	1	0.339999	3.89e-05	0.165364
4	PDCD1	0.283875	8.99e-23	0.358347	8.74e-11	0.187165	1	0.307662	3.06e-05	0.397152	2.24e-19	0.174114	1	0.278811	5.9e-09	0.00355212
4	NDUFV2	0.280468	6.03e-21	0.513423	1.5e-17	0.13164	1	0.284681	2.27e-06	0.375211	7.29e-10	0.205428	1	0.172426	0.794727	0.0442875
4	IL2RG	0.266456	1.71e-09	0.29406	0.111762	0.354994	0.669703	0.357903	4.27e-06	0.226508	1	0.17673	1	0.188543	1	0.0930906
4	C9orf16	0.251989	1.81e-17	0.381408	2.15e-07	0.128423	1	0.190046	0.0363275	0.178313	1	0.223856	1	0.409887	4.5e-14	0.123999
4	AHR	0.249044	3.8e-32	0.105902	1	0.400553	4.13e-18	0.423367	9.48e-29	0.301731	5.39e-15	0.136042	1	0.126666	0.0742242	0.000830783
4	RHOA	0.230177	1.17e-17	0.102981	1	0.184229	1	0.381405	2.91e-14	0.176618	1	0.21524	1	0.320591	4.81e-08	0.0578101
4	TSPO	0.213996	2.21e-13	0.361329	5.5e-10	0.237041	1	0.256499	6.44e-06	0.15425	1	0.141047	1	0.133809	1	0.0464895
4	ITGAE	0.212825	1.19e-19	0.214224	0.00110196	0.176982	0.358857	0.360845	2.96e-16	0.305943	7.72e-13	0.117915	1	0.101038	1	0.0280278
4	SERF2	0.206006	6.18e-09	0.243791	1	0.169782	1	0.260726	1.54e-05	0.111172	1	0.227252	1	0.223308	0.0618629	0.0358668
4	PRDX1	0.195399	9.15e-08	0.187991	1	0.119704	1	0.141215	1	0.17701	1	0.280481	1	0.265989	0.000228121	0.0993995
4	TMEM167A	0.191935	3.22e-12	0.283975	6.82e-08	0.197569	0.0533567	0.158873	0.00560754	0.243078	8.02e-09	0.113675	1	0.15444	0.00440359	0.00260063
4	PTMA	0.190205	2.19e-06	0.241681	0.00544867	0.244776	1	0.127864	1	0.173291	1	0.134036	1	0.219583	0.113912	0.0861266
4	LMNA	0.177183	1.37e-11	-0.143062	1	0.120027	1	0.401626	3.42e-08	0.145911	0.0251292	0.285209	0.175483	0.253385	4.49e-08	0.0459707
4	TYMP	0.176229	1.46e-08	0.208656	0.0379455	0.18307	0.00406585	0.140091	0.296855	0.177001	3.63e-05	0.167751	1	0.180803	0.226247	0.00119099
4	ZFP36L2	0.173012	1.27e-10	0.188925	1	0.271451	1	-0.127393	1	0.490824	3.16e-07	-0.179936	1	0.394201	1	0.253186
4	SEM1	0.171718	2.76e-12	0.187825	1	0.124122	1	0.127987	1	0.171512	1	0.108858	1	0.310005	6.88e-09	0.0713644
4	TXN	0.165054	0.000184197	0.219224	0.459053	0.211496	1	0.199303	1	0.121732	1	0.116196	1	0.122374	1	0.13928
4	ARL3	0.161916	1.75e-22	0.132676	0.114257	0.132007	1	0.232221	4.37e-19	0.178392	2.99e-05	0.123618	1	0.172583	1.23e-06	0.00104273
4	DYNLL1	0.159765	0.000250759	0.21667	0.624956	0.153445	1	0.158748	0.95218	0.113207	1	0.124683	1	0.191835	1	0.0266088
4	C17orf49	0.143596	4.75e-05	0.125032	1	0.206038	1	0.121507	1	0.103261	1	0.142216	1	0.163522	0.118273	0.0579092
4	FAM177A1	0.0549318	8.41e-09	0.162598	1	0.213127	1	-0.420185	2.1e-05	0.164532	0.425671	0.100433	1	0.109085	1	0.0625255
4	GZMB	0.00764537	2.48e-25	-0.689127	2.35e-07	-0.744891	1	0.812312	6.18e-22	0.409322	1	-0.317676	1	0.575931	2.06e-09	0.230421
4	LTB	-0.0669587	1.6e-05	-0.104908	1	0.442247	0.0397794	-0.245869	0.400805	0.112009	1	-0.104161	1	-0.50107	1	0.634867
4	DUSP1	-0.10593	5.99e-08	0.170681	0.223948	-0.457286	1	-0.150196	1	0.142905	0.00014922	-0.195245	1	-0.146437	1	0.771776
4	SYNE1	-0.143068	5.54e-05	-0.133923	1	-0.170246	1	-0.138567	1	-0.209851	0.13802	-0.105077	1	-0.100746	1	0.124488
4	MT-ND6	-0.160235	0.00249057	-0.121062	1	-0.16741	1	-0.194603	1	-0.172128	1	-0.154177	1	-0.152032	1	0.222602
4	CNN2	-0.168179	0.00103586	-0.179633	1	-0.272292	1	-0.116925	1	-0.197433	1	-0.112603	1	-0.130191	1	0.245649
4	IER2	-0.196855	4.55e-06	-0.246743	0.836359	-0.335446	1	-0.199682	0.0113441	-0.184171	1	-0.110692	1	-0.104399	1	0.822895
4	LYAR	-0.228805	4.41e-10	-0.320318	1.1e-06	-0.29568	0.0685647	-0.248428	2.2e-05	-0.208717	0.0157656	-0.109358	1	-0.19033	0.0145517	0.0493784
4	MT-ATP6	-0.230566	4.98e-15	0.164365	1	-0.218512	1	-0.375465	9.72e-08	-0.241754	1	-0.252068	1	-0.459961	1.24e-11	0.0741664
4	DDX5	-0.233791	6.85e-12	-0.319891	0.0110479	-0.260384	1	-0.207707	1	-0.416052	3.45e-06	0.214581	1	-0.413294	1.71e-08	0.157433
4	KLF2	-0.234734	1.43e-08	-0.244866	0.000827482	-0.385915	0.000161925	-0.151003	0.133415	-0.217457	0.000205536	-0.181157	1	-0.228007	3.57e-05	0.030672
4	GZMM	-0.242331	3.69e-08	-0.106159	1	-0.499815	9.2e-05	-0.211461	1	-0.296274	0.0153385	-0.161648	1	-0.178632	1	0.300036
4	CMC1	-0.249286	1.59e-06	-0.32246	0.00518218	-0.438642	0.00396109	-0.195722	0.236751	-0.15409	1	-0.214769	1	-0.170029	1	0.0250057
4	PIK3R1	-0.252139	3.76e-20	-0.32557	0.000152557	-0.101281	1	-0.608218	9.36e-17	-0.135868	1	-0.126791	1	-0.215105	1	0.242541
4	RIPOR2	-0.252893	8.77e-11	-0.106281	1	-0.33071	0.00384597	-0.28878	2.18e-07	-0.300229	3.72e-06	-0.225509	1	-0.26585	1.79e-05	0.0131223
4	TLE5	-0.265536	1.61e-10	-0.124583	1	-0.329702	0.0822376	-0.318775	4.02e-07	-0.310965	2.81e-06	-0.212521	1	-0.296672	0.00107744	0.0503786
4	RPL14	-0.314186	9.32e-18	-0.217241	0.184735	-0.362101	7.13e-06	-0.40941	7.56e-09	-0.439706	2.32e-14	-0.166455	1	-0.290202	1	0.0291407
4	JUN	-0.336328	6.37e-07	-0.553981	0.00158822	-0.130845	1	-0.455134	0.112961	-0.127515	1	-0.454676	1	-0.295819	1	0.525642
4	RPS12	-0.351068	3.35e-20	-0.380591	3.63e-09	-0.289931	0.0199866	-0.45725	5.67e-09	-0.574934	8.35e-17	-0.107888	1	-0.295812	1	0.109318
4	KLRK1	-0.380488	1.78e-26	-0.68461	4.43e-23	-0.509937	2.53e-05	-0.128603	1	-0.311108	0.00401391	-0.281234	1	-0.367438	0.000123783	0.0052402
4	FOS	-0.382872	0.0466984	-0.406778	1	-0.700901	1	-0.250794	1	-0.135337	1	-0.483599	1	-0.319822	1	0.404566
4	CTSW	-0.383341	1.76e-26	-0.72688	4.4e-23	-0.692292	1.89e-07	-0.162739	1	-0.258692	1	-0.27037	1	-0.189075	1	0.00788012
4	LITAF	-0.427039	7.19e-22	-0.363491	0.000122589	-0.561407	1.07e-07	-0.595715	1.79e-18	-0.527097	5.25e-15	-0.123093	1	-0.391431	8.58e-05	0.257728
4	RPL3	-0.427575	2.49e-27	-0.243995	1	-0.35949	0.00637794	-0.681016	2.08e-18	-0.665935	6.21e-24	-0.229591	1	-0.385422	0.181357	0.00516278
4	TXNIP	-0.439502	2.77e-13	0.26848	1	-1.11535	1.16e-08	-0.140851	1	-0.545951	6.9e-10	-0.607476	1	-0.495859	3.65e-07	0.129059
4	MALAT1	-0.52959	1.02e-14	-0.372543	1	-0.618392	3.46e-06	-0.663284	2.55e-11	-0.421942	0.00404333	-0.449598	0.344118	-0.651781	4.39e-08	0.0231906
4	GZMH	-0.529757	1.21e-22	-0.933253	3.01e-19	-0.882648	7.51e-05	0.118343	1	-0.807992	8.08e-13	-0.368985	1	-0.30401	1	0.756254
4	GNLY	-0.585954	0.000192099	-1.18523	1	-1.09527	0.478749	0.477874	1	-0.443515	1	-0.54436	1	-0.725219	1	0.844178
4	CCL4	-0.637866	2.01e-13	-1.60922	5e-10	-0.710721	0.0973143	-0.557099	1	-0.704535	0.377658	-0.615508	1	0.369884	1	0.64447
4	CST7	-0.683496	1.48e-29	-0.972397	2.57e-25	-0.934858	1.45e-10	-0.356196	0.685482	-1.02939	3.69e-26	-0.420071	1	-0.38806	1	0.00765261
4	GZMK	-1.14334	9.65e-53	-1.9547	2.4e-49	-0.94873	6.27e-08	-1.40222	5.55e-33	-1.22459	6.97e-20	-0.481816	1	-0.847963	5.74e-10	0.0129236
4	NKG7	-1.33815	1.01e-52	-2.15192	2.51e-49	-2.00166	1.83e-19	-0.608974	8.91e-06	-1.44545	1.37e-29	-0.993967	0.108296	-0.826908	0.000294333	7.24e-06
4	CCL5	-1.44467	2.45e-54	-2.08831	6.1e-51	-1.58436	2.02e-19	-1.60591	4.81e-34	-1.2907	1.57e-26	-1.00688	0.140893	-1.09189	2.25e-19	9.42e-06
5	RPS8	1.06271	3.39e-144	0.986094	5.02e-41	0.758022	1.34e-25	1.1765	1.84e-110	1.24116	8.45e-141	0.898903	1.93e-28	1.31557	4.22e-132	8.97e-30
[truncated: 759 more rows]

## Sheet: TCR assay FindConservedMarkers
cluster	gene	minimump_p_val	PsA 1_avg_log2FC	PsA 1_p_val_adj	PsA 2_avg_log2FC	PsA 2_p_val_adj	PsA 3_avg_log2FC	PsA 3_p_val_adj	PsA 4_avg_log2FC	PsA 4_p_val_adj	PsA 5_avg_log2FC	PsA 5_p_val_adj	PsA 6_avg_log2FC	PsA 6_p_val_adj	max_pval
12	TRDC	4.77285e-16	1.05109	1.85346e-14	0.273431	1	0.40835	0.108637	0.269055	1	0.496178	0.939974	0.428682	0.000301476	0.0827083
13	TRAV1-2	5.63363e-157	0.911531	1.88793e-18	2.11404	6.71655e-115	1.92637	2.48418e-138	1.89845	4.64509e-101	NA	NA	2.03455	2.62527e-155	8.10271e-21
13	TRDV2	6.11436e-100	2.22758	2.84929e-98	1.10457	7.18102e-18	0.852411	9.64368e-22	1.21051	4.98598e-31	NA	NA	0.691607	2.00342e-12	8.59837e-15
13	TRGV9	2.9186e-66	1.93628	1.36007e-64	1.01738	2.82638e-14	0.69615	1.04993e-07	1.12672	1.61601e-15	NA	NA	0.706813	6.18236e-07	2.65337e-09
13	TRDC	4.36796e-25	1.35429	2.03547e-23	0.777313	3.05384e-11	0.507284	1.15132e-08	0.389029	1	NA	NA	0.199317	1	0.0870161
13	TRGV10	0.000473821	0.143918	1	0.23586	1	0.315812	1	0.408743	1	NA	NA	0.493464	0.0220842	0.459134
14	TRBC1	7.88663e-20	0.101516	1	0.411663	1	0.396699	0.0508601	0.415441	1	0.25901	1	0.659752	3.06264e-18	0.954016
6	TRGV2	7.68078e-11	0.53717	0.148366	0.817731	2.9827e-09	0.288907	1	0.506989	0.000439548	1.03828	0.00108853	0.145986	1	0.125743
