# Supplementary material for: Linking Skin and Joint Inflammation in Psoriatic Arthritis through Shared CD8+ T Cell Clones
Source: Arthritis Rheumatol. 2025 Sep 21;78(1):152–65. doi: 10.1002/art.43286 (PMC12854012; doi:10.1002/art.43286)
Supplement: Supplementary file 8 — Supplementary Data 3: [file ART-78-152-s001.xlsx]

## Sheet: FindMarkers
Results of FindMarkers i.e pools all cells from all patients
Skin vs. synovial tissue (i.e. ident.1 = Skin, ident.2 = Synovial Tissue
Gene	p_val	avg_log2FC	pct.1	pct.2	p_val_adj
HSPA1A	0	3.89179	0.755	0.107	0
HSPA1B	0	3.40917	0.71	0.119	0
HSPA6	7.9214e-133	2.09752	0.256	0.006	1.18441e-128
MTRNR2L8	1.04871e-164	2.06192	0.579	0.175	1.56803e-160
GZMB	4.18874e-170	1.96485	0.632	0.242	6.26301e-166
HSP90AA1	5.23073e-172	1.89724	0.871	0.687	7.82099e-168
DNAJB1	7.46073e-85	1.69979	0.731	0.654	1.11553e-80
CXCL13	8.07865e-94	1.23437	0.33	0.071	1.20792e-89
IL17A	3.17662e-107	1.23157	0.209	0.004	4.74969e-103
JUN	1.08026e-52	1.08108	0.718	0.6	1.61521e-48
CCL20	6.01828e-102	1.05547	0.23	0.016	8.99853e-98
HSPB1	4.93464e-108	1.01672	0.541	0.252	7.37827e-104
HSPA8	8.11469e-85	1.00722	0.895	0.828	1.21331e-80
UBC	8.86874e-122	0.991979	0.966	0.954	1.32605e-117
GNLY	8.14147e-49	0.97715	0.329	0.13	1.21731e-44
NR4A1	1.08245e-110	0.944677	0.477	0.172	1.61848e-106
IFNG	3.98982e-76	0.91518	0.394	0.147	5.96557e-72
PPP1R15A	2.55101e-47	0.865588	0.649	0.514	3.81427e-43
DUSP1	8.45034e-13	0.816279	0.631	0.623	1.26349e-08
IL22	2.95678e-50	0.805092	0.106	0.004	4.42097e-46
SAT1	3.61042e-41	0.779275	0.528	0.364	5.3983e-37
LINC01871	8.9896e-147	0.771646	0.535	0.171	1.34412e-142
TNFRSF18	6.65508e-167	0.751623	0.475	0.092	9.95068e-163
DUSP4	2.373e-57	0.743339	0.545	0.335	3.54811e-53
CXCR6	3.73828e-150	0.736803	0.493	0.123	5.58948e-146
DDIT4	3.34398e-45	0.691778	0.628	0.472	4.99992e-41
JAML	1.12896e-169	0.680859	0.513	0.121	1.68802e-165
GAPDH	7.20406e-80	0.67188	0.947	0.917	1.07715e-75
HSP90AB1	4.65085e-46	0.671066	0.782	0.693	6.95395e-42
HSPH1	1.0506e-58	0.665992	0.411	0.199	1.57085e-54
RGS2	1.32421e-57	0.659173	0.45	0.235	1.97995e-53
GEM	3.03324e-87	0.631878	0.287	0.058	4.5353e-83
ID2	6.64524e-83	0.627367	0.614	0.354	9.93597e-79
LAG3	1.73256e-85	0.620327	0.393	0.134	2.59052e-81
LGALS3	1.08779e-114	0.615064	0.551	0.219	1.62647e-110
ALOX5AP	2.38037e-81	0.605533	0.734	0.52	3.55913e-77
HSPD1	4.33573e-43	0.603137	0.46	0.283	6.48279e-39
BATF	1.93594e-113	0.596386	0.526	0.193	2.89462e-109
GBP5	7.70099e-95	0.586825	0.51	0.215	1.15145e-90
NFKBIZ	1.3612e-70	0.581207	0.41	0.172	2.03527e-66
CTSH	4.72185e-147	0.580212	0.401	0.065	7.0601e-143
CD82	1.53944e-109	0.57584	0.58	0.257	2.30177e-105
SLC2A3	2.97614e-44	0.56961	0.674	0.528	4.44992e-40
PHLDA1	1.28087e-57	0.56496	0.516	0.292	1.91516e-53
PKM	7.96878e-67	0.564786	0.645	0.431	1.19149e-62
HSPE1	4.84015e-36	0.557862	0.506	0.355	7.23699e-32
SOX4	6.6932e-72	0.556349	0.161	0.009	1.00077e-67
SERPINH1	5.78261e-82	0.554899	0.188	0.013	8.64616e-78
ZFP36L1	1.78939e-42	0.534069	0.62	0.456	2.67549e-38
ACTG1	2.59437e-69	0.528099	0.956	0.901	3.87911e-65
LAPTM5	3.60809e-80	0.523104	0.835	0.674	5.39482e-76
CTLA4	2.28979e-79	0.508205	0.373	0.124	3.4237e-75
BAG3	1.24405e-92	0.503031	0.25	0.034	1.86011e-88
TPI1	1.34349e-59	0.491381	0.643	0.442	2.00878e-55
CCL3	1.16175e-20	0.490028	0.157	0.067	1.73705e-16
STK17B	3.3397e-74	0.488068	0.73	0.525	4.99352e-70
KDSR	1.12958e-109	0.483899	0.427	0.122	1.68895e-105
RNF213	2.42778e-47	0.466492	0.562	0.367	3.63001e-43
CD96	6.62186e-69	0.464705	0.591	0.348	9.901e-65
RBPJ	1.46041e-66	0.459761	0.447	0.206	2.18361e-62
PRDM1	2.34142e-76	0.458776	0.427	0.169	3.5009e-72
CD7	1.30844e-36	0.454739	0.605	0.447	1.95638e-32
ENTPD1	7.38844e-149	0.452539	0.302	0.013	1.10472e-144
AREG	0.128295	0.449677	0.232	0.226	1
PRF1	3.09073e-37	0.444506	0.404	0.23	4.62127e-33
CD3D	5.62947e-46	0.439245	0.801	0.698	8.41719e-42
NBAS	4.61876e-79	0.432786	0.273	0.06	6.90597e-75
IL26	2.69611e-144	0.431091	0.285	0.009	4.03122e-140
RASD1	3.03126e-66	0.427692	0.196	0.03	4.53234e-62
CD8A	2.4214e-40	0.427691	0.689	0.515	3.62048e-36
CACYBP	2.8738e-62	0.424619	0.384	0.163	4.29691e-58
CYTIP	2.91272e-37	0.422051	0.653	0.509	4.3551e-33
GLUL	1.20575e-57	0.4171	0.336	0.129	1.80284e-53
TPM4	4.69462e-59	0.415843	0.521	0.292	7.0194e-55
SPOCK2	1.78349e-46	0.413817	0.618	0.434	2.66668e-42
IGFLR1	1.09319e-64	0.411343	0.441	0.204	1.63454e-60
HPGD	6.75332e-107	0.409416	0.265	0.028	1.00976e-102
AL627171.2	4.24152e-24	0.39905	0.266	0.14	6.34192e-20
S100A4	1.81046e-36	0.398697	0.928	0.896	2.707e-32
HIF1A	1.8372e-68	0.394211	0.421	0.177	2.74697e-64
SQSTM1	8.12966e-28	0.388959	0.483	0.346	1.21555e-23
RORA	3.77284e-53	0.388128	0.466	0.245	5.64114e-49
DNAJB4	4.22204e-77	0.384559	0.245	0.045	6.31279e-73
GBP2	6.62941e-61	0.382535	0.43	0.2	9.9123e-57
TNF	7.99819e-27	0.379971	0.234	0.109	1.19589e-22
CTSD	2.03125e-54	0.374672	0.541	0.32	3.03713e-50
ACTB	5.06755e-34	0.370334	0.996	0.993	7.577e-30
RGS1	7.74902e-20	0.369341	0.567	0.451	1.15863e-15
FTL	1.69287e-09	0.368096	0.811	0.784	2.53118e-05
BHLHE40	2.00842e-31	0.358641	0.4	0.244	3.00298e-27
NEAT1	7.62797e-27	0.356976	0.37	0.226	1.14053e-22
PDE4D	7.168e-46	0.356964	0.46	0.259	1.07176e-41
FUT7	1.82238e-98	0.356466	0.215	0.012	2.72482e-94
ZFAND2A	4.91369e-31	0.354767	0.209	0.086	7.34695e-27
ITGAE	8.11732e-58	0.352103	0.349	0.139	1.2137e-53
ZBED2	8.90547e-82	0.350385	0.175	0.008	1.33155e-77
ARL6IP5	2.14168e-37	0.349588	0.671	0.524	3.20224e-33
ATF3	4.47473e-19	0.343754	0.306	0.187	6.69062e-15
SLAMF1	1.41638e-71	0.343611	0.354	0.119	2.11777e-67
LAYN	1.77065e-103	0.331476	0.225	0.012	2.64747e-99
BST2	2.11015e-45	0.330008	0.456	0.254	3.15509e-41
NFKBIA	0.0982857	0.329762	0.632	0.663	1
SYTL2	7.82354e-69	0.318974	0.297	0.085	1.16978e-64
OSTF1	2.04292e-43	0.318053	0.47	0.275	3.05457e-39
ADGRG1	1.68919e-67	0.316851	0.226	0.044	2.52567e-63
GZMA	0.000135423	0.315757	0.644	0.665	1
GNA15	1.26904e-86	0.312696	0.249	0.037	1.89746e-82
TNFSF10	1.68854e-53	0.311258	0.305	0.112	2.5247e-49
EVL	6.40828e-31	0.310505	0.573	0.423	9.58166e-27
ANXA5	4.12607e-27	0.309388	0.51	0.363	6.1693e-23
PGAM1	2.444e-31	0.309098	0.511	0.354	3.65427e-27
PDCD1	2.06638e-41	0.307329	0.329	0.154	3.08965e-37
CD83	1.36881e-21	0.301365	0.202	0.099	2.04665e-17
PTPN13	8.2623e-75	0.300735	0.222	0.034	1.23538e-70
CBLB	2.65623e-40	0.298846	0.362	0.182	3.97159e-36
CD3G	3.07666e-25	0.298736	0.636	0.517	4.60022e-21
FURIN	2.30362e-91	0.297834	0.208	0.014	3.44437e-87
SYTL3	2.58843e-38	0.294442	0.383	0.203	3.87022e-34
CALR	9.82287e-22	0.293828	0.615	0.502	1.46871e-17
RHOB	3.71776e-36	0.292722	0.186	0.06	5.55879e-32
IFITM3	3.91758e-53	0.29078	0.367	0.159	5.85757e-49
AHR	4.04254e-42	0.289818	0.316	0.141	6.04441e-38
SLC27A2	9.16787e-89	0.286515	0.208	0.016	1.37078e-84
RPS4Y1	1.2694e-44	0.285069	0.544	0.301	1.89801e-40
LY6E	1.20866e-15	0.283478	0.568	0.488	1.80719e-11
ZC3H12A	6.96128e-34	0.283203	0.258	0.115	1.04085e-29
ACTN4	2.15753e-37	0.280402	0.409	0.227	3.22594e-33
HAVCR2	5.28092e-75	0.279389	0.19	0.019	7.89603e-71
SIRPG	9.411e-42	0.275641	0.285	0.119	1.40713e-37
TOB1	1.57008e-12	0.275044	0.376	0.287	2.34758e-08
CD63	5.84514e-28	0.27426	0.447	0.296	8.73966e-24
LRRN3	1.62018e-80	0.272923	0.155	0.001	2.42249e-76
DNAJA1	0.00211107	0.271902	0.529	0.523	1
CLDND1	1.06373e-31	0.265502	0.369	0.207	1.59049e-27
CSF1	2.0622e-58	0.265347	0.165	0.022	3.0834e-54
ID3	6.37539e-18	0.265305	0.121	0.047	9.53249e-14
EML4	2.53798e-20	0.265276	0.565	0.446	3.79479e-16
TSPYL2	4.90833e-18	0.26474	0.324	0.211	7.33893e-14
IFI6	2.53271e-19	0.263369	0.253	0.144	3.78691e-15
ISG15	3.98593e-22	0.262472	0.346	0.216	5.95977e-18
RUNX2	2.15972e-61	0.260708	0.218	0.046	3.22922e-57
TNFRSF9	6.48313e-31	0.260173	0.196	0.074	9.69357e-27
FKBP11	6.58308e-42	0.259745	0.332	0.152	9.84302e-38
LINC01943	8.30386e-38	0.251829	0.215	0.075	1.24159e-33
LMO4	1.483e-38	0.249618	0.25	0.098	2.21738e-34
ADAM12	6.17021e-77	0.247673	0.175	0.011	9.2257e-73
TNFRSF1B	4.44097e-29	0.247297	0.359	0.204	6.64013e-25
IER3	1.23389e-29	0.243076	0.128	0.033	1.84492e-25
COTL1	8.39279e-19	0.241913	0.488	0.364	1.25489e-14
GBP1	3.32442e-43	0.24099	0.245	0.086	4.97068e-39
MT-ATP8	2.26539e-11	0.23716	0.791	0.749	3.38721e-07
LPXN	3.31757e-30	0.236796	0.371	0.213	4.96044e-26
PCBP1	2.2136e-31	0.235579	0.403	0.232	3.30978e-27
CCR6	4.15396e-41	0.234265	0.272	0.103	6.21099e-37
MIR4435-2HG	1.32437e-35	0.234074	0.279	0.124	1.9802e-31
CYTOR	6.33866e-20	0.233459	0.385	0.256	9.47757e-16
GADD45B	0.000481832	0.232935	0.406	0.372	1
IL2RA	3.6361e-39	0.23287	0.141	0.029	5.4367e-35
FRMD4B	1.26524e-28	0.230011	0.273	0.134	1.89179e-24
BLM	1.29266e-67	0.229814	0.169	0.016	1.93278e-63
DNPH1	2.17056e-30	0.229813	0.294	0.148	3.24543e-26
PIM1	7.99472e-29	0.228448	0.306	0.159	1.19537e-24
ANKRD28	1.40986e-38	0.226701	0.283	0.119	2.10802e-34
NAMPT	8.84031e-29	0.226423	0.345	0.192	1.3218e-24
MSC	2.12656e-54	0.225797	0.179	0.032	3.17963e-50
TRAF1	3.99035e-35	0.225315	0.237	0.094	5.96638e-31
MTRNR2L12	3.53976e-07	0.223963	0.855	0.798	0.00529265
PHTF2	1.11194e-32	0.223303	0.299	0.145	1.66258e-28
KDM5B	6.84104e-45	0.22328	0.215	0.064	1.02287e-40
KLRB1	9.34706e-16	0.223258	0.434	0.305	1.39757e-11
DNAJB6	4.67538e-22	0.222858	0.427	0.294	6.99063e-18
CHN1	3.21571e-52	0.221138	0.194	0.042	4.80813e-48
TNFSF14	2.79043e-20	0.219936	0.18	0.085	4.17225e-16
HNRNPA2B1	1.77634e-19	0.218147	0.733	0.629	2.65599e-15
FKBP4	1.48261e-35	0.217116	0.165	0.047	2.21681e-31
NIBAN1	1.08743e-25	0.215833	0.373	0.224	1.62593e-21
TNFRSF4	9.03475e-21	0.21542	0.188	0.087	1.35088e-16
SURF4	2.42035e-26	0.214531	0.339	0.197	3.61891e-22
IKZF3	6.40555e-16	0.214223	0.345	0.232	9.57758e-12
PLIN2	3.93375e-07	0.213771	0.228	0.169	0.00588175
TANK	1.33269e-26	0.213757	0.361	0.21	1.99265e-22
ENO1	8.95214e-13	0.211639	0.558	0.466	1.33852e-08
MXD1	1.75481e-43	0.208346	0.153	0.03	2.62379e-39
GPR65	2.52121e-13	0.205773	0.379	0.281	3.76972e-09
TNFAIP8	2.36659e-16	0.204483	0.366	0.258	3.53853e-12
STAT1	1.66255e-19	0.202682	0.271	0.158	2.48584e-15
IFITM1	2.24545e-07	0.202478	0.852	0.85	0.0033574
RGS9	1.0651e-44	0.202042	0.205	0.058	1.59254e-40
RAB8B	5.58568e-22	0.201762	0.336	0.205	8.35171e-18
GALM	2.40523e-30	0.201449	0.238	0.104	3.59631e-26
CTSW	0.000116086	0.200109	0.496	0.461	1
STIP1	9.49248e-36	0.199619	0.24	0.095	1.41932e-31
KLRC1	1.60665e-33	0.196061	0.135	0.032	2.40227e-29
BTG2	0.127329	0.195555	0.546	0.558	1
CD69	0.0313099	0.195177	0.674	0.657	1
LCP1	1.15977e-12	0.194765	0.655	0.562	1.73409e-08
ICOS	2.27334e-15	0.193909	0.292	0.187	3.3991e-11
MX1	1.37126e-25	0.193712	0.182	0.073	2.05031e-21
PTPN22	4.1202e-18	0.193083	0.356	0.235	6.16052e-14
TFRC	4.07084e-34	0.192563	0.169	0.051	6.08673e-30
PRNP	1.33939e-17	0.192345	0.352	0.235	2.00266e-13
LGALS8	5.50873e-33	0.192062	0.22	0.086	8.23665e-29
CLEC2B	1.98193e-08	0.19046	0.451	0.378	0.000296338
ARNTL	9.65824e-36	0.189501	0.213	0.076	1.4441e-31
SIT1	3.30119e-23	0.189313	0.312	0.179	4.93593e-19
LIMA1	1.39356e-30	0.188739	0.188	0.069	2.08366e-26
JAK3	3.15636e-25	0.18838	0.23	0.11	4.71939e-21
ZNRF1	5.62864e-51	0.187994	0.152	0.022	8.41594e-47
IL32	1.61907e-06	0.187888	0.931	0.93	0.0242083
UBB	0.000253514	0.187281	0.746	0.735	1
RUNX3	6.33458e-17	0.187204	0.35	0.232	9.47146e-13
CCDC107	9.69055e-19	0.18704	0.33	0.213	1.44893e-14
BIRC3	5.88938e-08	0.186375	0.443	0.371	0.000880581
PTMS	1.75444e-24	0.185881	0.216	0.099	2.62324e-20
IL2RG	4.20664e-09	0.185778	0.735	0.709	6.28977e-05
CFLAR	2.89633e-18	0.184817	0.358	0.236	4.3306e-14
ACP5	1.06272e-28	0.184388	0.188	0.072	1.58898e-24
CD2	3.30139e-10	0.183502	0.704	0.646	4.93624e-06
AHI1	2.87539e-21	0.182854	0.195	0.092	4.29929e-17
CDC42EP3	4.60772e-17	0.182447	0.272	0.166	6.88946e-13
AC017002.3	1.08241e-44	0.181961	0.132	0.019	1.61843e-40
CALCOCO2	9.97253e-23	0.181626	0.271	0.147	1.49109e-18
MSN	1.22913e-12	0.181253	0.488	0.39	1.8378e-08
TAX1BP1	9.00112e-15	0.180672	0.428	0.322	1.34585e-10
WDR1	3.37469e-17	0.180256	0.446	0.322	5.04583e-13
TPM3	2.15252e-12	0.180128	0.729	0.669	3.21845e-08
CGAS	6.93293e-38	0.179411	0.172	0.047	1.03661e-33
S100A6	2.21147e-08	0.178937	0.851	0.841	0.000330659
PGK1	1.15783e-11	0.177367	0.595	0.519	1.73118e-07
SPTY2D1	6.36306e-25	0.177163	0.259	0.13	9.51404e-21
MT-CO1	3.17367e-05	0.177142	0.969	0.977	0.474528
MAP3K8	8.91232e-18	0.176692	0.246	0.142	1.33257e-13
HERPUD1	1.12579e-07	0.176625	0.497	0.43	0.00168328
TNFRSF25	1.0935e-35	0.176596	0.183	0.057	1.635e-31
SYNGR2	4.97496e-17	0.176251	0.304	0.194	7.43856e-13
GLA	3.09586e-17	0.17508	0.131	0.056	4.62892e-13
PTPN7	2.38258e-17	0.174972	0.311	0.198	3.56243e-13
MGAT4A	6.12761e-20	0.174859	0.3	0.178	9.162e-16
SPTAN1	6.66909e-15	0.173513	0.307	0.203	9.97163e-11
GLO1	3.24301e-23	0.173002	0.228	0.112	4.84895e-19
HNRNPA3	1.52122e-13	0.172814	0.516	0.411	2.27452e-09
HNRNPU	5.2298e-16	0.172718	0.418	0.295	7.81959e-12
ITPR1	7.97384e-26	0.171216	0.166	0.062	1.19225e-21
ADAM19	8.03842e-34	0.170616	0.171	0.052	1.20191e-29
TYMP	2.0014e-22	0.170591	0.226	0.112	2.9925e-18
ERN1	1.41241e-26	0.170109	0.199	0.083	2.11184e-22
CTSA	2.14133e-18	0.169672	0.302	0.185	3.20172e-14
PPIF	1.79007e-28	0.168673	0.153	0.05	2.67651e-24
SLC1A4	3.39204e-46	0.168611	0.12	0.012	5.07178e-42
GPI	1.48689e-16	0.16856	0.337	0.224	2.22319e-12
IL12RB1	1.31146e-25	0.166689	0.219	0.099	1.9609e-21
PTGES3	1.05313e-10	0.165321	0.457	0.37	1.57464e-06
IFI16	5.16595e-13	0.165297	0.374	0.272	7.72413e-09
CTSB	4.65409e-16	0.165203	0.246	0.146	6.95879e-12
SNHG5	2.25202e-08	0.165133	0.404	0.335	0.000336721
AQP3	6.00977e-18	0.164361	0.298	0.18	8.98581e-14
ARPC3	5.81743e-11	0.163693	0.68	0.618	8.69823e-07
PDIA6	7.35563e-15	0.162887	0.335	0.228	1.09981e-10
MBNL2	6.86802e-18	0.162357	0.237	0.133	1.02691e-13
RAB11FIP1	7.25284e-16	0.162249	0.239	0.14	1.08444e-11
ARL3	3.4049e-32	0.162232	0.169	0.053	5.091e-28
CAPZB	7.07957e-12	0.162194	0.61	0.524	1.05854e-07
PRDX1	7.40159e-07	0.162127	0.449	0.39	0.0110669
IL23R	3.02722e-43	0.161826	0.126	0.017	4.5263e-39
MYH9	2.63393e-09	0.161408	0.521	0.436	3.93825e-05
GOLGA7	8.99095e-17	0.160316	0.3	0.19	1.34433e-12
PAG1	1.91641e-16	0.159344	0.283	0.175	2.86541e-12
CD3E	3.449e-11	0.159152	0.857	0.82	5.15694e-07
PTTG1	3.05249e-19	0.159003	0.232	0.125	4.56409e-15
HCLS1	1.59994e-12	0.158791	0.511	0.412	2.39223e-08
STAT3	7.24189e-13	0.158604	0.359	0.258	1.08281e-08
PA2G4	1.8915e-13	0.158339	0.367	0.265	2.82818e-09
OAS1	4.06616e-34	0.158283	0.121	0.024	6.07972e-30
RAB27A	2.00533e-16	0.157655	0.287	0.18	2.99837e-12
PTGER4	1.18159e-08	0.157065	0.42	0.343	0.000176671
TRIB2	2.36168e-30	0.156942	0.16	0.051	3.53118e-26
HAPLN3	9.06164e-31	0.156423	0.146	0.042	1.3549e-26
PPA1	6.51797e-13	0.156153	0.286	0.193	9.74567e-09
HSP90B1	2.99226e-10	0.155878	0.527	0.44	4.47402e-06
TNS3	1.07636e-46	0.155446	0.102	0.004	1.60937e-42
AHSA1	1.10028e-23	0.155225	0.209	0.096	1.64514e-19
DDX3Y	1.34688e-26	0.155196	0.18	0.07	2.01386e-22
CPD	5.79066e-27	0.154782	0.172	0.064	8.6582e-23
SLA	3.56587e-10	0.154638	0.407	0.317	5.3317e-06
NINJ1	5.41426e-26	0.154395	0.195	0.081	8.09541e-22
IRF4	3.17801e-22	0.154095	0.138	0.05	4.75175e-18
RGS10	1.41001e-12	0.154028	0.39	0.291	2.10825e-08
DEF6	1.60331e-16	0.153824	0.281	0.174	2.39727e-12
SNHG15	2.54448e-14	0.153672	0.271	0.173	3.8045e-10
ACAP1	8.98846e-13	0.153661	0.418	0.313	1.34396e-08
LPAR6	3.60792e-27	0.153433	0.151	0.05	5.39457e-23
TRAF3IP3	8.5492e-16	0.153074	0.279	0.175	1.27828e-11
SPRY1	5.26367e-27	0.152091	0.148	0.048	7.87024e-23
KIAA0319L	2.82916e-24	0.151873	0.134	0.044	4.23016e-20
CCDC85B	1.62783e-17	0.151439	0.25	0.145	2.43393e-13
AC007384.1	9.20026e-22	0.151099	0.16	0.065	1.37562e-17
FASLG	3.87761e-24	0.150055	0.163	0.063	5.7978e-20
SLC7A5	1.12835e-22	0.150046	0.198	0.09	1.68712e-18
CARD16	2.79005e-14	0.149927	0.31	0.206	4.17168e-10
SH2D2A	1.40532e-11	0.149434	0.314	0.223	2.10123e-07
GADD45G	1.47827e-28	0.149419	0.107	0.023	2.21031e-24
ELK3	3.85298e-24	0.149366	0.186	0.078	5.76097e-20
TIFA	7.75311e-23	0.148771	0.153	0.059	1.15925e-18
LAX1	3.22101e-25	0.147938	0.158	0.058	4.81606e-21
IQGAP1	4.36792e-09	0.147232	0.463	0.383	6.53091e-05
ATF7IP2	1.28881e-24	0.146663	0.175	0.07	1.92704e-20
ANP32E	2.85016e-13	0.146415	0.303	0.204	4.26156e-09
AKAP13	3.9873e-10	0.146145	0.466	0.375	5.96181e-06
CTNNA1	6.01195e-27	0.145595	0.147	0.048	8.98907e-23
TMEM167A	3.08629e-16	0.14555	0.243	0.142	4.61462e-12
ACTR3	1.75462e-09	0.145451	0.494	0.415	2.6235e-05
MAST4	2.90249e-34	0.144908	0.132	0.03	4.33981e-30
HSH2D	5.04324e-32	0.144829	0.136	0.034	7.54065e-28
PIM2	2.96404e-11	0.144422	0.33	0.238	4.43183e-07
SFXN1	2.36784e-19	0.143921	0.226	0.119	3.5404e-15
RAP1B	4.73716e-09	0.143414	0.473	0.394	7.083e-05
PRDX5	4.37697e-10	0.143297	0.353	0.27	6.54445e-06
PRRC2C	9.59288e-09	0.143118	0.513	0.436	0.000143433
ZYX	5.19439e-12	0.143003	0.347	0.25	7.76665e-08
PDIA3	5.21946e-08	0.142789	0.507	0.439	0.000780413
UBXN4	5.19299e-12	0.142783	0.37	0.272	7.76455e-08
TMIGD2	8.05429e-33	0.142741	0.115	0.022	1.20428e-28
CD226	3.12679e-19	0.142701	0.2	0.1	4.67518e-15
TUBB	1.16218e-18	0.141798	0.389	0.258	1.73768e-14
IFI44	1.07895e-26	0.141706	0.146	0.048	1.61324e-22
UBE2V1	1.46438e-11	0.141457	0.378	0.28	2.18955e-07
PPP1R2	1.48454e-08	0.141219	0.383	0.305	0.000221968
MRPL18	8.12073e-18	0.141061	0.176	0.086	1.21421e-13
HIST1H2AC	5.58409e-17	0.140919	0.153	0.071	8.34933e-13
ANKRD10	5.48217e-19	0.140563	0.208	0.106	8.19694e-15
SNX9	9.26301e-22	0.14044	0.182	0.08	1.385e-17
SRGAP3	2.76366e-43	0.140298	0.103	0.008	4.13223e-39
EHD4	2.60123e-24	0.139719	0.182	0.075	3.88937e-20
GPRIN3	3.0282e-14	0.139693	0.253	0.158	4.52777e-10
LINC02446	2.39063e-06	0.139481	0.101	0.061	0.0357448
MAP2K3	3.64975e-15	0.139262	0.219	0.126	5.4571e-11
OAS2	4.2214e-24	0.138535	0.138	0.047	6.31184e-20
CANX	5.78222e-10	0.138454	0.331	0.247	8.64557e-06
GK	6.50596e-21	0.137919	0.123	0.043	9.72771e-17
GLIPR1	6.80206e-08	0.137802	0.382	0.307	0.00101704
F2R	7.20504e-14	0.137469	0.236	0.143	1.0773e-09
PFKFB3	1.7003e-09	0.137449	0.219	0.147	2.54229e-05
XAF1	2.89016e-18	0.137151	0.173	0.082	4.32136e-14
CYBC1	3.28817e-16	0.136547	0.218	0.122	4.91647e-12
PNN	2.73091e-15	0.13649	0.258	0.157	4.08326e-11
LINC02694	5.19824e-36	0.136296	0.107	0.015	7.77241e-32
HM13	3.22066e-13	0.135761	0.273	0.178	4.81554e-09
ABI3	4.15414e-16	0.135638	0.212	0.117	6.21127e-12
DOK2	4.53986e-08	0.134205	0.27	0.202	0.0006788
NUCB1	2.33635e-12	0.133382	0.292	0.198	3.49331e-08
HK1	6.75079e-20	0.133106	0.189	0.089	1.00938e-15
RAC2	1.86461e-07	0.133021	0.77	0.731	0.00278797
ARHGEF6	1.65835e-18	0.132849	0.196	0.099	2.47957e-14
CASS4	1.47964e-29	0.132807	0.129	0.034	2.21236e-25
KCNN4	3.61492e-29	0.132066	0.126	0.032	5.40502e-25
TNIP3	1.53354e-17	0.131984	0.143	0.062	2.29295e-13
LINC01588	1.95004e-32	0.131596	0.103	0.017	2.91569e-28
PSME2	5.78185e-08	0.131154	0.538	0.468	0.000864502
LSP1	1.10309e-06	0.131011	0.662	0.621	0.0164934
LCK	6.56724e-09	0.130727	0.529	0.444	9.81933e-05
RUNX1	2.76247e-16	0.130515	0.172	0.086	4.13045e-12
NDUFV2	2.05923e-11	0.129752	0.415	0.312	3.07897e-07
SDF4	2.36839e-13	0.129677	0.245	0.154	3.54122e-09
FKBP1A	3.93409e-10	0.12937	0.367	0.28	5.88226e-06
ATP2B4	6.53363e-10	0.129356	0.287	0.204	9.76908e-06
GPAT3	8.68841e-33	0.128166	0.102	0.016	1.29909e-28
ITM2B	4.16014e-06	0.127251	0.804	0.77	0.0622025
EID1	3.1141e-09	0.126995	0.432	0.342	4.6562e-05
HSPA5	0.0253775	0.126938	0.554	0.543	1
CHORDC1	2.28519e-13	0.126899	0.189	0.108	3.41682e-09
CLEC2D	1.87961e-08	0.126381	0.336	0.258	0.000281039
RNASET2	2.76183e-10	0.126229	0.303	0.219	4.12949e-06
EWSR1	2.24837e-09	0.125906	0.359	0.275	3.36176e-05
SP140	7.23663e-16	0.125624	0.205	0.112	1.08202e-11
SECISBP2L	4.96532e-14	0.125614	0.194	0.11	7.42414e-10
MAL	1.43347e-13	0.125595	0.17	0.092	2.14333e-09
TCP1	1.19061e-13	0.124162	0.235	0.143	1.7802e-09
SLC1A5	2.60406e-17	0.123783	0.154	0.07	3.89359e-13
ASXL2	1.04088e-15	0.123762	0.174	0.089	1.55633e-11
PDIA4	2.87095e-14	0.123237	0.212	0.123	4.29265e-10
NARF	2.6479e-16	0.123171	0.179	0.091	3.95914e-12
CKLF	1.60041e-05	0.122917	0.5	0.448	0.239293
CAPG	1.11832e-08	0.122718	0.299	0.219	0.000167212
HMGB1	2.57336e-06	0.122462	0.734	0.69	0.0384768
RALGDS	1.223e-14	0.121785	0.178	0.094	1.82862e-10
SERPINB9	3.62314e-08	0.120531	0.216	0.151	0.000541732
CTSC	5.1161e-06	0.120496	0.449	0.382	0.076496
SELPLG	1.47342e-09	0.120466	0.36	0.268	2.20306e-05
IL21R	8.3601e-17	0.120329	0.162	0.077	1.25e-12
HOPX	4.44647e-05	0.120132	0.275	0.221	0.664836
VPS13C	9.90685e-09	0.120122	0.244	0.172	0.000148127
GPBP1	5.42708e-08	0.119909	0.361	0.284	0.000811458
SASH3	2.62424e-10	0.119809	0.253	0.173	3.92377e-06
CD52	0.00019697	0.119575	0.852	0.845	1
BCL2L11	5.61802e-16	0.119284	0.157	0.075	8.40006e-12
AC025164.1	8.32409e-12	0.119002	0.126	0.064	1.24462e-07
SERBP1	1.32816e-08	0.118425	0.443	0.36	0.000198586
ACP6	6.81645e-28	0.118425	0.108	0.024	1.0192e-23
MTHFD2	1.02425e-12	0.118227	0.273	0.177	1.53146e-08
GALNT2	9.95702e-21	0.117848	0.115	0.038	1.48877e-16
PMAIP1	5.73594e-07	0.11731	0.2	0.143	0.00857638
PTPN1	4.27614e-09	0.117219	0.27	0.193	6.39369e-05
MICAL2	3.18552e-22	0.117095	0.133	0.047	4.76299e-18
SDC4	2.43761e-20	0.116999	0.102	0.031	3.64472e-16
SMIM3	4.84898e-23	0.116704	0.12	0.037	7.2502e-19
MBNL1	1.21123e-06	0.116398	0.524	0.464	0.0181104
FYB1	3.28361e-06	0.116158	0.602	0.539	0.0490966
RASSF5	1.37794e-08	0.116136	0.246	0.175	0.00020603
GDE1	6.49515e-16	0.116015	0.152	0.073	9.71156e-12
PSMA1	6.16198e-09	0.11598	0.302	0.223	9.21339e-05
PPP2R2B	2.82395e-13	0.115614	0.18	0.101	4.22237e-09
CCAR1	1.62669e-13	0.114858	0.209	0.122	2.43223e-09
TCTN3	1.10153e-16	0.114844	0.134	0.058	1.64701e-12
SEC14L1	1.72765e-15	0.114705	0.162	0.081	2.58318e-11
TIPARP	1.1654e-07	0.114411	0.266	0.197	0.00174251
PPP1R12A	3.82377e-09	0.114103	0.314	0.232	5.7173e-05
GPR171	1.06248e-10	0.114017	0.185	0.114	1.58863e-06
PDE4DIP	1.51884e-15	0.113914	0.142	0.066	2.27096e-11
RAB3GAP1	1.1573e-15	0.112962	0.159	0.077	1.7304e-11
SDF2L1	1.25941e-11	0.112778	0.202	0.124	1.88307e-07
NCR3	9.13687e-09	0.112702	0.14	0.083	0.000136615
HSPA4	1.58917e-13	0.112616	0.2	0.115	2.37612e-09
CAP1	7.297e-07	0.112404	0.511	0.437	0.0109105
JARID2	4.00647e-11	0.111864	0.163	0.094	5.99048e-07
PLCG2	6.93766e-08	0.111665	0.102	0.056	0.00103732
SAMD9L	1.63209e-12	0.111612	0.172	0.096	2.4403e-08
RFTN1	2.03917e-12	0.11131	0.203	0.121	3.04897e-08
RBMS1	3.16737e-11	0.110874	0.215	0.136	4.73585e-07
IL2RB	1.4192e-09	0.110742	0.215	0.142	2.12198e-05
IFITM2	6.98217e-05	0.110397	0.715	0.689	1
LTA	8.81307e-16	0.110249	0.116	0.047	1.31773e-11
ASXL1	1.15423e-13	0.110119	0.139	0.069	1.7258e-09
CREBZF	7.13648e-20	0.109966	0.118	0.041	1.06705e-15
RASAL3	2.2633e-12	0.109918	0.184	0.106	3.38408e-08
SQOR	1.21293e-12	0.109846	0.214	0.129	1.81357e-08
SUSD6	1.85797e-21	0.10978	0.119	0.039	2.77803e-17
ADAM8	8.7257e-14	0.109735	0.163	0.086	1.30467e-09
LAMP1	7.25457e-12	0.109695	0.178	0.103	1.0847e-07
ITPRIPL1	5.66984e-21	0.109376	0.115	0.038	8.47755e-17
DUSP16	1.17904e-16	0.109333	0.141	0.062	1.7629e-12
OASL	2.40338e-08	0.109014	0.259	0.185	0.000359354
NMRK1	4.28059e-14	0.10863	0.191	0.106	6.40033e-10
ANKRD44	6.2309e-07	0.108574	0.25	0.187	0.00931644
VIM	5.68928e-11	0.108331	0.951	0.907	8.50661e-07
HDLBP	5.92574e-15	0.108109	0.162	0.082	8.86017e-11
SP100	8.57034e-06	0.107818	0.355	0.296	0.128144
STAM	1.32544e-14	0.107348	0.15	0.074	1.9818e-10
JAK1	1.53226e-06	0.106115	0.509	0.437	0.0229104
PPP4R2	2.79573e-11	0.106047	0.215	0.135	4.18018e-07
NABP1	1.07079e-14	0.106012	0.123	0.055	1.60105e-10
ITK	5.58011e-06	0.105946	0.325	0.262	0.0834338
LSM2	1.81212e-10	0.105819	0.228	0.149	2.70948e-06
PARP1	4.4273e-10	0.105642	0.25	0.17	6.6197e-06
NDFIP2	1.18433e-13	0.105459	0.165	0.087	1.77082e-09
TSC22D4	3.00412e-12	0.105269	0.198	0.117	4.49176e-08
ARID5B	0.000321868	0.105261	0.424	0.373	1
ISCU	6.42141e-05	0.105218	0.342	0.291	0.960129
OGA	3.56943e-10	0.104717	0.214	0.138	5.33702e-06
TMPO	2.47326e-10	0.104707	0.172	0.103	3.69802e-06
SRSF4	1.38521e-10	0.104679	0.2	0.126	2.07117e-06
GBP3	7.40915e-20	0.104481	0.106	0.034	1.10782e-15
YPEL2	1.62512e-21	0.104138	0.102	0.029	2.42987e-17
ZEB2	1.83603e-07	0.104062	0.219	0.155	0.00274523
ARHGAP18	4.82999e-13	0.103553	0.165	0.089	7.22181e-09
ATP6AP1	2.01182e-11	0.103284	0.207	0.128	3.00807e-07
ARHGEF7	3.98516e-16	0.103093	0.145	0.066	5.9586e-12
CD9	4.61951e-21	0.103093	0.102	0.03	6.9071e-17
NFAT5	9.82006e-14	0.103093	0.132	0.063	1.4683e-09
SP110	3.94182e-08	0.102972	0.236	0.167	0.000589381
INPP5D	7.86734e-11	0.102963	0.169	0.099	1.17633e-06
LDHA	0.00679288	0.102921	0.647	0.629	1
SGK1	0.0116407	0.102913	0.163	0.134	1
PSMA6	2.58507e-06	0.102875	0.35	0.286	0.038652
RAPGEF6	1.36574e-09	0.102781	0.208	0.136	2.04205e-05
DCP2	1.07754e-11	0.102511	0.178	0.103	1.61114e-07
ACTR2	5.01366e-06	0.102339	0.415	0.352	0.0749642
IRF7	1.34021e-11	0.102044	0.161	0.09	2.00388e-07
ARL4C	5.26363e-06	0.101874	0.392	0.326	0.0787018
CD6	4.07947e-09	0.101733	0.264	0.185	6.09963e-05
DUSP10	2.03571e-06	0.101699	0.225	0.167	0.030438
PSMB8	1.03581e-06	0.10135	0.382	0.313	0.0154874
NONO	1.07731e-08	0.10132	0.277	0.2	0.000161079
CD70	3.54113e-11	0.101021	0.126	0.065	5.29469e-07
PCM1	1.93837e-07	0.100934	0.276	0.207	0.00289825
TSHZ2	4.28531e-16	0.100792	0.124	0.052	6.4074e-12
VMP1	8.3918e-11	0.100774	0.182	0.11	1.25474e-06
TNIP1	3.52765e-09	0.100634	0.234	0.16	5.27454e-05
ITGB7	1.70238e-09	0.100607	0.188	0.12	2.5454e-05
NRDC	1.02921e-09	0.10057	0.202	0.13	1.53888e-05
C9orf16	0.000437519	0.100376	0.452	0.413	1
PRMT2	4.8343e-08	-0.100033	0.188	0.261	0.000722824
ATP6V1G1	1.85357e-07	-0.100148	0.386	0.466	0.00277145
TOMM20	1.03564e-06	-0.10027	0.292	0.361	0.0154849
ALKBH7	8.25578e-10	-0.100982	0.106	0.175	1.2344e-05
HLA-F	2.554e-06	-0.101286	0.313	0.382	0.0381874
GYPC	1.34871e-07	-0.102165	0.318	0.4	0.00201659
MT-CO3	4.18548e-05	-0.102262	0.877	0.903	0.625813
ARID5A	4.84293e-08	-0.102323	0.185	0.257	0.000724114
GIMAP4	1.29109e-07	-0.102767	0.185	0.255	0.00193044
MATK	5.82917e-16	-0.102871	0.044	0.116	8.71578e-12
SEC61G	3.07572e-08	-0.103289	0.314	0.4	0.000459881
STMN1	0.013257	-0.103561	0.113	0.141	1
TRMT112	5.55985e-08	-0.104036	0.361	0.447	0.000831309
APRT	1.42497e-05	-0.104828	0.403	0.464	0.213061
ALG13	1.13453e-11	-0.1049	0.093	0.167	1.69634e-07
CMTM7	7.15868e-12	-0.10503	0.084	0.157	1.07037e-07
P2RY8	4.87225e-13	-0.106622	0.062	0.132	7.28498e-09
SIGIRR	1.86239e-10	-0.108594	0.141	0.219	2.78464e-06
TCF7	1.87272e-15	-0.108959	0.052	0.128	2.80009e-11
B2M	7.28141e-11	-0.108969	0.999	1	1.08872e-06
SS18L2	6.60364e-11	-0.109209	0.146	0.228	9.87377e-07
EIF5	8.60633e-07	-0.109825	0.286	0.356	0.0128682
GUK1	2.34303e-07	-0.110943	0.392	0.474	0.00350329
GSTP1	2.29371e-07	-0.111378	0.29	0.366	0.00342956
SRSF2	5.71197e-08	-0.111953	0.323	0.403	0.000854054
S1PR1	8.03008e-15	-0.113577	0.039	0.106	1.20066e-10
SMDT1	1.7104e-10	-0.113908	0.168	0.252	2.55739e-06
TES	3.44844e-14	-0.114447	0.082	0.163	5.15611e-10
SH2D1A	1.19286e-06	-0.114657	0.235	0.3	0.0178356
HMGB2	2.85689e-05	-0.115307	0.239	0.296	0.427162
HLA-DRB1	0.00681336	-0.116401	0.392	0.427	1
CRYBG1	2.21264e-07	-0.116571	0.147	0.21	0.00330834
RBM8A	1.75808e-06	-0.117095	0.406	0.471	0.0262867
AOAH	2.34499e-13	-0.118591	0.091	0.171	3.50622e-09
PET100	3.75971e-09	-0.118968	0.271	0.356	5.62151e-05
MGST3	1.96254e-10	-0.11954	0.18	0.264	2.93439e-06
ELF1	1.26568e-06	-0.120023	0.436	0.506	0.0189245
ISG20	2.28732e-08	-0.120099	0.299	0.384	0.000342
EIF4B	5.95682e-08	-0.120185	0.282	0.361	0.000890664
ATP5ME	2.02487e-10	-0.120762	0.284	0.381	3.02758e-06
RSL24D1	4.55772e-10	-0.121033	0.24	0.33	6.81471e-06
MT1X	6.06861e-06	-0.121269	0.223	0.284	0.0907378
C12orf57	2.52927e-07	-0.121506	0.451	0.529	0.00378177
ATP5MD	1.32107e-08	-0.122565	0.356	0.441	0.000197526
ERP29	1.62923e-10	-0.122621	0.27	0.364	2.43602e-06
JUND	8.87503e-08	-0.122855	0.222	0.292	0.00132699
KRT10	2.6428e-10	-0.123207	0.159	0.239	3.95151e-06
UQCR11	7.10656e-09	-0.12408	0.49	0.583	0.000106257
NDUFS5	2.19497e-07	-0.124807	0.427	0.499	0.00328193
TXN	4.77774e-05	-0.125809	0.31	0.363	0.714367
TSTD1	1.38231e-10	-0.12679	0.2	0.288	2.06683e-06
EIF1AX	3.04534e-12	-0.126959	0.159	0.249	4.55339e-08
SERF2	3.37526e-07	-0.127274	0.784	0.841	0.00504669
RPL4	6.50788e-07	-0.127917	0.703	0.766	0.00973058
CHMP1B	7.88586e-13	-0.128574	0.112	0.196	1.17909e-08
CXCR3	1.06626e-11	-0.128746	0.164	0.254	1.59428e-07
MAGOH	4.88346e-13	-0.1292	0.183	0.282	7.30175e-09
EIF3E	1.68055e-10	-0.129308	0.303	0.4	2.51276e-06
RABAC1	5.45514e-08	-0.129507	0.324	0.397	0.000815652
UBL5	1.06778e-08	-0.131144	0.477	0.562	0.000159655
SRSF5	9.11316e-11	-0.131531	0.339	0.441	1.3626e-06
NOP53	1.10819e-09	-0.132546	0.263	0.35	1.65696e-05
SDCBP	4.51957e-06	-0.134285	0.318	0.379	0.0675765
OAZ1	6.42429e-07	-0.134545	0.698	0.752	0.0096056
SAP18	9.64147e-12	-0.13467	0.399	0.501	1.44159e-07
FCMR	5.90834e-17	-0.13471	0.091	0.186	8.83415e-13
RHOH	2.69552e-07	-0.134945	0.354	0.425	0.00403033
GTF3A	2.0476e-11	-0.134998	0.212	0.305	3.06157e-07
MT-ND6	3.78115e-08	-0.135245	0.205	0.279	0.000565358
RIPOR2	2.1161e-12	-0.135271	0.129	0.214	3.16399e-08
NCL	5.23706e-08	-0.135541	0.532	0.601	0.000783046
LEPROTL1	1.60126e-08	-0.136614	0.424	0.504	0.000239421
GLIPR2	4.5334e-13	-0.136704	0.173	0.269	6.77833e-09
EIF3F	6.21956e-11	-0.137617	0.426	0.528	9.29949e-07
IDS	3.59705e-08	-0.138752	0.328	0.407	0.000537831
UPP1	4.15998e-21	-0.139503	0.061	0.158	6.22e-17
MT1E	4.91995e-10	-0.139546	0.113	0.184	7.35631e-06
LGALS1	0.361456	-0.14048	0.489	0.483	1
MYL12B	3.92883e-08	-0.142029	0.613	0.678	0.000587438
PLEK	8.93538e-20	-0.144914	0.051	0.139	1.33602e-15
DAZAP2	3.91988e-11	-0.148264	0.47	0.567	5.86101e-07
UQCRB	1.02957e-09	-0.148726	0.59	0.669	1.53942e-05
CRIP2	9.21639e-24	-0.1489	0.021	0.102	1.37804e-19
MCUB	5.49338e-20	-0.148923	0.105	0.215	8.2137e-16
PDCD4	5.19876e-11	-0.149614	0.222	0.313	7.77318e-07
CD99	8.58717e-07	-0.149774	0.704	0.744	0.0128395
CSTB	9.68226e-13	-0.150034	0.27	0.374	1.44769e-08
MT-ND5	4.3959e-09	-0.150088	0.617	0.696	6.57274e-05
RPS17	1.15424e-13	-0.150684	0.415	0.532	1.72581e-09
ATP2B1	1.21027e-13	-0.15108	0.155	0.25	1.8096e-09
TNFAIP3	8.17157e-08	-0.151386	0.648	0.747	0.00122181
VAMP2	5.15539e-13	-0.153377	0.327	0.434	7.70834e-09
UXT	2.87111e-14	-0.154147	0.282	0.395	4.29288e-10
DDX5	1.91466e-06	-0.154406	0.616	0.672	0.028628
KLF3	2.37226e-27	-0.154757	0.028	0.123	3.547e-23
ISCA1	4.55265e-20	-0.154968	0.105	0.215	6.80712e-16
PCED1B-AS1	1.36435e-09	-0.155812	0.392	0.476	2.03997e-05
SUB1	2.20961e-08	-0.156189	0.487	0.559	0.000330381
SARAF	4.6737e-10	-0.156315	0.748	0.8	6.98811e-06
RACK1	1.53155e-11	-0.156438	0.891	0.926	2.28997e-07
ENC1	1.11462e-26	-0.156806	0.035	0.134	1.66657e-22
ITGB2	1.34114e-10	-0.157109	0.398	0.494	2.00527e-06
GIMAP7	3.75112e-15	-0.159185	0.208	0.32	5.60868e-11
AHNAK	0.00518161	-0.159484	0.485	0.534	1
COX7C	4.89508e-11	-0.16031	0.678	0.747	7.31913e-07
NDUFA3	4.70237e-16	-0.161402	0.26	0.38	7.03098e-12
FOSB	2.75133e-07	-0.16226	0.335	0.42	0.00411379
GAS5	1.60839e-13	-0.165178	0.36	0.476	2.40486e-09
LYAR	4.40278e-25	-0.166045	0.078	0.195	6.58304e-21
C12orf75	6.21132e-18	-0.166381	0.138	0.246	9.28716e-14
RPS11	1.02949e-11	-0.167059	0.688	0.763	1.53929e-07
RPL23	3.13349e-12	-0.16769	0.588	0.677	4.68519e-08
KLF2	5.8935e-25	-0.169693	0.051	0.154	8.81197e-21
DUSP2	3.52665e-17	-0.173676	0.432	0.575	5.27305e-13
SYNE2	4.08376e-12	-0.174701	0.323	0.428	6.10604e-08
RPLP0	4.4462e-10	-0.174755	0.912	0.937	6.64796e-06
HLA-DRA	0.000129179	-0.176412	0.223	0.271	1
TUBA1B	7.71615e-09	-0.178877	0.354	0.448	0.000115372
TLE5	1.54048e-22	-0.182732	0.162	0.294	2.30333e-18
RNF125	2.12325e-20	-0.183287	0.168	0.292	3.17468e-16
HLA-DRB5	0.0021252	-0.18351	0.307	0.337	1
HNRNPA1	2.77973e-16	-0.183818	0.749	0.83	4.15626e-12
RPL15	8.05104e-17	-0.1841	0.896	0.933	1.20379e-12
PFDN5	9.45003e-16	-0.18565	0.736	0.825	1.41297e-11
TPT1	6.69136e-15	-0.186165	0.963	0.987	1.00049e-10
SRGN	8.89278e-08	-0.188825	0.917	0.931	0.00132965
CD74	0.739433	-0.192107	0.815	0.766	1
SNHG6	4.09543e-19	-0.192769	0.326	0.46	6.12349e-15
HIST1H4C	4.60924e-17	-0.19555	0.351	0.483	6.89174e-13
POLR2L	5.51899e-17	-0.196375	0.393	0.515	8.25199e-13
HINT1	6.24135e-15	-0.19914	0.63	0.718	9.33206e-11
ATP6V0C	3.34466e-16	-0.199321	0.389	0.505	5.00093e-12
PTMA	1.47189e-18	-0.200663	0.976	0.985	2.20077e-14
HLA-DPA1	3.53213e-08	-0.202335	0.352	0.421	0.000528125
SAMD3	5.49317e-35	-0.203405	0.062	0.201	8.21338e-31
CMC1	4.86385e-18	-0.204615	0.094	0.189	7.27243e-14
SOCS1	1.29055e-23	-0.206151	0.108	0.229	1.92962e-19
NACA	3.07179e-20	-0.206493	0.875	0.93	4.59293e-16
CCR7	1.35218e-25	-0.206817	0.079	0.2	2.02178e-21
TC2N	4.06371e-30	-0.208345	0.124	0.274	6.07606e-26
SKP1	1.64333e-18	-0.211793	0.511	0.621	2.45711e-14
SNHG29	1.04706e-20	-0.212166	0.434	0.57	1.56557e-16
SELENOK	2.17317e-17	-0.212231	0.399	0.521	3.24932e-13
RPL17	1.30219e-22	-0.213793	0.893	0.94	1.94704e-18
BTF3	5.33314e-20	-0.21459	0.687	0.788	7.97412e-16
PNRC1	3.80674e-17	-0.214901	0.507	0.621	5.69184e-13
ARHGDIB	1.81075e-21	-0.2151	0.824	0.893	2.70743e-17
RPL12	1.74016e-22	-0.216078	0.939	0.977	2.60189e-18
PFN1	1.89771e-10	-0.216215	0.912	0.94	2.83746e-06
RPS16	1.05091e-22	-0.217806	0.904	0.954	1.57133e-18
YWHAZ	1.62713e-19	-0.21894	0.685	0.778	2.43288e-15
CRTAM	9.11618e-27	-0.22493	0.078	0.201	1.36305e-22
GTF2B	6.12876e-27	-0.226117	0.199	0.351	9.16373e-23
RPL37A	2.7589e-26	-0.23179	0.874	0.935	4.12511e-22
ITGB1	3.27225e-14	-0.232565	0.287	0.389	4.89267e-10
SNRPD2	8.97072e-27	-0.236245	0.454	0.611	1.3413e-22
SERTAD1	3.00248e-20	-0.236639	0.203	0.327	4.4893e-16
TUBA4A	8.27563e-20	-0.239286	0.359	0.495	1.23737e-15
XCL2	2.84728e-27	-0.239719	0.021	0.111	4.25725e-23
TRIR	3.64306e-29	-0.242198	0.203	0.359	5.44711e-25
EEF1D	2.82267e-29	-0.242221	0.794	0.889	4.22046e-25
BTG1	2.61e-12	-0.246649	0.772	0.828	3.90247e-08
ITM2A	6.80189e-14	-0.249005	0.334	0.438	1.01702e-09
KLRG1	9.09555e-49	-0.249759	0.039	0.196	1.35997e-44
LIME1	9.21915e-31	-0.250779	0.23	0.4	1.37845e-26
RPL36AL	1.46138e-24	-0.251006	0.681	0.795	2.18506e-20
RPL22	1.49825e-23	-0.253341	0.813	0.888	2.24018e-19
RPL29	5.55826e-31	-0.262044	0.927	0.968	8.31072e-27
KLF6	1.50697e-10	-0.264614	0.708	0.768	2.25322e-06
IRF1	3.18711e-16	-0.265826	0.418	0.53	4.76536e-12
PABPC1	2.74525e-28	-0.269254	0.611	0.752	4.1047e-24
ADGRE5	1.80154e-29	-0.270866	0.258	0.427	2.69366e-25
RPL7	1.13773e-28	-0.271117	0.65	0.775	1.70113e-24
RPL31	6.86128e-30	-0.272041	0.712	0.817	1.0259e-25
PLAAT4	1.14199e-32	-0.272179	0.308	0.494	1.70751e-28
GPR183	1.48959e-15	-0.272763	0.32	0.432	2.22724e-11
RPL13A	2.14759e-27	-0.273193	0.829	0.906	3.21108e-23
CIB1	6.40091e-35	-0.274048	0.272	0.451	9.57064e-31
UBA52	8.65617e-35	-0.274649	0.854	0.935	1.29427e-30
GZMM	1.31333e-26	-0.276086	0.32	0.472	1.9637e-22
RPL10A	1.88307e-32	-0.28051	0.851	0.932	2.81557e-28
CALM1	1.16802e-26	-0.280964	0.819	0.891	1.74643e-22
HCST	9.55616e-22	-0.282032	0.65	0.75	1.42884e-17
TUBA1A	1.2897e-32	-0.282918	0.283	0.47	1.92836e-28
PPDPF	2.29627e-22	-0.285322	0.647	0.744	3.43338e-18
RPL24	4.79765e-38	-0.286888	0.868	0.939	7.17344e-34
RPS20	1.25337e-32	-0.287048	0.58	0.746	1.87404e-28
LMNA	1.40007e-12	-0.287134	0.471	0.559	2.09338e-08
RPL35	1.63574e-39	-0.293324	0.872	0.945	2.44576e-35
RPS15	5.95122e-46	-0.293379	0.946	0.987	8.89827e-42
CYBA	1.19764e-33	-0.293869	0.4	0.572	1.79072e-29
RPL18	3.97867e-43	-0.294531	0.937	0.975	5.94891e-39
EMP3	1.57471e-24	-0.298587	0.568	0.691	2.35451e-20
COMMD6	2.94903e-34	-0.299253	0.5	0.654	4.40939e-30
MT-ATP6	1.54244e-25	-0.301437	0.713	0.818	2.30625e-21
NR4A2	9.08723e-35	-0.302851	0.374	0.574	1.35872e-30
MCL1	3.45138e-21	-0.306912	0.372	0.494	5.16051e-17
TMA7	1.86692e-37	-0.30745	0.643	0.78	2.79143e-33
TUBB4B	1.82708e-28	-0.308716	0.272	0.432	2.73185e-24
HLA-DPB1	2.67532e-30	-0.309659	0.261	0.421	4.00013e-26
MT2A	4.24438e-16	-0.310809	0.374	0.506	6.3462e-12
PIK3R1	3.31185e-40	-0.319261	0.213	0.41	4.95187e-36
ITGA4	1.18009e-52	-0.32075	0.111	0.317	1.76448e-48
RPL27	1.01501e-43	-0.323339	0.785	0.889	1.51764e-39
MT-CO2	1.00039e-38	-0.332094	0.948	0.973	1.49579e-34
CCL4L2	2.35195e-16	-0.334141	0.097	0.19	3.51663e-12
RPS19	8.82328e-51	-0.335029	0.964	0.987	1.31926e-46
MT-ND4	5.2848e-30	-0.337184	0.559	0.697	7.90183e-26
RPS6	1.24984e-51	-0.341411	0.922	0.976	1.86877e-47
TOMM7	1.86104e-47	-0.3432	0.574	0.759	2.78263e-43
MT-CYB	6.83004e-36	-0.343815	0.83	0.921	1.02123e-31
RPS9	7.98131e-52	-0.344853	0.854	0.943	1.19336e-47
RPL36A	4.88308e-44	-0.347468	0.842	0.923	7.30117e-40
RPL37	2.54884e-58	-0.352379	0.937	0.976	3.81102e-54
RPS18	1.17597e-55	-0.352698	0.942	0.984	1.75831e-51
FAM177A1	2.27389e-45	-0.35316	0.216	0.418	3.39992e-41
H3F3B	3.22061e-43	-0.356038	0.912	0.959	4.81546e-39
RPL14	3.10045e-58	-0.357509	0.929	0.97	4.63579e-54
CALM2	1.81788e-41	-0.357946	0.462	0.638	2.7181e-37
RPSA	2.03035e-52	-0.362489	0.861	0.934	3.03579e-48
CREM	7.92113e-36	-0.363543	0.433	0.634	1.18437e-31
LITAF	1.64234e-57	-0.365745	0.195	0.433	2.45563e-53
MT-ND1	2.59653e-37	-0.369714	0.642	0.789	3.88233e-33
RPL21	2.20437e-59	-0.375253	0.901	0.963	3.29598e-55
RPL8	5.00779e-64	-0.377141	0.898	0.965	7.48764e-60
RPL18A	2.8536e-63	-0.379941	0.937	0.983	4.26671e-59
RPL13	8.76038e-71	-0.382454	0.969	0.991	1.30985e-66
RPL9	4.74839e-63	-0.383777	0.861	0.942	7.0998e-59
RPL19	1.0252e-73	-0.385901	0.945	0.987	1.53288e-69
RPL11	1.39524e-74	-0.387723	0.962	0.99	2.08617e-70
ATP5F1E	1.24107e-44	-0.388256	0.81	0.902	1.85565e-40
RPL3	1.11887e-52	-0.388507	0.893	0.958	1.67294e-48
RPL6	4.96978e-63	-0.389175	0.929	0.97	7.43082e-59
RPL27A	8.23193e-59	-0.389826	0.651	0.83	1.23084e-54
S100A11	1.21828e-21	-0.395171	0.49	0.595	1.82157e-17
RPL7A	2.26842e-86	-0.419806	0.938	0.981	3.39174e-82
RPLP1	8.45243e-67	-0.43274	0.972	0.996	1.26381e-62
RPL26	1.11798e-95	-0.436745	0.939	0.982	1.67161e-91
RPS13	1.43242e-69	-0.437833	0.89	0.972	2.14175e-65
RPL28	8.81588e-103	-0.438755	0.969	0.992	1.31815e-98
RPL36	4.95615e-76	-0.443714	0.857	0.947	7.41044e-72
RPL32	2.91712e-86	-0.447575	0.953	0.986	4.36167e-82
CST7	9.83516e-35	-0.450225	0.485	0.622	1.47055e-30
EEF1A1	6.69164e-96	-0.45151	0.991	0.997	1.00053e-91
FAU	2.87296e-104	-0.451677	0.942	0.982	4.29565e-100
RPS5	1.71506e-82	-0.460495	0.834	0.944	2.56436e-78
RPL35A	1.03626e-94	-0.462452	0.922	0.974	1.54941e-90
RPL5	2.75232e-68	-0.466003	0.785	0.917	4.11527e-64
RPS25	1.40005e-94	-0.468241	0.921	0.974	2.09336e-90
EZR	9.57164e-57	-0.469517	0.456	0.682	1.43115e-52
ZFP36L2	1.79419e-56	-0.478311	0.488	0.712	2.68268e-52
RPL41	4.23842e-120	-0.484246	0.977	0.995	6.33728e-116
RPL38	9.37327e-85	-0.485947	0.785	0.913	1.40149e-80
RPS7	3.87629e-111	-0.486375	0.932	0.985	5.79582e-107
RPS23	2.765e-108	-0.496578	0.934	0.983	4.13423e-104
RPL10	1.08064e-120	-0.511489	0.975	0.996	1.61578e-116
RPS15A	2.69668e-126	-0.512459	0.965	0.989	4.03208e-122
RPL34	9.43633e-104	-0.514467	0.955	0.986	1.41092e-99
FTH1	2.21811e-58	-0.517358	0.891	0.958	3.31652e-54
RPS24	2.21786e-122	-0.519107	0.933	0.985	3.31614e-118
NKG7	6.01853e-18	-0.522659	0.524	0.587	8.9989e-14
MYADM	4.71754e-78	-0.539171	0.222	0.503	7.05367e-74
ZFP36	7.64483e-78	-0.556567	0.69	0.903	1.14306e-73
RPS12	1.92047e-120	-0.561905	0.957	0.99	2.87148e-116
EEF1B2	2.06789e-95	-0.564475	0.603	0.836	3.09191e-91
MT-ND2	2.31386e-69	-0.565903	0.526	0.739	3.45969e-65
FOS	7.06354e-39	-0.571023	0.606	0.784	1.05614e-34
RPS14	7.56377e-133	-0.571066	0.938	0.983	1.13094e-128
RPL23A	1.71212e-120	-0.579156	0.838	0.956	2.55996e-116
RPS27A	6.28018e-153	-0.579353	0.958	0.99	9.39012e-149
RPS3A	6.28285e-132	-0.583307	0.921	0.983	9.39412e-128
YPEL5	1.59752e-96	-0.589459	0.319	0.62	2.38861e-92
RPS4X	6.15614e-123	-0.596933	0.935	0.982	9.20466e-119
MT-ND3	3.52468e-89	-0.603261	0.647	0.86	5.2701e-85
RPLP2	6.69489e-145	-0.611887	0.888	0.975	1.00102e-140
RPS3	5.00764e-149	-0.613288	0.943	0.987	7.48743e-145
RPS21	3.38002e-141	-0.613647	0.899	0.98	5.0538e-137
RPS26	8.57848e-49	-0.624155	0.943	0.94	1.28265e-44
RPL30	6.74744e-158	-0.626498	0.95	0.99	1.00888e-153
TSC22D3	1.69307e-60	-0.634653	0.614	0.807	2.53148e-56
RPS29	1.28442e-112	-0.640887	0.9	0.963	1.92047e-108
RPS8	1.19938e-142	-0.650587	0.934	0.988	1.79332e-138
RPS2	6.15734e-110	-0.674748	0.698	0.884	9.20645e-106
RPS28	8.98636e-162	-0.676833	0.942	0.986	1.34364e-157
RPS27	4.02689e-186	-0.702135	0.965	0.994	6.02101e-182
TAGLN2	4.58494e-82	-0.70337	0.513	0.73	6.8554e-78
RGCC	2.54252e-70	-0.714906	0.296	0.548	3.80158e-66
RPL39	3.1447e-171	-0.731792	0.938	0.981	4.70196e-167
CCL4	3.61719e-26	-0.736275	0.301	0.456	5.40842e-22
ANXA1	2.29118e-63	-0.778679	0.561	0.756	3.42577e-59
EIF1	5.05207e-200	-0.826882	0.898	0.985	7.55385e-196
S100A10	9.88481e-73	-0.827286	0.646	0.798	1.47798e-68
CXCR4	2.2871e-160	-0.866454	0.61	0.931	3.41967e-156
CCL5	1.07624e-106	-1.06912	0.471	0.724	1.60919e-102
CRIP1	3.36983e-80	-1.10697	0.777	0.873	5.03857e-76
GZMK	5.73496e-180	-1.39757	0.113	0.55	8.57491e-176

## Sheet: FindConservedMarkers
Results of FindConservedMarkers i.e identifies genes that are significantly differentially expressed in all patients
Skin vs. synovial tissue (i.e. ident.1 = Skin, ident.2 = Synovial Tissue
"avg_log2FC for all patients" = mean of "PsA 1_avg_log2FC", "PsA 2_avg_log2FC", "PsA 3_avg_log2FC", "PsA 4_avg_log2FC", "PsA 5_avg_log2FC", "PsA 6_avg_log2FC",
Gene	avg_log2FC for all patients	max_pval	PsA 1_avg_log2FC	PsA 2_avg_log2FC	PsA 3_avg_log2FC	PsA 4_avg_log2FC	PsA 5_avg_log2FC	minimump_p_val
HSPA1A	2.72475	2.777e-05	1.84805	3.57822	3.91223	3.60663	0.678645	5.59015e-97
HSPA1B	2.33113	0.000421083	1.50928	2.97481	3.42946	3.47455	0.267557	1.19793e-85
GZMB	1.51374	7.18464e-05	1.33568	2.10064	2.36796	0.757165	1.00727	3.64044e-62
CXCL13	1.30266	0.508291	-0.591513	2.35132	1.54281	1.52456	1.68611	1.20451e-28
DNAJB1	0.850487	0.15592	0.180148	0.642646	1.88878	2.00086	-0.459999	3.84513e-47
LINC01871	0.78754	2.06385e-07	0.970995	0.868478	0.856654	0.431222	0.810352	5.18323e-34
IFNG	0.720571	0.143387	0.131804	1.31283	1.21148	0.810574	0.136166	1.96516e-28
GAPDH	0.716709	0.0521776	0.484913	0.901534	0.864193	0.584846	0.748061	4.24505e-27
HSPB1	0.706195	0.87843	0.108682	0.900442	1.30365	0.993125	0.225073	9.04339e-40
JAML	0.665521	6.7828e-06	0.784582	0.873006	0.774849	0.463404	0.431766	1.13973e-37
S100A4	0.664121	0.00114328	0.779212	0.593911	0.687676	0.324369	0.935435	6.27314e-20
LGALS3	0.640621	1.90725e-05	0.602965	0.941802	0.671731	0.608777	0.377831	8.90376e-31
ACTG1	0.62353	0.00261995	0.618298	0.851712	0.710612	0.371076	0.565954	9.57637e-27
ACTB	0.613205	0.00048805	0.738367	0.568801	0.871749	0.215612	0.671496	1.48697e-35
ALOX5AP	0.605114	0.187169	0.717979	0.757646	0.701817	0.614047	0.234082	2.00458e-26
CCL20	0.600044	4.22994e-07	0.158216	0.469316	1.24147	0.915772	0.21544	1.13056e-20
MTRNR2L12	0.556058	0.000396877	1.53706	0.299736	0.260427	0.23818	0.444889	2.22237e-09
TNFRSF18	0.549982	0.0465498	0.1399	0.514475	0.924846	0.695271	0.475417	1.02614e-41
BATF	0.544452	0.0704655	0.201401	0.739475	0.821117	0.495794	0.464475	2.46335e-35
CTSH	0.526676	1.59249e-05	0.303571	0.737607	0.552965	0.654504	0.384732	2.84028e-37
ID2	0.523297	0.0460305	0.359808	0.455229	0.881936	0.636431	0.283081	3.80224e-37
TMSB10	0.494916	0.00677148	0.38062	0.949649	0.291228	0.206671	0.646412	9.79536e-20
IL26	0.481872	7.79756e-08	0.621136	0.728013	0.439705	0.321636	0.298872	1.30669e-58
STK17B	0.477732	0.0259254	0.675134	0.66406	0.438724	0.318414	0.292329	1.91054e-15
CD96	0.474424	0.0317679	0.258184	0.905367	0.450781	0.397781	0.360005	1.06846e-20
CD3D	0.471698	0.0125243	0.62507	0.299105	0.659875	0.220745	0.553696	1.33022e-24
CXCR6	0.466575	6.20323e-05	0.537061	0.201328	0.596992	0.72719	0.270302	7.42936e-32
SAT1	0.463118	0.686796	0.288723	0.358623	1.13692	0.691212	-0.159895	6.61296e-21
LAPTM5	0.462563	0.0404923	0.318186	0.546469	0.590358	0.426344	0.431457	1.89006e-23
CD82	0.455125	0.0950766	0.161552	0.5677	0.772922	0.307689	0.465762	1.23578e-38
RBPJ	0.424438	0.286779	0.130074	0.819336	0.49147	0.478123	0.203188	8.46563e-22
NBAS	0.415486	0.00932232	0.303571	0.899967	0.477578	0.249093	0.147221	2.9237e-29
TPM4	0.410643	0.00121646	0.60631	0.374955	0.410627	0.359992	0.301329	5.26833e-12
KDSR	0.404972	0.0608696	0.552136	0.376084	0.553115	0.425224	0.118299	2.19827e-25
LAG3	0.392395	0.747054	-0.117458	0.175826	0.89159	0.306502	0.705518	1.25274e-28
IGFLR1	0.388837	0.0437514	0.264042	0.521013	0.546323	0.290975	0.321833	2.8273e-22
HSP90AB1	0.379558	0.641159	-0.437685	0.397091	0.921474	0.885857	0.131051	1.81894e-32
GBP5	0.360738	0.70305	0.281788	0.240981	0.477706	0.479178	0.324034	2.13313e-16
PPP1R15A	0.357511	0.0173199	-0.625535	0.42812	1.52737	0.897407	-0.439812	1.50238e-38
RNF213	0.355337	0.02186	0.467291	0.612378	0.226023	0.17413	0.296863	5.67709e-06
SH3BGRL3	0.354837	0.00125222	0.671498	0.38297	0.370822	-0.239188	0.588083	1.85777e-08
LGALS1	0.349034	0.415331	0.275567	0.957177	0.197727	-0.233136	0.547836	3.14886e-09
DUSP4	0.331305	0.169463	-0.27724	0.276107	0.663864	0.79293	0.200862	1.81947e-25
DDIT4	0.322207	0.287269	-0.618933	0.331301	0.789493	0.817809	0.291364	9.56137e-24
SLAMF1	0.320371	1.71888e-05	0.354197	0.380544	0.347407	0.238987	0.280719	3.18666e-13
CACYBP	0.318962	0.0478071	0.291913	0.344561	0.383209	0.447992	0.127137	3.47488e-15
SIRPG	0.317012	0.0240774	0.406664	0.445395	0.375594	0.22651	0.130899	2.46501e-15
OSTF1	0.313512	0.393344	0.343929	0.474877	0.366052	0.272025	0.110676	4.71494e-12
DNAJB4	0.312834	0.0417433	0.270258	0.407004	0.467083	0.318125	0.101703	1.76022e-16
HIF1A	0.305547	0.0175616	0.2462	0.248877	0.419598	0.345741	0.267319	6.13014e-17
CTSD	0.301615	0.0354127	0.31983	0.229521	0.517074	0.203054	0.238594	1.44617e-22
ITGAE	0.301	0.106285	0.174288	0.363268	0.431097	0.252988	0.283359	3.99432e-15
CTLA4	0.300019	0.48824	-0.144257	0.149636	0.524974	0.651505	0.318237	8.92866e-33
PRDX1	0.290521	0.601443	0.143418	0.506044	0.220974	0.246096	0.33607	2.32861e-06
FUT7	0.28582	1.50651e-05	0.27134	0.363969	0.483388	0.150283	0.160119	2.1007e-33
PHTF2	0.278011	0.0842104	0.393725	0.304611	0.233076	0.300814	0.157828	1.36612e-15
PGAM1	0.263551	0.126027	0.257068	0.250076	0.451233	0.109333	0.250044	1.13708e-14
GBP2	0.256498	0.200016	0.1739	0.100405	0.424805	0.300366	0.283013	3.60218e-14
SYTL2	0.247524	0.0142371	0.311617	0.170889	0.312322	0.25768	0.185113	3.35331e-12
GZMA	0.245139	0.712302	0.651997	-0.529157	0.658766	0.218713	0.225377	6.9824e-10
CD52	0.243192	0.0722513	0.433631	0.218151	0.169907	-0.149681	0.54395	2.20792e-05
BST2	0.242999	0.202664	0.112024	0.182151	0.471437	0.13972	0.309665	1.07805e-18
PTMS	0.240542	0.134136	0.193321	0.168798	0.27926	0.127894	0.433438	1.17147e-09
MIR4435-2HG	0.236074	0.0111139	0.247393	0.245239	0.259508	0.138298	0.289931	9.36059e-09
DNPH1	0.236	0.0187358	0.225806	0.183958	0.298874	0.151815	0.319546	4.91114e-09
HSPD1	0.233774	0.138529	-0.29914	0.210866	0.70173	0.746777	-0.191361	2.7214e-20
LMO4	0.232056	0.191935	0.1232	0.249276	0.132411	0.430668	0.224721	3.88818e-21
RGS1	0.231764	0.1789	-0.12664	0.334867	0.557488	0.583936	-0.190832	1.8219e-19
IL32	0.223566	0.102956	0.248363	0.333654	0.36866	-0.291307	0.458458	4.58823e-08
PTTG1	0.21712	0.022883	0.220104	0.362157	0.216412	0.144562	0.142363	3.05806e-11
AHI1	0.206318	0.203752	0.108141	0.438373	0.179843	0.180362	0.124872	1.94107e-11
RGS10	0.178096	0.333915	0.128129	0.273474	0.154916	0.14217	0.19179	0.00144851
CCDC107	0.149223	0.446676	0.208766	0.100142	0.224529	0.10092	0.111756	9.26149e-06
H2AFZ	0.137054	0.0148779	-0.593336	0.257905	0.284219	0.329198	0.407283	4.38835e-09
FABP5	0.124096	0.0727966	-0.333859	0.440907	0.19191	0.148218	0.173306	5.37603e-07
TUBB	0.11961	0.359623	-0.241765	0.287551	0.298291	-0.146096	0.40007	1.30897e-05
SLA	0.112256	0.0089506	-0.42755	0.245221	0.150817	0.249425	0.343366	2.27296e-07
TTC39C	0.111922	0.225724	0.210361	0.122033	-0.121392	0.190152	0.158456	2.78718e-09
DUSP1	0.105238	0.00614035	-0.622365	-0.184041	1.31965	0.887696	-0.874748	1.02326e-24
YWHAQ	0.102617	0.268825	0.264762	0.118002	0.112354	-0.144967	0.162932	0.0219252
CLIC1	0.0802815	0.793382	0.190668	0.18835	0.101323	-0.272823	0.193889	0.000297506
GADD45B	0.0620221	0.970954	-0.200879	0.172362	0.478703	0.237545	-0.37762	0.00277354
YWHAB	0.0415345	0.217747	0.181132	0.200144	-0.107409	-0.197262	0.131067	5.92735e-06
TOB1	0.0377642	0.0971696	-0.299094	-0.242192	0.148829	0.772183	-0.190905	3.5597e-28
CTSW	0.0134464	0.503353	-0.401199	0.248471	0.270453	-0.157521	0.107028	0.0116271
NFKBIA	-0.00905379	0.458225	-1.14666	-0.128183	0.613947	0.842829	-0.227197	1.20532e-15
MT2A	-0.0346539	0.987548	-0.176201	0.476567	-0.473593	0.303986	-0.304029	5.36022e-05
CITED2	-0.059992	0.234438	-0.223641	-0.155542	0.172002	0.19233	-0.285108	1.19875e-05
CDKN1A	-0.0717899	0.177995	-0.49189	-0.251653	0.170151	0.322341	-0.107898	9.28698e-15
HLA-E	-0.0972813	0.197455	-0.346512	-0.102897	-0.123743	-0.10421	0.190955	0.00985429
SRGN	-0.103559	0.112716	-0.995633	-0.626889	0.56023	0.719211	-0.174714	8.1223e-31
CMTM7	-0.127715	0.153958	-0.147333	-0.110847	-0.146431	-0.107077	-0.126887	2.85223e-05
RPL27	-0.143144	0.484103	0.108536	-0.215449	-0.301787	-0.197428	-0.109593	2.60712e-07
MT-CO3	-0.144306	0.0765016	0.419466	-0.250024	-0.392609	-0.343487	-0.154877	1.61152e-12
C12orf75	-0.148046	0.0506332	-0.278838	-0.243358	-0.12811	-0.210428	0.120504	5.96504e-08
BTF3	-0.148614	0.569449	-0.121252	-0.116956	-0.25402	-0.124178	-0.126664	3.66764e-06
TMA7	-0.162527	0.240253	-0.149098	-0.165668	-0.122611	-0.242853	-0.132404	3.33651e-08
MT-CO1	-0.16537	0.369519	0.243463	-0.310366	-0.12779	-0.517497	-0.114658	6.67845e-26
EIF4B	-0.172483	0.472886	-0.117458	-0.151666	-0.193324	-0.174131	-0.225834	0.000210348
LTB	-0.185482	0.75292	-0.40383	0.169251	-0.39675	-0.165177	-0.130903	5.3366e-05
GZMH	-0.187701	0.0852637	-0.460278	-0.375529	0.36693	-0.719674	0.250044	2.88418e-21
EEF1D	-0.197386	0.136507	-0.220158	-0.22587	-0.299838	-0.105128	-0.135938	2.08829e-08
GIMAP4	-0.200554	0.091466	-0.223879	-0.162044	-0.141191	-0.352946	-0.122709	1.13211e-12
FCMR	-0.202631	0.0968077	-0.152843	-0.274931	-0.294001	-0.135055	-0.156323	3.95783e-19
IDS	-0.213078	0.253718	-0.173993	-0.157113	-0.220133	-0.148388	-0.365762	5.81193e-05
MT-ND5	-0.217366	0.429598	-0.101973	-0.246123	-0.276354	-0.349829	-0.112555	2.65008e-10
COMMD6	-0.220642	0.0554586	-0.346998	-0.226616	-0.174097	-0.126103	-0.229397	0.00883861
S100A11	-0.229236	0.253408	-0.359448	-0.256726	-0.350832	-0.425951	0.246774	3.33072e-07
SARAF	-0.231807	0.0247881	-0.307491	-0.40606	-0.339716	0.19097	-0.296738	4.31911e-10
RNF125	-0.23723	0.276413	-0.141552	-0.236121	-0.428758	-0.11044	-0.26928	1.83173e-23
YWHAZ	-0.239017	0.154613	-0.251495	-0.434083	-0.136069	-0.179496	-0.193939	3.99633e-09
CALM1	-0.247113	0.0389809	-0.389085	-0.315226	-0.174251	-0.116461	-0.240541	0.000374804
RPL21	-0.251269	0.122128	-0.280683	-0.166739	-0.381073	-0.186717	-0.241131	4.2094e-10
RPSA	-0.251956	0.407294	-0.163242	-0.192244	-0.562993	-0.220312	-0.120986	1.34624e-20
RPL13A	-0.252849	0.59563	0.111159	-0.435063	-0.393288	-0.194411	-0.352643	1.41156e-11
TPT1	-0.253966	0.112569	-0.355185	-0.430927	-0.218824	-0.103575	-0.161318	5.76322e-07
RPS20	-0.256289	0.0565468	-0.305313	-0.283013	-0.250401	-0.138698	-0.304017	2.43485e-05
ZNF331	-0.264918	0.207922	-0.642827	-0.517661	0.132569	0.300575	-0.597247	7.75764e-08
RPS24	-0.271563	0.0831788	-0.404795	-0.414548	-0.36792	-0.29735	0.126799	3.19141e-16
RPL27A	-0.273117	0.390245	-0.123272	-0.40663	-0.40165	-0.294019	-0.140013	1.87997e-10
RPL35A	-0.275916	0.149844	-0.181944	-0.362719	-0.427548	-0.124748	-0.282623	3.67393e-15
RPS7	-0.27808	0.090997	-0.298995	-0.344098	-0.453205	-0.182945	-0.111157	1.08896e-18
RPS18	-0.278167	0.26019	-0.154586	-0.226558	-0.631942	-0.111596	-0.266155	3.04995e-22
RPL36AL	-0.282305	0.0728918	-0.295355	-0.457263	-0.195082	-0.210961	-0.252865	2.36112e-08
RPS19	-0.283006	0.0426479	-0.319788	-0.347754	-0.287868	-0.124295	-0.335325	9.86275e-08
RPS6	-0.288026	0.214373	-0.218591	-0.444776	-0.410876	-0.157197	-0.20869	1.10023e-11
JUNB	-0.288181	0.319959	-1.22547	-0.289471	0.251286	0.462672	-0.639921	1.01242e-07
RPS4X	-0.289837	0.0205253	-0.3704	-0.359632	-0.435041	-0.107156	-0.176957	4.28885e-14
RPL19	-0.292039	0.0748046	-0.247462	-0.422633	-0.462745	-0.161109	-0.166245	4.57879e-16
TOMM7	-0.293776	0.0122895	-0.3862	-0.388534	-0.24252	-0.228258	-0.223368	1.06317e-06
RPL26	-0.301751	0.0225491	-0.318721	-0.301623	-0.445314	-0.265584	-0.177514	1.68102e-16
RPL32	-0.305588	0.038016	-0.337241	-0.395627	-0.451969	-0.126629	-0.216473	9.83537e-14
RPL7A	-0.307807	0.0265279	-0.279205	-0.32097	-0.515668	-0.272519	-0.150675	1.35524e-19
RPS13	-0.309285	0.118017	-0.292067	-0.492664	-0.501807	-0.100065	-0.159819	1.54576e-13
HIST1H4C	-0.312203	0.702772	-0.633345	-0.583357	-0.236318	-0.245584	0.137588	7.13434e-13
MCL1	-0.316048	0.00171332	-0.806093	-0.159536	-0.27037	0.159417	-0.503657	1.20131e-05
ADGRE5	-0.319083	0.159736	-0.627856	-0.285946	-0.234346	-0.318417	-0.128852	1.4631e-08
RPS15A	-0.335311	0.00304003	-0.443113	-0.448619	-0.416891	-0.205124	-0.162807	5.87804e-15
RPL38	-0.335434	0.0139496	-0.428681	-0.346372	-0.554593	-0.215966	-0.13156	2.47778e-18
RPS5	-0.343546	0.0449812	-0.323079	-0.515537	-0.505844	-0.202998	-0.17027	7.80729e-16
GPR183	-0.344402	0.405686	-0.184845	-0.868125	-0.275399	0.375092	-0.768732	2.8043e-16
RPL13	-0.344987	0.184601	-0.193279	-0.502911	-0.466988	-0.140517	-0.421238	1.00253e-14
AHNAK	-0.345428	0.0676773	-0.344801	-0.116161	-0.492645	-0.385032	-0.388501	0.00183084
IL7R	-0.345993	0.501851	-0.4776	-0.651198	-0.91176	0.822646	-0.512055	1.71995e-19
BTG1	-0.355937	0.0659175	-1.04139	-0.354465	-0.65949	0.580619	-0.304959	4.62261e-26
ITGA4	-0.35787	0.13957	-0.133409	-0.408785	-0.551278	-0.506748	-0.189129	1.03678e-31
RPL14	-0.361559	0.0108566	-0.389421	-0.518074	-0.485059	-0.200819	-0.214421	1.75363e-16
LITAF	-0.377331	0.178552	-0.437848	-0.550821	-0.413116	-0.356878	-0.127992	1.07571e-17
PIK3R1	-0.381097	0.27119	-0.252758	-0.421606	-0.68287	-0.159363	-0.388888	7.14377e-36
RPS12	-0.382709	0.0292113	-0.350729	-0.529493	-0.534907	-0.199313	-0.299105	8.60457e-16
MT-ND4	-0.383639	0.233311	-0.146497	-0.391731	-0.550975	-0.326555	-0.502439	2.32416e-16
RPS21	-0.384851	0.00442943	-0.433032	-0.41249	-0.672903	-0.240807	-0.165024	3.97197e-28
RPL39	-0.389018	0.00220207	-0.455431	-0.49549	-0.58117	-0.198955	-0.214042	8.47123e-19
RPL6	-0.389099	0.0591112	-0.416433	-0.501831	-0.605832	-0.27121	-0.15019	1.31757e-26
MT-ND1	-0.390882	0.761707	0.325628	-0.84876	-0.572598	-0.248525	-0.610155	1.42473e-18
RPS23	-0.397247	0.00716556	-0.370663	-0.623333	-0.544448	-0.247772	-0.200018	1.26845e-18
RPLP2	-0.398386	0.0235731	-0.334553	-0.553451	-0.495228	-0.272563	-0.336135	5.67548e-17
RPS27A	-0.39921	0.00117326	-0.466479	-0.460046	-0.54956	-0.250861	-0.269102	1.11531e-20
RPS28	-0.40091	0.0201407	-0.360427	-0.561223	-0.604116	-0.191494	-0.287289	2.43816e-22
RPS29	-0.401431	0.0203719	-0.374501	-0.277336	-0.857227	-0.154257	-0.343832	8.76412e-33
RPL10	-0.417058	0.000278356	-0.477391	-0.585222	-0.581381	-0.169079	-0.272215	2.00782e-22
RPL30	-0.429357	0.00397731	-0.407183	-0.608809	-0.611661	-0.201938	-0.317193	6.8369e-23
RPS14	-0.432752	0.00660386	-0.436479	-0.607961	-0.578361	-0.34499	-0.19597	1.92032e-20
EEF1A1	-0.455016	0.0130528	-0.619039	-0.678907	-0.576214	-0.230152	-0.170766	2.47091e-22
RPL5	-0.464741	0.0335465	-0.568124	-0.785702	-0.541113	-0.230366	-0.198399	7.18458e-19
RPS25	-0.472389	0.000503505	-0.542691	-0.787871	-0.475605	-0.296914	-0.258865	1.12562e-25
IRF1	-0.480078	0.0582082	-0.615116	-0.511453	-0.523395	-0.49466	-0.255766	4.23919e-13
NR4A2	-0.484606	0.00302983	-0.897064	-0.491971	-0.334431	-0.18437	-0.515193	5.17172e-11
RPL23A	-0.489474	0.00063439	-0.566693	-0.613251	-0.580774	-0.378818	-0.307836	2.84675e-23
TNFAIP3	-0.49395	0.000564523	-0.897649	-0.868569	-0.289166	0.426556	-0.840924	2.43064e-14
RPS3A	-0.494113	0.000244627	-0.549602	-0.753214	-0.583149	-0.361375	-0.223226	1.31483e-21
RPL3	-0.496315	0.2729	-0.211907	-0.708126	-0.721823	-0.453574	-0.386147	1.59398e-26
MT-ND2	-0.503725	0.577657	-0.105235	-0.935388	-0.579242	-0.258498	-0.640263	3.42648e-17
RPS8	-0.507199	0.0288926	-0.368983	-0.799863	-0.686623	-0.356507	-0.32402	2.23596e-25
CREM	-0.508186	1.11515e-05	-1.02227	-1.09761	-0.320464	0.438632	-0.539211	1.51745e-24
RPS27	-0.511206	6.62865e-05	-0.579502	-0.619452	-0.653391	-0.317945	-0.385743	4.86706e-27
MT-ND3	-0.516772	0.00260532	-0.310936	-1.18748	-0.457479	-0.326169	-0.301799	8.54738e-29
ZFP36	-0.518126	0.00690434	-0.548106	-1.0886	-0.567496	0.275208	-0.66164	2.30746e-22
TSC22D3	-0.529346	0.0114651	-1.91312	-0.973678	-0.324315	0.89723	-0.332844	1.08305e-21
ZFP36L2	-0.563714	0.52391	-0.695822	-0.551187	-1.03078	0.102758	-0.643541	1.37799e-52
EZR	-0.564338	0.00269522	-1.16166	-0.656147	-0.484252	-0.157299	-0.362327	7.78615e-14
EEF1B2	-0.567234	0.0130499	-0.455512	-0.792484	-0.669996	-0.40485	-0.513331	4.64258e-24
RPS3	-0.573636	0.000188955	-0.550675	-0.827226	-0.720987	-0.451967	-0.317323	2.37259e-30
TAGLN2	-0.577295	0.944769	-0.803133	-0.639318	-0.498932	-0.813294	-0.131796	1.50478e-23
NKG7	-0.605848	0.687835	-1.04092	-0.653609	-0.102763	-1.08145	-0.150494	1.12173e-29
MYADM	-0.617522	0.000100985	-0.666643	-0.888519	-0.471701	-0.423124	-0.637622	1.0093e-19
CCL4	-0.626081	0.433958	-0.62617	-1.06426	0.675378	-1.16968	-0.945675	5.13269e-19
CST7	-0.652778	0.0201629	-0.815074	-0.931159	-0.280451	-0.767154	-0.470054	1.0566e-30
EIF1	-0.696765	3.32324e-07	-1.37077	-1.0153	-0.349623	-0.282144	-0.465994	8.0416e-30
FTH1	-0.69935	0.229038	-1.40984	-1.46594	-0.402095	0.267513	-0.486391	3.75636e-27
CRIP1	-0.735629	0.0805109	-0.58894	-0.709801	-0.843212	-1.27771	-0.258489	3.30103e-17
ANXA1	-0.884766	3.24322e-05	-1.55771	-1.05534	-0.587658	-0.286686	-0.936433	1.76336e-12
CCL5	-0.957462	0.413668	-1.07418	-1.26283	-1.08481	-1.11247	-0.253035	2.27885e-43
GZMK	-1.3039	0.000857267	-1.77109	-1.6459	-1.376	-0.940726	-0.785764	2.24774e-72

## Sheet: Per patient FindMarkers
FindMarkers was performed for each patient separately.
Skin vs. synovial tissue (i.e. ident.1 = Skin, ident.2 = Synovial Tissue)
Table shows genes that were significantly up/down in each patient (defined as adj_p_val <0.05 with any avg_Log2FC change)
gene	PsA 1	PsA 2	PsA 3	PsA 4	PsA 5	number_UP	number_DOWN
MTRNR2L12	UP	NA	NA	NA	UP	2	0
LINC01871	UP	UP	UP	UP	UP	5	0
JAML	UP	UP	UP	UP	NA	4	0
GNLY	UP	NA	UP	NA	NA	2	0
KDSR	UP	UP	UP	UP	NA	4	0
SOX4	UP	UP	UP	NA	NA	3	0
RNF213	UP	UP	NA	NA	NA	2	0
CXCR6	UP	UP	UP	UP	NA	4	0
XIST	UP	NA	NA	NA	NA	1	0
IL26	UP	UP	UP	UP	UP	5	0
ADAM19	UP	UP	UP	NA	NA	3	0
CTSH	UP	UP	UP	UP	UP	5	0
ATF7IP2	UP	NA	NA	NA	NA	1	0
SYTL2	UP	NA	UP	UP	NA	3	0
FEZ2	UP	NA	NA	NA	NA	1	0
ARHGEF9	UP	UP	NA	NA	NA	2	0
FUT7	UP	UP	UP	UP	NA	4	0
CHCHD1	UP	NA	NA	NA	NA	1	0
CDC27	UP	NA	NA	NA	NA	1	0
LINC02694	UP	UP	UP	NA	NA	3	0
SACM1L	UP	NA	NA	NA	NA	1	0
USB1	UP	NA	NA	NA	NA	1	0
MRPL45	UP	NA	NA	NA	NA	1	0
TRIB2	UP	UP	UP	NA	NA	3	0
SPG11	UP	NA	NA	NA	NA	1	0
MSC	UP	UP	UP	NA	NA	3	0
UNC13D	UP	NA	NA	NA	NA	1	0
CSTF2T	UP	NA	NA	NA	NA	1	0
SLC27A2	UP	UP	UP	UP	NA	4	0
C12orf73	UP	NA	NA	NA	NA	1	0
TMIGD2	UP	NA	NA	UP	NA	2	0
GPR25	UP	NA	NA	NA	NA	1	0
PARP16	UP	NA	NA	NA	NA	1	0
CHRM3-AS2	UP	UP	UP	NA	NA	3	0
LDAH	UP	NA	NA	NA	NA	1	0
BLM	UP	UP	UP	UP	NA	4	0
RAB33A	UP	NA	NA	NA	NA	1	0
FBXO4	UP	NA	NA	NA	NA	1	0
QKI	UP	NA	NA	NA	NA	1	0
UTP20	UP	NA	NA	NA	NA	1	0
ISCA2	UP	NA	NA	NA	NA	1	0
IL23R	UP	NA	UP	NA	NA	2	0
GPR15	UP	UP	NA	NA	NA	2	0
RBSN	UP	NA	NA	NA	NA	1	0
HPGD	UP	UP	UP	UP	NA	4	0
TMEM117	UP	UP	NA	NA	NA	2	0
ENPP4	UP	NA	NA	NA	NA	1	0
C1RL	UP	NA	NA	NA	NA	1	0
ZBED2	UP	UP	UP	NA	NA	3	0
SAAL1	UP	NA	NA	NA	NA	1	0
SLC38A6	UP	NA	NA	NA	NA	1	0
GALC	UP	NA	NA	NA	NA	1	0
C17orf75	UP	NA	NA	NA	NA	1	0
ZFP36	DOWN	DOWN	DOWN	NA	NA	0	3
HLA-B	DOWN	DOWN	DOWN	DOWN	NA	0	4
H3F3B	DOWN	DOWN	NA	NA	NA	0	2
SRGN	DOWN	DOWN	NA	UP	NA	1	2
DNAJA1	DOWN	NA	UP	UP	NA	2	1
BTG1	DOWN	NA	DOWN	UP	NA	1	2
EIF1	DOWN	DOWN	DOWN	DOWN	DOWN	0	5
EZR	DOWN	DOWN	DOWN	NA	NA	0	3
FTH1	DOWN	DOWN	DOWN	NA	NA	0	3
KLF6	DOWN	NA	NA	UP	DOWN	1	2
RGCC	DOWN	DOWN	DOWN	NA	NA	0	3
FOS	DOWN	DOWN	NA	NA	DOWN	0	3
GZMK	DOWN	DOWN	DOWN	DOWN	NA	0	4
TSC22D3	DOWN	DOWN	DOWN	UP	NA	1	3
CXCR4	DOWN	DOWN	DOWN	NA	DOWN	0	4
HSPA1A	NA	UP	UP	UP	UP	4	0
HSPA1B	NA	UP	UP	UP	NA	3	0
CXCL13	NA	UP	UP	UP	UP	4	0
HSPA6	NA	UP	UP	UP	NA	3	0
GZMB	NA	UP	UP	NA	UP	3	0
IL17A	NA	UP	UP	UP	NA	3	0
IL22	NA	UP	NA	UP	NA	2	0
IFNG	NA	UP	UP	UP	NA	3	0
HSP90AA1	NA	UP	UP	UP	NA	3	0
NBAS	NA	UP	UP	UP	NA	3	0
HSPB1	NA	UP	UP	UP	NA	3	0
LGALS3	NA	UP	UP	UP	NA	3	0
CD96	NA	UP	UP	UP	NA	3	0
LGALS1	NA	UP	NA	NA	NA	1	0
RBPJ	NA	UP	UP	UP	NA	3	0
GEM	NA	UP	UP	UP	NA	3	0
HLA-DRB1	NA	UP	NA	NA	NA	1	0
NCR3	NA	UP	NA	NA	NA	1	0
BATF	NA	UP	UP	UP	NA	3	0
HLA-DQA1	NA	UP	NA	NA	NA	1	0
TMSB10	NA	UP	NA	NA	UP	2	0
GAPDH	NA	UP	UP	UP	UP	4	0
ALOX5AP	NA	UP	UP	UP	NA	3	0
ACTG1	NA	UP	UP	UP	UP	4	0
PKM	NA	UP	UP	UP	NA	3	0
STK17B	NA	UP	UP	UP	NA	3	0
ENTPD1	NA	UP	UP	UP	UP	4	0
S100A6	NA	UP	NA	NA	NA	1	0
TPI1	NA	UP	UP	UP	NA	3	0
CD82	NA	UP	UP	UP	UP	4	0
CAPG	NA	UP	NA	NA	NA	1	0
TXNIP	NA	UP	NA	NA	UP	2	0
CLDND1	NA	UP	UP	UP	NA	3	0
LPAR6	NA	UP	NA	NA	NA	1	0
IGFLR1	NA	UP	UP	UP	UP	4	0
OSTF1	NA	UP	UP	UP	NA	3	0
HLA-DRB5	NA	UP	NA	NA	NA	1	0
TNFRSF18	NA	UP	UP	UP	UP	4	0
ZFP36L1	NA	UP	UP	UP	NA	3	0
PRDX1	NA	UP	NA	UP	NA	2	0
NEAT1	NA	UP	NA	NA	NA	1	0
HLA-DQB1	NA	UP	NA	NA	NA	1	0
KLRD1	NA	UP	NA	DOWN	NA	1	1
CD63	NA	UP	UP	NA	NA	2	0
KLRC4	NA	UP	NA	NA	NA	1	0
TNF	NA	UP	UP	NA	NA	2	0
ID2	NA	UP	UP	UP	NA	3	0
HSPH1	NA	UP	UP	UP	NA	3	0
ATF3	NA	UP	UP	UP	NA	3	0
FABP5	NA	UP	NA	UP	NA	2	0
CCL20	NA	UP	UP	UP	UP	4	0
LAPTM5	NA	UP	UP	UP	NA	3	0
ANXA5	NA	UP	UP	NA	NA	2	0
SIRPG	NA	UP	UP	UP	NA	3	0
AHI1	NA	UP	UP	UP	NA	3	0
RCBTB2	NA	UP	NA	NA	NA	1	0
ZNF683	NA	UP	NA	DOWN	NA	1	1
EML4	NA	UP	NA	UP	NA	2	0
S100A4	NA	UP	UP	UP	UP	4	0
SLAMF1	NA	UP	UP	UP	UP	4	0
ITGAE	NA	UP	UP	UP	NA	3	0
ACTB	NA	UP	UP	NA	UP	3	0
RORA	NA	UP	NA	UP	NA	2	0
TPM4	NA	UP	UP	UP	NA	3	0
LAYN	NA	UP	UP	UP	UP	4	0
SNHG5	NA	UP	NA	UP	NA	2	0
PRDM1	NA	UP	UP	UP	UP	4	0
CACYBP	NA	UP	UP	UP	NA	3	0
DNAJB4	NA	UP	UP	UP	NA	3	0
GLUL	NA	UP	UP	UP	NA	3	0
IL9R	NA	UP	NA	NA	NA	1	0
PHTF2	NA	UP	UP	UP	NA	3	0
PTTG1	NA	UP	UP	UP	NA	3	0
HLA-DRA	NA	UP	NA	NA	NA	1	0
IQGAP1	NA	UP	NA	NA	NA	1	0
EGLN3	NA	UP	NA	NA	NA	1	0
ANKRD44	NA	UP	NA	NA	NA	1	0
KDM5B	NA	UP	UP	NA	NA	2	0
EVL	NA	UP	UP	NA	NA	2	0
BAG3	NA	UP	UP	UP	NA	3	0
LTA	NA	UP	NA	NA	NA	1	0
TNFSF10	NA	UP	UP	NA	NA	2	0
TRAF3IP3	NA	UP	NA	NA	NA	1	0
PTPN13	NA	UP	UP	UP	NA	3	0
PNISR	NA	UP	NA	NA	NA	1	0
LINC02446	NA	UP	NA	NA	NA	1	0
ARPC3	NA	UP	NA	NA	NA	1	0
RGS10	NA	UP	NA	NA	NA	1	0
TUBB	NA	UP	UP	NA	NA	2	0
SYTL3	NA	UP	NA	UP	NA	2	0
COX5A	NA	UP	NA	NA	NA	1	0
FKBP1A	NA	UP	UP	NA	NA	2	0
IQCG	NA	UP	NA	NA	NA	1	0
SFXN1	NA	UP	NA	NA	NA	1	0
CCL3	NA	UP	UP	NA	NA	2	0
PNN	NA	UP	UP	NA	NA	2	0
IL17F	NA	UP	UP	NA	NA	2	0
TNFRSF9	NA	UP	UP	NA	NA	2	0
PRNP	NA	UP	UP	NA	NA	2	0
HIF1A	NA	UP	UP	UP	NA	3	0
CHN1	NA	UP	UP	UP	NA	3	0
LST1	NA	UP	NA	NA	NA	1	0
LPXN	NA	UP	NA	NA	NA	1	0
LUC7L3	NA	UP	NA	NA	NA	1	0
TSPO	NA	UP	NA	NA	NA	1	0
PDLIM4	NA	UP	NA	NA	NA	1	0
CAPZB	NA	UP	NA	NA	NA	1	0
PIK3IP1	NA	UP	NA	NA	NA	1	0
TANK	NA	UP	UP	UP	NA	3	0
CELF2	NA	UP	NA	NA	NA	1	0
AHR	NA	UP	UP	UP	NA	3	0
TNIP3	NA	UP	UP	NA	NA	2	0
CD84	NA	UP	NA	NA	NA	1	0
SECISBP2L	NA	UP	NA	NA	NA	1	0
CAMK4	NA	UP	NA	NA	NA	1	0
MRPL18	NA	UP	UP	UP	NA	3	0
ISG15	NA	UP	UP	UP	NA	3	0
HMGN1	NA	UP	NA	NA	NA	1	0
SH3BGRL3	NA	UP	NA	DOWN	UP	2	1
LINC02384	NA	UP	NA	NA	NA	1	0
NTRK2	NA	UP	NA	NA	NA	1	0
STAT3	NA	UP	NA	NA	NA	1	0
MIR4435-2HG	NA	UP	UP	NA	NA	2	0
COTL1	NA	UP	NA	NA	NA	1	0
CYTOR	NA	UP	UP	NA	NA	2	0
TNFSF14	NA	UP	NA	NA	NA	1	0
SLC1A5	NA	UP	UP	NA	NA	2	0
IFI16	NA	UP	NA	NA	NA	1	0
CD226	NA	UP	NA	NA	NA	1	0
LSM2	NA	UP	UP	NA	NA	2	0
RFTN1	NA	UP	NA	NA	NA	1	0
OXA1L	NA	UP	NA	NA	NA	1	0
NARF	NA	UP	NA	NA	NA	1	0
ZNF292	NA	UP	NA	NA	NA	1	0
PCED1B	NA	UP	NA	NA	NA	1	0
SRGAP3	NA	UP	UP	NA	NA	2	0
AIMP1	NA	UP	NA	NA	NA	1	0
PCM1	NA	UP	NA	NA	NA	1	0
DCP2	NA	UP	NA	NA	NA	1	0
VIM	NA	UP	NA	UP	NA	2	0
LRRN3	NA	UP	UP	UP	NA	3	0
LMO4	NA	UP	NA	UP	NA	2	0
IFI27L2	NA	UP	NA	NA	NA	1	0
ARHGEF6	NA	UP	NA	NA	NA	1	0
AC017002.3	NA	UP	UP	NA	NA	2	0
TFRC	NA	UP	UP	UP	NA	3	0
CCR6	NA	UP	NA	UP	NA	2	0
GOLIM4	NA	UP	UP	NA	NA	2	0
SERPINH1	NA	UP	UP	UP	NA	3	0
ANKRD10	NA	UP	UP	NA	NA	2	0
CD70	NA	UP	NA	NA	NA	1	0
TSHZ2	NA	UP	NA	NA	NA	1	0
MAD2L2	NA	UP	NA	NA	NA	1	0
NSF	NA	UP	NA	NA	NA	1	0
GADD45G	NA	UP	UP	NA	NA	2	0
PPP4R2	NA	UP	NA	NA	NA	1	0
ASXL1	NA	UP	NA	NA	NA	1	0
FKBP5	NA	UP	NA	UP	NA	2	0
ACBD5	NA	UP	NA	NA	NA	1	0
TMED3	NA	UP	NA	NA	NA	1	0
CBL	NA	UP	NA	NA	NA	1	0
AC025164.1	NA	UP	NA	NA	NA	1	0
ATP5MC1	NA	UP	NA	NA	NA	1	0
RGS9	NA	UP	UP	NA	NA	2	0
CXorf38	NA	UP	NA	NA	NA	1	0
GABPB1-AS1	NA	UP	NA	NA	NA	1	0
MFF	NA	UP	NA	NA	NA	1	0
SLC5A3	NA	UP	NA	NA	NA	1	0
MSI2	NA	UP	NA	NA	NA	1	0
MAP3K20-AS1	NA	UP	NA	NA	NA	1	0
AKR1A1	NA	UP	NA	NA	NA	1	0
MSC-AS1	NA	UP	NA	NA	NA	1	0
LINC01588	NA	UP	UP	NA	NA	2	0
TRERF1	NA	UP	NA	NA	NA	1	0
FAM104A	NA	UP	NA	NA	NA	1	0
LAG3	NA	UP	UP	UP	UP	4	0
ZMYM2	NA	UP	NA	NA	NA	1	0
CD9	NA	UP	UP	NA	NA	2	0
CCDC57	NA	UP	NA	NA	NA	1	0
ATP10D	NA	UP	NA	NA	NA	1	0
AC006369.1	NA	UP	NA	NA	NA	1	0
GOLGA8B	NA	UP	NA	NA	NA	1	0
AAGAB	NA	UP	NA	NA	NA	1	0
ATP1B1	NA	UP	NA	NA	NA	1	0
BCAS4	NA	UP	NA	NA	NA	1	0
NMRK1	NA	UP	NA	NA	NA	1	0
ZNRF1	NA	UP	UP	UP	NA	3	0
MAST4	NA	UP	UP	NA	NA	2	0
PRMT7	NA	UP	NA	NA	NA	1	0
HSD17B7	NA	UP	NA	NA	NA	1	0
PPP1R21	NA	UP	NA	NA	NA	1	0
ARMCX6	NA	UP	NA	NA	NA	1	0
SMCO4	NA	UP	UP	NA	NA	2	0
RBM43	NA	UP	NA	NA	NA	1	0
AC004585.1	NA	UP	NA	NA	NA	1	0
UGCG	NA	UP	NA	NA	NA	1	0
KLRC3	NA	UP	NA	NA	NA	1	0
HSPA2	NA	UP	UP	NA	NA	2	0
SOS1	NA	UP	NA	NA	NA	1	0
ZNF580	NA	UP	NA	NA	NA	1	0
ADAM12	NA	UP	UP	NA	NA	2	0
CCDC14	NA	UP	NA	NA	NA	1	0
FASLG	NA	UP	UP	NA	NA	2	0
PTMS	NA	UP	UP	UP	UP	4	0
LINC02195	NA	UP	NA	NA	NA	1	0
KCNN4	NA	UP	UP	NA	NA	2	0
ZMYM5	NA	UP	NA	NA	NA	1	0
CD151	NA	UP	NA	NA	NA	1	0
SLC35E3	NA	UP	NA	NA	NA	1	0
ZC2HC1A	NA	UP	NA	NA	NA	1	0
CTNNA1	NA	UP	UP	NA	NA	2	0
MRTFA	NA	UP	NA	NA	NA	1	0
SYNC	NA	UP	NA	NA	NA	1	0
SCAI	NA	UP	NA	NA	NA	1	0
CCNG2	NA	UP	NA	NA	NA	1	0
CD200R1	NA	UP	NA	NA	NA	1	0
SPNS3	NA	UP	NA	NA	NA	1	0
PCK2	NA	UP	NA	NA	NA	1	0
SYNE3	NA	UP	NA	NA	NA	1	0
PIK3R3	NA	UP	NA	NA	NA	1	0
SUSD6	NA	UP	NA	NA	NA	1	0
ETV1	NA	UP	NA	NA	NA	1	0
LINC00299	NA	UP	NA	NA	NA	1	0
SLC1A4	NA	UP	UP	NA	NA	2	0
PPIF	NA	UP	UP	NA	NA	2	0
CASS4	NA	UP	UP	UP	NA	3	0
BISPR	NA	UP	UP	NA	NA	2	0
OAS1	NA	UP	UP	NA	NA	2	0
SOX5	NA	UP	NA	NA	NA	1	0
SLC2A1	NA	UP	NA	NA	NA	1	0
S100PBP	NA	UP	NA	NA	NA	1	0
HLF	NA	UP	NA	NA	NA	1	0
TYK2	NA	UP	NA	NA	NA	1	0
TP63	NA	UP	NA	NA	NA	1	0
RASA4	NA	UP	NA	NA	NA	1	0
MYL6B	NA	UP	NA	NA	NA	1	0
PLD1	NA	UP	UP	NA	NA	2	0
DMD	NA	UP	NA	NA	NA	1	0
SUGP2	NA	UP	NA	NA	NA	1	0
LMCD1	NA	UP	NA	NA	NA	1	0
ANKRD35	NA	UP	UP	NA	NA	2	0
ZNF433-AS1	NA	UP	NA	NA	NA	1	0
KHDC4	NA	UP	NA	NA	NA	1	0
RPL7A	NA	DOWN	DOWN	DOWN	NA	0	3
MT-CO2	NA	DOWN	DOWN	DOWN	NA	0	3
RPL11	NA	DOWN	DOWN	NA	NA	0	2
RPS7	NA	DOWN	DOWN	NA	NA	0	2
RPL34	NA	DOWN	DOWN	NA	NA	0	2
RPS4X	NA	DOWN	DOWN	NA	NA	0	2
RPL35A	NA	DOWN	DOWN	NA	NA	0	2
RPS9	NA	DOWN	DOWN	NA	NA	0	2
RPL18A	NA	DOWN	DOWN	NA	NA	0	2
RPL38	NA	DOWN	DOWN	DOWN	NA	0	3
FCMR	NA	DOWN	DOWN	NA	NA	0	2
RPL32	NA	DOWN	DOWN	NA	NA	0	2
RPS21	NA	DOWN	DOWN	DOWN	NA	0	3
RPL10A	NA	DOWN	DOWN	NA	NA	0	2
RPS24	NA	DOWN	DOWN	DOWN	NA	0	3
RPL19	NA	DOWN	DOWN	NA	NA	0	2
TOMM7	NA	DOWN	DOWN	DOWN	NA	0	3
RPL7	NA	DOWN	DOWN	NA	NA	0	2
RPS6	NA	DOWN	DOWN	NA	NA	0	2
TPT1	NA	DOWN	DOWN	NA	NA	0	2
ARHGDIB	NA	DOWN	DOWN	DOWN	NA	0	3
MT-ATP6	NA	DOWN	DOWN	DOWN	NA	0	3
SARAF	NA	DOWN	DOWN	NA	NA	0	2
RPS15A	NA	DOWN	DOWN	DOWN	NA	0	3
RPL27A	NA	DOWN	DOWN	DOWN	NA	0	3
PDE4B	NA	DOWN	DOWN	NA	NA	0	2
FAM177A1	NA	DOWN	DOWN	NA	NA	0	2
RPS16	NA	DOWN	DOWN	NA	NA	0	2
RPL13A	NA	DOWN	DOWN	NA	NA	0	2
RPS27A	NA	DOWN	DOWN	DOWN	NA	0	3
MT-ND4	NA	DOWN	DOWN	DOWN	NA	0	3
CD27	NA	DOWN	NA	NA	NA	0	1
FAU	NA	DOWN	DOWN	DOWN	NA	0	3
ARL4A	NA	DOWN	NA	NA	NA	0	1
CD55	NA	DOWN	DOWN	UP	NA	1	2
LYAR	NA	DOWN	DOWN	NA	NA	0	2
SELENOK	NA	DOWN	NA	NA	NA	0	1
RPS13	NA	DOWN	DOWN	NA	NA	0	2
YWHAZ	NA	DOWN	DOWN	NA	NA	0	2
RPL6	NA	DOWN	DOWN	DOWN	NA	0	3
RPL39	NA	DOWN	DOWN	NA	NA	0	2
RPL41	NA	DOWN	DOWN	NA	NA	0	2
RPL8	NA	DOWN	DOWN	NA	NA	0	2
RPL13	NA	DOWN	DOWN	NA	DOWN	0	3
RPL14	NA	DOWN	DOWN	DOWN	NA	0	3
ITGA4	NA	DOWN	DOWN	DOWN	NA	0	3
DDX5	NA	DOWN	DOWN	DOWN	NA	0	3
PTMA	NA	DOWN	DOWN	NA	NA	0	2
RPL36AL	NA	DOWN	DOWN	NA	NA	0	2
RPS5	NA	DOWN	DOWN	NA	NA	0	2
RPS12	NA	DOWN	DOWN	NA	NA	0	2
RPLP2	NA	DOWN	DOWN	DOWN	NA	0	3
RPS28	NA	DOWN	DOWN	NA	NA	0	2
NR4A2	NA	DOWN	DOWN	NA	DOWN	0	3
KLRG1	NA	DOWN	DOWN	DOWN	NA	0	3
RPS14	NA	DOWN	DOWN	DOWN	NA	0	3
RPL10	NA	DOWN	DOWN	NA	NA	0	2
PABPC1	NA	DOWN	DOWN	NA	NA	0	2
RPL30	NA	DOWN	DOWN	DOWN	NA	0	3
RPS23	NA	DOWN	DOWN	DOWN	NA	0	3
GZMA	NA	DOWN	UP	NA	NA	1	1
RPS27	NA	DOWN	DOWN	DOWN	DOWN	0	4
DUSP2	NA	DOWN	DOWN	NA	NA	0	2
RPL23A	NA	DOWN	DOWN	DOWN	NA	0	3
ZNF331	NA	DOWN	NA	UP	DOWN	1	2
CCR7	NA	DOWN	DOWN	NA	NA	0	2
TAGLN2	NA	DOWN	DOWN	DOWN	NA	0	3
RPL3	NA	DOWN	DOWN	DOWN	DOWN	0	4
EEF1A1	NA	DOWN	DOWN	DOWN	NA	0	3
ZFP36L2	NA	DOWN	DOWN	NA	DOWN	0	3
IRF1	NA	DOWN	DOWN	DOWN	NA	0	3
RPS3A	NA	DOWN	DOWN	DOWN	NA	0	3
LITAF	NA	DOWN	DOWN	DOWN	NA	0	3
HIST1H4C	NA	DOWN	DOWN	NA	NA	0	2
TUBB4B	NA	DOWN	NA	NA	NA	0	1
RPS25	NA	DOWN	DOWN	DOWN	NA	0	3
RPS8	NA	DOWN	DOWN	DOWN	NA	0	3
IL7R	NA	DOWN	DOWN	UP	NA	1	2
RPL5	NA	DOWN	DOWN	NA	NA	0	2
S100A10	NA	DOWN	DOWN	DOWN	NA	0	3
RPS3	NA	DOWN	DOWN	DOWN	NA	0	3
PLAAT4	NA	DOWN	DOWN	DOWN	NA	0	3
EEF1B2	NA	DOWN	DOWN	DOWN	DOWN	0	4
MT-ND1	NA	DOWN	DOWN	DOWN	DOWN	0	4
TENT5C	NA	DOWN	DOWN	NA	DOWN	0	3
TNFAIP3	NA	DOWN	DOWN	UP	DOWN	1	3
GPR183	NA	DOWN	DOWN	UP	DOWN	1	3
MT-ND2	NA	DOWN	DOWN	DOWN	DOWN	0	4
YPEL5	NA	DOWN	DOWN	NA	DOWN	0	3
CST7	NA	DOWN	NA	DOWN	NA	0	2
MYADM	NA	DOWN	DOWN	DOWN	DOWN	0	4
MT-CYB	NA	DOWN	DOWN	DOWN	NA	0	3
ANXA1	NA	DOWN	DOWN	NA	NA	0	2
CREM	NA	DOWN	DOWN	UP	DOWN	1	3
MT-ND3	NA	DOWN	DOWN	DOWN	NA	0	3
CCL5	NA	DOWN	DOWN	DOWN	NA	0	3
DNAJB1	NA	NA	UP	UP	NA	2	0
PPP1R15A	NA	NA	UP	UP	NA	2	0
DUSP1	NA	NA	UP	UP	DOWN	2	1
NR4A1	NA	NA	UP	UP	NA	2	0
UBC	NA	NA	UP	UP	NA	2	0
SAT1	NA	NA	UP	UP	NA	2	0
CD69	NA	NA	UP	UP	NA	2	0
PHLDA1	NA	NA	UP	UP	NA	2	0
HSPA8	NA	NA	UP	UP	NA	2	0
NFKBIZ	NA	NA	UP	UP	NA	2	0
CD7	NA	NA	UP	UP	NA	2	0
HSPE1	NA	NA	UP	UP	NA	2	0
JUN	NA	NA	UP	UP	DOWN	2	1
HSP90AB1	NA	NA	UP	UP	NA	2	0
DDIT4	NA	NA	UP	UP	NA	2	0
HSPD1	NA	NA	UP	UP	NA	2	0
RGS2	NA	NA	UP	UP	NA	2	0
AL627171.2	NA	NA	UP	NA	NA	1	0
CTLA4	NA	NA	UP	UP	NA	2	0
DUSP4	NA	NA	UP	UP	NA	2	0
RASD1	NA	NA	UP	UP	NA	2	0
ADGRG1	NA	NA	UP	NA	NA	1	0
RHOB	NA	NA	UP	NA	NA	1	0
BST2	NA	NA	UP	NA	NA	1	0
CTSD	NA	NA	UP	NA	NA	1	0
SLC2A3	NA	NA	UP	UP	NA	2	0
RGS1	NA	NA	UP	UP	NA	2	0
TSPYL2	NA	NA	UP	UP	NA	2	0
CYTIP	NA	NA	UP	UP	NA	2	0
HAVCR2	NA	NA	UP	UP	NA	2	0
ZC3H12A	NA	NA	UP	UP	NA	2	0
PDCD1	NA	NA	UP	UP	NA	2	0
ZFAND2A	NA	NA	UP	UP	NA	2	0
CD3D	NA	NA	UP	NA	NA	1	0
IFI6	NA	NA	UP	UP	NA	2	0
PRF1	NA	NA	UP	NA	NA	1	0
GBP5	NA	NA	UP	UP	NA	2	0
GBP2	NA	NA	UP	UP	NA	2	0
CALR	NA	NA	UP	NA	NA	1	0
IFITM2	NA	NA	UP	NA	NA	1	0
CSF1	NA	NA	UP	UP	NA	2	0
ID3	NA	NA	UP	NA	NA	1	0
TNFRSF4	NA	NA	UP	NA	NA	1	0
FURIN	NA	NA	UP	UP	NA	2	0
LINC01943	NA	NA	UP	NA	UP	2	0
GNA15	NA	NA	UP	UP	NA	2	0
ARL6IP5	NA	NA	UP	NA	NA	1	0
IER3	NA	NA	UP	UP	NA	2	0
SQSTM1	NA	NA	UP	NA	NA	1	0
CKLF	NA	NA	UP	NA	NA	1	0
ANKRD28	NA	NA	UP	UP	NA	2	0
PGAM1	NA	NA	UP	NA	NA	1	0
PIM1	NA	NA	UP	NA	NA	1	0
RUNX2	NA	NA	UP	UP	NA	2	0
ACTN4	NA	NA	UP	NA	NA	1	0
NAMPT	NA	NA	UP	UP	NA	2	0
IFITM3	NA	NA	UP	NA	NA	1	0
IL2RA	NA	NA	UP	UP	NA	2	0
GBP1	NA	NA	UP	NA	NA	1	0
UBB	NA	NA	UP	UP	NA	2	0
CBLB	NA	NA	UP	UP	NA	2	0
KLRC1	NA	NA	UP	UP	NA	2	0
DNPH1	NA	NA	UP	NA	NA	1	0
TRAF1	NA	NA	UP	NA	NA	1	0
LY6E	NA	NA	UP	NA	UP	2	0
NDUFV2	NA	NA	UP	UP	NA	2	0
HERPUD1	NA	NA	UP	UP	NA	2	0
MXD1	NA	NA	UP	UP	NA	2	0
FKBP11	NA	NA	UP	UP	NA	2	0
CTSA	NA	NA	UP	NA	NA	1	0
RAB27A	NA	NA	UP	NA	NA	1	0
SURF4	NA	NA	UP	UP	NA	2	0
FKBP4	NA	NA	UP	UP	NA	2	0
AL359834.1	NA	NA	UP	NA	NA	1	0
LIMA1	NA	NA	UP	NA	NA	1	0
ACP5	NA	NA	UP	NA	NA	1	0
CLU	NA	NA	UP	NA	NA	1	0
STAT1	NA	NA	UP	NA	NA	1	0
GLA	NA	NA	UP	NA	NA	1	0
TIMP1	NA	NA	UP	UP	NA	2	0
STIP1	NA	NA	UP	NA	NA	1	0
SPRY1	NA	NA	UP	UP	NA	2	0
MTHFD2	NA	NA	UP	UP	NA	2	0
SYNGR2	NA	NA	UP	NA	NA	1	0
CTSB	NA	NA	UP	NA	NA	1	0
DNAJB6	NA	NA	UP	UP	NA	2	0
ITPR1	NA	NA	UP	NA	NA	1	0
TIFA	NA	NA	UP	UP	NA	2	0
NDFIP2	NA	NA	UP	NA	NA	1	0
PIM2	NA	NA	UP	UP	NA	2	0
ARL3	NA	NA	UP	NA	NA	1	0
CGAS	NA	NA	UP	NA	NA	1	0
NUCB1	NA	NA	UP	NA	NA	1	0
SIT1	NA	NA	UP	NA	NA	1	0
GOLGA7	NA	NA	UP	NA	NA	1	0
TRIM69	NA	NA	UP	NA	NA	1	0
TYMP	NA	NA	UP	NA	NA	1	0
RAB8B	NA	NA	UP	UP	NA	2	0
PSME2	NA	NA	UP	NA	NA	1	0
RAC2	NA	NA	UP	NA	NA	1	0
GALM	NA	NA	UP	NA	NA	1	0
IRF4	NA	NA	UP	UP	NA	2	0
OASL	NA	NA	UP	NA	NA	1	0
WDR1	NA	NA	UP	NA	NA	1	0
AC007384.1	NA	NA	UP	NA	NA	1	0
GLO1	NA	NA	UP	NA	NA	1	0
GK	NA	NA	UP	UP	NA	2	0
GPAT3	NA	NA	UP	NA	NA	1	0
CALCOCO2	NA	NA	UP	NA	NA	1	0
TNS3	NA	NA	UP	NA	NA	1	0
AC243960.1	NA	NA	UP	NA	NA	1	0
IRF7	NA	NA	UP	NA	NA	1	0
SDC4	NA	NA	UP	UP	NA	2	0
NINJ1	NA	NA	UP	UP	NA	2	0
GALNT2	NA	NA	UP	NA	NA	1	0
HSPA4	NA	NA	UP	NA	NA	1	0
SMIM3	NA	NA	UP	UP	NA	2	0
ETV7	NA	NA	UP	NA	NA	1	0
AC243829.4	NA	NA	UP	NA	NA	1	0
ATP8B4	NA	NA	UP	NA	NA	1	0
HECW2-AS1	NA	NA	UP	NA	NA	1	0
PPP2R2B	NA	NA	UP	NA	NA	1	0
CLECL1	NA	NA	UP	NA	NA	1	0
VDR	NA	NA	UP	NA	NA	1	0
RORC	NA	NA	UP	NA	NA	1	0
RIN3	NA	NA	UP	NA	NA	1	0
HSH2D	NA	NA	UP	NA	NA	1	0
EHD4	NA	NA	UP	UP	NA	2	0
MYO7A	NA	NA	UP	NA	NA	1	0
PTPRN2	NA	NA	UP	NA	NA	1	0
HIST1H2BN	NA	NA	UP	NA	NA	1	0
PLPP5	NA	NA	UP	NA	NA	1	0
D2HGDH	NA	NA	UP	NA	NA	1	0
GLDC	NA	NA	UP	NA	NA	1	0
YPEL2	NA	NA	UP	NA	NA	1	0
DBN1	NA	NA	UP	NA	NA	1	0
FGL2	NA	NA	UP	NA	NA	1	0
ARHGEF12	NA	NA	UP	NA	NA	1	0
AC008555.4	NA	NA	DOWN	NA	NA	0	1
RETREG2	NA	NA	DOWN	NA	NA	0	1
CEBPB	NA	NA	DOWN	NA	NA	0	1
SPINT2	NA	NA	DOWN	NA	NA	0	1
BRI3	NA	NA	DOWN	NA	NA	0	1
RNF2	NA	NA	DOWN	NA	NA	0	1
PANK2	NA	NA	DOWN	NA	NA	0	1
GLRX5	NA	NA	DOWN	NA	NA	0	1
SLC2A4RG	NA	NA	DOWN	NA	NA	0	1
TSR3	NA	NA	DOWN	NA	NA	0	1
ARRDC2	NA	NA	DOWN	NA	NA	0	1
TP53TG1	NA	NA	DOWN	NA	NA	0	1
RABL6	NA	NA	DOWN	NA	NA	0	1
BNIP3	NA	NA	DOWN	NA	NA	0	1
CTDSP2	NA	NA	DOWN	NA	NA	0	1
ATP8B2	NA	NA	DOWN	NA	NA	0	1
E2F4	NA	NA	DOWN	NA	NA	0	1
BCL7C	NA	NA	DOWN	NA	NA	0	1
BLOC1S4	NA	NA	DOWN	NA	NA	0	1
GRAMD1A	NA	NA	DOWN	NA	NA	0	1
YBX3	NA	NA	DOWN	NA	NA	0	1
PPP1R14B	NA	NA	DOWN	NA	NA	0	1
SIPA1	NA	NA	DOWN	NA	NA	0	1
DDT	NA	NA	DOWN	NA	NA	0	1
PGRMC2	NA	NA	DOWN	NA	NA	0	1
UBE2Q2	NA	NA	DOWN	NA	NA	0	1
TNFSF12	NA	NA	DOWN	NA	NA	0	1
PDZD8	NA	NA	DOWN	NA	NA	0	1
HGSNAT	NA	NA	DOWN	NA	NA	0	1
KLF12	NA	NA	DOWN	NA	NA	0	1
LIX1L	NA	NA	DOWN	NA	NA	0	1
CBFB	NA	NA	DOWN	NA	NA	0	1
UBE2S	NA	NA	DOWN	NA	NA	0	1
FNTA	NA	NA	DOWN	NA	NA	0	1
ICE1	NA	NA	DOWN	NA	NA	0	1
INPP4A	NA	NA	DOWN	NA	NA	0	1
RASSF3	NA	NA	DOWN	NA	NA	0	1
STIM2	NA	NA	DOWN	NA	NA	0	1
RNF220	NA	NA	DOWN	NA	NA	0	1
SNF8	NA	NA	DOWN	NA	NA	0	1
CRYBG1	NA	NA	DOWN	NA	NA	0	1
GNPTAB	NA	NA	DOWN	NA	NA	0	1
INO80	NA	NA	DOWN	NA	NA	0	1
UBALD2	NA	NA	DOWN	NA	NA	0	1
LRIG1	NA	NA	DOWN	NA	NA	0	1
MALT1	NA	NA	DOWN	NA	NA	0	1
PRKCQ-AS1	NA	NA	DOWN	NA	NA	0	1
EPHA4	NA	NA	DOWN	NA	NA	0	1
DDX42	NA	NA	DOWN	NA	NA	0	1
CRIP2	NA	NA	DOWN	DOWN	NA	0	2
TGS1	NA	NA	DOWN	NA	NA	0	1
BRD7	NA	NA	DOWN	NA	NA	0	1
TPGS1	NA	NA	DOWN	NA	NA	0	1
UBN1	NA	NA	DOWN	NA	NA	0	1
C1orf21	NA	NA	DOWN	DOWN	NA	0	2
EOMES	NA	NA	DOWN	NA	NA	0	1
NFATC2IP	NA	NA	DOWN	NA	NA	0	1
HSD17B11	NA	NA	DOWN	NA	NA	0	1
TSPAN2	NA	NA	DOWN	DOWN	NA	0	2
TASOR2	NA	NA	DOWN	NA	NA	0	1
GPCPD1	NA	NA	DOWN	NA	NA	0	1
TMEM248	NA	NA	DOWN	NA	NA	0	1
PLAC8	NA	NA	DOWN	DOWN	NA	0	2
RNF187	NA	NA	DOWN	NA	NA	0	1
SNRK	NA	NA	DOWN	NA	NA	0	1
NENF	NA	NA	DOWN	NA	NA	0	1
NR1D2	NA	NA	DOWN	NA	NA	0	1
MPC1	NA	NA	DOWN	NA	NA	0	1
BRD9	NA	NA	DOWN	NA	NA	0	1
CAMK1D	NA	NA	DOWN	NA	NA	0	1
DAZAP1	NA	NA	DOWN	NA	NA	0	1
ABHD17A	NA	NA	DOWN	NA	NA	0	1
STT3B	NA	NA	DOWN	NA	NA	0	1
GPR132	NA	NA	DOWN	NA	NA	0	1
EPC2	NA	NA	DOWN	NA	NA	0	1
NR1H2	NA	NA	DOWN	NA	NA	0	1
LINC01578	NA	NA	DOWN	NA	NA	0	1
SORL1	NA	NA	DOWN	NA	NA	0	1
RNF126	NA	NA	DOWN	NA	NA	0	1
ITGA6	NA	NA	DOWN	NA	NA	0	1
PTGER2	NA	NA	DOWN	DOWN	NA	0	2
GPS2	NA	NA	DOWN	NA	NA	0	1
DYNLL2	NA	NA	DOWN	NA	NA	0	1
CHMP1B	NA	NA	DOWN	NA	NA	0	1
ZNF101	NA	NA	DOWN	NA	NA	0	1
CDK17	NA	NA	DOWN	NA	NA	0	1
STUB1	NA	NA	DOWN	NA	NA	0	1
WASF2	NA	NA	DOWN	NA	NA	0	1
GCHFR	NA	NA	DOWN	NA	NA	0	1
RTF1	NA	NA	DOWN	NA	NA	0	1
SC5D	NA	NA	DOWN	NA	NA	0	1
TRAT1	NA	NA	DOWN	NA	NA	0	1
SLC16A7	NA	NA	DOWN	NA	NA	0	1
GRK6	NA	NA	DOWN	NA	NA	0	1
SYPL1	NA	NA	DOWN	NA	NA	0	1
PRKX	NA	NA	DOWN	NA	NA	0	1
AUTS2	NA	NA	DOWN	NA	NA	0	1
BCL2	NA	NA	DOWN	NA	NA	0	1
USP9Y	NA	NA	DOWN	NA	NA	0	1
R3HDM4	NA	NA	DOWN	NA	NA	0	1
LBH	NA	NA	DOWN	NA	NA	0	1
OCIAD2	NA	NA	DOWN	NA	NA	0	1
CHMP4B	NA	NA	DOWN	NA	NA	0	1
ABT1	NA	NA	DOWN	NA	NA	0	1
WIPI2	NA	NA	DOWN	NA	NA	0	1
CHCHD10	NA	NA	DOWN	NA	NA	0	1
GGA2	NA	NA	DOWN	NA	NA	0	1
TLE4	NA	NA	DOWN	NA	NA	0	1
ISCA1	NA	NA	DOWN	NA	NA	0	1
RNF168	NA	NA	DOWN	NA	NA	0	1
RAB22A	NA	NA	DOWN	NA	NA	0	1
ALKBH7	NA	NA	DOWN	NA	NA	0	1
HLA-F	NA	NA	DOWN	DOWN	NA	0	2
FBXO34	NA	NA	DOWN	NA	NA	0	1
BIRC6	NA	NA	DOWN	NA	NA	0	1
C12orf75	NA	NA	DOWN	DOWN	NA	0	2
ADD3	NA	NA	DOWN	NA	NA	0	1
AOAH	NA	NA	DOWN	DOWN	NA	0	2
SPTBN1	NA	NA	DOWN	NA	NA	0	1
NSMCE3	NA	NA	DOWN	NA	NA	0	1
URI1	NA	NA	DOWN	NA	NA	0	1
RASGRP2	NA	NA	DOWN	NA	NA	0	1
ABLIM1	NA	NA	DOWN	NA	NA	0	1
CMTM7	NA	NA	DOWN	NA	NA	0	1
TOMM20	NA	NA	DOWN	NA	NA	0	1
EIF3J	NA	NA	DOWN	NA	NA	0	1
HNRNPUL1	NA	NA	DOWN	NA	NA	0	1
HNRNPDL	NA	NA	DOWN	NA	NA	0	1
KIF2A	NA	NA	DOWN	NA	NA	0	1
PLEKHA2	NA	NA	DOWN	NA	NA	0	1
PLEK	NA	NA	DOWN	DOWN	NA	0	2
TNRC6B	NA	NA	DOWN	NA	NA	0	1
ZBTB20	NA	NA	DOWN	NA	NA	0	1
FAM102A	NA	NA	DOWN	NA	NA	0	1
CTDSP1	NA	NA	DOWN	NA	NA	0	1
TNKS2	NA	NA	DOWN	NA	NA	0	1
SNHG7	NA	NA	DOWN	NA	NA	0	1
RSL24D1	NA	NA	DOWN	NA	NA	0	1
CCSER2	NA	NA	DOWN	NA	NA	0	1
SRRM2	NA	NA	DOWN	NA	NA	0	1
PSIP1	NA	NA	DOWN	NA	NA	0	1
NCF1	NA	NA	DOWN	NA	NA	0	1
WTAP	NA	NA	DOWN	NA	NA	0	1
LDHB	NA	NA	DOWN	NA	NA	0	1
IVNS1ABP	NA	NA	DOWN	NA	NA	0	1
AAK1	NA	NA	DOWN	NA	NA	0	1
SNX3	NA	NA	DOWN	NA	NA	0	1
CREBRF	NA	NA	DOWN	NA	NA	0	1
GIMAP4	NA	NA	DOWN	DOWN	NA	0	2
YIPF5	NA	NA	DOWN	NA	NA	0	1
NDUFS5	NA	NA	DOWN	NA	NA	0	1
RAB5IF	NA	NA	DOWN	NA	NA	0	1
COX4I1	NA	NA	DOWN	NA	NA	0	1
MAGOH	NA	NA	DOWN	NA	NA	0	1
FAM160B1	NA	NA	DOWN	NA	NA	0	1
RPL23	NA	NA	DOWN	NA	NA	0	1
CMTM3	NA	NA	DOWN	NA	NA	0	1
GIMAP1	NA	NA	DOWN	NA	NA	0	1
FKBP8	NA	NA	DOWN	NA	NA	0	1
SSBP4	NA	NA	DOWN	NA	NA	0	1
GSPT1	NA	NA	DOWN	NA	NA	0	1
PCBP1	NA	NA	DOWN	NA	NA	0	1
ATP2B1	NA	NA	DOWN	NA	NA	0	1
FMNL1	NA	NA	DOWN	NA	NA	0	1
HAUS3	NA	NA	DOWN	NA	NA	0	1
MAP2K2	NA	NA	DOWN	NA	NA	0	1
RPL12	NA	NA	DOWN	UP	NA	1	1
TLN1	NA	NA	DOWN	NA	NA	0	1
HLA-E	NA	NA	DOWN	NA	NA	0	1
FXYD5	NA	NA	DOWN	NA	NA	0	1
TMA7	NA	NA	DOWN	DOWN	NA	0	2
SRM	NA	NA	DOWN	NA	NA	0	1
H2AFV	NA	NA	DOWN	NA	NA	0	1
EEF1G	NA	NA	DOWN	NA	NA	0	1
CHD3	NA	NA	DOWN	NA	NA	0	1
PTPN4	NA	NA	DOWN	NA	NA	0	1
PDE3B	NA	NA	DOWN	NA	NA	0	1
TCF7	NA	NA	DOWN	DOWN	NA	0	2
CD81	NA	NA	DOWN	NA	NA	0	1
NAA50	NA	NA	DOWN	NA	NA	0	1
PITPNC1	NA	NA	DOWN	NA	NA	0	1
CYTH1	NA	NA	DOWN	NA	NA	0	1
GCC2	NA	NA	DOWN	NA	NA	0	1
PTPRA	NA	NA	DOWN	NA	NA	0	1
TES	NA	NA	DOWN	DOWN	NA	0	2
STAT4	NA	NA	DOWN	NA	NA	0	1
NCL	NA	NA	DOWN	NA	NA	0	1
RNF166	NA	NA	DOWN	NA	NA	0	1
FOXP1	NA	NA	DOWN	NA	NA	0	1
CALM1	NA	NA	DOWN	NA	NA	0	1
ATP8A1	NA	NA	DOWN	NA	NA	0	1
AKAP9	NA	NA	DOWN	NA	NA	0	1
STK4	NA	NA	DOWN	NA	NA	0	1
MT-CO1	NA	NA	DOWN	DOWN	NA	0	2
COMMD6	NA	NA	DOWN	NA	NA	0	1
KRT10	NA	NA	DOWN	NA	NA	0	1
TXNL4A	NA	NA	DOWN	NA	NA	0	1
SLC25A6	NA	NA	DOWN	NA	NA	0	1
EIF4B	NA	NA	DOWN	NA	NA	0	1
MATK	NA	NA	DOWN	DOWN	NA	0	2
JOSD1	NA	NA	DOWN	NA	NA	0	1
ARF6	NA	NA	DOWN	NA	NA	0	1
UBE2B	NA	NA	DOWN	NA	NA	0	1
ANKRD11	NA	NA	DOWN	NA	NA	0	1
SKIL	NA	NA	DOWN	NA	NA	0	1
SET	NA	NA	DOWN	NA	NA	0	1
FAM107B	NA	NA	DOWN	NA	NA	0	1
SNHG29	NA	NA	DOWN	NA	NA	0	1
SNRPD2	NA	NA	DOWN	NA	NA	0	1
PRMT2	NA	NA	DOWN	NA	NA	0	1
RPS26	NA	NA	DOWN	NA	NA	0	1
ADGRE5	NA	NA	DOWN	DOWN	NA	0	2
RPS11	NA	NA	DOWN	NA	NA	0	1
SSR2	NA	NA	DOWN	NA	NA	0	1
SYNE1	NA	NA	DOWN	NA	NA	0	1
HINT1	NA	NA	DOWN	NA	NA	0	1
ENC1	NA	NA	DOWN	DOWN	NA	0	2
NFE2L2	NA	NA	DOWN	NA	NA	0	1
STK38	NA	NA	DOWN	NA	NA	0	1
FLT3LG	NA	NA	DOWN	NA	NA	0	1
PASK	NA	NA	DOWN	NA	NA	0	1
RPL35	NA	NA	DOWN	NA	NA	0	1
RPS15	NA	NA	DOWN	NA	NA	0	1
JAK1	NA	NA	DOWN	NA	NA	0	1
LIMD2	NA	NA	DOWN	NA	NA	0	1
SETD2	NA	NA	DOWN	NA	NA	0	1
SF1	NA	NA	DOWN	NA	NA	0	1
SRSF9	NA	NA	DOWN	NA	NA	0	1
VAMP2	NA	NA	DOWN	NA	NA	0	1
CLIC3	NA	NA	DOWN	DOWN	NA	0	2
MYBL1	NA	NA	DOWN	NA	NA	0	1
ORAI1	NA	NA	DOWN	NA	NA	0	1
RPS4Y1	NA	NA	DOWN	NA	NA	0	1
TUBA1A	NA	NA	DOWN	NA	DOWN	0	2
ODC1	NA	NA	DOWN	NA	NA	0	1
EPB41	NA	NA	DOWN	NA	NA	0	1
UBA52	NA	NA	DOWN	NA	NA	0	1
ARAP2	NA	NA	DOWN	NA	NA	0	1
SLC38A1	NA	NA	DOWN	NA	NA	0	1
MYL12B	NA	NA	DOWN	DOWN	NA	0	2
CXCR3	NA	NA	DOWN	DOWN	NA	0	2
RPL31	NA	NA	DOWN	NA	NA	0	1
IDS	NA	NA	DOWN	NA	NA	0	1
PTP4A2	NA	NA	DOWN	NA	NA	0	1
RPL4	NA	NA	DOWN	NA	NA	0	1
SCAF11	NA	NA	DOWN	NA	NA	0	1
HNRNPA1	NA	NA	DOWN	NA	NA	0	1
SNHG6	NA	NA	DOWN	NA	NA	0	1
BTF3	NA	NA	DOWN	NA	NA	0	1
RASA3	NA	NA	DOWN	NA	NA	0	1
MT-ND5	NA	NA	DOWN	DOWN	NA	0	2
KRAS	NA	NA	DOWN	NA	NA	0	1
RPL37A	NA	NA	DOWN	NA	NA	0	1
UPP1	NA	NA	DOWN	DOWN	NA	0	2
EIF3F	NA	NA	DOWN	NA	NA	0	1
ATP5F1E	NA	NA	DOWN	DOWN	NA	0	2
CALM2	NA	NA	DOWN	NA	NA	0	1
YBX1	NA	NA	DOWN	NA	NA	0	1
CIB1	NA	NA	DOWN	DOWN	NA	0	2
MCUB	NA	NA	DOWN	NA	NA	0	1
RPS20	NA	NA	DOWN	NA	NA	0	1
SUN2	NA	NA	DOWN	NA	NA	0	1
BCL3	NA	NA	DOWN	NA	NA	0	1
MT-ATP8	NA	NA	DOWN	DOWN	NA	0	2
NACA	NA	NA	DOWN	NA	NA	0	1
CAST	NA	NA	DOWN	NA	NA	0	1
EEF1D	NA	NA	DOWN	NA	NA	0	1
RPL22	NA	NA	DOWN	NA	NA	0	1
MZT2A	NA	NA	DOWN	NA	NA	0	1
MCL1	NA	NA	DOWN	UP	NA	1	1
TGFB1	NA	NA	DOWN	NA	NA	0	1
GAS5	NA	NA	DOWN	NA	NA	0	1
RPS19	NA	NA	DOWN	NA	NA	0	1
SAMD3	NA	NA	DOWN	DOWN	NA	0	2
RBM3	NA	NA	DOWN	NA	NA	0	1
RPL27	NA	NA	DOWN	DOWN	NA	0	2
RBM38	NA	NA	DOWN	NA	NA	0	1
IL10RA	NA	NA	DOWN	NA	NA	0	1
P2RY8	NA	NA	DOWN	DOWN	NA	0	2
RPL28	NA	NA	DOWN	NA	NA	0	1
FYN	NA	NA	DOWN	NA	NA	0	1
S1PR1	NA	NA	DOWN	DOWN	NA	0	2
RPL29	NA	NA	DOWN	NA	NA	0	1
RPL36	NA	NA	DOWN	NA	NA	0	1
RPL18	NA	NA	DOWN	NA	NA	0	1
RPL24	NA	NA	DOWN	NA	NA	0	1
GIMAP7	NA	NA	DOWN	DOWN	NA	0	2
STK17A	NA	NA	DOWN	NA	NA	0	1
LEPROTL1	NA	NA	DOWN	NA	NA	0	1
RIPOR2	NA	NA	DOWN	NA	NA	0	1
PNRC1	NA	NA	DOWN	UP	NA	1	1
S100A11	NA	NA	DOWN	DOWN	NA	0	2
RPL36A	NA	NA	DOWN	NA	NA	0	1
SMDT1	NA	NA	DOWN	NA	NA	0	1
RALGAPA1	NA	NA	DOWN	NA	NA	0	1
PTPRC	NA	NA	DOWN	NA	NA	0	1
RACK1	NA	NA	DOWN	NA	NA	0	1
EMP3	NA	NA	DOWN	DOWN	NA	0	2
RPL17	NA	NA	DOWN	NA	NA	0	1
S1PR4	NA	NA	DOWN	NA	NA	0	1
RPL21	NA	NA	DOWN	NA	NA	0	1
LIME1	NA	NA	DOWN	DOWN	NA	0	2
NFKB1	NA	NA	DOWN	NA	NA	0	1
MZT2B	NA	NA	DOWN	NA	NA	0	1
RPL9	NA	NA	DOWN	NA	NA	0	1
PCED1B-AS1	NA	NA	DOWN	NA	NA	0	1
RPLP0	NA	NA	DOWN	NA	NA	0	1
MT-CO3	NA	NA	DOWN	DOWN	NA	0	2
SOCS1	NA	NA	DOWN	NA	NA	0	1
RPL37	NA	NA	DOWN	NA	NA	0	1
PDCD4	NA	NA	DOWN	NA	NA	0	1
YPEL3	NA	NA	DOWN	NA	NA	0	1
RPL26	NA	NA	DOWN	DOWN	NA	0	2
MALAT1	NA	NA	DOWN	NA	NA	0	1
RPLP1	NA	NA	DOWN	NA	NA	0	1
LTB	NA	NA	DOWN	NA	NA	0	1
SMAD7	NA	NA	DOWN	NA	NA	0	1
KLF2	NA	NA	DOWN	NA	NA	0	1
KLF3	NA	NA	DOWN	DOWN	NA	0	2
RNF125	NA	NA	DOWN	NA	NA	0	1
BCL11B	NA	NA	DOWN	NA	NA	0	1
NOP53	NA	NA	DOWN	NA	NA	0	1
TRIR	NA	NA	DOWN	NA	NA	0	1
RPSA	NA	NA	DOWN	DOWN	NA	0	2
MT2A	NA	NA	DOWN	NA	NA	0	1
ITGB1	NA	NA	DOWN	DOWN	NA	0	2
TLE5	NA	NA	DOWN	DOWN	NA	0	2
TC2N	NA	NA	DOWN	DOWN	NA	0	2
RPS18	NA	NA	DOWN	NA	NA	0	1
ETS1	NA	NA	DOWN	NA	NA	0	1
SYNE2	NA	NA	DOWN	DOWN	NA	0	2
CRIP1	NA	NA	DOWN	DOWN	NA	0	2
RPS29	NA	NA	DOWN	NA	NA	0	1
CYBA	NA	NA	DOWN	NA	NA	0	1
PIK3R1	NA	NA	DOWN	NA	NA	0	1
RPS2	NA	NA	DOWN	NA	NA	0	1
AREG	NA	NA	NA	UP	NA	1	0
TOB1	NA	NA	NA	UP	NA	1	0
NFKBIA	NA	NA	NA	UP	NA	1	0
KLRB1	NA	NA	NA	UP	NA	1	0
CD83	NA	NA	NA	UP	NA	1	0
PMAIP1	NA	NA	NA	UP	NA	1	0
CKS2	NA	NA	NA	UP	NA	1	0
FOSB	NA	NA	NA	UP	DOWN	1	1
JUNB	NA	NA	NA	UP	NA	1	0
BTG2	NA	NA	NA	UP	NA	1	0
BIRC3	NA	NA	NA	UP	NA	1	0
ARID5B	NA	NA	NA	UP	NA	1	0
PLIN2	NA	NA	NA	UP	NA	1	0
SAMSN1	NA	NA	NA	UP	NA	1	0
CLEC2B	NA	NA	NA	UP	NA	1	0
PTGER4	NA	NA	NA	UP	NA	1	0
PFKFB3	NA	NA	NA	UP	NA	1	0
CDKN1A	NA	NA	NA	UP	NA	1	0
PDE4D	NA	NA	NA	UP	NA	1	0
H2AFZ	NA	NA	NA	UP	NA	1	0
SPOCK2	NA	NA	NA	UP	NA	1	0
ZFAND5	NA	NA	NA	UP	NA	1	0
ELF1	NA	NA	NA	UP	NA	1	0
FRMD4B	NA	NA	NA	UP	NA	1	0
AQP3	NA	NA	NA	UP	NA	1	0
SMAP2	NA	NA	NA	UP	NA	1	0
SDCBP	NA	NA	NA	UP	NA	1	0
SLA	NA	NA	NA	UP	NA	1	0
ERN1	NA	NA	NA	UP	NA	1	0
MGAT4A	NA	NA	NA	UP	NA	1	0
ZC3HAV1	NA	NA	NA	UP	NA	1	0
TIPARP	NA	NA	NA	UP	NA	1	0
GLIPR1	NA	NA	NA	UP	NA	1	0
ANKRD37	NA	NA	NA	UP	NA	1	0
BRD2	NA	NA	NA	UP	NA	1	0
BCL2L11	NA	NA	NA	UP	NA	1	0
GPR65	NA	NA	NA	UP	NA	1	0
NIBAN1	NA	NA	NA	UP	NA	1	0
DUSP10	NA	NA	NA	UP	NA	1	0
CYCS	NA	NA	NA	UP	NA	1	0
CLK1	NA	NA	NA	UP	NA	1	0
SPTY2D1	NA	NA	NA	UP	NA	1	0
RSRP1	NA	NA	NA	UP	NA	1	0
EGR1	NA	NA	NA	UP	NA	1	0
UBE2D3	NA	NA	NA	UP	NA	1	0
DDX3X	NA	NA	NA	UP	NA	1	0
PELI1	NA	NA	NA	UP	NA	1	0
CFLAR	NA	NA	NA	UP	NA	1	0
ICOS	NA	NA	NA	UP	NA	1	0
SLC38A2	NA	NA	NA	UP	NA	1	0
SNX9	NA	NA	NA	UP	NA	1	0
ARNTL	NA	NA	NA	UP	NA	1	0
SLC25A5	NA	NA	NA	UP	NA	1	0
CIRBP	NA	NA	NA	UP	NA	1	0
CITED2	NA	NA	NA	UP	NA	1	0
CNOT6L	NA	NA	NA	UP	NA	1	0
CHD2	NA	NA	NA	UP	NA	1	0
PDCL3	NA	NA	NA	UP	NA	1	0
PER1	NA	NA	NA	UP	NA	1	0
AMD1	NA	NA	NA	UP	NA	1	0
TMEM167A	NA	NA	NA	UP	NA	1	0
GPBP1	NA	NA	NA	UP	NA	1	0
SLC7A5	NA	NA	NA	UP	NA	1	0
MPZL3	NA	NA	NA	UP	NA	1	0
REL	NA	NA	NA	UP	NA	1	0
CD40LG	NA	NA	NA	UP	NA	1	0
MX1	NA	NA	NA	UP	NA	1	0
TNFRSF25	NA	NA	NA	UP	NA	1	0
TTC39C	NA	NA	NA	UP	NA	1	0
IFI44	NA	NA	NA	UP	NA	1	0
SNHG15	NA	NA	NA	UP	NA	1	0
RBMS1	NA	NA	NA	UP	NA	1	0
SFPQ	NA	NA	NA	UP	NA	1	0
FOSL2	NA	NA	NA	UP	NA	1	0
AHSA1	NA	NA	NA	UP	NA	1	0
DYNLT1	NA	NA	NA	UP	NA	1	0
IL18RAP	NA	NA	NA	UP	NA	1	0
HAPLN3	NA	NA	NA	UP	NA	1	0
MCAM	NA	NA	NA	UP	NA	1	0
PBX4	NA	NA	NA	UP	NA	1	0
SATB1	NA	NA	NA	UP	NA	1	0
ELK3	NA	NA	NA	UP	NA	1	0
DUSP16	NA	NA	NA	UP	NA	1	0
H2AFJ	NA	NA	NA	UP	NA	1	0
NOTCH2	NA	NA	NA	UP	NA	1	0
STAM	NA	NA	NA	UP	NA	1	0
JMY	NA	NA	NA	UP	NA	1	0
ELL2	NA	NA	NA	UP	NA	1	0
MICAL2	NA	NA	NA	UP	NA	1	0
CAND1	NA	NA	NA	UP	NA	1	0
B2M	NA	NA	NA	DOWN	UP	1	1
RAB37	NA	NA	NA	DOWN	NA	0	1
ICAM2	NA	NA	NA	DOWN	NA	0	1
ANXA4	NA	NA	NA	DOWN	NA	0	1
HLA-A	NA	NA	NA	DOWN	NA	0	1
PLAAT3	NA	NA	NA	DOWN	NA	0	1
CISH	NA	NA	NA	DOWN	NA	0	1
PECAM1	NA	NA	NA	DOWN	NA	0	1
SLAMF7	NA	NA	NA	DOWN	NA	0	1
CX3CR1	NA	NA	NA	DOWN	NA	0	1
SERF2	NA	NA	NA	DOWN	NA	0	1
CCDC167	NA	NA	NA	DOWN	NA	0	1
APMAP	NA	NA	NA	DOWN	NA	0	1
IL16	NA	NA	NA	DOWN	NA	0	1
MRPL54	NA	NA	NA	DOWN	NA	0	1
LSP1	NA	NA	NA	DOWN	NA	0	1
NDUFA3	NA	NA	NA	DOWN	NA	0	1
HLA-C	NA	NA	NA	DOWN	NA	0	1
BIN2	NA	NA	NA	DOWN	NA	0	1
FCRL6	NA	NA	NA	DOWN	NA	0	1
IL32	NA	NA	NA	DOWN	NA	0	1
SRSF5	NA	NA	NA	DOWN	NA	0	1
GLIPR2	NA	NA	NA	DOWN	NA	0	1
ARPC5	NA	NA	NA	DOWN	NA	0	1
GTF3A	NA	NA	NA	DOWN	NA	0	1
ARPC1B	NA	NA	NA	DOWN	NA	0	1
CORO1A	NA	NA	NA	DOWN	NA	0	1
HCST	NA	NA	NA	DOWN	NA	0	1
KLRK1	NA	NA	NA	DOWN	NA	0	1
SAMHD1	NA	NA	NA	DOWN	NA	0	1
CD99	NA	NA	NA	DOWN	NA	0	1
GZMM	NA	NA	NA	DOWN	NA	0	1
SLC9A3R1	NA	NA	NA	DOWN	NA	0	1
ANXA6	NA	NA	NA	DOWN	NA	0	1
PFN1	NA	NA	NA	DOWN	UP	1	1
APOBEC3G	NA	NA	NA	DOWN	NA	0	1
HLA-DPB1	NA	NA	NA	DOWN	NA	0	1
ITGB2	NA	NA	NA	DOWN	NA	0	1
GZMH	NA	NA	NA	DOWN	NA	0	1
FGFBP2	NA	NA	NA	DOWN	NA	0	1
NKG7	NA	NA	NA	DOWN	NA	0	1
CCL4	NA	NA	NA	DOWN	NA	0	1
CFL1	NA	NA	NA	NA	UP	1	0
JUND	NA	NA	NA	NA	DOWN	0	1
