# Supplementary material for: Linking Skin and Joint Inflammation in Psoriatic Arthritis through Shared CD8+ T Cell Clones
Source: Arthritis Rheumatol. 2025 Sep 21;78(1):152–65. doi: 10.1002/art.43286 (PMC12854012; doi:10.1002/art.43286)
Supplement: Supplementary file 9 — Supplementary Data 4: [file ART-78-152-s011.xlsx]

## Sheet: FindMarkers
Results of FindMarkers i.e pools all cells from all patients
Skin vs. synovial tissue (i.e. ident.1 = Skin, ident.2 = Synovial Tissue
Gene	p_val	avg_log2FC	pct.1	pct.2	p_val_adj
HSPA1A	9.20081e-288	4.07337	0.752	0.118	1.33228e-283
HSPA1B	2.44389e-244	3.56599	0.67	0.103	3.53875e-240
MTRNR2L8	2.30639e-103	2.66388	0.502	0.139	3.33965e-99
HSP90AA1	1.15622e-100	1.70182	0.923	0.808	1.67421e-96
HSPA6	4.98952e-86	1.66094	0.16	0.002	7.22483e-82
DNAJB1	1.53661e-32	1.54321	0.785	0.713	2.22502e-28
TNFRSF4	2.43719e-52	1.32649	0.522	0.256	3.52906e-48
TNFRSF18	8.77865e-93	1.17884	0.612	0.24	1.27115e-88
JUN	4.13391e-14	1.17509	0.673	0.596	5.9859e-10
FOXP3	3.6541e-107	1.16783	0.447	0.098	5.29114e-103
SAT1	1.57347e-55	1.02321	0.736	0.47	2.27838e-51
GBP5	5.83911e-87	0.963136	0.617	0.251	8.45503e-83
DUSP4	1.82076e-57	0.95791	0.611	0.316	2.63646e-53
GNLY	1.18476e-40	0.946365	0.165	0.028	1.71553e-36
HSPB1	4.01108e-33	0.94063	0.526	0.336	5.80804e-29
PKM	2.78546e-58	0.897971	0.787	0.555	4.03335e-54
HSPA8	2.82189e-48	0.889555	0.973	0.922	4.0861e-44
IL2RA	7.92397e-66	0.884899	0.364	0.1	1.14739e-61
CTSC	1.80355e-55	0.882885	0.638	0.375	2.61154e-51
NR4A1	1.24337e-53	0.878531	0.393	0.141	1.8004e-49
GAPDH	3.04451e-64	0.877414	0.989	0.972	4.40845e-60
UBC	6.76296e-61	0.866453	0.998	0.987	9.79276e-57
RNF213	3.91442e-75	0.844929	0.728	0.397	5.66808e-71
CXCR6	4.42809e-88	0.80942	0.474	0.13	6.41188e-84
CTLA4	4.21966e-53	0.75963	0.495	0.219	6.11007e-49
CCL20	1.68053e-27	0.757436	0.154	0.039	2.43341e-23
BATF	2.83243e-47	0.741109	0.652	0.379	4.10136e-43
TNFRSF1B	1.1919e-71	0.735523	0.574	0.242	1.72587e-67
CXCL13	7.1473e-07	0.730181	0.104	0.051	0.0103493
IL32	3.14781e-44	0.723307	0.984	0.967	4.55802e-40
ZFP36L1	5.92688e-39	0.721958	0.724	0.522	8.58212e-35
ACTG1	1.83196e-68	0.713578	0.992	0.979	2.65268e-64
ACTB	6.08195e-58	0.707668	1	1	8.80667e-54
HLA-A	5.7674e-71	0.702037	1	0.998	8.35119e-67
LY6E	1.8171e-35	0.692261	0.713	0.533	2.63116e-31
HSP90AB1	1.66319e-31	0.690541	0.896	0.831	2.4083e-27
DDIT4	1.37582e-28	0.683316	0.734	0.55	1.99219e-24
TNFRSF9	5.00166e-54	0.662842	0.268	0.061	7.2424e-50
IFI6	6.57228e-41	0.658667	0.407	0.177	9.51666e-37
GZMB	4.55358e-44	0.638805	0.16	0.024	6.59359e-40
GBP2	1.78592e-56	0.629699	0.561	0.268	2.58602e-52
HPGD	7.08794e-92	0.628557	0.33	0.052	1.02633e-87
LGALS3	9.808e-48	0.627955	0.595	0.311	1.4202e-43
CD74	1.43783e-43	0.626718	0.926	0.804	2.08198e-39
COTL1	3.6625e-43	0.613809	0.617	0.373	5.3033e-39
ISG15	2.03449e-36	0.608034	0.463	0.238	2.94594e-32
LGALS1	1.87364e-35	0.60681	0.675	0.424	2.71303e-31
RPS4Y1	2.41442e-64	0.591084	0.718	0.307	3.49608e-60
STAT1	1.52466e-45	0.581319	0.426	0.179	2.20771e-41
HSPE1	7.34112e-16	0.579307	0.582	0.462	1.06299e-11
ENO1	2.53447e-34	0.577585	0.764	0.598	3.66991e-30
ID2	3.48558e-26	0.568652	0.478	0.284	5.04712e-22
MALAT1	2.5072e-20	0.567984	0.998	0.997	3.63043e-16
TPM4	4.70608e-39	0.566968	0.601	0.368	6.8144e-35
SYTL3	2.91097e-61	0.557841	0.489	0.19	4.21509e-57
TYMP	1.06786e-45	0.555941	0.394	0.157	1.54626e-41
HSPD1	9.53285e-24	0.553993	0.562	0.392	1.38036e-19
ID3	9.32767e-17	0.552177	0.216	0.1	1.35065e-12
CD82	9.33488e-44	0.550561	0.611	0.355	1.35169e-39
CD7	3.83881e-11	0.549588	0.606	0.518	5.5586e-07
KDSR	2.69931e-50	0.544664	0.502	0.229	3.9086e-46
CYTOR	2.43453e-53	0.5439	0.513	0.219	3.5252e-49
CARD16	2.09327e-31	0.542882	0.506	0.294	3.03105e-27
HLA-DRB1	2.43041e-47	0.538231	0.529	0.234	3.51923e-43
CALR	6.93746e-24	0.532384	0.704	0.566	1.00454e-19
HLA-C	5.24094e-60	0.523026	1	0.999	7.58888e-56
DUSP1	0.524697	0.520931	0.683	0.766	1
LAYN	2.85622e-93	0.520507	0.3	0.038	4.1358e-89
MX1	1.01775e-38	0.513833	0.277	0.091	1.4737e-34
HSPH1	4.47495e-14	0.511291	0.407	0.27	6.47972e-10
STK17B	3.6517e-35	0.510306	0.803	0.628	5.28766e-31
MIR4435-2HG	6.6145e-54	0.509704	0.409	0.144	9.57779e-50
SERPINH1	2.32187e-52	0.502682	0.141	0.012	3.36207e-48
DNAJB4	1.38033e-50	0.501517	0.247	0.057	1.99872e-46
TPM3	9.55996e-38	0.49858	0.862	0.744	1.38428e-33
CACYBP	2.18195e-39	0.497191	0.471	0.229	3.15947e-35
CST7	4.56441e-32	0.495165	0.611	0.379	6.60926e-28
DNPH1	2.59212e-26	0.493748	0.446	0.266	3.75338e-22
TPI1	1.41016e-27	0.488834	0.683	0.528	2.04191e-23
LCP1	2.0868e-31	0.486014	0.777	0.604	3.02169e-27
CCND2	7.80288e-23	0.477608	0.46	0.283	1.12986e-18
LINC01943	1.8217e-49	0.474445	0.319	0.095	2.63783e-45
SQSTM1	6.33513e-30	0.469549	0.641	0.422	9.17326e-26
BAG3	3.96697e-32	0.46473	0.216	0.065	5.74417e-28
GADD45B	3.87133e-06	0.463195	0.438	0.366	0.0560569
TUBB	2.14173e-30	0.463129	0.53	0.31	3.10122e-26
PPP1R15A	0.015612	0.462658	0.655	0.654	1
TNF	5.13245e-21	0.46229	0.218	0.088	7.43179e-17
JAK1	6.28642e-29	0.460186	0.729	0.548	9.10274e-25
GEM	1.34054e-15	0.458122	0.228	0.109	1.9411e-11
TIGIT	2.27693e-26	0.452013	0.465	0.263	3.29699e-22
GBP1	3.73529e-54	0.451509	0.311	0.084	5.4087e-50
CD27	2.63609e-10	0.451105	0.452	0.377	3.81706e-06
ARL6IP5	2.66669e-29	0.450287	0.821	0.661	3.86137e-25
MT-ATP8	6.10454e-18	0.447612	0.897	0.807	8.83937e-14
SPOCK2	7.4339e-25	0.446761	0.764	0.612	1.07643e-20
PTTG1	3.31943e-47	0.446394	0.361	0.125	4.80653e-43
ENTPD1	1.276e-106	0.444624	0.277	0.023	1.84765e-102
HLA-E	3.4909e-41	0.441371	0.982	0.95	5.05483e-37
TSPYL2	5.60948e-23	0.433991	0.415	0.238	8.12253e-19
JAML	9.38866e-42	0.43223	0.365	0.142	1.35948e-37
ICOS	1.15781e-14	0.431432	0.452	0.312	1.67651e-10
S100A4	3.50095e-29	0.429244	0.987	0.966	5.06938e-25
IFNG	2.37305e-14	0.427519	0.12	0.042	3.43618e-10
IGFLR1	6.43669e-25	0.427129	0.476	0.284	9.32032e-21
NIBAN1	8.23267e-39	0.424872	0.503	0.25	1.19209e-34
AL627171.2	7.07158e-24	0.421478	0.341	0.165	1.02397e-19
IFITM3	2.68472e-21	0.420226	0.415	0.242	3.88747e-17
RGS2	1.35026e-08	0.418106	0.375	0.277	0.000195518
CAP1	7.40321e-30	0.417432	0.663	0.452	1.07198e-25
RORA	6.91353e-24	0.4157	0.583	0.399	1.00108e-19
PBXIP1	1.10556e-22	0.414607	0.619	0.435	1.60085e-18
PTPRC	4.12127e-25	0.414071	0.958	0.882	5.96761e-21
SIT1	3.61706e-36	0.413181	0.471	0.237	5.23751e-32
LINC01871	7.91281e-15	0.412529	0.204	0.099	1.14578e-10
PRDM1	8.51024e-33	0.410677	0.446	0.218	1.23228e-28
CORO1A	1.94932e-26	0.407437	0.921	0.798	2.82262e-22
FUT7	5.16915e-83	0.405363	0.221	0.019	7.48494e-79
HLA-B	1.37034e-36	0.404095	1	1	1.98425e-32
NEAT1	6.1982e-26	0.403435	0.438	0.239	8.97499e-22
CCR8	3.09731e-43	0.403029	0.221	0.051	4.4849e-39
ANXA2	6.0501e-31	0.401745	0.62	0.381	8.76055e-27
HLA-DRB5	4.40095e-37	0.401079	0.38	0.154	6.37258e-33
PRDX1	1.88875e-14	0.397401	0.636	0.53	2.73491e-10
BST2	1.33589e-24	0.396332	0.516	0.325	1.93437e-20
SYNGR2	4.09258e-13	0.395326	0.423	0.301	5.92605e-09
CLIC1	1.9242e-23	0.391312	0.848	0.742	2.78624e-19
HNRNPA2B1	1.5589e-25	0.390666	0.877	0.767	2.25729e-21
PCBP1	1.81445e-27	0.386039	0.506	0.29	2.62732e-23
ACTN4	2.74357e-28	0.384833	0.442	0.241	3.97269e-24
SLA	8.0238e-23	0.377907	0.462	0.273	1.16185e-18
REL	2.05338e-12	0.374844	0.494	0.369	2.97329e-08
CD83	7.10994e-13	0.373489	0.21	0.108	1.02952e-08
IL2RG	4.51389e-19	0.373381	0.88	0.807	6.53612e-15
HCLS1	6.91959e-25	0.373265	0.688	0.507	1.00196e-20
PHTF2	3.56307e-27	0.373187	0.442	0.243	5.15933e-23
RAC2	1.82005e-20	0.371298	0.894	0.816	2.63543e-16
SLAMF1	1.64845e-38	0.369199	0.389	0.162	2.38695e-34
EVL	2.89105e-18	0.367714	0.678	0.537	4.18624e-14
MYH9	9.80612e-16	0.367143	0.652	0.513	1.41993e-11
TBC1D4	7.65562e-29	0.366245	0.306	0.129	1.10853e-24
WDR1	2.70472e-25	0.356672	0.572	0.375	3.91643e-21
IKZF3	2.11752e-25	0.352328	0.389	0.203	3.06617e-21
LAPTM5	6.04031e-21	0.349693	0.896	0.81	8.74638e-17
HERPUD1	5.72982e-14	0.348687	0.583	0.46	8.29678e-10
ACTR2	5.04588e-22	0.347736	0.598	0.416	7.30644e-18
PGAM1	6.85419e-20	0.347515	0.606	0.444	9.92487e-16
CFL1	1.45048e-26	0.346596	0.995	0.972	2.1003e-22
ACAP1	1.05743e-22	0.345855	0.59	0.4	1.53115e-18
UGP2	5.11745e-18	0.343774	0.455	0.297	7.41007e-14
LSP1	1.14163e-21	0.343554	0.798	0.652	1.65309e-17
SELPLG	7.9342e-23	0.341824	0.508	0.314	1.14887e-18
TRIM22	4.55306e-24	0.341241	0.402	0.219	6.59283e-20
CTSD	1.52302e-21	0.340233	0.505	0.321	2.20533e-17
RAD21	1.29553e-24	0.339636	0.486	0.288	1.87592e-20
PMAIP1	2.00029e-12	0.338947	0.338	0.209	2.89642e-08
ARPC3	7.45115e-20	0.336661	0.832	0.719	1.07893e-15
PSME2	2.53093e-15	0.335571	0.641	0.535	3.66478e-11
ZFAND2A	1.43175e-11	0.335397	0.208	0.113	2.07317e-07
PTPN7	6.59362e-28	0.335041	0.385	0.188	9.54756e-24
TAP1	7.34064e-24	0.334258	0.429	0.245	1.06292e-19
NBAS	3.45195e-25	0.332156	0.212	0.076	4.99843e-21
PLIN2	0.000835952	0.331192	0.29	0.242	1
RHOA	5.3125e-23	0.330786	0.846	0.758	7.6925e-19
STAM	2.29534e-28	0.330484	0.351	0.161	3.32365e-24
MTRNR2L12	4.90738e-12	0.329775	0.925	0.861	7.10589e-08
CD3G	2.8993e-14	0.326757	0.705	0.607	4.19818e-10
RHOB	1.17775e-22	0.324588	0.13	0.033	1.70539e-18
ATP5F1B	2.28836e-20	0.323968	0.659	0.493	3.31355e-16
ALOX5AP	3.52631e-08	0.322952	0.636	0.592	0.00051061
PTGES3	2.84189e-19	0.32117	0.66	0.498	4.11505e-15
CD3D	8.41909e-11	0.320223	0.857	0.834	1.21908e-06
LPXN	6.49998e-19	0.318201	0.454	0.289	9.41197e-15
SH2D2A	1.04867e-19	0.318112	0.454	0.285	1.51848e-15
CALM3	8.75861e-19	0.317865	0.529	0.364	1.26825e-14
SP100	1.03802e-18	0.31758	0.519	0.35	1.50306e-14
HNRNPA3	1.07615e-16	0.316856	0.654	0.508	1.55827e-12
PSMB9	2.59457e-14	0.316053	0.598	0.474	3.75694e-10
RAB8B	9.10879e-25	0.316013	0.407	0.221	1.31895e-20
LCK	9.74399e-18	0.315544	0.684	0.545	1.41093e-13
PDIA3	6.4033e-14	0.31404	0.639	0.524	9.27198e-10
LAIR2	8.56198e-21	0.313894	0.21	0.083	1.23977e-16
NFKBIZ	2.74158e-10	0.313775	0.348	0.236	3.9698e-06
CALCOCO2	2.95081e-27	0.313495	0.378	0.189	4.27277e-23
HSPA5	4.87376e-05	0.312848	0.635	0.595	0.70572
AC017002.3	1.00219e-48	0.312593	0.194	0.033	1.45118e-44
COX5A	2.48968e-13	0.310999	0.521	0.387	3.60505e-09
EML4	1.72175e-17	0.309909	0.715	0.563	2.49309e-13
MSN	1.12342e-14	0.3073	0.535	0.396	1.62672e-10
TNFSF10	6.59988e-18	0.304182	0.296	0.156	9.55662e-14
CD247	4.96191e-19	0.303436	0.556	0.383	7.18484e-15
CLDND1	3.89213e-17	0.30165	0.436	0.279	5.6358e-13
LMNA	0.00377884	0.30087	0.7	0.652	1
IKZF2	1.82808e-32	0.300764	0.216	0.064	2.64706e-28
RAB11FIP1	3.07907e-20	0.30027	0.378	0.209	4.4585e-16
PSMB3	5.70906e-20	0.299869	0.583	0.409	8.26672e-16
CD5	7.93558e-17	0.297845	0.463	0.305	1.14907e-12
YWHAB	3.07904e-16	0.297147	0.865	0.767	4.45845e-12
ITM2C	3.52067e-24	0.29684	0.213	0.078	5.09794e-20
ATF3	1.31295e-05	0.29624	0.186	0.122	0.190115
ALDOA	3.45062e-15	0.291903	0.688	0.563	4.9965e-11
HLA-DQA1	5.9705e-28	0.291656	0.216	0.07	8.64528e-24
RHOG	6.23437e-16	0.291229	0.556	0.407	9.02736e-12
AHR	1.14894e-22	0.290208	0.354	0.181	1.66367e-18
FLNA	1.00903e-13	0.286974	0.436	0.296	1.46108e-09
OASL	8.8821e-26	0.285747	0.242	0.091	1.28613e-21
GRB2	2.48816e-17	0.284884	0.458	0.299	3.60286e-13
ACTR3	1.21491e-12	0.284747	0.62	0.5	1.75919e-08
HSP90B1	1.17051e-09	0.283601	0.638	0.541	1.6949e-05
SERPINB9	5.25874e-13	0.283304	0.284	0.167	7.61465e-09
PPP1CA	5.39435e-14	0.283062	0.582	0.444	7.81101e-10
HLA-DPA1	4.56043e-23	0.282222	0.466	0.266	6.60351e-19
RUNX3	6.38725e-20	0.28157	0.325	0.169	9.24873e-16
TFRC	2.41129e-17	0.281052	0.205	0.09	3.49155e-13
TAPBP	1.1364e-15	0.280696	0.498	0.347	1.64551e-11
OAS1	2.84803e-45	0.280541	0.194	0.036	4.12394e-41
LCP2	1.4172e-14	0.28037	0.508	0.367	2.0521e-10
CYTIP	1.18235e-08	0.280266	0.726	0.683	0.000171204
CCR6	9.66571e-15	0.280097	0.468	0.302	1.3996e-10
ABI3	5.67158e-37	0.279859	0.194	0.046	8.21244e-33
CD3E	1.7742e-18	0.279246	0.971	0.933	2.56904e-14
MBNL2	5.17196e-20	0.278529	0.25	0.112	7.489e-16
PSME1	3.08873e-14	0.278179	0.845	0.775	4.47248e-10
PPP1R2	3.26576e-12	0.277934	0.538	0.412	4.72883e-08
SASH3	3.47706e-21	0.277831	0.329	0.167	5.03478e-17
ZC2HC1A	2.19068e-40	0.277032	0.196	0.042	3.1721e-36
IQGAP1	6.96623e-14	0.277026	0.522	0.381	1.00871e-09
SAMD9L	5.14859e-30	0.276461	0.213	0.066	7.45515e-26
GLRX	1.14173e-13	0.275353	0.348	0.217	1.65322e-09
GNG2	6.36344e-14	0.273241	0.559	0.422	9.21426e-10
SEC11C	7.12661e-15	0.273214	0.439	0.292	1.03193e-10
DEF6	4.73388e-19	0.272073	0.38	0.219	6.85466e-15
PSMB8	1.40749e-13	0.27101	0.508	0.367	2.03805e-09
IFI16	1.01173e-12	0.269286	0.46	0.327	1.46499e-08
ANXA6	1.52502e-14	0.268328	0.595	0.45	2.20823e-10
PDIA6	2.05867e-14	0.266685	0.412	0.272	2.98096e-10
LIMA1	4.74793e-28	0.266017	0.264	0.1	6.87501e-24
SH3KBP1	4.62978e-16	0.264597	0.505	0.349	6.70392e-12
UBE2L6	1.39136e-16	0.263689	0.373	0.224	2.01469e-12
TTN	6.22843e-30	0.26221	0.173	0.045	9.01876e-26
TNFSF14	1.99721e-15	0.261942	0.192	0.085	2.89196e-11
RFTN1	2.89667e-27	0.261555	0.288	0.118	4.19438e-23
FKBP1A	1.3931e-11	0.261492	0.486	0.364	2.01721e-07
CTSH	1.54937e-11	0.260197	0.226	0.125	2.24349e-07
FRMD4B	3.67593e-15	0.25988	0.329	0.19	5.32275e-11
BSG	2.16363e-15	0.259077	0.535	0.384	3.13293e-11
PHF11	6.10526e-16	0.257698	0.325	0.186	8.84042e-12
TOX	1.39502e-17	0.257118	0.308	0.162	2.01999e-13
SURF4	1.32518e-17	0.257106	0.386	0.227	1.91886e-13
CCDC141	1.03922e-43	0.256993	0.167	0.027	1.5048e-39
EPSTI1	1.12804e-27	0.256878	0.244	0.088	1.6334e-23
PSMB1	1.16442e-13	0.255935	0.562	0.427	1.68608e-09
CD4	2.35641e-16	0.255413	0.569	0.409	3.41209e-12
SUMO2	1.94592e-12	0.255095	0.774	0.708	2.81769e-08
NAMPT	6.69983e-12	0.255063	0.409	0.277	9.70135e-08
UBXN4	5.16685e-14	0.253993	0.503	0.352	7.48159e-10
SF3B1	7.36857e-12	0.253206	0.561	0.439	1.06697e-07
UBB	0.00128635	0.252992	0.817	0.838	1
PPM1G	3.91323e-14	0.252013	0.426	0.286	5.66635e-10
ANXA5	7.32958e-11	0.251692	0.516	0.392	1.06132e-06
ETV7	1.63158e-43	0.251622	0.184	0.034	2.36253e-39
PRNP	1.28708e-11	0.250831	0.47	0.341	1.8637e-07
SERBP1	1.50685e-11	0.250361	0.577	0.459	2.18192e-07
PPP1R18	4.34151e-14	0.250255	0.425	0.282	6.28651e-10
PRF1	2.80986e-20	0.250201	0.221	0.091	4.06868e-16
CORO1B	0.000206011	0.249216	0.571	0.522	1
ATP1B1	3.77143e-23	0.249105	0.191	0.066	5.46103e-19
XAF1	2.57869e-21	0.24876	0.212	0.082	3.73394e-17
ANKRD10	2.09156e-14	0.246951	0.268	0.145	3.02858e-10
LINC02694	3.42165e-36	0.246544	0.183	0.041	4.95455e-32
ADAM12	5.82599e-52	0.245988	0.159	0.018	8.43603e-48
PRDX5	1.61906e-12	0.245882	0.446	0.316	2.34441e-08
CDC42EP3	1.14495e-13	0.245664	0.308	0.182	1.65789e-09
VIM	1.87723e-12	0.2455	0.995	0.973	2.71823e-08
SPTAN1	9.61187e-14	0.244698	0.425	0.278	1.3918e-09
PSMB10	6.73744e-14	0.24347	0.466	0.323	9.75581e-10
CAPZB	5.44334e-12	0.243401	0.721	0.617	7.88196e-08
ANP32A	1.16997e-16	0.242161	0.397	0.241	1.69411e-12
IL21R	9.57166e-29	0.242023	0.223	0.073	1.38598e-24
GBP4	5.91495e-16	0.24181	0.197	0.087	8.56485e-12
RHBDD2	2.81341e-12	0.241697	0.462	0.323	4.07381e-08
GALM	1.70723e-21	0.240967	0.274	0.124	2.47208e-17
PSMA5	9.44096e-15	0.240865	0.405	0.262	1.36705e-10
C9orf16	8.31969e-11	0.24045	0.644	0.53	1.20469e-06
ARID5B	1.1563e-07	0.239867	0.604	0.508	0.00167433
IL2RB	3.0191e-18	0.239641	0.285	0.141	4.37166e-14
ADAR	6.90558e-17	0.239589	0.303	0.162	9.99927e-13
OSTF1	1.69618e-09	0.239205	0.481	0.373	2.45606e-05
CASP1	1.19402e-17	0.238656	0.28	0.142	1.72895e-13
TRAF3IP3	6.64124e-12	0.238433	0.402	0.276	9.61651e-08
IER2	0.00743722	0.237656	0.527	0.49	1
TNIP1	8.39087e-13	0.236847	0.351	0.223	1.215e-08
MAP2K3	1.65775e-15	0.236248	0.271	0.144	2.40043e-11
TAX1BP1	7.91151e-12	0.236237	0.506	0.377	1.14559e-07
TRAF1	4.56355e-11	0.235881	0.277	0.168	6.60803e-07
MAGEH1	9.08731e-16	0.235841	0.229	0.108	1.31584e-11
TPR	1.92516e-09	0.235825	0.454	0.339	2.78764e-05
HAPLN3	3.27865e-27	0.233599	0.205	0.066	4.74749e-23
MYL6	5.86816e-11	0.233506	0.966	0.946	8.4971e-07
DOK2	1.42028e-10	0.233468	0.357	0.245	2.05657e-06
XRCC5	2.11571e-11	0.233294	0.484	0.358	3.06355e-07
CD63	2.39867e-11	0.232918	0.399	0.276	3.47328e-07
CBLB	5.02209e-13	0.231996	0.277	0.16	7.27198e-09
KPNB1	3.24463e-16	0.231833	0.333	0.19	4.69823e-12
SEPTIN7	1.01145e-09	0.231385	0.643	0.546	1.46458e-05
IRF9	7.55687e-19	0.23043	0.327	0.172	1.09423e-14
TOB1	0.0328621	0.230355	0.388	0.366	1
PCED1B	5.95701e-19	0.228953	0.253	0.117	8.62576e-15
RESF1	9.83545e-06	0.228273	0.489	0.412	0.142417
NCOR1	8.72671e-14	0.228171	0.482	0.332	1.26363e-09
CSF1	1.79745e-21	0.228015	0.111	0.026	2.6027e-17
PAK2	1.23548e-10	0.227927	0.542	0.418	1.78897e-06
IL12RB1	2.89114e-21	0.227848	0.255	0.112	4.18637e-17
NAPA	4.11738e-14	0.22618	0.369	0.23	5.96196e-10
SOD1	7.35947e-07	0.225966	0.72	0.643	0.0106565
CYBC1	8.04096e-16	0.225195	0.324	0.183	1.16433e-11
MYO1G	3.46581e-13	0.225118	0.306	0.182	5.0185e-09
EWSR1	2.65772e-10	0.225003	0.474	0.355	3.84837e-06
ECH1	8.00134e-14	0.22461	0.421	0.279	1.15859e-09
NINJ1	1.25489e-12	0.222935	0.266	0.149	1.81707e-08
PSMA7	9.6637e-09	0.222817	0.625	0.532	0.00013993
LGALS8	5.57587e-16	0.221185	0.26	0.133	8.07386e-12
TMED9	1.27667e-12	0.221001	0.417	0.283	1.84861e-08
MGAT1	5.11956e-24	0.220574	0.245	0.097	7.41312e-20
ARPC4	9.03992e-09	0.220426	0.526	0.423	0.000130898
GPI	1.98132e-14	0.22034	0.423	0.275	2.86895e-10
SIRPG	5.09648e-11	0.219958	0.292	0.18	7.3797e-07
CDC37	7.79919e-10	0.219925	0.591	0.477	1.12932e-05
PTPN1	2.59222e-10	0.219287	0.388	0.27	3.75353e-06
RHOC	3.19367e-12	0.219175	0.425	0.285	4.62443e-08
PARP9	1.09068e-22	0.218818	0.208	0.077	1.57931e-18
ZYX	2.43827e-11	0.218441	0.375	0.247	3.53062e-07
KDM5B	4.9063e-23	0.218285	0.22	0.083	7.10432e-19
COPE	4.71974e-10	0.217452	0.535	0.429	6.83419e-06
GPBP1	4.10541e-08	0.217101	0.482	0.381	0.000594463
VCP	8.28496e-11	0.216926	0.431	0.306	1.19966e-06
NUDC	2.70794e-15	0.215797	0.353	0.208	3.92109e-11
UBE2V1	5.90217e-12	0.215312	0.466	0.33	8.54635e-08
ANP32E	6.55337e-10	0.215246	0.399	0.283	9.48929e-06
SF3B2	8.59122e-10	0.214469	0.513	0.397	1.24401e-05
CFLAR	2.82732e-11	0.213385	0.415	0.288	4.09396e-07
ARHGAP30	4.37261e-14	0.2131	0.361	0.221	6.33154e-10
TMOD3	6.25927e-15	0.212675	0.369	0.221	9.06342e-11
AKAP13	1.7357e-06	0.212512	0.503	0.422	0.0251329
RNASET2	6.42212e-09	0.212417	0.521	0.413	9.29923e-05
ISG20	9.36767e-05	0.212167	0.55	0.487	1
PPP2R1A	1.58952e-12	0.212156	0.405	0.274	2.30162e-08
PARK7	1.80095e-07	0.211828	0.582	0.496	0.00260777
SDF4	9.91645e-15	0.211074	0.372	0.227	1.4359e-10
DUSP10	1.1225e-09	0.210431	0.274	0.171	1.62538e-05
TAP2	2.22202e-09	0.2103	0.272	0.175	3.21748e-05
SGMS1	1.95622e-20	0.208624	0.213	0.085	2.8326e-16
SQOR	8.00802e-17	0.208188	0.296	0.155	1.15956e-12
LTA	1.36394e-18	0.207697	0.194	0.077	1.97499e-14
PPP1R12A	2.47782e-13	0.207598	0.388	0.247	3.58788e-09
MBNL1	1.98862e-07	0.206369	0.651	0.552	0.00287952
TMEM50A	4.14571e-10	0.206289	0.598	0.477	6.00298e-06
CD96	5.94538e-07	0.206045	0.495	0.394	0.0086089
WNK1	2.06245e-09	0.20497	0.304	0.201	2.98643e-05
ARPC5L	3.64011e-12	0.204781	0.333	0.208	5.27088e-08
ROCK1	3.84427e-10	0.204771	0.393	0.273	5.56651e-06
PFN1	7.94942e-10	0.204614	0.995	0.984	1.15108e-05
ADRM1	5.39263e-13	0.204303	0.367	0.234	7.80853e-09
IFI35	7.83358e-16	0.204135	0.218	0.102	1.1343e-11
RNASEK	4.68473e-09	0.204115	0.758	0.678	6.78349e-05
SYTL2	2.69282e-17	0.203761	0.143	0.049	3.8992e-13
HERC5	1.40702e-11	0.203544	0.133	0.057	2.03736e-07
TGOLN2	2.08587e-10	0.203506	0.312	0.201	3.02033e-06
NINJ2	3.09937e-17	0.203044	0.189	0.078	4.48788e-13
CCDC107	1.85838e-08	0.203016	0.393	0.293	0.000269094
ANKRD44	1.03945e-10	0.202985	0.351	0.232	1.50513e-06
AHNAK	2.08041e-06	0.202836	0.652	0.581	0.0301243
APOL6	6.25841e-09	0.202298	0.242	0.15	9.06218e-05
UQCRC2	1.35648e-10	0.201908	0.324	0.211	1.96418e-06
MRPS6	5.54507e-08	0.201783	0.319	0.225	0.000802926
HNRNPR	5.95174e-09	0.201737	0.429	0.321	8.61811e-05
STIP1	1.48209e-16	0.201692	0.237	0.113	2.14607e-12
ACP5	5.97887e-13	0.201495	0.221	0.114	8.65741e-09
BCL2L1	2.31668e-16	0.201318	0.175	0.071	3.35455e-12
ARPC2	9.37177e-09	0.199387	0.798	0.744	0.000135703
ORMDL3	6.73466e-19	0.199175	0.234	0.103	9.75178e-15
PSMA1	1.03859e-08	0.198952	0.436	0.327	0.000150388
TRIB2	5.95708e-17	0.198897	0.216	0.097	8.62585e-13
PDCD1	1.25038e-07	0.198753	0.234	0.15	0.00181055
CD28	4.50796e-08	0.198361	0.413	0.312	0.000652753
F5	2.53473e-20	0.198348	0.159	0.052	3.67029e-16
SCAMP2	7.01568e-12	0.198306	0.367	0.239	1.01587e-07
CTSS	1.26459e-08	0.197464	0.346	0.244	0.000183112
TKT	1.89829e-11	0.196984	0.341	0.219	2.74872e-07
PTPN13	4.48735e-09	0.196927	0.154	0.08	6.49768e-05
MBP	4.50548e-08	0.196379	0.394	0.291	0.000652393
CSNK2B	3.24603e-08	0.196114	0.548	0.446	0.000470026
ANXA11	1.05964e-08	0.19561	0.441	0.332	0.000153436
MT-CO1	0.0209979	0.195478	0.994	0.994	1
DRAP1	5.90118e-08	0.195226	0.482	0.377	0.000854491
CISH	1.99989e-14	0.194523	0.155	0.063	2.89583e-10
ASXL1	1.95121e-14	0.194343	0.199	0.093	2.82535e-10
TMBIM6	4.25125e-07	0.194059	0.72	0.656	0.00615581
CD44	2.02637e-07	0.193948	0.787	0.71	0.00293419
EGR1	2.29587e-15	0.193761	0.107	0.032	3.32441e-11
CHORDC1	5.56463e-11	0.193724	0.237	0.136	8.05758e-07
SEPTIN6	6.43882e-07	0.193528	0.567	0.48	0.00932341
CUL9	2.7931e-28	0.193206	0.147	0.034	4.04441e-24
CAPZA1	6.73172e-09	0.192577	0.426	0.314	9.74753e-05
STAT3	1.53032e-06	0.192497	0.458	0.371	0.022159
GK	2.55243e-12	0.192296	0.21	0.106	3.69592e-08
ZC3H12A	1.34846e-08	0.192099	0.223	0.136	0.000195257
LMO4	1.57376e-08	0.192096	0.178	0.1	0.00022788
UCP2	0.000155877	0.191894	0.492	0.423	1
MAP4	5.87836e-13	0.191766	0.263	0.147	8.51187e-09
ARPC1B	9.47815e-07	0.191144	0.776	0.73	0.0137244
USP15	1.17075e-06	0.189946	0.426	0.335	0.0169525
PGK1	2.31025e-06	0.189856	0.707	0.639	0.0334524
PRPF40A	1.93287e-09	0.189395	0.361	0.246	2.79879e-05
PSMA6	1.573e-08	0.189383	0.489	0.378	0.00022777
MPHOSPH8	9.84885e-12	0.188705	0.417	0.276	1.42611e-07
PARP14	2.94388e-16	0.188297	0.224	0.104	4.26274e-12
ARL6IP1	5.50148e-09	0.187949	0.59	0.481	7.96614e-05
DDX6	4.85295e-07	0.187932	0.375	0.285	0.00702707
NKG7	4.95241e-05	0.187641	0.141	0.088	0.717108
PTPN22	2.47239e-08	0.18751	0.346	0.244	0.000358002
RAB1B	4.88951e-11	0.187509	0.356	0.234	7.08001e-07
PMVK	1.09674e-17	0.187283	0.244	0.112	1.58808e-13
GRN	1.12846e-14	0.187062	0.213	0.102	1.63401e-10
TMPO	7.42242e-12	0.186941	0.25	0.141	1.07477e-07
GLUL	2.07629e-05	0.186823	0.194	0.131	0.300646
ATRX	2.0181e-06	0.186719	0.407	0.318	0.0292221
NOP58	1.15975e-08	0.186176	0.51	0.388	0.000167932
PSMD7	6.16412e-10	0.185663	0.357	0.242	8.92564e-06
RBPJ	1.10406e-07	0.185402	0.373	0.27	0.00159868
SRSF4	1.10275e-11	0.185116	0.285	0.17	1.59678e-07
THRAP3	4.62905e-09	0.18487	0.407	0.294	6.70286e-05
MDH2	3.28258e-08	0.184325	0.446	0.341	0.000475318
CCT6A	8.24176e-11	0.18408	0.385	0.259	1.19341e-06
LPP	8.44387e-13	0.184034	0.221	0.114	1.22267e-08
ZNRF1	2.41162e-20	0.183975	0.168	0.058	3.49203e-16
CD6	2.89708e-07	0.183897	0.341	0.249	0.00419498
RGS1	0.002417	0.183847	0.585	0.526	1
ATP2B4	6.4161e-07	0.18348	0.309	0.222	0.00929051
TNIP3	1.00249e-35	0.183005	0.111	0.013	1.45161e-31
LAX1	3.33542e-22	0.182951	0.168	0.054	4.82969e-18
NRDC	1.63551e-10	0.182772	0.274	0.167	2.36821e-06
MIIP	8.2323e-19	0.182772	0.22	0.093	1.19204e-14
CTNNA1	1.68482e-23	0.18219	0.175	0.055	2.43961e-19
RSBN1L	7.86937e-12	0.182048	0.276	0.16	1.13949e-07
ILF3	3.58463e-10	0.181838	0.399	0.272	5.19055e-06
EIF4A1	2.04353e-05	0.181559	0.744	0.716	0.295904
DDX3Y	8.92797e-15	0.181281	0.205	0.095	1.29277e-10
TANK	1.4234e-07	0.181234	0.394	0.294	0.00206109
DNAJB6	8.54163e-06	0.181139	0.441	0.364	0.123683
ZAP70	1.21655e-07	0.180899	0.38	0.281	0.00176156
C21orf91	6.18147e-15	0.180531	0.229	0.112	8.95077e-11
SPATS2L	2.99189e-21	0.180358	0.167	0.055	4.33225e-17
SRSF11	4.59815e-08	0.179968	0.482	0.378	0.000665812
RSRP1	1.89763e-06	0.179707	0.436	0.349	0.0274777
CDC42	1.3149e-07	0.179499	0.702	0.619	0.00190397
CNN2	7.52256e-07	0.179271	0.55	0.446	0.0108927
RBBP4	2.95418e-09	0.17922	0.303	0.2	4.27765e-05
PRKAR1A	7.68808e-08	0.178929	0.287	0.195	0.00111323
PNN	8.1486e-10	0.178773	0.3	0.192	1.17992e-05
LAP3	8.06603e-11	0.178755	0.232	0.132	1.16796e-06
GGNBP2	1.80065e-10	0.178527	0.327	0.211	2.60734e-06
TMBIM4	2.94223e-08	0.178448	0.454	0.346	0.000426035
PA2G4	1.46563e-07	0.178297	0.46	0.352	0.00212223
GNA15	5.53486e-14	0.177629	0.192	0.089	8.01448e-10
PDE4D	0.000787842	0.177596	0.341	0.284	1
APOBEC3C	2.79546e-12	0.177553	0.252	0.138	4.04782e-08
RASGRP1	2.31046e-12	0.177274	0.239	0.13	3.34554e-08
FKBP4	7.52372e-13	0.176826	0.141	0.059	1.08943e-08
AHSA1	1.77868e-12	0.176479	0.229	0.122	2.57553e-08
NABP1	7.58193e-14	0.176387	0.194	0.091	1.09786e-09
RASSF5	2.17267e-10	0.17635	0.327	0.211	3.14603e-06
ATP5MC3	2.42437e-06	0.17628	0.569	0.486	0.0351049
BAZ2A	8.19079e-13	0.175381	0.242	0.13	1.18603e-08
LAT	3.91457e-05	0.175197	0.537	0.462	0.56683
ATP5PB	3.2114e-07	0.174664	0.508	0.409	0.00465011
RBM3	5.87701e-05	0.174268	0.768	0.706	0.850991
HM13	3.20791e-10	0.173922	0.349	0.23	4.64505e-06
HLA-DQA2	9.62598e-22	0.173762	0.173	0.057	1.39384e-17
BIN1	3.73838e-11	0.173459	0.345	0.219	5.41317e-07
ICAM3	4.47306e-07	0.173457	0.619	0.528	0.00647699
P4HB	1.01733e-07	0.173158	0.397	0.297	0.00147309
PTPRCAP	9.54352e-05	0.172867	0.543	0.493	1
LSM2	2.15271e-09	0.172863	0.288	0.186	3.11712e-05
SMS	4.10727e-08	0.172766	0.236	0.149	0.000594733
PIM2	3.44727e-06	0.172758	0.492	0.399	0.0499165
AC007384.1	5.62788e-15	0.17216	0.162	0.066	8.14917e-11
NDUFB8	1.08205e-07	0.171924	0.558	0.452	0.0015668
CUTA	4.60668e-07	0.171875	0.636	0.533	0.00667047
ATP5F1A	7.76397e-07	0.171865	0.471	0.374	0.0112422
PSMB6	3.20069e-08	0.171721	0.444	0.338	0.000463459
CD79B	2.84101e-14	0.171718	0.196	0.09	4.11378e-10
NOP10	1.34088e-07	0.171654	0.426	0.325	0.00194159
OSBPL8	1.2463e-07	0.171514	0.386	0.285	0.00180464
RAB5C	6.96011e-07	0.170332	0.343	0.255	0.0100782
MVP	6.21998e-07	0.170227	0.354	0.262	0.00900654
ANXA7	1.76503e-07	0.169828	0.391	0.294	0.00255576
COX8A	2.34229e-06	0.169546	0.675	0.61	0.0339163
DDX39B	3.87527e-09	0.169351	0.3	0.196	5.6114e-05
GLA	3.57412e-05	0.169272	0.112	0.065	0.517533
RAB10	9.27446e-10	0.169108	0.261	0.16	1.34294e-05
PSAP	1.11267e-07	0.168955	0.476	0.371	0.00161114
GPR65	0.0144247	0.168908	0.354	0.32	1
ARNTL	4.21467e-12	0.168828	0.207	0.106	6.10285e-08
COX5B	3.03475e-07	0.168403	0.62	0.52	0.00439432
RBX1	1.1762e-08	0.168347	0.421	0.307	0.000170313
PHLDA1	0.00010467	0.168197	0.5	0.413	1
HNRNPU	0.00106541	0.168113	0.474	0.425	1
PMF1	9.79724e-08	0.168001	0.292	0.199	0.00141864
HLA-F	1.62142e-06	0.167957	0.511	0.419	0.0234782
NUDT5	1.58328e-08	0.167529	0.26	0.168	0.000229259
INSIG1	2.86768e-06	0.167489	0.26	0.183	0.041524
AC025164.1	3.41371e-09	0.167396	0.154	0.079	4.94305e-05
ACAP2	1.10584e-06	0.166784	0.372	0.281	0.0160125
MAN1A2	1.08791e-10	0.166093	0.247	0.143	1.5753e-06
ATP5F1D	2.41669e-06	0.166053	0.596	0.516	0.0349937
SEPTIN9	1.83856e-05	0.166049	0.498	0.419	0.266223
MAP4K1	4.74671e-10	0.166031	0.234	0.136	6.87323e-06
CD84	2.38494e-11	0.16603	0.204	0.106	3.45339e-07
TIAM1	4.25379e-12	0.165901	0.192	0.095	6.15949e-08
SKAP1	8.55078e-06	0.165551	0.497	0.418	0.123815
CPD	8.498e-19	0.165223	0.162	0.057	1.23051e-14
HNRNPC	0.000112087	0.165186	0.599	0.539	1
CSNK1A1	1.03586e-07	0.165185	0.38	0.28	0.00149992
IL16	6.019e-08	0.164937	0.287	0.192	0.000871551
SPTY2D1	6.48787e-10	0.164781	0.276	0.169	9.39443e-06
JAK3	1.31954e-07	0.164765	0.282	0.191	0.0019107
SNHG5	0.0111742	0.164625	0.492	0.458	1
OAS2	3.88549e-18	0.16455	0.159	0.056	5.62619e-14
EIF4H	9.48871e-09	0.164516	0.404	0.288	0.000137396
LDHA	0.000922841	0.164313	0.785	0.74	1
GNG5	1.85179e-06	0.164211	0.479	0.391	0.0268139
STXBP2	7.75093e-11	0.164037	0.271	0.161	1.12234e-06
NDUFA13	0.000260059	0.163997	0.671	0.651	1
HTATIP2	3.78464e-15	0.163954	0.239	0.116	5.48016e-11
GCNT1	5.87681e-26	0.163448	0.106	0.019	8.50962e-22
PPM1K	1.96103e-09	0.163349	0.244	0.147	2.83958e-05
LSM14A	8.90965e-09	0.163296	0.389	0.274	0.000129012
DNAJA1	0.74253	0.163018	0.577	0.588	1
MAP3K8	3.91952e-09	0.162865	0.184	0.102	5.67546e-05
TPP1	2.71401e-09	0.162601	0.24	0.146	3.92989e-05
ARPC5	0.000141153	0.162535	0.502	0.435	1
PPP2R2B	8.7153e-15	0.162483	0.176	0.075	1.26198e-10
OTUB1	1.89323e-08	0.162312	0.396	0.287	0.000274139
PPP1R10	4.42204e-05	0.162298	0.256	0.19	0.640311
PSMD1	2.90546e-11	0.162079	0.226	0.123	4.2071e-07
GLO1	2.80315e-10	0.162059	0.268	0.162	4.05897e-06
NRBP1	3.71483e-09	0.162034	0.324	0.215	5.37908e-05
CGAS	9.27395e-17	0.16197	0.144	0.051	1.34287e-12
LPAR6	3.76002e-13	0.161953	0.181	0.084	5.44451e-09
CAPN2	4.55578e-09	0.161578	0.353	0.239	6.59677e-05
CD70	2.15517e-16	0.161287	0.127	0.041	3.12069e-12
MAPRE2	6.91346e-06	0.161251	0.306	0.227	0.100107
CTSA	2.3083e-08	0.161026	0.417	0.303	0.000334242
CHD2	1.12338e-05	0.160437	0.367	0.284	0.162666
TWF2	4.89348e-10	0.160434	0.311	0.199	7.08576e-06
DBI	3.07415e-06	0.160384	0.538	0.442	0.0445137
SEPTIN1	9.57232e-06	0.160272	0.551	0.465	0.138607
DYNC1H1	1.43235e-05	0.159989	0.279	0.207	0.207404
TSHZ2	2.41736e-08	0.159925	0.231	0.14	0.000350033
CCR4	1.73497e-06	0.159828	0.221	0.146	0.0251223
TTC39C	1.9928e-07	0.159785	0.33	0.234	0.00288557
LRRFIP1	4.65158e-06	0.159696	0.577	0.487	0.0673549
GLIPR1	0.00114151	0.159442	0.434	0.386	1
HNRNPK	4.10624e-05	0.158921	0.646	0.598	0.594584
BTG2	0.341191	0.158668	0.619	0.638	1
SMC5	8.86301e-10	0.158623	0.26	0.158	1.28336e-05
EPHX2	3.35471e-18	0.158616	0.141	0.046	4.85762e-14
BCL2L11	2.13611e-15	0.158515	0.165	0.066	3.09309e-11
EIF2AK2	5.66085e-08	0.158431	0.204	0.122	0.000819691
TAF15	1.58673e-08	0.158175	0.383	0.272	0.000229758
HNRNPLL	1.83868e-09	0.157887	0.244	0.147	2.66241e-05
DCP2	2.16856e-11	0.157606	0.223	0.121	3.14008e-07
PSMD8	4.10806e-07	0.157548	0.47	0.365	0.00594848
GOLGA8B	4.53207e-11	0.15725	0.199	0.104	6.56243e-07
TOM1	8.50734e-11	0.157221	0.205	0.111	1.23186e-06
PNISR	5.30192e-08	0.157095	0.393	0.284	0.000767718
BIRC3	0.000241856	0.156896	0.654	0.584	1
DDX17	0.00123913	0.15649	0.394	0.344	1
LBH	0.00480869	0.156462	0.441	0.392	1
DCAF7	1.80786e-12	0.156253	0.234	0.124	2.61778e-08
PHPT1	0.000274759	0.155718	0.306	0.245	1
PAG1	3.42582e-07	0.155698	0.338	0.241	0.00496058
PIM1	6.64576e-05	0.155687	0.284	0.217	0.962306
CCT4	5.59585e-06	0.155479	0.396	0.312	0.0810279
SNX5	1.20192e-10	0.155319	0.245	0.141	1.74039e-06
JAZF1	9.90014e-12	0.155252	0.194	0.098	1.43354e-07
NONO	7.33985e-08	0.155188	0.377	0.272	0.00106281
LINC01588	1.7189e-28	0.154809	0.107	0.017	2.48896e-24
TXNIP	0.000609776	0.154726	0.683	0.598	1
ACP6	2.92408e-22	0.153983	0.133	0.035	4.23407e-18
HMGB1	4.50181e-05	0.153971	0.848	0.796	0.651862
YPEL2	2.15927e-20	0.153947	0.144	0.044	3.12662e-16
SON	0.000293545	0.153701	0.692	0.638	1
RBM25	4.67295e-06	0.153675	0.471	0.384	0.0676643
TCF25	1.96419e-05	0.153568	0.386	0.305	0.284415
STK4	0.000115585	0.153492	0.588	0.516	1
WIPF1	4.27167e-05	0.153482	0.476	0.396	0.618537
TRIM69	2.6377e-13	0.153312	0.16	0.069	3.81938e-09
CLEC2D	0.00262985	0.153061	0.373	0.325	1
FGL2	3.34472e-18	0.153004	0.144	0.047	4.84316e-14
PRDX3	9.39226e-11	0.152997	0.261	0.152	1.36e-06
AIP	1.15301e-08	0.15287	0.399	0.284	0.000166955
ARHGDIA	1.22467e-05	0.152799	0.526	0.44	0.177332
ACSL4	9.22386e-15	0.152638	0.147	0.057	1.33561e-10
CPNE3	6.20861e-12	0.15261	0.295	0.173	8.99007e-08
ELK3	1.86248e-08	0.152533	0.236	0.145	0.000269687
CCT8	1.86544e-07	0.15238	0.353	0.255	0.00270115
ADH5	3.77217e-09	0.152009	0.263	0.164	5.46211e-05
RAB33A	4.56257e-26	0.151988	0.131	0.029	6.6066e-22
ETNK1	6.09924e-11	0.151967	0.212	0.114	8.8317e-07
AKAP9	1.57718e-05	0.151964	0.351	0.274	0.228376
RALY	7.98649e-08	0.151933	0.364	0.259	0.00115644
PSMD12	4.60911e-10	0.15183	0.284	0.174	6.67399e-06
PML	4.47734e-16	0.151192	0.173	0.07	6.48319e-12
SHISA5	8.43854e-06	0.151062	0.426	0.341	0.12219
SNX6	6.47663e-06	0.151057	0.421	0.334	0.0937816
DDOST	3.22564e-05	0.150871	0.369	0.296	0.467072
ARGLU1	3.16693e-05	0.150811	0.487	0.407	0.458571
ZC3H7A	1.48857e-08	0.150771	0.212	0.126	0.000215546
PEF1	2.02708e-09	0.150766	0.229	0.136	2.93521e-05
NFAT5	5.11135e-15	0.150659	0.171	0.071	7.40124e-11
SNRPA	9.04001e-08	0.150563	0.258	0.169	0.00130899
TESC	3.35028e-20	0.150332	0.138	0.041	4.8512e-16
SDHA	8.365e-10	0.149767	0.26	0.157	1.21125e-05
PSMF1	7.74104e-08	0.149755	0.337	0.236	0.0011209
RAB8A	1.63109e-08	0.149449	0.292	0.192	0.000236181
SLC7A5	3.2182e-11	0.149432	0.171	0.084	4.65995e-07
SLC9A3R1	6.43797e-07	0.14932	0.362	0.267	0.00932218
RUNX1	4.2448e-10	0.149264	0.196	0.106	6.14648e-06
IFI44	5.24342e-17	0.14907	0.157	0.058	7.59247e-13
RPN2	2.67738e-05	0.149068	0.407	0.333	0.387685
CANX	0.00140012	0.148801	0.378	0.322	1
BAK1	6.43669e-14	0.148733	0.183	0.082	9.32032e-10
MRPS34	4.34938e-09	0.148682	0.309	0.201	6.29791e-05
GDI2	5.1821e-06	0.148483	0.383	0.294	0.0750368
PRDM2	2.31862e-08	0.148439	0.212	0.128	0.000335736
TMED10	5.16033e-06	0.148332	0.468	0.37	0.0747216
LAMP1	2.57665e-07	0.148127	0.221	0.141	0.00373099
MOB3A	9.93562e-13	0.148026	0.167	0.075	1.43868e-08
NDUFS6	2.14355e-07	0.148001	0.359	0.26	0.00310386
MRPL28	6.65308e-12	0.147901	0.208	0.108	9.63365e-08
NUCB1	2.11703e-07	0.147863	0.357	0.257	0.00306546
PRMT1	1.4323e-07	0.147752	0.3	0.204	0.00207397
PRPF4B	8.28639e-07	0.147708	0.341	0.247	0.0119987
GHITM	1.69865e-05	0.147643	0.444	0.363	0.245965
PSMD4	2.29706e-07	0.147189	0.319	0.223	0.00332615
CSK	8.71801e-08	0.147173	0.314	0.216	0.00126237
PRR13	0.000105551	0.147091	0.591	0.526	1
LY75	1.68884e-06	0.147085	0.186	0.117	0.0244545
ZNF207	1.30408e-06	0.147076	0.322	0.234	0.018883
ITGAE	2.22305e-06	0.146951	0.199	0.129	0.0321898
TSC22D4	7.96711e-08	0.146821	0.232	0.147	0.00115364
PSMA2	4.6048e-06	0.14674	0.452	0.362	0.0666775
ITPRIPL1	3.11402e-21	0.146507	0.139	0.04	4.5091e-17
NPEPPS	1.37443e-08	0.146418	0.2	0.116	0.000199017
TOP1	5.2184e-05	0.14633	0.34	0.268	0.755624
FGFR1OP2	4.82499e-05	0.146146	0.345	0.271	0.698659
SLC38A2	1.5777e-06	0.14604	0.268	0.185	0.0228451
KDELR1	3.80361e-06	0.145819	0.308	0.227	0.0550763
SUB1	0.000206107	0.145805	0.723	0.669	1
CELF2	0.000263459	0.145684	0.425	0.355	1
RAB27A	7.18349e-08	0.1453	0.215	0.132	0.00104017
GLUD1	1.13336e-06	0.145136	0.298	0.212	0.016411
ITGAL	4.62643e-08	0.144997	0.261	0.168	0.000669907
ZNFX1	2.78964e-08	0.144768	0.21	0.126	0.00040394
B4GALT1	5.35645e-09	0.144683	0.231	0.138	7.75613e-05
SAMD9	9.82705e-08	0.144664	0.216	0.133	0.00142296
LINC02195	2.78608e-22	0.144435	0.107	0.023	4.03424e-18
SEPTIN2	1.71058e-05	0.144296	0.293	0.218	0.247691
POLR2E	8.54223e-06	0.144243	0.321	0.241	0.123691
PAFAH1B1	2.79594e-06	0.144229	0.353	0.262	0.0404852
AP2M1	4.08503e-07	0.144044	0.378	0.277	0.00591512
SYT11	6.91898e-14	0.143922	0.157	0.065	1.00187e-09
PLEC	8.52166e-06	0.14307	0.228	0.156	0.123394
NDUFV1	8.5236e-07	0.14284	0.298	0.211	0.0123422
PRRC2C	0.000286121	0.142624	0.609	0.55	1
FURIN	3.67865e-15	0.142489	0.12	0.04	5.32668e-11
HLA-DQB1	2.09585e-08	0.142443	0.218	0.129	0.000303479
SP110	1.82323e-05	0.14213	0.295	0.22	0.264004
BLM	4.67555e-22	0.141813	0.109	0.024	6.7702e-18
SH3BGRL	8.38996e-06	0.141631	0.534	0.446	0.121487
NARF	2.21056e-09	0.141463	0.204	0.115	3.20089e-05
AKNA	2.38359e-07	0.141431	0.288	0.196	0.00345144
COPZ1	2.02058e-07	0.141402	0.293	0.2	0.0029258
SGTB	7.96136e-10	0.141368	0.215	0.121	1.1528e-05
G3BP1	5.44031e-06	0.141322	0.346	0.261	0.0787757
IFIH1	2.66775e-17	0.141227	0.127	0.039	3.86291e-13
SMC3	4.15288e-08	0.140974	0.236	0.146	0.000601337
ARHGEF12	7.4326e-27	0.140665	0.109	0.019	1.07624e-22
ZNF292	6.08063e-06	0.140652	0.271	0.193	0.0880476
GRAP2	4.41391e-09	0.140484	0.202	0.115	6.39134e-05
HSH2D	5.30281e-19	0.139848	0.119	0.033	7.67847e-15
ATP5IF1	0.000114941	0.139681	0.54	0.475	1
LGALS9	3.78392e-11	0.139672	0.175	0.086	5.47911e-07
ASXL2	7.8777e-07	0.139198	0.175	0.105	0.0114069
MAT2B	2.89464e-06	0.138964	0.372	0.283	0.0419144
CHD4	1.20842e-07	0.138958	0.24	0.154	0.0017498
GSDMD	1.55208e-10	0.138938	0.234	0.132	2.24742e-06
HIST1H2AC	2.56999e-12	0.138906	0.165	0.075	3.72134e-08
HSPA4	9.18821e-09	0.138827	0.226	0.135	0.000133045
SMAP2	9.57024e-05	0.138764	0.338	0.268	1
PPP4C	5.2413e-08	0.138756	0.29	0.194	0.000758941
NDRG1	1.44245e-09	0.138688	0.194	0.106	2.08867e-05
PFKP	3.20506e-10	0.138675	0.232	0.132	4.64093e-06
ZC3H12D	5.30376e-09	0.138603	0.179	0.099	7.67984e-05
MIER1	3.54202e-06	0.138576	0.375	0.282	0.0512884
POLD4	0.000515299	0.138371	0.37	0.308	1
NEU1	0.00219544	0.138286	0.216	0.168	1
KCNN4	1.6535e-16	0.138222	0.143	0.05	2.39426e-12
NCKAP1L	1.35149e-07	0.138074	0.223	0.14	0.00195696
HADHA	1.8973e-06	0.138067	0.409	0.311	0.027473
RBCK1	2.64286e-07	0.137959	0.274	0.185	0.00382687
DENND1C	5.39529e-10	0.137853	0.22	0.124	7.81238e-06
AKIRIN2	1.737e-06	0.137366	0.338	0.247	0.0251518
KMT2A	5.7006e-07	0.137064	0.268	0.179	0.00825447
DNAJC7	9.29334e-07	0.136894	0.215	0.138	0.0134568
SNRPB	0.000182908	0.136374	0.524	0.461	1
SCP2	0.000156794	0.136343	0.385	0.32	1
FYB1	0.00107054	0.136034	0.728	0.691	1
RTKN2	2.84707e-07	0.13599	0.141	0.076	0.00412255
CKAP2	9.44722e-11	0.13592	0.16	0.077	1.36796e-06
ARHGAP25	1.53615e-08	0.135847	0.208	0.123	0.000222435
CDC42SE2	0.000156634	0.135549	0.407	0.336	1
LUC7L3	3.84172e-06	0.135443	0.231	0.156	0.0556281
ATP6V1E1	2.55652e-07	0.13543	0.237	0.153	0.00370184
UBE2L3	5.18593e-06	0.13537	0.385	0.295	0.0750923
TOR1AIP1	3.67234e-07	0.135105	0.247	0.161	0.00531754
NUCKS1	2.2485e-05	0.135045	0.388	0.305	0.325583
WSB1	0.00131687	0.135029	0.365	0.307	1
FUBP1	3.31694e-08	0.134958	0.213	0.128	0.000480293
RNF181	7.23456e-07	0.134954	0.312	0.222	0.0104756
NDUFA7	2.83058e-06	0.134954	0.288	0.205	0.0409868
GBP3	2.31385e-16	0.134802	0.123	0.039	3.35046e-12
IRF2	4.58577e-07	0.134767	0.244	0.16	0.0066402
VMP1	3.28003e-07	0.134744	0.232	0.15	0.00474948
PSMC5	2.53412e-06	0.134681	0.386	0.294	0.0366941
MICAL2	2.42778e-14	0.134606	0.135	0.05	3.51543e-10
NDUFB10	2.78024e-05	0.134599	0.385	0.304	0.402579
C11orf58	4.99388e-05	0.134592	0.529	0.45	0.723114
FDFT1	2.14803e-09	0.134569	0.26	0.157	3.11034e-05
TGFBR3	9.47576e-13	0.134381	0.152	0.065	1.37209e-08
APBB1IP	4.24936e-06	0.134191	0.487	0.388	0.0615307
PPP4R2	1.46524e-06	0.13409	0.268	0.185	0.0212167
CHMP2A	3.18371e-06	0.133964	0.312	0.229	0.0461001
IRF7	2.86032e-10	0.133451	0.196	0.104	4.14174e-06
PRDX2	0.000547394	0.133393	0.486	0.426	1
U2AF1L4	1.15559e-10	0.133073	0.218	0.119	1.6733e-06
ACOT9	7.0616e-13	0.133037	0.155	0.067	1.02252e-08
DDX58	7.32124e-11	0.132832	0.127	0.054	1.06012e-06
PPIA	0.000109428	0.13282	0.97	0.957	1
C16orf87	1.29597e-13	0.132746	0.144	0.058	1.87656e-09
SLC2A3	0.698909	0.132517	0.689	0.704	1
H2AFJ	2.34356e-07	0.132501	0.24	0.155	0.00339347
HUWE1	3.89977e-06	0.132267	0.202	0.132	0.0564686
FAM49B	0.00012516	0.132213	0.349	0.284	1
GLG1	3.08635e-07	0.132129	0.271	0.182	0.00446904
TERF2IP	2.15337e-06	0.132081	0.373	0.281	0.0311808
HLA-DPB1	8.32169e-10	0.131744	0.367	0.242	1.20498e-05
HIVEP1	5.06855e-10	0.131597	0.138	0.064	7.33926e-06
SLC1A5	1.60507e-09	0.131513	0.154	0.077	2.32414e-05
PSMA3	1.69963e-05	0.131377	0.303	0.227	0.246107
SRP14	0.000186184	0.131273	0.824	0.819	1
IK	4.7519e-06	0.131049	0.381	0.289	0.0688075
UBE2D2	0.000472036	0.131038	0.538	0.476	1
NCF4	3.06718e-08	0.130919	0.228	0.139	0.000444128
CCT7	5.77978e-06	0.130867	0.37	0.282	0.0836912
DDB2	6.28394e-08	0.130844	0.188	0.11	0.000909914
VAMP8	2.5149e-05	0.130833	0.49	0.406	0.364158
FYN	6.9288e-06	0.130809	0.365	0.273	0.100329
ITSN2	4.89638e-06	0.130732	0.311	0.228	0.0708996
ITGB2	1.97448e-05	0.130669	0.572	0.494	0.285904
ITPR1	1.77939e-11	0.130611	0.149	0.067	2.57656e-07
SRSF7	0.0298245	0.130557	0.676	0.646	1
TBCB	7.50527e-06	0.130548	0.457	0.36	0.108676
WAS	0.000125076	0.130522	0.396	0.323	1
CD58	2.27277e-07	0.130503	0.24	0.156	0.00329098
MRPL18	3.36059e-06	0.13049	0.196	0.126	0.0486613
ZNHIT1	6.00613e-06	0.130424	0.341	0.256	0.0869688
GATA3	0.000458085	0.130372	0.357	0.286	1
CAPRIN1	6.42888e-09	0.130336	0.191	0.107	9.30902e-05
EXOC4	5.64296e-09	0.129648	0.163	0.086	8.17101e-05
BTN3A2	3.99461e-09	0.129644	0.224	0.13	5.7842e-05
PTPN2	3.49106e-06	0.129519	0.272	0.192	0.0505506
RNH1	4.33326e-05	0.129297	0.332	0.258	0.627456
PUF60	1.26026e-05	0.128995	0.274	0.199	0.182485
DAP3	2.39167e-05	0.128978	0.266	0.195	0.346314
OS9	5.10406e-06	0.12879	0.274	0.195	0.0739068
EIF3A	8.51157e-05	0.128708	0.401	0.325	1
TRIM59	7.5438e-11	0.128622	0.135	0.059	1.09234e-06
CLIP1	3.40668e-07	0.128594	0.215	0.135	0.00493287
RHOF	3.34357e-05	0.128582	0.332	0.255	0.484148
ARL3	3.85923e-11	0.128497	0.146	0.065	5.58816e-07
DAPP1	2.04663e-10	0.128324	0.138	0.063	2.96352e-06
ZRANB2	1.71629e-05	0.128271	0.268	0.193	0.248519
ILF2	7.9252e-05	0.128162	0.399	0.326	1
XRN1	0.000647571	0.128015	0.229	0.175	1
GPR68	3.76594e-22	0.127972	0.104	0.022	5.45308e-18
HNRNPF	0.000377108	0.12793	0.49	0.428	1
PPM1M	2.22823e-12	0.12788	0.157	0.069	3.22648e-08
ZBTB38	8.43475e-06	0.12778	0.26	0.183	0.122135
CYB5R3	6.16078e-08	0.127701	0.287	0.189	0.00089208
BRMS1	5.76269e-08	0.127441	0.221	0.136	0.000834438
TMEM154	7.51718e-08	0.127275	0.16	0.089	0.00108849
RNF10	3.78282e-06	0.127047	0.192	0.124	0.0547752
PTBP1	8.07901e-06	0.127002	0.239	0.165	0.116984
CMTM6	4.53296e-05	0.126968	0.367	0.284	0.656373
UQCRC1	1.05443e-06	0.126905	0.263	0.18	0.0152682
TLN1	9.8344e-06	0.126878	0.324	0.241	0.142402
PAM	1.5325e-11	0.126874	0.143	0.062	2.21906e-07
PIM3	4.8425e-06	0.126834	0.218	0.143	0.0701194
NDUFB6	2.25862e-05	0.126565	0.316	0.234	0.327049
HIST1H1D	5.36326e-05	0.126466	0.25	0.182	0.776601
OXA1L	6.3436e-06	0.126436	0.337	0.251	0.0918554
CIAO1	9.98301e-08	0.126408	0.207	0.125	0.00144554
SMARCE1	5.31128e-06	0.126367	0.296	0.214	0.0769074
GOLGA4	1.14912e-05	0.126194	0.324	0.239	0.166392
ARHGDIB	0.00105477	0.126172	0.966	0.973	1
SAMHD1	0.000424917	0.1261	0.365	0.301	1
MLKL	1.19646e-17	0.125655	0.122	0.036	1.73248e-13
PSMC3	1.69541e-07	0.125357	0.282	0.188	0.00245495
RBBP7	1.8061e-06	0.125292	0.234	0.156	0.0261523
LMAN2	1.27304e-05	0.124894	0.425	0.337	0.184337
GLRX3	1.19301e-07	0.124853	0.199	0.119	0.00172747
PCM1	0.000157577	0.124802	0.317	0.247	1
PSMA4	3.03491e-06	0.124747	0.258	0.178	0.0439455
DDX39A	2.66985e-06	0.124472	0.247	0.168	0.0386595
TRAPPC1	0.00141394	0.124384	0.495	0.436	1
PPA1	0.0103853	0.124337	0.367	0.321	1
SMARCA2	5.3368e-05	0.124238	0.247	0.179	0.772769
UBR2	2.3267e-07	0.124226	0.173	0.101	0.00336906
ACTR1A	1.11949e-09	0.124088	0.192	0.104	1.62103e-05
OPTN	3.01959e-05	0.123716	0.413	0.329	0.437237
AC243960.1	2.59401e-07	0.123709	0.205	0.125	0.00375612
SMC4	1.09523e-08	0.12354	0.152	0.078	0.00015859
RAB14	1.82687e-05	0.123463	0.335	0.253	0.264531
VPS13C	4.42674e-06	0.123428	0.293	0.209	0.0640992
PIN1	2.93298e-07	0.123424	0.296	0.202	0.00424695
F2R	2.98967e-07	0.12329	0.123	0.064	0.00432904
CYB5B	7.61423e-08	0.123215	0.223	0.137	0.00110254
RGS10	0.000259983	0.123055	0.481	0.411	1
CD46	2.14291e-05	0.122953	0.357	0.273	0.310293
MT1F	0.0566954	0.122941	0.139	0.113	1
PSMB8-AS1	1.8575e-05	0.122937	0.232	0.162	0.268966
NDUFAB1	1.03557e-05	0.122827	0.348	0.264	0.14995
PLEKHF1	4.94783e-18	0.122804	0.117	0.033	7.16446e-14
DOCK2	2.05199e-05	0.122711	0.231	0.161	0.297129
EIF5A	0.00142871	0.122585	0.511	0.451	1
NDUFA9	1.0262e-07	0.122564	0.237	0.15	0.00148593
ZNRD2	8.28674e-10	0.12253	0.163	0.082	1.19992e-05
OGDH	2.71634e-07	0.122435	0.232	0.148	0.00393326
INPP5D	5.87945e-07	0.122095	0.184	0.112	0.00851345
PYCARD	2.37097e-07	0.122074	0.231	0.146	0.00343317
DNAJC8	0.000501516	0.121935	0.386	0.322	1
ATP5MC1	3.89323e-05	0.121847	0.295	0.22	0.56374
LNPEP	3.85985e-05	0.121837	0.253	0.183	0.558906
LPIN1	7.36145e-07	0.121771	0.173	0.103	0.0106594
SRPRA	9.70011e-05	0.121761	0.389	0.311	1
RAB2A	0.000230878	0.12173	0.324	0.256	1
GRSF1	4.74831e-07	0.121267	0.245	0.16	0.00687555
SPATA13	7.08695e-06	0.121066	0.189	0.123	0.102619
SEC14L1	1.30028e-08	0.120936	0.207	0.119	0.00018828
RAC1	5.48295e-06	0.120786	0.229	0.155	0.0793931
ITK	0.00341882	0.120678	0.397	0.34	1
TMED5	8.10546e-07	0.120571	0.236	0.154	0.0117367
CLINT1	3.11926e-06	0.120488	0.264	0.184	0.0451669
ATP5F1C	0.00016258	0.12042	0.407	0.336	1
SRSF3	0.00240027	0.120382	0.561	0.5	1
TM9SF2	0.000379316	0.120122	0.242	0.183	1
LYST	0.000196908	0.119838	0.213	0.155	1
MYL12B	4.16733e-05	0.119794	0.816	0.757	0.603429
CCT5	9.67282e-07	0.11976	0.272	0.186	0.0140062
SRPK2	4.13384e-06	0.119714	0.231	0.155	0.059858
SNAP23	4.37184e-07	0.1196	0.184	0.111	0.00633043
CCAR1	8.99261e-05	0.119578	0.229	0.166	1
KIAA0319L	4.22679e-06	0.119434	0.12	0.067	0.0612038
CD164	0.000267667	0.11916	0.361	0.293	1
DGUOK	1.07365e-06	0.118991	0.312	0.22	0.0155465
SFSWAP	8.0229e-08	0.118876	0.155	0.085	0.00116172
ELOVL5	0.00187273	0.118768	0.396	0.34	1
SLC3A2	0.00412726	0.118637	0.417	0.362	1
RTF2	2.31331e-05	0.118578	0.276	0.2	0.334968
PLP2	0.000503587	0.1185	0.638	0.576	1
YTHDC1	1.08636e-05	0.118478	0.346	0.26	0.157305
CBX3	0.00016197	0.118363	0.337	0.266	1
POLR2G	0.00011138	0.118196	0.301	0.232	1
DNAJA2	7.72091e-05	0.118187	0.311	0.238	1
SNX10	2.98274e-11	0.118128	0.122	0.05	4.31901e-07
PDIA4	4.12091e-06	0.118029	0.232	0.157	0.0596708
EID1	0.000229159	0.118023	0.551	0.481	1
ISCU	0.000585306	0.117554	0.47	0.401	1
ETFB	5.86924e-05	0.117516	0.317	0.243	0.849866
SNX20	2.0097e-08	0.117444	0.159	0.085	0.000291005
OXSR1	5.34965e-09	0.117316	0.139	0.069	7.74629e-05
DNAJC2	3.95348e-06	0.117309	0.192	0.123	0.0572463
BUB3	0.00014666	0.117184	0.38	0.307	1
HCFC1R1	1.43009e-06	0.116936	0.21	0.134	0.0207077
TNFRSF14	7.53258e-05	0.116871	0.377	0.297	1
MRPL51	2.19727e-05	0.116849	0.314	0.235	0.318165
SPEN	6.35029e-08	0.116793	0.152	0.082	0.000919522
EIF2S2	0.000112443	0.116645	0.337	0.263	1
PRDX4	1.88727e-06	0.116555	0.192	0.121	0.0273277
PITPNB	1.97044e-07	0.116538	0.168	0.097	0.00285319
KMT2E	0.00012081	0.116179	0.548	0.464	1
TALDO1	6.50163e-05	0.116078	0.325	0.25	0.941436
ABI1	0.000284015	0.116052	0.288	0.225	1
MAF	0.000156201	0.11598	0.298	0.225	1
PSMC2	1.93237e-06	0.11596	0.231	0.153	0.0279808
TACC1	5.66412e-06	0.115948	0.207	0.136	0.0820165
XRCC6	0.000377415	0.115944	0.529	0.457	1
GTF3C6	0.000226591	0.115941	0.295	0.23	1
MED15	2.0934e-07	0.115775	0.176	0.102	0.00303125
STARD7	7.72241e-07	0.115775	0.171	0.102	0.0111821
GRINA	1.18461e-07	0.115753	0.157	0.087	0.00171532
TXNDC17	0.000107325	0.115698	0.279	0.211	1
PYHIN1	2.9336e-06	0.115674	0.179	0.112	0.0424785
RECQL	4.9548e-06	0.115631	0.248	0.171	0.0717456
CHMP4A	1.86415e-05	0.115546	0.268	0.193	0.269929
YWHAH	1.53746e-07	0.115506	0.165	0.093	0.00222624
AFTPH	2.52094e-09	0.115479	0.155	0.078	3.65032e-05
SP140	4.33196e-05	0.115323	0.196	0.134	0.627267
UNC119	2.28239e-06	0.115254	0.167	0.101	0.033049
TLK1	2.82972e-05	0.115152	0.345	0.264	0.409743
PEBP1	0.00595149	0.115027	0.561	0.535	1
EED	5.74887e-09	0.114979	0.17	0.09	8.32436e-05
PRRC2B	4.26898e-05	0.11496	0.197	0.135	0.618148
FAS	0.000557198	0.114953	0.321	0.256	1
ARF5	0.000859775	0.114866	0.514	0.451	1
SPN	0.000159378	0.114772	0.269	0.204	1
TXNDC12	1.23165e-05	0.114725	0.271	0.193	0.178342
SREK1	3.16647e-05	0.114655	0.176	0.116	0.458504
PPP1R7	1.09386e-05	0.114425	0.287	0.206	0.158391
CS	4.22735e-07	0.114409	0.194	0.118	0.00612121
NOL7	3.13696e-05	0.114284	0.401	0.313	0.454232
CSGALNACT1	4.35284e-09	0.11424	0.123	0.057	6.30292e-05
YARS	1.75051e-10	0.114051	0.168	0.083	2.53475e-06
CHCHD1	6.71299e-07	0.113994	0.181	0.109	0.0097204
HADHB	5.63418e-06	0.113956	0.207	0.136	0.0815829
RRP1B	1.96625e-06	0.11394	0.202	0.128	0.0284714
UTY	1.59191e-12	0.113927	0.12	0.045	2.30508e-08
LAMP2	1.30556e-08	0.113853	0.183	0.101	0.000189045
EIF4G2	0.00350428	0.113732	0.522	0.468	1
TNFRSF25	4.50371e-06	0.113699	0.2	0.129	0.0652137
ST8SIA4	1.50887e-06	0.113681	0.199	0.125	0.0218484
GNPDA1	5.45788e-10	0.113616	0.149	0.071	7.90302e-06
DDHD1	7.36111e-08	0.113489	0.139	0.073	0.00106589
HSD17B10	1.40682e-06	0.113438	0.248	0.167	0.0203708
AFF4	6.28348e-06	0.113161	0.188	0.12	0.0909848
HNRNPM	0.00542473	0.11312	0.404	0.355	1
LMAN1	0.00029498	0.113119	0.261	0.199	1
FOXN3	5.44343e-07	0.112986	0.215	0.135	0.00788209
BAZ1A	7.85438e-05	0.112922	0.319	0.242	1
LRBA	6.23002e-07	0.112801	0.199	0.123	0.00902107
RUNX2	7.41312e-10	0.112714	0.115	0.05	1.07342e-05
ZNRD1	5.18998e-05	0.112543	0.248	0.18	0.751509
TRIM14	5.34642e-09	0.112535	0.139	0.069	7.74162e-05
RAB11A	6.47485e-05	0.112409	0.359	0.281	0.937558
HCP5	1.80364e-06	0.112389	0.155	0.092	0.0261168
PARP1	8.06173e-05	0.112234	0.321	0.245	1
SERINC3	0.000199926	0.112212	0.325	0.256	1
TXNDC15	1.5219e-07	0.112197	0.184	0.108	0.00220371
SND1	2.694e-07	0.112157	0.204	0.125	0.00390091
MX2	0.031832	0.112104	0.136	0.108	1
FNBP4	0.000786477	0.111923	0.309	0.247	1
NDUFS2	1.16456e-06	0.111911	0.229	0.15	0.0168628
OGA	0.00027656	0.111903	0.221	0.162	1
COX6B1	0.0028052	0.1119	0.721	0.671	1
SDC4	1.58639e-08	0.111663	0.114	0.052	0.000229709
NKTR	0.000101637	0.111645	0.269	0.201	1
AP1M1	1.54247e-05	0.111595	0.202	0.136	0.22335
TNFAIP8	0.0202223	0.111537	0.415	0.378	1
TIPARP	0.0204294	0.111511	0.271	0.232	1
PHIP	0.000772726	0.111427	0.234	0.18	1
CSNK1D	0.00018659	0.111362	0.191	0.135	1
LRPAP1	0.00075767	0.111349	0.276	0.218	1
ORMDL1	0.000202672	0.111148	0.248	0.185	1
DOCK10	2.99535e-05	0.111067	0.253	0.181	0.433726
PSMD2	0.000103006	0.111027	0.228	0.164	1
SH2D1A	6.49785e-05	0.110992	0.303	0.229	0.940889
HK1	7.20426e-06	0.110886	0.186	0.12	0.104318
BEX3	0.00481475	0.110752	0.119	0.084	1
MSI2	1.12221e-06	0.110632	0.168	0.1	0.0162496
TMEM109	1.22991e-05	0.110566	0.261	0.184	0.178091
PLEKHB2	9.18836e-05	0.110374	0.199	0.138	1
BPTF	0.000217025	0.11029	0.279	0.21	1
HLA-DMA	3.40366e-09	0.110275	0.17	0.089	4.9285e-05
GRPEL2	1.65526e-12	0.110262	0.123	0.047	2.39681e-08
RAP1B	0.00146112	0.110256	0.514	0.457	1
MT1X	0.0732284	0.110225	0.354	0.32	1
CHMP5	4.79056e-06	0.109916	0.236	0.16	0.0693673
IFI27L2	0.000138743	0.109872	0.311	0.238	1
NIPBL	0.00194196	0.1097	0.274	0.223	1
ACADVL	0.000111797	0.109691	0.208	0.148	1
TRERF1	2.6597e-10	0.109678	0.106	0.042	3.85125e-06
SUPT16H	1.28571e-05	0.109655	0.224	0.153	0.186171
GZMA	0.93124	0.109537	0.309	0.315	1
REEP5	0.00260542	0.109443	0.412	0.354	1
KIF5B	0.000255865	0.109441	0.34	0.27	1
BCAP29	1.72095e-07	0.109255	0.181	0.106	0.00249193
SPPL2A	0.000446178	0.109251	0.218	0.161	1
ZDHHC24	1.34329e-08	0.109245	0.17	0.092	0.000194509
TCTN3	3.46296e-07	0.109082	0.151	0.084	0.00501436
CLEC2B	0.0182264	0.108974	0.389	0.34	1
C5orf56	3.20838e-08	0.108963	0.157	0.084	0.000464574
ESYT1	2.9588e-07	0.108833	0.191	0.114	0.00428434
NBPF15	1.81639e-10	0.108827	0.152	0.072	2.63013e-06
MRPL52	0.000144246	0.108748	0.314	0.242	1
GYG1	7.19193e-05	0.108737	0.191	0.131	1
IKZF1	0.000220992	0.108728	0.369	0.295	1
SETX	0.00187058	0.108662	0.212	0.163	1
BHLHE40	0.563228	0.108409	0.237	0.236	1
USP47	4.54164e-05	0.108287	0.204	0.139	0.65763
ACP1	0.000432466	0.108223	0.3	0.237	1
SEC61A1	8.05301e-07	0.108138	0.165	0.097	0.0116608
ATP6V0B	0.000626371	0.107959	0.381	0.319	1
TMED3	6.38236e-07	0.107938	0.194	0.119	0.00924165
SNHG15	0.000727365	0.107849	0.303	0.242	1
C17orf49	0.000808848	0.107754	0.391	0.326	1
CHD8	4.20256e-07	0.107739	0.167	0.096	0.00608531
DDX46	0.000174393	0.107702	0.359	0.284	1
PPIB	0.00108433	0.107621	0.742	0.702	1
SHMT2	2.00231e-05	0.107485	0.183	0.12	0.289934
TRIM38	1.07782e-07	0.107433	0.192	0.113	0.00156068
IDI1	0.00014914	0.107394	0.324	0.251	1
TBC1D10C	0.00159725	0.10733	0.394	0.335	1
ANXA2R	9.16294e-07	0.107286	0.149	0.085	0.0132679
ARHGEF9	5.13291e-08	0.107194	0.115	0.055	0.000743246
BANF1	0.00269816	0.10713	0.293	0.242	1
UBA6	1.00506e-07	0.10713	0.12	0.059	0.00145533
SLF1	1.03756e-06	0.107054	0.152	0.087	0.0150238
HIF1A	0.0133961	0.106919	0.295	0.252	1
PIK3IP1	0.00694736	0.106877	0.394	0.342	1
TRAF3	5.08683e-06	0.106823	0.155	0.094	0.0736572
HYOU1	1.61803e-06	0.106654	0.122	0.066	0.0234291
YAF2	1.04479e-07	0.106536	0.16	0.088	0.00151285
PDCD6IP	0.000428885	0.106429	0.22	0.164	1
PSMB2	0.000815304	0.106288	0.295	0.237	1
MIS18BP1	8.7935e-06	0.106258	0.179	0.114	0.12733
SEC13	0.000503539	0.106173	0.261	0.202	1
SCAND1	0.00129941	0.10589	0.426	0.364	1
DCPS	1.03957e-07	0.105709	0.131	0.068	0.0015053
LSM6	8.08951e-05	0.105697	0.258	0.189	1
COX6A1	0.00143407	0.105639	0.745	0.703	1
ZNF706	0.000750568	0.105628	0.335	0.271	1
JPT1	0.00974689	0.105483	0.413	0.364	1
TRABD	0.000142284	0.1054	0.261	0.195	1
ARHGAP4	0.000194074	0.105315	0.231	0.17	1
AKR1A1	3.95632e-06	0.10518	0.228	0.151	0.0572875
GET3	1.80343e-05	0.105151	0.245	0.171	0.261137
PAFAH1B3	2.20767e-06	0.105115	0.173	0.106	0.031967
STAT2	1.38572e-09	0.105093	0.112	0.048	2.00652e-05
RAP1A	0.00139729	0.105053	0.471	0.414	1
CSDE1	0.0310256	0.105027	0.447	0.419	1
WDR83OS	0.000935207	0.104928	0.492	0.426	1
WBP2	0.00023469	0.104693	0.274	0.209	1
ARHGEF6	2.62422e-05	0.104672	0.229	0.158	0.379987
MDH1	0.00673021	0.104656	0.345	0.297	1
JARID2	1.30753e-05	0.10458	0.149	0.091	0.18933
SPSB3	0.000637874	0.104379	0.29	0.227	1
AKIP1	2.65086e-10	0.104273	0.131	0.058	3.83845e-06
EIF3G	0.000677456	0.104152	0.607	0.546	1
SLC6A6	1.80418e-08	0.104085	0.115	0.054	0.000261245
MAD2L2	7.73787e-08	0.104022	0.175	0.099	0.00112044
AGTRAP	2.39262e-05	0.103935	0.192	0.128	0.346451
SELENOT	0.000810947	0.10389	0.393	0.327	1
TMCO1	0.000972428	0.103775	0.365	0.3	1
USP48	4.19471e-05	0.103725	0.175	0.115	0.607394
SDHC	0.000666889	0.103667	0.311	0.247	1
FKBP3	2.381e-05	0.10358	0.183	0.12	0.344769
EMC4	0.000575937	0.103227	0.332	0.267	1
COPS6	0.000145085	0.103208	0.26	0.193	1
UQCR10	0.00838284	0.103118	0.505	0.46	1
VPS36	1.28006e-05	0.102972	0.192	0.126	0.185352
ISY1	5.77146e-06	0.102897	0.188	0.12	0.0835707
SECISBP2L	8.33294e-05	0.102834	0.197	0.136	1
TCERG1	2.79136e-06	0.102804	0.212	0.137	0.0404189
DCTN3	0.000615838	0.102775	0.341	0.276	1
NUMA1	0.00120947	0.102743	0.199	0.149	1
FYCO1	5.18791e-09	0.102733	0.104	0.045	7.51209e-05
MRPL34	0.00018901	0.10267	0.253	0.19	1
GSTO1	0.000127824	0.102655	0.232	0.169	1
RGL4	2.98676e-05	0.102624	0.199	0.134	0.432483
ZNF281	1.42644e-06	0.102604	0.133	0.074	0.0206548
DBNL	1.81386e-05	0.102526	0.248	0.173	0.262646
DGKE	3.22804e-06	0.102442	0.114	0.061	0.046742
COMMD3	6.50262e-06	0.102077	0.194	0.125	0.0941579
H3F3A	0.0102125	0.102029	0.928	0.906	1
PPIF	2.97519e-06	0.101796	0.115	0.062	0.0430808
HIST1H1E	0.00424045	0.101691	0.25	0.198	1
DUSP16	8.98908e-05	0.101634	0.189	0.129	1
CD151	2.91764e-07	0.101549	0.136	0.073	0.00422474
PSMD11	9.45967e-06	0.101384	0.231	0.157	0.136976
MFSD10	0.00165824	0.10138	0.232	0.18	1
FERMT3	8.13111e-05	0.101298	0.301	0.227	1
SAMSN1	0.0266054	0.101204	0.567	0.532	1
DNAJB11	9.77013e-05	0.101095	0.179	0.123	1
SYNRG	0.00331807	0.10109	0.26	0.21	1
EFHD2	3.01844e-06	0.101055	0.199	0.126	0.043707
CREB1	3.49037e-05	0.101049	0.157	0.1	0.505405
ADAM8	1.53136e-05	0.101029	0.165	0.104	0.221741
ECHDC1	4.50444e-06	0.10101	0.183	0.115	0.0652243
ECHS1	0.00018222	0.100897	0.215	0.155	1
SDF2L1	3.55171e-05	0.100831	0.21	0.145	0.514287
CARS	6.84871e-10	0.100622	0.141	0.066	9.91694e-06
UBQLN2	1.91037e-05	0.100604	0.127	0.075	0.276622
ZFC3H1	0.00015081	0.100591	0.173	0.118	1
MAD1L1	2.55745e-06	0.100471	0.199	0.126	0.0370319
HS3ST3B1	1.5769e-08	0.100453	0.106	0.047	0.000228335
VAMP5	0.00100724	0.100416	0.276	0.217	1
ABHD3	7.79732e-06	0.100387	0.136	0.08	0.112905
SLA2	5.10568e-06	0.100355	0.152	0.091	0.0739302
OLA1	5.23304e-05	0.100281	0.237	0.169	0.757745
RAD23A	0.000979859	0.100271	0.316	0.254	1
AURKAIP1	7.42879e-05	0.100258	0.332	0.253	1
TUT7	3.38225e-08	0.100234	0.175	0.097	0.00048975
TADA3	8.39781e-05	0.10021	0.218	0.154	1
MLF2	0.00057918	0.100035	0.256	0.198	1
LINC00892	0.000939721	-0.100292	0.095	0.144	1
SNHG32	0.000348813	-0.100323	0.196	0.264	1
TIMP1	0.00484705	-0.100691	0.375	0.451	1
SPINT2	1.02597e-06	-0.10086	0.05	0.115	0.014856
TMEM243	0.000552818	-0.102303	0.216	0.284	1
P2RY8	4.06956e-05	-0.102623	0.071	0.128	0.589273
KANSL1-AS1	1.9252e-05	-0.10348	0.067	0.128	0.278768
TTC39C-AS1	2.48874e-05	-0.103681	0.059	0.117	0.360369
CNIH1	0.00236247	-0.103925	0.232	0.292	1
FBXO34	1.64515e-05	-0.104017	0.096	0.165	0.238218
PCED1B-AS1	0.0394091	-0.104166	0.535	0.555	1
H2AFV	0.00237716	-0.104717	0.274	0.335	1
NPM1	0.00127907	-0.1048	0.905	0.914	1
GSPT1	0.000436168	-0.105041	0.154	0.216	1
ELF1	0.0266354	-0.105075	0.567	0.606	1
REX1BD	0.00222334	-0.105257	0.317	0.379	1
MT-CO3	0.0322176	-0.105277	0.97	0.959	1
C16orf54	5.12213e-08	-0.105967	0.04	0.113	0.000741684
FCMR	1.05982e-05	-0.106433	0.197	0.292	0.153462
HOPX	0.000404646	-0.106802	0.099	0.154	1
ISCA1	0.000135091	-0.10744	0.191	0.262	1
RPS10	2.44237e-06	-0.108076	0.079	0.15	0.0353655
HNRNPUL1	0.000178531	-0.108282	0.228	0.303	1
PHLDA2	0.00110376	-0.108771	0.09	0.138	1
MT2A	0.152705	-0.109186	0.51	0.537	1
SLC25A6	0.00409257	-0.11141	0.745	0.78	1
GPCPD1	0.00102129	-0.111428	0.178	0.235	1
ATP2B1	0.000338102	-0.112482	0.25	0.323	1
PELI1	0.167137	-0.11266	0.204	0.221	1
EIF4A3	5.41084e-05	-0.11399	0.253	0.335	0.783489
ALKBH7	1.48409e-05	-0.114298	0.176	0.26	0.214896
MAL	1.50858e-06	-0.114621	0.199	0.3	0.0218442
MARCKSL1	4.15789e-08	-0.114824	0.043	0.118	0.000602062
SVIP	0.000230068	-0.11498	0.192	0.261	1
KLF3	1.865e-06	-0.115239	0.083	0.159	0.0270052
TOMM5	0.000314487	-0.11556	0.3	0.377	1
COX6C	0.000319296	-0.116075	0.636	0.722	1
EIF5	0.00201895	-0.116628	0.375	0.434	1
LEF1	6.36961e-06	-0.116896	0.096	0.169	0.0922319
FAAH2	8.47349e-05	-0.116921	0.096	0.157	1
DDX3X	0.00179411	-0.116957	0.37	0.435	1
TRAPPC2B	5.80957e-08	-0.118721	0.062	0.143	0.000841225
SERF2	0.0051213	-0.118852	0.91	0.947	1
GTF3A	0.000197304	-0.118946	0.319	0.399	1
SYNE2	0.0166965	-0.120954	0.476	0.517	1
BEX2	2.77793e-08	-0.122767	0.051	0.13	0.000402244
RASGRP2	1.75676e-08	-0.122767	0.059	0.143	0.000254379
PPDPF	0.00124382	-0.124051	0.843	0.876	1
RSL24D1	0.000360097	-0.124129	0.365	0.437	1
ATP5F1E	0.000508588	-0.124603	0.957	0.976	1
NOSIP	0.00403718	-0.125081	0.252	0.304	1
PTMA	4.17177e-07	-0.126691	0.997	0.999	0.00604072
HSD17B11	1.26892e-06	-0.127069	0.131	0.217	0.018374
RBM8A	0.0039201	-0.12761	0.548	0.597	1
TGIF1	0.000356986	-0.127975	0.196	0.262	1
CALM1	0.000144986	-0.128146	0.958	0.965	1
ELL2	7.95851e-07	-0.1283	0.072	0.146	0.0115239
UPP1	8.21741e-08	-0.130569	0.091	0.181	0.00118988
DDT	1.03882e-08	-0.130901	0.082	0.175	0.00015042
ZFAS1	0.00257876	-0.131328	0.553	0.61	1
CD52	0.0221197	-0.131414	0.936	0.948	1
NANS	3.65058e-05	-0.131496	0.117	0.184	0.528604
PTGER4	0.000605081	-0.133156	0.391	0.471	1
COX4I1	8.37172e-07	-0.134795	0.893	0.946	0.0121223
SIGIRR	2.43406e-07	-0.135437	0.183	0.286	0.00352452
CHCHD10	1.57493e-07	-0.135899	0.104	0.192	0.0022805
DNAJB9	3.44325e-06	-0.13602	0.197	0.288	0.0498583
GPSM3	0.000179186	-0.136973	0.526	0.599	1
CA5B	1.99414e-08	-0.137837	0.085	0.176	0.000288751
RNF19A	0.00847826	-0.138317	0.401	0.444	1
PTGER2	3.13063e-11	-0.139146	0.03	0.121	4.53315e-07
S1PR1	1.11948e-07	-0.139672	0.061	0.139	0.00162101
PLAC8	1.73007e-11	-0.141887	0.03	0.123	2.50514e-07
SC5D	1.75318e-07	-0.142823	0.143	0.24	0.00253861
MZT2B	1.40498e-06	-0.144307	0.147	0.233	0.0203442
EIF1AX	6.09563e-06	-0.144663	0.252	0.342	0.0882647
SERP1	6.10031e-05	-0.148293	0.508	0.59	0.883325
GIMAP5	7.41703e-07	-0.148623	0.149	0.24	0.0107399
RACK1	2.14196e-07	-0.150238	0.99	0.994	0.00310155
SERTAD1	0.000237411	-0.150424	0.263	0.329	1
FOSB	0.000295961	-0.151329	0.349	0.435	1
LTB	0.000735998	-0.151639	0.745	0.81	1
NAP1L1	1.75886e-05	-0.153548	0.479	0.559	0.254683
ITGB1	0.0247428	-0.153559	0.468	0.497	1
KRT10	2.16323e-07	-0.154523	0.205	0.308	0.00313236
POLR2L	9.11841e-06	-0.154943	0.538	0.634	0.132035
INPP4B	1.237e-07	-0.156417	0.21	0.316	0.00179118
CYCS	7.9526e-05	-0.157403	0.47	0.543	1
CRIP2	3.04994e-07	-0.159048	0.053	0.124	0.00441632
ARID5A	1.1369e-06	-0.159731	0.306	0.411	0.0164623
UQCRB	2.15322e-06	-0.161717	0.745	0.834	0.0311786
SDCBP	8.67451e-05	-0.162045	0.399	0.483	1
TRAT1	3.49263e-09	-0.166006	0.175	0.296	5.05733e-05
TLE5	1.18942e-05	-0.166626	0.261	0.351	0.172228
NCF1	1.59657e-10	-0.166772	0.079	0.182	2.31183e-06
SELL	0.000533026	-0.167342	0.234	0.3	1
JUND	1.39788e-05	-0.170117	0.28	0.366	0.202414
EIF3L	7.89977e-07	-0.171088	0.454	0.545	0.0114389
UQCR11	4.79529e-06	-0.172226	0.654	0.729	0.0694358
SAP18	4.9482e-06	-0.173523	0.522	0.611	0.07165
RNF125	1.85759e-06	-0.175071	0.213	0.302	0.0268978
STK17A	0.000146848	-0.176125	0.314	0.382	1
H3F3B	1.72461e-12	-0.179445	0.982	0.99	2.49723e-08
OST4	6.33199e-08	-0.180098	0.679	0.783	0.000916873
PDCD4	4.97557e-08	-0.181731	0.264	0.383	0.000720463
COX7C	3.16579e-09	-0.191125	0.896	0.921	4.58406e-05
TC2N	1.58959e-10	-0.193703	0.147	0.271	2.30173e-06
NELL2	1.16571e-14	-0.194497	0.03	0.143	1.68795e-10
SARAF	9.19998e-10	-0.195339	0.936	0.952	1.33216e-05
EZR	2.14069e-07	-0.198997	0.729	0.794	0.00309972
KLF2	3.84206e-10	-0.199059	0.087	0.191	5.56331e-06
KLF6	0.000191455	-0.199562	0.837	0.847	1
NOP53	1.17321e-07	-0.20115	0.418	0.524	0.0016988
UXT	2.70837e-09	-0.201462	0.439	0.563	3.92172e-05
RPL36AL	1.11193e-11	-0.204216	0.894	0.935	1.61007e-07
EEF1D	1.66313e-14	-0.204265	0.941	0.978	2.40822e-10
ALG13	1.21212e-11	-0.206257	0.123	0.247	1.75516e-07
MT-CYB	1.15306e-07	-0.207643	0.965	0.97	0.00166963
LDHB	4.73764e-08	-0.209625	0.716	0.774	0.000686011
SKP1	3.79436e-10	-0.211942	0.676	0.787	5.49423e-06
PASK	3.75506e-10	-0.213278	0.096	0.202	5.43732e-06
MCUB	1.41487e-13	-0.214032	0.157	0.304	2.04873e-09
NR4A2	1.23622e-10	-0.214741	0.457	0.597	1.79005e-06
ATP6V0C	3.50006e-07	-0.215073	0.548	0.63	0.00506809
CYBA	1.0153e-07	-0.219417	0.559	0.652	0.00147016
TRIR	1.4603e-08	-0.227432	0.341	0.446	0.000211452
MT-ATP6	3.99774e-10	-0.233543	0.832	0.898	5.78873e-06
CRYBG1	1.30228e-05	-0.233917	0.244	0.322	0.18857
ZNF331	4.35538e-12	-0.235186	0.37	0.55	6.3066e-08
EIF3E	8.22081e-11	-0.239672	0.487	0.62	1.19037e-06
ITM2A	2.13486e-06	-0.240999	0.45	0.533	0.0309127
EEF1G	5.28518e-12	-0.245777	0.902	0.927	7.65294e-08
NACA	1.28722e-19	-0.247597	0.989	0.993	1.86389e-15
TUBB4B	9.50905e-10	-0.248112	0.364	0.482	1.37691e-05
TUBA1A	2.4513e-11	-0.249665	0.351	0.505	3.54948e-07
MT-ND1	1.70665e-09	-0.24976	0.848	0.883	2.47123e-05
LEPROTL1	1.6093e-11	-0.254319	0.546	0.668	2.33027e-07
CALM2	1.77506e-10	-0.260857	0.662	0.764	2.57028e-06
ARL4A	9.8818e-16	-0.260939	0.17	0.333	1.43088e-11
TAGLN2	1.37636e-07	-0.263418	0.824	0.832	0.00199296
HNRNPA1	1.53871e-16	-0.264814	0.917	0.952	2.22805e-12
CITED2	1.72331e-10	-0.265851	0.168	0.294	2.49535e-06
HINT1	9.64132e-15	-0.269177	0.832	0.895	1.39606e-10
CD69	3.57941e-07	-0.277198	0.591	0.695	0.00518298
GIMAP7	4.61032e-12	-0.277357	0.244	0.387	6.67574e-08
BTF3	1.4145e-19	-0.278399	0.904	0.953	2.0482e-15
RPL4	4.47205e-17	-0.278873	0.885	0.943	6.47553e-13
RPL17	7.45477e-25	-0.280304	0.987	0.997	1.07945e-20
RPS17	9.88706e-16	-0.288124	0.575	0.713	1.43165e-11
TCF7	5.34184e-22	-0.290218	0.064	0.24	7.73499e-18
SNRPD2	9.11801e-16	-0.291331	0.649	0.766	1.32029e-11
C12orf57	3.82352e-12	-0.293796	0.601	0.72	5.53646e-08
CD55	3.04916e-17	-0.294984	0.179	0.357	4.41518e-13
NR3C1	1.89268e-09	-0.297854	0.353	0.465	2.7406e-05
COMMD6	2.20948e-16	-0.298934	0.728	0.844	3.19933e-12
TNFAIP3	5.3802e-13	-0.303166	0.705	0.84	7.79053e-09
RPS11	2.3056e-20	-0.304868	0.865	0.943	3.3385e-16
CIB1	4.32742e-17	-0.304874	0.405	0.58	6.2661e-13
MT-ND4	5.00702e-12	-0.305418	0.705	0.798	7.25017e-08
CHMP1B	3.42195e-15	-0.311455	0.149	0.301	4.95498e-11
RPL15	4.61059e-29	-0.311819	0.982	0.996	6.67613e-25
PFDN5	2.87952e-24	-0.315614	0.928	0.968	4.16955e-20
RPS16	8.12539e-29	-0.316713	0.978	0.998	1.17656e-24
SNHG8	7.63957e-17	-0.318209	0.351	0.524	1.10621e-12
SELENOK	1.24801e-16	-0.318731	0.514	0.67	1.80712e-12
RPL23	4.82608e-20	-0.319008	0.764	0.874	6.98817e-16
AREG	1.09835e-22	-0.32102	0.141	0.346	1.5904e-18
SOCS1	3.41664e-15	-0.322503	0.176	0.331	4.9473e-11
S100A11	4.2731e-07	-0.324464	0.681	0.729	0.00618745
GTF2B	1.06124e-17	-0.326355	0.271	0.447	1.53668e-13
MYADM	2.6138e-14	-0.333099	0.29	0.45	3.78478e-10
CREM	1.00855e-14	-0.341989	0.607	0.746	1.46038e-10
SNHG6	4.10065e-21	-0.348213	0.462	0.652	5.93774e-17
SRGN	1.15112e-16	-0.378024	0.968	0.977	1.66682e-12
RPL3	5.20833e-34	-0.379689	0.99	0.995	7.54166e-30
PNRC1	1.18976e-24	-0.385756	0.598	0.782	1.72277e-20
RPL7A	1.09504e-46	-0.387476	1	0.999	1.58562e-42
TMA7	1.51234e-29	-0.387611	0.825	0.92	2.18987e-25
GAS5	2.70118e-24	-0.400603	0.495	0.692	3.91131e-20
SNHG29	5.73362e-27	-0.408806	0.619	0.783	8.30228e-23
MT-CO2	9.42742e-34	-0.414451	0.986	0.99	1.36509e-29
RPS20	2.53254e-32	-0.415542	0.771	0.899	3.66711e-28
RPL13A	4.47421e-33	-0.420048	0.95	0.989	6.47866e-29
ITGA4	2.29392e-30	-0.423317	0.103	0.334	3.3216e-26
RPS9	1.04536e-48	-0.424364	0.981	0.995	1.51368e-44
MCL1	4.97369e-21	-0.431688	0.393	0.571	7.2019e-17
RPL8	2.74818e-50	-0.434412	0.982	0.998	3.97937e-46
RPL14	1.00803e-55	-0.438106	0.994	0.998	1.45963e-51
RPL35	2.60633e-52	-0.439542	0.981	0.996	3.77397e-48
ZFP36	4.08205e-27	-0.439815	0.824	0.931	5.91081e-23
RPL31	3.45058e-42	-0.441589	0.867	0.948	4.99644e-38
PLAAT4	4.29787e-34	-0.447503	0.277	0.55	6.22332e-30
BTG1	1.12368e-20	-0.447812	0.872	0.926	1.62709e-16
RPL27A	3.48055e-37	-0.451813	0.848	0.933	5.03983e-33
RPL24	8.28063e-55	-0.454311	0.984	0.996	1.19903e-50
RPS15	8.65499e-66	-0.455123	0.998	0.999	1.25324e-61
RPL29	1.71555e-56	-0.459313	0.992	0.998	2.48412e-52
FAU	4.16585e-62	-0.460547	0.994	0.999	6.03215e-58
S100A10	5.10655e-07	-0.464081	0.88	0.881	0.00739429
TOMM7	8.11012e-44	-0.464673	0.806	0.939	1.17434e-39
RPSA	1.58327e-49	-0.46881	0.976	0.995	2.29258e-45
RPLP0	1.77032e-46	-0.469036	0.986	0.996	2.56342e-42
RPL37A	1.72226e-56	-0.470728	0.971	0.995	2.49384e-52
PABPC1	3.78592e-36	-0.471732	0.845	0.932	5.48201e-32
CCR7	1.47248e-32	-0.475032	0.13	0.394	2.13215e-28
RPL19	9.82068e-69	-0.475794	0.994	0.999	1.42203e-64
FAM177A1	2.2605e-25	-0.477383	0.324	0.525	3.2732e-21
RPL6	1.32731e-62	-0.481346	0.987	0.998	1.92194e-58
TPT1	4.35551e-60	-0.483259	0.997	1	6.30677e-56
RPL27	2.46416e-49	-0.487263	0.923	0.981	3.56811e-45
RPL18	1.04444e-63	-0.491064	0.995	0.998	1.51235e-59
RPL10A	5.28534e-60	-0.49362	0.973	0.995	7.65317e-56
RPL26	5.54479e-72	-0.496445	0.994	0.999	8.02886e-68
UBA52	1.29245e-62	-0.497292	0.965	0.996	1.87147e-58
RPL7	1.95923e-50	-0.498542	0.843	0.961	2.83697e-46
GZMK	2.6229e-13	-0.513407	0.066	0.184	3.79795e-09
RPL12	4.77747e-69	-0.520317	0.995	0.999	6.91777e-65
EEF1A1	2.51464e-77	-0.526713	1	1	3.6412e-73
MT-ND2	4.09877e-34	-0.546949	0.712	0.863	5.93502e-30
RPS18	5.43184e-68	-0.550231	0.997	0.999	7.8653e-64
RPL10	1.80816e-85	-0.557628	0.998	0.999	2.61821e-81
RPS19	1.02789e-73	-0.558203	0.994	0.999	1.48839e-69
RPL21	2.40039e-71	-0.558408	0.981	0.996	3.47577e-67
RPL28	7.96854e-94	-0.561449	0.997	1	1.15384e-89
RPL13	1.55821e-75	-0.564336	1	1	2.25628e-71
RPL5	6.16005e-68	-0.564554	0.968	0.995	8.91975e-64
KLRB1	1.50792e-22	-0.570115	0.287	0.496	2.18347e-18
RPS6	8.29202e-74	-0.581119	0.992	0.997	1.20068e-69
CCL5	4.69892e-10	-0.58281	0.181	0.295	6.80404e-06
RPL11	7.73256e-96	-0.585943	1	1	1.11967e-91
RPL18A	7.68305e-87	-0.603613	0.989	0.998	1.1125e-82
RPL23A	2.62096e-77	-0.605793	0.957	0.994	3.79515e-73
JUNB	3.14597e-31	-0.610849	0.819	0.937	4.55537e-27
RPS24	3.70609e-96	-0.617916	0.99	0.998	5.36642e-92
RPS5	9.92249e-79	-0.619914	0.973	0.995	1.43678e-74
CXCR4	9.33542e-65	-0.622626	0.7	0.96	1.35177e-60
RPL22	3.43159e-82	-0.623563	0.965	0.993	4.96894e-78
FTH1	5.1341e-45	-0.624864	0.99	0.998	7.43417e-41
RPS25	1.46663e-93	-0.626798	0.989	0.998	2.12368e-89
RPL35A	1.16274e-100	-0.63413	0.994	0.999	1.68365e-96
RPS7	2.11377e-102	-0.640134	0.989	0.999	3.06074e-98
RPL37	3.50073e-103	-0.64166	0.995	0.998	5.06906e-99
ZFP36L2	5.68729e-35	-0.647879	0.538	0.774	8.23519e-31
TSC22D3	2.41625e-27	-0.650741	0.753	0.881	3.49873e-23
RPS3	3.14436e-102	-0.654522	0.995	0.999	4.55303e-98
GPR183	9.06604e-38	-0.659973	0.452	0.694	1.31276e-33
RPL9	1.89207e-92	-0.662933	0.958	0.996	2.73972e-88
CRIP1	5.0803e-24	-0.683394	0.923	0.946	7.35627e-20
RPL36A	6.60406e-85	-0.692399	0.955	0.989	9.56267e-81
RPS13	3.89826e-100	-0.702331	0.99	0.999	5.64468e-96
RPL32	2.32893e-111	-0.703129	0.997	0.998	3.37229e-107
RPL41	3.87375e-141	-0.704047	1	1	5.6092e-137
RPS23	1.94581e-113	-0.70566	0.995	0.999	2.81753e-109
RPS14	1.44526e-116	-0.718207	0.995	0.998	2.09274e-112
RPS15A	1.51193e-128	-0.726555	0.997	0.998	2.18927e-124
MT-ND3	6.59386e-68	-0.735179	0.811	0.95	9.5479e-64
RPL38	2.28163e-97	-0.745913	0.91	0.987	3.3038e-93
RPL36	5.91291e-107	-0.752025	0.966	0.996	8.5619e-103
RPL34	4.07508e-123	-0.754782	0.998	0.999	5.90071e-119
ANXA1	1.18621e-42	-0.758086	0.458	0.742	1.71763e-38
EEF1B2	4.2993e-86	-0.763783	0.861	0.967	6.22539e-82
RPLP2	2.63124e-120	-0.776823	0.982	0.999	3.81003e-116
FOS	9.75638e-38	-0.778235	0.635	0.849	1.41272e-33
RPL30	2.75624e-131	-0.780425	0.997	1	3.99104e-127
RPS27A	2.57913e-141	-0.782802	0.998	1	3.73457e-137
RPLP1	4.39254e-124	-0.792109	1	1	6.36039e-120
YPEL5	3.74945e-60	-0.79858	0.438	0.723	5.42921e-56
EIF1	3.76177e-116	-0.802535	0.986	0.998	5.44705e-112
RPS3A	2.63482e-125	-0.804364	0.99	0.999	3.81521e-121
RPS12	1.3462e-114	-0.811263	0.998	0.999	1.9493e-110
RPS4X	1.51703e-124	-0.821571	0.992	0.999	2.19667e-120
RPS8	9.24652e-136	-0.851509	0.995	0.999	1.3389e-131
RPS21	7.83906e-140	-0.852663	0.986	1	1.1351e-135
RGCC	7.44764e-42	-0.853607	0.372	0.632	1.07842e-37
RPS28	1.27722e-155	-0.864292	0.997	1	1.84942e-151
RPS27	8.60035e-154	-0.881931	0.998	1	1.24533e-149
RPS26	1.19925e-46	-0.903383	0.986	0.985	1.73651e-42
RPS29	6.24636e-127	-0.958159	0.979	0.996	9.04473e-123
RPL39	1.16905e-161	-0.974751	0.992	0.998	1.69278e-157
RPS2	9.02317e-107	-0.993244	0.88	0.979	1.30656e-102

## Sheet: FindConservedMarkers
Results of FindConservedMarkers i.e identifies genes that are significantly differentially expressed in all patients
Skin vs. synovial tissue (i.e. ident.1 = Skin, ident.2 = Synovial Tissue
"avg_log2FC for all patients" = mean of "PsA 1_avg_log2FC", "PsA 2_avg_log2FC", "PsA 3_avg_log2FC", "PsA 4_avg_log2FC", "PsA 5_avg_log2FC", "PsA 6_avg_log2FC",
gene	avg_log2FC for all patients	max_pval	PsA 1_avg_log2FC	PsA 2_avg_log2FC	PsA 3_avg_log2FC	PsA 4_avg_log2FC	PsA 5_avg_log2FC	minimump_p_val
HSPA1A	2.95758	6.51384e-08	2.25698	4.11619	4.39158	2.92875	1.09442	5.58355e-54
HSPA1B	2.46705	0.314783	0.854871	3.84002	3.91236	3.0073	0.720718	3.57051e-49
HSP90AA1	1.20219	0.40392	0.74215	1.49309	1.75387	1.41074	0.611074	1.37403e-24
TNFRSF4	1.18768	0.00845646	1.21771	1.03656	1.63013	1.512	0.542008	1.13055e-17
TNFRSF18	1.03363	0.0223938	0.883872	1.09112	1.30856	1.07448	0.810142	5.42882e-21
RNF213	0.948108	0.00690104	2.083	0.389501	0.613339	0.354689	1.30002	3.00515e-14
CTSC	0.935817	0.0113076	1.36211	0.673413	1.12515	0.778409	0.74001	3.76008e-17
GAPDH	0.884013	0.108796	0.422022	1.15706	1.04264	0.733773	1.06457	3.92538e-18
ACTB	0.867214	0.0602506	0.769947	0.727836	1.20761	0.571936	1.05875	2.2729e-30
BATF	0.827614	0.542988	0.203277	0.905327	1.061	0.924702	1.04376	1.81314e-19
SAT1	0.776968	0.547392	0.372959	0.853792	1.4898	0.863704	0.304592	2.29167e-21
ACTG1	0.772764	0.198099	0.890627	0.724258	0.812768	0.597037	0.839131	8.73456e-19
IL2RA	0.749996	0.367303	0.477845	0.792805	0.815492	0.847644	0.816196	1.18134e-11
CTLA4	0.735381	0.0082186	0.794844	0.509126	0.890966	0.925909	0.556062	3.25745e-15
GBP5	0.729814	0.379474	1.18724	0.119105	0.822477	0.750334	0.769913	3.96426e-11
S100A4	0.725607	0.0462861	0.760428	0.30526	0.760665	0.422636	1.37905	4.92329e-13
MALAT1	0.698281	0.412615	2.05547	0.376126	0.221072	0.573984	0.264752	1.19147e-07
CD7	0.696949	0.0941739	0.574614	0.746387	0.876149	0.700951	0.586642	9.3986e-07
HSPB1	0.689277	0.99672	-0.142452	1.20248	1.21614	0.665489	0.504735	1.89371e-14
IL32	0.674309	0.0647848	0.474125	0.25399	0.818345	0.451362	1.37373	6.92626e-13
TNFRSF9	0.66837	0.000513999	0.699362	0.552539	0.719588	0.718282	0.652077	1.57429e-17
LINC01943	0.667626	1.5477e-05	1.43567	0.271428	0.407883	0.466898	0.756251	3.63335e-14
HLA-DRB1	0.62093	0.105516	0.295991	0.896003	0.641096	0.46748	0.80408	6.58657e-15
CARD16	0.620279	0.398064	0.793118	0.65626	0.555781	0.654321	0.441915	5.08831e-12
LAIR2	0.612571	1.64597e-05	1.32922	0.377488	0.243447	0.673279	0.439416	3.30124e-14
TXNIP	0.610614	0.539695	-0.453604	1.00632	0.25365	0.773336	1.47337	3.09627e-23
STK17B	0.60748	0.0106507	1.04541	0.757092	0.409118	0.27294	0.552843	3.53733e-07
MIR4435-2HG	0.59398	0.00807941	0.951234	0.4615	0.487957	0.294769	0.77444	5.04063e-22
LGALS1	0.581261	0.551823	-1.00931	0.884697	0.895944	0.522531	1.61245	1.11636e-14
DUSP4	0.565767	0.965287	-0.259024	0.44385	0.858542	1.18538	0.600082	5.60098e-26
TNFRSF1B	0.564407	0.0682638	0.74345	0.557331	0.706151	0.467284	0.34782	7.40956e-12
PKM	0.561701	0.540741	-0.440913	0.876367	0.872852	0.708397	0.791801	9.29935e-12
CD27	0.554974	0.160741	0.958759	0.555033	0.396687	0.282704	0.581687	0.0151598
TYMP	0.549638	0.0272835	1.01191	0.115597	0.507544	0.520567	0.592576	2.64934e-11
ZFP36L1	0.547028	0.444597	0.209803	0.761466	0.733017	0.508546	0.522309	5.62768e-10
LAYN	0.542163	8.94793e-08	0.443348	0.644706	0.524369	0.48949	0.608901	1.17573e-17
DNAJB4	0.51772	0.295065	0.718159	0.714959	0.738726	0.272019	0.144735	9.17384e-15
CYTOR	0.506395	0.00127068	0.840898	0.369294	0.411829	0.391052	0.518903	8.42941e-07
TPM4	0.502956	0.0088844	0.832233	0.232635	0.56806	0.311964	0.569891	4.30661e-07
DNPH1	0.486409	0.0464654	0.458084	0.555916	0.392999	0.455255	0.569789	9.28612e-05
HLA-A	0.483337	0.257711	0.255549	0.244452	0.665253	0.376054	0.875377	6.58827e-16
DNAJB1	0.477287	0.067883	-0.945054	0.52958	1.90566	1.40606	-0.509811	8.87779e-16
UBC	0.476418	0.424111	-0.229851	0.259495	1.32565	0.854067	0.172724	2.4721e-26
LCP1	0.458809	0.111172	1.01881	0.405565	0.42374	0.14112	0.304806	4.54572e-05
ID2	0.456818	0.594355	0.45414	0.398769	0.816171	0.448362	0.16665	1.59795e-09
IGFLR1	0.452921	0.0521937	0.5827	0.272077	0.51204	0.433642	0.464144	3.32198e-07
TBC1D4	0.449618	0.0917474	0.936151	0.392231	0.219914	0.443813	0.255981	4.97009e-10
CFL1	0.443997	0.085648	0.537951	0.431176	0.398968	0.240898	0.61099	1.21622e-07
ITM2C	0.432807	0.87274	1.07794	0.408217	0.206632	0.3046	0.16665	9.03426e-10
UGP2	0.429328	0.143924	0.493803	0.43844	0.389957	0.486626	0.337817	3.77956e-08
PTTG1	0.426846	0.140467	0.220238	0.545726	0.512219	0.343175	0.512871	1.18329e-11
MX1	0.424846	0.166602	0.584154	0.17293	0.629682	0.306131	0.431334	1.0136e-07
CD3D	0.422837	0.367983	0.341096	0.35403	0.552005	0.171531	0.695522	2.3878e-07
TUBB	0.420936	0.666116	0.47447	0.751724	0.333774	0.405648	0.139064	1.35884e-06
TPI1	0.420075	0.297293	0.394341	0.45935	0.573167	0.213754	0.459766	2.08264e-08
CD82	0.414821	0.570464	0.150746	0.298835	0.653014	0.185467	0.786046	3.37843e-10
TPM3	0.41438	0.423112	0.503984	0.503563	0.345623	0.104531	0.614201	2.62331e-05
FKBP1A	0.414307	0.0735547	0.771719	0.431264	0.367953	0.165197	0.335404	0.000125989
PHTF2	0.412798	0.239653	0.510369	0.476417	0.383223	0.422995	0.270987	1.28867e-08
HSP90AB1	0.407772	0.334089	-0.478324	0.662492	0.857162	0.878304	0.119228	2.09764e-13
CORO1B	0.406569	0.906996	0.258166	0.342905	0.444921	0.357862	0.628993	0.0011337
IFI6	0.405265	0.313607	0.109406	0.359261	0.795452	0.63554	0.126665	9.08235e-10
GBP2	0.404574	0.29306	0.33942	0.129344	0.582625	0.432732	0.538749	1.97839e-09
ICOS	0.400408	0.740456	0.378835	0.414152	0.54956	0.461191	0.198301	3.62986e-06
HNRNPA2B1	0.391554	0.113789	0.719283	0.244165	0.37879	0.140167	0.475367	5.21853e-07
JAML	0.387756	0.26234	0.371045	0.393259	0.566102	0.122821	0.48555	1.90178e-12
SIT1	0.384027	0.0834513	0.445549	0.59565	0.323688	0.163304	0.391942	1.62836e-07
SOD1	0.377069	0.597032	0.151284	0.453631	0.368385	0.496493	0.415552	7.59555e-06
C9orf16	0.372407	0.0745472	0.456945	0.476276	0.205839	0.15851	0.564466	4.58821e-05
TIGIT	0.37113	0.757306	-0.120516	0.461775	0.56404	0.458302	0.49205	1.22727e-09
PSMB3	0.369052	0.0250653	0.659644	0.335034	0.275619	0.194	0.38096	0.000331577
RHOC	0.363634	0.0539393	0.66694	0.145171	0.409277	0.168971	0.427812	2.31031e-07
LY6E	0.359642	0.284889	-0.440232	0.42438	0.737672	0.482321	0.594071	1.99767e-07
IKZF2	0.354066	0.197243	0.566082	0.203653	0.345787	0.285942	0.368864	4.33858e-08
LGALS3	0.351453	0.743076	-0.264292	0.545113	0.767148	0.36355	0.345745	1.88942e-12
MYL6	0.343929	0.499807	0.122328	0.382678	0.360344	0.237186	0.617107	6.09962e-05
SEC11C	0.343377	0.195982	0.73579	0.339173	0.213823	0.25307	0.17503	0.00580815
STAT1	0.340763	0.387315	-0.233624	0.31757	0.485022	0.326182	0.808667	1.90067e-07
HLA-DQA1	0.334426	0.0280413	0.251803	0.373013	0.422427	0.235844	0.389042	5.62699e-11
SYNGR2	0.330215	0.857444	0.488017	0.141626	0.374416	0.260801	0.386216	0.0105906
SUMO2	0.327988	0.172518	0.641589	0.211296	0.298285	0.1173	0.37147	0.000133321
RESF1	0.320975	0.0875043	0.714321	0.336778	0.281293	-0.127616	0.400097	0.0213663
COX8A	0.319059	0.430285	0.417772	0.377967	0.216926	0.286695	0.295933	0.000802417
BIRC3	0.311751	0.611917	0.258835	0.1624	0.136912	0.386353	0.614255	9.18028e-06
WDR1	0.303846	0.0885507	0.584639	0.209052	0.348477	0.131278	0.245785	7.44696e-05
AC017002.3	0.302951	0.0734316	0.177628	0.369516	0.323316	0.300339	0.343954	6.42397e-13
HLA-DRB5	0.300915	0.896894	-0.393857	0.38223	0.35929	0.366411	0.790501	2.95642e-18
TRAF3IP3	0.300123	0.0856748	0.852002	0.236533	0.161673	-0.163437	0.413846	0.00680116
SON	0.295385	0.0782428	0.899363	0.318098	0.154644	-0.158401	0.263223	0.00833457
ALDOA	0.292304	0.456692	0.248405	0.263409	0.241502	0.159961	0.548241	0.000203808
RAB8B	0.290576	0.609752	0.447753	0.229705	0.309344	0.294062	0.172013	1.42105e-05
GALM	0.285665	0.119538	0.691214	0.123941	0.213339	0.127918	0.27191	0.00622054
JAK1	0.285624	0.63901	0.429024	0.133893	0.206732	0.214767	0.443704	0.0123199
GEM	0.283109	0.643944	0.134549	0.181038	0.725034	0.537815	-0.162891	6.77623e-08
KDSR	0.280509	0.325416	-0.257633	0.277007	0.690848	0.281749	0.410575	5.87541e-15
COTL1	0.272922	0.642083	-0.223316	0.299612	0.443671	0.148373	0.696269	2.8359e-07
HLA-DPB1	0.271895	0.447746	0.229358	0.395079	0.146391	0.127846	0.460802	1.17283e-06
CUL9	0.271358	0.0249962	0.43833	0.251033	0.207552	0.11814	0.341737	6.28868e-07
SRP14	0.269918	0.23061	0.526469	0.35603	0.191468	0.131693	0.14393	0.000118842
HSPH1	0.269657	0.448612	-0.400407	0.531052	0.852596	0.57161	-0.206567	4.43814e-12
PRDX1	0.265612	0.133353	-0.663305	0.577236	0.433504	0.460996	0.519626	4.31318e-05
HNRNPA3	0.264354	0.277726	0.303447	0.367615	0.24823	0.151344	0.251134	0.0158062
SLA	0.262943	0.52834	-0.302388	0.166562	0.327295	0.393476	0.729768	4.61131e-08
CALCOCO2	0.262699	0.465963	0.505131	0.202981	0.278453	0.181656	0.145276	0.000544139
PDIA3	0.26176	0.672836	0.314668	0.356115	0.32398	0.102938	0.211101	0.00106588
GNG2	0.258543	0.263887	0.307445	0.3122	0.210378	0.21165	0.251042	0.00483271
RTKN2	0.255698	0.235375	0.509729	0.244837	0.151583	0.199131	0.173208	0.00152735
ENO1	0.249833	0.271308	-0.456488	0.410336	0.549677	0.390829	0.354811	2.3255e-09
ARPC2	0.243656	0.126767	0.566748	0.238463	0.180583	-0.128626	0.361114	0.0162952
PSME1	0.242663	0.287727	0.241354	0.188107	0.208979	0.290481	0.284395	0.000326819
DEF6	0.24246	0.606477	0.447753	0.141687	0.242782	0.13748	0.242599	0.00204946
NIBAN1	0.24115	0.619848	0.257316	0.24053	0.318824	0.201671	0.187408	0.000636613
PRNP	0.239732	0.513213	0.188031	0.194335	0.406881	0.163963	0.245451	5.14086e-06
CLIC1	0.235531	0.277768	-0.433199	0.307342	0.433405	0.210497	0.65961	5.89077e-07
TOX	0.226356	0.308579	-0.28444	0.451368	0.354444	0.171863	0.438544	7.88599e-07
CCDC141	0.221334	0.0105176	0.225991	0.177114	0.376341	0.153452	0.173774	9.27423e-09
PMAIP1	0.220459	0.51164	-0.480644	0.284494	0.379398	0.803026	0.116024	7.81256e-15
REL	0.219445	0.642844	0.135564	0.260062	0.477779	0.439334	-0.215516	4.42608e-06
SH3BGRL	0.215626	0.689531	0.301054	0.118124	0.16277	0.142887	0.353292	0.0366291
STAM	0.213661	0.396495	-0.205847	0.422114	0.371042	0.299964	0.181034	1.58552e-08
COX5A	0.21216	0.712796	0.113524	0.147345	0.338891	0.183361	0.277681	0.00178633
ATP5IF1	0.208815	0.44093	0.202475	0.411811	0.141088	0.112655	0.176049	0.000317953
ISG20	0.204107	0.94683	-0.120346	0.111684	0.165069	0.422995	0.441131	1.61148e-05
CALM3	0.203022	0.432061	-0.342908	0.549358	0.314773	0.200603	0.293283	1.05241e-05
GLUD1	0.20144	0.315488	0.281264	0.179083	0.256151	0.129396	0.161307	0.00262751
CUTA	0.200653	0.814882	0.127768	0.274308	0.160811	0.217553	0.222825	0.00814527
COX6A1	0.196287	0.832032	0.170503	0.281128	0.15517	0.220923	0.153711	0.0139576
HLA-E	0.194601	0.360057	-0.35223	0.253136	0.226621	0.287739	0.557737	1.15131e-07
PSMB8	0.186617	0.638006	0.145369	0.147152	0.329476	0.111955	0.199132	0.00391764
CD4	0.184653	0.658825	0.132901	0.150672	0.249621	0.104899	0.285172	0.000578166
UBB	0.176818	0.542957	-0.471999	0.372495	0.558913	0.286468	0.138213	1.51506e-05
NDUFB2	0.172921	0.774395	0.362801	0.297855	0.162237	-0.100238	0.141949	0.0195814
AHR	0.170309	0.344583	-0.235823	0.224985	0.329151	0.186502	0.346731	1.15205e-06
PPP1R2	0.169993	0.257535	-0.50212	0.418242	0.411059	0.336373	0.186413	4.5747e-05
SPATS2L	0.169837	0.115937	0.184964	0.108428	0.219645	0.128374	0.207775	0.000145116
ANKRD10	0.163893	0.424131	-0.175235	0.262777	0.188615	0.289197	0.254113	0.00399961
NABP1	0.151003	0.317637	0.147458	0.123483	0.22843	0.148918	0.106726	0.000794799
IFI16	0.148151	0.523113	-0.265189	0.238463	0.195369	0.236117	0.335996	0.0115686
ETNK1	0.140761	0.503148	0.106252	0.139904	0.150428	0.150512	0.156712	0.00222978
CBLB	0.124455	0.341285	-0.236922	0.311209	0.148241	0.108886	0.290862	0.00310506
EIF4A1	0.124087	0.644793	0.184089	0.301513	0.240213	0.273871	-0.37925	0.000486156
PDIA6	0.11275	0.252331	-0.351892	0.330483	0.253891	0.113451	0.217815	0.0186061
DBI	0.102141	0.236006	-0.501358	0.203824	0.144952	0.113916	0.54937	0.000429448
CASP1	0.0956935	0.424151	-0.17638	0.12506	0.268468	0.108122	0.153198	0.0116373
SUB1	0.0950408	0.661577	-0.299237	0.322826	0.196469	0.100569	0.154577	0.0109997
RHBDD2	0.0908432	0.145106	-0.530017	0.276512	0.236933	0.272077	0.198711	0.00249102
PSMA6	0.0898653	0.483111	-0.298886	0.145343	0.232862	0.10872	0.261287	0.00654599
GADD45B	0.0860574	0.471288	-0.818953	0.274308	0.623634	0.241639	0.10966	0.0349527
NINJ1	0.0845026	0.396536	-0.205847	0.179758	0.114691	0.184056	0.149855	0.0400858
PTPN1	0.0767798	0.220902	-0.366016	0.161765	0.300819	0.11793	0.1694	0.00365535
NOP58	0.0724896	0.473904	0.198201	-0.134624	0.189204	0.215585	-0.105919	0.00255088
TANK	0.0690005	0.129474	-0.566296	0.210027	0.300481	0.271392	0.129398	0.00107229
PPP1R15A	0.0681908	0.117775	-1.13525	-0.295775	1.37834	0.547691	-0.154053	9.53727e-16
CCND3	0.0621511	0.633578	0.587906	0.100598	-0.252056	-0.320724	0.195032	3.83883e-06
CD52	0.0579796	0.228664	0.291323	-0.292748	-0.109338	-0.389215	0.789877	4.71589e-08
CCNL1	0.0570836	0.383751	0.900033	-0.245677	-0.106704	-0.125626	-0.136609	0.0404415
TXNDC17	0.0517461	0.264664	-0.309714	0.152	0.103595	0.186234	0.126615	0.0411848
PSMB1	0.0488974	0.11417	-0.57153	0.313293	0.120071	0.181237	0.201415	0.0359911
LCP2	0.0430267	0.289168	-0.403671	0.4113	0.12631	-0.177649	0.258844	0.00123627
ANXA2	0.0363916	0.378837	-0.60339	-0.124869	0.347726	0.119957	0.442534	1.53953e-05
ATM	0.0199736	0.46124	0.679654	-0.182419	-0.120904	-0.165579	-0.110884	0.0164648
LIMD2	0.0179881	0.910193	0.488773	-0.131958	-0.216676	-0.183227	0.133028	0.0285127
ITK	0.0149777	0.424854	-0.614419	0.129959	0.108683	0.235272	0.215394	0.0269704
GZMA	0.0126841	0.512158	-0.712334	-0.352944	0.665251	-0.327458	0.790904	0.00414493
VIM	0.0115317	0.407407	-1.03391	0.116231	0.589417	0.197369	0.188551	3.70862e-08
NFKBIA	-0.000319126	0.688047	-0.316805	-0.502354	0.525396	0.597888	-0.305721	0.000507387
MIF	-0.00494102	0.353956	-0.425352	0.27806	0.120329	0.132809	-0.130551	0.0277432
CAPG	-0.0156983	0.239624	-0.413419	0.235865	0.116341	-0.208176	0.190897	0.00840522
CKLF	-0.0225617	0.747309	-0.137504	-0.218236	0.475494	-0.334891	0.102329	7.95778e-06
ARL6IP1	-0.023089	0.167271	-0.860166	0.249567	0.246467	0.101766	0.14692	0.0222958
KDM6B	-0.0380521	0.594236	0.265069	-0.159218	-0.111852	0.117678	-0.301937	0.0276923
PHLDA1	-0.0454417	0.289796	-0.601402	0.107777	0.537099	0.28929	-0.559974	1.00471e-07
SDCBP	-0.0562183	0.391808	-0.400611	-0.13775	0.101888	0.259109	-0.103727	0.00189463
SH3YL1	-0.060635	0.422841	0.310192	-0.145831	-0.155172	-0.113241	-0.199123	0.00103992
ITGB2	-0.0735252	0.344791	-0.417462	-0.136032	0.14902	-0.210641	0.247488	0.0062125
SORL1	-0.0770119	0.148205	0.178848	-0.111274	-0.14929	-0.185426	-0.117918	0.000167796
LTB	-0.0852385	0.590276	0.443955	0.216193	-0.719352	-0.513258	0.14627	2.01099e-11
LIME1	-0.0863131	0.887641	-0.169	-0.228177	-0.123959	-0.146676	0.236247	0.0312644
DPP4	-0.0868565	0.154427	0.178848	-0.127964	-0.222413	-0.110649	-0.152104	7.78728e-05
SNRPD2	-0.0868814	0.25445	0.393868	0.101798	-0.249454	-0.23464	-0.445979	9.70406e-05
SERTAD1	-0.0896485	0.418325	-0.47755	-0.183232	0.105757	0.212777	-0.105995	0.00198178
SRSF7	-0.0985139	0.725692	-0.142266	-0.153686	0.131425	0.129799	-0.457841	0.00507569
MT-ND5	-0.0990272	0.391199	0.433036	-0.309282	-0.129191	-0.264079	-0.225619	0.0025568
DUSP1	-0.113712	0.035595	-1.0308	-0.198332	1.07636	0.436801	-0.852586	3.43938e-08
NOSIP	-0.11436	0.418394	0.269518	-0.263247	-0.372069	-0.314939	0.108934	1.15237e-05
JUND	-0.122046	0.951554	-0.120516	0.123655	-0.237768	0.138061	-0.513661	0.00157656
GTF3A	-0.131111	0.83639	0.199129	-0.137074	-0.307089	-0.216962	-0.193561	8.05454e-06
HDAC1	-0.131376	0.367133	-0.224793	-0.167857	0.105757	-0.125349	-0.244635	0.0244848
ITGB1	-0.137408	0.516516	0.167574	-0.262254	-0.475048	-0.340457	0.223145	0.000228374
SIGIRR	-0.138087	0.895816	0.167386	-0.247757	-0.179947	-0.242235	-0.187883	2.86373e-05
ARHGAP15	-0.155356	0.558907	-0.242583	0.158825	-0.269132	-0.18844	-0.235449	0.000583212
ADGRE5	-0.156519	0.666276	-0.117111	-0.197108	-0.164836	-0.167361	-0.136178	0.0131284
TAGLN2	-0.157116	0.69926	-0.534788	-0.1783	-0.110388	-0.166721	0.204618	0.0450961
CCDC174	-0.157325	0.402154	-0.191189	-0.124136	-0.103415	-0.120491	-0.247396	0.0372578
SCML4	-0.169112	0.456329	-0.159102	-0.147742	-0.159893	-0.156429	-0.222392	0.00064844
PASK	-0.170739	0.430591	0.170503	-0.110966	-0.382213	-0.205036	-0.325981	2.82514e-07
LEF1	-0.176131	0.372637	-0.235823	-0.122769	-0.213827	-0.167704	-0.140532	0.000209815
TRAT1	-0.176403	0.661595	-0.19722	-0.212015	-0.143239	-0.138884	-0.190655	0.00451767
BTG2	-0.179623	0.790329	-0.299105	-0.128724	-0.117086	0.107199	-0.460398	8.89637e-05
HSD17B11	-0.190662	0.311237	-0.257633	-0.121019	-0.248823	-0.167614	-0.15822	1.263e-05
EIF3L	-0.191891	0.559663	0.109738	-0.332376	-0.29528	-0.205036	-0.236502	0.000161138
MT-CO3	-0.19385	0.379129	0.607621	-0.615767	-0.282255	-0.265151	-0.4137	2.60299e-07
S100A10	-0.209173	0.686578	-0.350019	-0.445227	-0.172881	-0.448698	0.37096	0.00201599
NCF1	-0.212767	0.404444	-0.212562	-0.2236	-0.265513	-0.145982	-0.216179	4.41967e-07
ALKBH7	-0.218418	0.262096	-0.309714	-0.229258	-0.282938	-0.116934	-0.15325	3.838e-07
MCUB	-0.218932	0.760384	-0.132791	-0.297953	-0.430841	-0.129079	-0.103998	3.27498e-16
AQP3	-0.219116	0.89851	-0.112987	-0.320415	-0.145666	-0.337959	-0.178553	2.20138e-05
PFKFB3	-0.222732	0.351712	-0.267341	-0.258312	-0.123597	0.148656	-0.613065	1.92643e-05
SARAF	-0.27174	0.557797	-0.222524	-0.352412	-0.458323	0.123836	-0.449275	6.97536e-07
MT-CYB	-0.273126	0.898118	0.131227	-0.885312	-0.273551	-0.218966	-0.11903	8.22548e-11
LDHB	-0.275372	0.908306	-0.15541	-0.127409	-0.566867	-0.35958	-0.167591	1.39426e-09
MT-ATP6	-0.282956	0.930778	-0.129509	-0.318531	-0.414747	-0.241528	-0.310465	4.60009e-07
MT-ND4	-0.283041	0.319213	0.331937	-0.456655	-0.541507	-0.371686	-0.377295	2.78576e-10
FAU	-0.285136	0.179054	-0.391533	-0.271658	-0.42674	-0.190368	-0.14538	1.84441e-12
RPS16	-0.285417	0.44823	-0.188681	-0.27607	-0.418687	-0.251164	-0.292481	2.5609e-10
GTF2B	-0.291502	0.185805	-0.992866	-0.202578	-0.175144	0.106323	-0.193246	0.0176846
SELL	-0.297496	0.145281	-0.676454	-0.2731	-0.396608	-0.313005	0.171685	0.0105788
RPL37A	-0.304217	0.525916	-0.188416	-0.192717	-0.547974	-0.249554	-0.342424	3.38459e-14
BTF3	-0.308524	0.0922464	-0.526428	-0.242319	-0.385456	-0.183278	-0.205139	5.66317e-10
HNRNPA1	-0.310357	0.268849	-0.394147	-0.142472	-0.354797	-0.18042	-0.479952	3.19183e-08
RPS11	-0.311299	0.157093	-0.622366	-0.140048	-0.353651	-0.102254	-0.338173	1.94709e-05
UBA52	-0.311855	0.728642	-0.100637	-0.203184	-0.543627	-0.363337	-0.348491	2.81595e-16
SELENOK	-0.316362	0.104012	-1.14064	-0.107597	-0.148531	0.137192	-0.322237	0.023711
RNF125	-0.319434	0.308762	-0.285502	-0.331704	-0.529683	-0.242269	-0.208013	4.93032e-13
RPL4	-0.321196	0.605441	-0.165188	-0.25638	-0.494182	-0.351694	-0.338535	6.4061e-11
PDCD4	-0.325628	0.139423	-0.54073	-0.254511	-0.269778	-0.24528	-0.317842	0.000383525
GIMAP5	-0.32875	0.360254	-0.244587	-0.303459	-0.433062	-0.385909	-0.276732	6.07074e-10
RPL31	-0.3291	0.80809	-0.131526	-0.356891	-0.498666	-0.309072	-0.349344	6.99246e-09
SNHG29	-0.32931	0.501062	-0.347923	-0.315657	-0.394396	-0.176522	-0.412054	2.06496e-05
TLE5	-0.334289	0.177785	-0.43272	-0.350818	-0.709073	-0.408938	0.230103	2.73307e-16
RPL7A	-0.350028	0.124619	-0.386452	-0.25965	-0.643538	-0.225571	-0.234929	5.58179e-21
UXT	-0.350742	0.213918	-0.855167	-0.138165	-0.305001	-0.170056	-0.285319	2.0362e-05
TOMM7	-0.353698	0.257743	-0.385214	-0.306685	-0.420829	-0.311216	-0.344545	5.50506e-08
RPL35	-0.354855	0.178632	-0.487036	-0.105369	-0.479441	-0.272605	-0.429826	4.81248e-11
RPS15	-0.358461	0.0261437	-0.577566	-0.331716	-0.446124	-0.216669	-0.220227	7.08015e-14
RPL37	-0.362919	0.842753	-0.132242	-0.132246	-0.751889	-0.367832	-0.430385	1.48982e-26
MT-CO2	-0.379511	0.895646	-0.129947	-0.73831	-0.363812	-0.298068	-0.367417	3.61509e-11
PTGER4	-0.384463	0.424549	-0.367354	-0.360912	-0.242355	0.107368	-1.05906	2.14732e-10
RPL17	-0.391671	0.0126775	-0.755311	-0.226868	-0.509883	-0.168436	-0.297856	5.46687e-15
RPL27	-0.392088	0.807083	-0.140528	-0.261936	-0.614856	-0.399228	-0.543893	2.97133e-17
KLF6	-0.398917	0.220474	-1.92001	-0.312031	0.32734	0.455547	-0.545431	2.02455e-05
CD69	-0.401934	0.659282	-2.05641	0.118447	0.582795	-0.211301	-0.443199	0.0256134
BTG1	-0.404755	0.0617306	-0.880179	-0.326834	-0.690158	0.520977	-0.64758	4.93693e-13
RPL28	-0.410892	0.0103624	-0.614578	-0.258427	-0.469219	-0.21698	-0.495256	9.71464e-16
RPL7	-0.413607	0.0773794	-0.599713	-0.356993	-0.547773	-0.250912	-0.312644	3.34105e-14
RPS20	-0.425077	0.173321	-0.507818	-0.258676	-0.542208	-0.409563	-0.407119	4.68873e-13
RPL18	-0.427623	0.138661	-0.422716	-0.325685	-0.652763	-0.322194	-0.414757	6.87588e-21
EEF1G	-0.432942	0.312879	-0.387866	-0.276364	-0.522916	-0.355791	-0.621776	3.13226e-12
MT-ND2	-0.436545	0.431625	0.184719	-0.778993	-0.563074	-0.30205	-0.723327	4.886e-12
RPL14	-0.436645	0.323004	-0.259686	-0.391232	-0.708494	-0.31972	-0.504092	1.02895e-25
RPL29	-0.437428	0.0778513	-0.535461	-0.406797	-0.623855	-0.268398	-0.35263	1.03339e-18
AREG	-0.441328	0.967527	-1.15446	-0.296706	-0.406684	0.414171	-0.762961	1.033e-08
NR3C1	-0.441652	0.0747249	-0.862302	-0.207385	-0.353721	-0.301007	-0.483846	0.00288049
RPL35A	-0.443097	0.0780484	-0.470727	-0.31576	-0.727207	-0.271621	-0.430172	6.71235e-23
IL7R	-0.443576	0.217731	-0.866803	-0.472776	-0.930463	0.623029	-0.570869	3.63866e-17
RPS7	-0.461122	0.0331751	-0.50215	-0.338703	-0.728117	-0.394287	-0.342351	7.45126e-26
RPL36	-0.462453	0.0461569	-0.536722	-0.333216	-0.52842	-0.335413	-0.578496	3.35677e-15
GIMAP7	-0.465343	0.162352	-0.592276	-0.245694	-0.652583	-0.579338	-0.256822	8.56264e-13
RPLP0	-0.474313	0.288926	-0.385426	-0.37752	-0.839241	-0.250741	-0.518638	3.31438e-25
RPL21	-0.47786	0.0450194	-0.696682	-0.14431	-0.609902	-0.34974	-0.588667	1.85201e-16
RPL22	-0.489587	0.0219725	-0.729732	-0.188929	-0.577357	-0.28561	-0.666305	5.22326e-15
RPL13A	-0.490624	0.338077	-0.363321	-0.385711	-0.732837	-0.450345	-0.520903	1.78229e-20
RPS19	-0.508304	0.163328	-0.342566	-0.365324	-0.737425	-0.446046	-0.650157	3.60286e-23
RPL38	-0.509529	0.0719786	-0.507439	-0.392875	-0.779141	-0.324588	-0.543602	2.88579e-22
RPS4X	-0.511242	0.0228502	-0.589739	-0.409757	-0.790161	-0.359439	-0.407113	1.14637e-23
RPL34	-0.514119	0.150546	-0.431832	-0.348785	-0.8303	-0.26078	-0.698899	8.35848e-27
PLAAT4	-0.5144	0.352818	-0.298636	-0.597594	-0.681116	-0.656784	-0.33787	6.53392e-21
RPSA	-0.517517	0.0342519	-0.62552	-0.234872	-0.80245	-0.29805	-0.626691	1.87366e-22
RPL6	-0.518098	0.0496564	-0.694455	-0.479651	-0.810026	-0.428551	-0.177807	1.26522e-25
TSC22D3	-0.52373	0.54828	-2.58712	-0.573992	-0.254659	0.997886	-0.20077	2.64275e-16
RPL11	-0.531125	0.00759466	-0.746167	-0.243719	-0.791504	-0.288235	-0.586001	4.04282e-31
MYADM	-0.534422	0.0701657	-0.751385	-0.613958	-0.313184	-0.305267	-0.688317	3.75375e-05
ITGA4	-0.537045	0.913503	-0.105991	-0.586774	-0.647923	-0.591135	-0.753402	1.49568e-16
CCL5	-0.540347	0.920618	0.666816	-1.31111	-1.22832	-0.692482	-0.136639	2.28902e-10
RPL18A	-0.543203	0.0739441	-0.504794	-0.499551	-0.737833	-0.403349	-0.570486	9.44927e-23
RPL41	-0.549655	0.00270608	-0.837753	-0.391244	-0.675127	-0.262524	-0.581626	3.11372e-26
RPL9	-0.54984	0.0952701	-0.493466	-0.410218	-0.826955	-0.384595	-0.633968	3.91065e-23
RPS13	-0.554788	0.041735	-0.601991	-0.456743	-0.879355	-0.342777	-0.493075	1.43009e-26
PABPC1	-0.556047	0.275556	-0.452396	-0.521269	-0.74988	-0.238981	-0.817711	3.21831e-18
TPT1	-0.558708	0.0558642	-0.588484	-0.52483	-0.625258	-0.521298	-0.533671	4.74362e-20
RPL10A	-0.559576	0.00983498	-0.848193	-0.350109	-0.730536	-0.464881	-0.404162	3.53218e-22
RPL19	-0.561509	0.00299476	-1.01288	-0.294411	-0.682885	-0.26234	-0.555026	2.50979e-25
RPL5	-0.564846	0.0298224	-0.764393	-0.492199	-0.676669	-0.398247	-0.492722	3.1993e-20
RPL36A	-0.565117	0.0644791	-0.636027	-0.461526	-0.791929	-0.382025	-0.554077	4.94735e-21
RPS15A	-0.568189	0.0228411	-0.620448	-0.458321	-0.755763	-0.461716	-0.544696	4.12888e-27
RPL30	-0.571174	0.0261244	-0.576665	-0.433419	-0.857376	-0.386446	-0.601962	8.94063e-27
RPL32	-0.57228	0.0605936	-0.616233	-0.41523	-0.823151	-0.3564	-0.650385	2.04756e-26
RPS28	-0.580009	0.0123035	-0.780968	-0.394326	-0.79737	-0.313876	-0.613507	4.84107e-29
RPS5	-0.582405	0.0428734	-0.680314	-0.463602	-0.757279	-0.366405	-0.644427	1.67729e-20
RPL3	-0.584963	0.301377	-0.338225	-0.373162	-0.808907	-0.465667	-0.938852	3.80907e-25
RPL10	-0.591701	0.00370899	-0.954805	-0.482618	-0.746032	-0.307544	-0.467508	1.76942e-26
RPL23A	-0.591704	0.0215012	-0.680376	-0.407665	-0.9019	-0.328967	-0.639614	1.04842e-27
RPS27	-0.594192	0.0289263	-0.517272	-0.413754	-0.940716	-0.46056	-0.63866	1.81932e-32
RPS9	-0.600074	0.00203175	-1.23721	-0.410613	-0.554519	-0.306987	-0.491037	2.82206e-15
RPL8	-0.603244	0.000510452	-1.29087	-0.48808	-0.463507	-0.269547	-0.50422	4.29781e-12
CREM	-0.603636	0.0252961	-1.34412	-0.612672	-0.38738	0.426666	-1.10067	1.02708e-08
RPL39	-0.606997	0.0267402	-0.691349	-0.343115	-0.932847	-0.381454	-0.686221	5.11902e-29
RPLP2	-0.611092	0.00852958	-0.727415	-0.372251	-0.752238	-0.446399	-0.757159	3.46701e-22
RPS18	-0.613778	0.0173218	-0.812105	-0.31591	-0.947846	-0.351013	-0.642018	3.88713e-27
KLRB1	-0.615745	0.478675	-0.367911	-0.711333	-0.837155	-0.301453	-0.860875	5.24184e-10
RPS14	-0.620098	0.0306048	-0.625492	-0.43334	-0.877964	-0.490151	-0.673542	3.17683e-28
RPS6	-0.622423	0.0207419	-0.772349	-0.324798	-0.730604	-0.477586	-0.806777	1.20852e-21
MT-ND3	-0.624927	0.148301	-0.549951	-1.11716	-0.475553	-0.368358	-0.613612	2.0481e-14
RPS25	-0.635847	0.0402511	-0.758729	-0.619361	-0.82144	-0.466447	-0.513261	4.96389e-28
RPLP1	-0.636353	0.0388453	-0.655344	-0.532354	-0.818298	-0.440235	-0.735533	1.16487e-24
RPL13	-0.643521	0.0211261	-0.684381	-0.482674	-0.794834	-0.410019	-0.845698	3.49848e-24
RPS23	-0.646825	0.00573713	-0.863479	-0.485187	-0.92082	-0.417508	-0.547129	6.15506e-32
RPS27A	-0.65086	0.0122959	-0.812583	-0.455008	-0.795654	-0.44839	-0.742668	5.83946e-27
EEF1A1	-0.651139	0.0128736	-0.819669	-0.535954	-0.806196	-0.391311	-0.702562	4.27226e-28
RPS29	-0.661606	0.015479	-0.720919	-0.30241	-1.26928	-0.358076	-0.657348	8.22505e-38
RPS3	-0.692081	0.0106903	-0.712146	-0.631293	-0.833603	-0.45691	-0.826451	3.06495e-28
ZFP36	-0.692929	0.0420026	-1.20944	-0.97376	-0.468527	0.479306	-1.29223	1.62298e-09
CCR7	-0.709939	0.154279	-0.730482	-0.661504	-1.06697	-0.124493	-0.966244	6.66205e-30
YPEL5	-0.71203	0.0639304	-1.01968	-0.611814	-0.401567	-0.439322	-1.08777	3.13525e-10
RPS21	-0.715093	0.00147175	-1.06479	-0.459901	-0.9762	-0.32021	-0.754362	7.57247e-31
FTH1	-0.720014	0.0219048	-1.27816	-1.13262	-0.544894	0.378641	-1.02304	5.58504e-14
EIF1	-0.721962	0.000251529	-1.66835	-0.701249	-0.406379	-0.235191	-0.598637	1.68418e-12
GPR183	-0.727593	0.182466	-0.785731	-0.956061	-0.462216	-0.202457	-1.2315	4.5895e-12
RPS3A	-0.75669	0.00714173	-0.859201	-0.701758	-0.944807	-0.58258	-0.695102	5.51483e-28
RPS12	-0.761567	0.00333739	-1.16864	-0.431817	-0.992896	-0.464081	-0.750398	3.89227e-27
EEF1B2	-0.762139	0.0599053	-0.702484	-0.636277	-0.926202	-0.624264	-0.921465	1.69436e-22
RPS8	-0.784317	0.00296003	-0.982182	-0.620935	-0.914079	-0.505243	-0.899144	4.5473e-29
JUNB	-0.831205	0.371904	-1.52129	-0.790272	-0.289009	-0.10049	-1.45496	2.58625e-11
ANXA1	-1.10027	0.0301101	-2.10212	-1.01893	-0.708523	-0.296984	-1.37481	4.70982e-14
FOS	-1.23397	0.173192	-2.38824	-1.41507	-0.110979	-0.105232	-2.15033	5.45676e-16
CXCR4	-1.54559	0.026281	-2.56688	-1.90974	-1.4579	0.341602	-2.13504	3.03845e-35

## Sheet: Per patient find markers
FindMarkers was performed for each patient separately.
Skin vs. synovial tissue (i.e. ident.1 = Skin, ident.2 = Synovial Tissue
Table shows genes that were significantly up/down in each patient (defined as adj_p_val <0.05 with any avg_Log2FC change)
Gene	PsA 1	PsA 2	PsA 3	PsA 4	PsA 5	number_UP	number_DOWN
HSPA1A	UP	UP	UP	UP	UP	5	0
RNF213	UP	NA	UP	NA	UP	3	0
LINC01943	UP	NA	UP	UP	UP	4	0
MYO1G	UP	NA	NA	NA	NA	1	0
LAIR2	UP	UP	NA	UP	UP	4	0
ITM2C	UP	UP	NA	UP	NA	3	0
CCM2	UP	NA	NA	NA	NA	1	0
DENR	UP	NA	NA	NA	NA	1	0
GNG8	UP	UP	NA	NA	UP	3	0
MRPS16	UP	UP	NA	NA	NA	2	0
NRDC	UP	NA	NA	NA	NA	1	0
GNPAT	UP	NA	NA	NA	NA	1	0
VPS13A	UP	NA	NA	NA	NA	1	0
SNAI3	UP	NA	NA	NA	NA	1	0
ZNF821	UP	NA	NA	NA	NA	1	0
NTPCR	UP	NA	NA	NA	NA	1	0
SIPA1L1	UP	NA	NA	NA	NA	1	0
MED13	UP	NA	NA	NA	NA	1	0
GNL3L	UP	NA	NA	NA	NA	1	0
PGM1	UP	NA	NA	NA	NA	1	0
COG4	UP	NA	NA	NA	NA	1	0
KANSL1	UP	NA	NA	NA	NA	1	0
C22orf34	UP	NA	NA	NA	NA	1	0
POLR3A	UP	NA	NA	NA	NA	1	0
TOM1L2	UP	NA	NA	NA	NA	1	0
ATAD5	UP	NA	NA	NA	NA	1	0
LINC01588	UP	UP	NA	NA	NA	2	0
ICK	UP	NA	NA	NA	NA	1	0
MYO1E	UP	NA	NA	NA	NA	1	0
FURIN	UP	NA	NA	NA	NA	1	0
SLC41A1	UP	NA	NA	NA	NA	1	0
MKRN2	UP	NA	NA	NA	NA	1	0
SPAG5-AS1	UP	NA	NA	NA	NA	1	0
INTS3	UP	NA	NA	NA	NA	1	0
TSR3	UP	NA	NA	NA	NA	1	0
FBXO22	UP	NA	NA	NA	NA	1	0
PTGES2	UP	NA	NA	NA	NA	1	0
TRAPPC9	UP	NA	NA	NA	NA	1	0
ITPRIPL1	UP	NA	NA	NA	NA	1	0
ANKRD35	UP	NA	NA	NA	NA	1	0
DPYSL2	UP	NA	NA	NA	NA	1	0
PIK3CG	UP	NA	NA	NA	NA	1	0
DNAJC25	UP	NA	NA	NA	NA	1	0
ALG12	UP	NA	NA	NA	NA	1	0
LAYN	UP	UP	UP	UP	UP	5	0
KCNN4	UP	NA	NA	NA	NA	1	0
CSTF3	UP	NA	NA	NA	NA	1	0
FASTKD2	UP	NA	NA	NA	NA	1	0
ERO1A	UP	NA	NA	NA	NA	1	0
IDE	UP	NA	NA	NA	NA	1	0
FAM199X	UP	NA	NA	NA	NA	1	0
NOL10	UP	NA	NA	NA	NA	1	0
ORC4	UP	NA	NA	NA	NA	1	0
INPP5F	UP	NA	NA	NA	NA	1	0
ZNF266	UP	NA	NA	NA	NA	1	0
BCL3	UP	NA	DOWN	NA	NA	1	1
CNEP1R1	UP	NA	NA	NA	NA	1	0
MGA	UP	NA	NA	NA	NA	1	0
GALK2	UP	NA	NA	NA	NA	1	0
LAPTM4B	UP	NA	NA	NA	NA	1	0
AL603756.1	UP	NA	NA	NA	NA	1	0
S100B	UP	NA	NA	NA	NA	1	0
SPIN3	UP	NA	NA	NA	NA	1	0
ABCB1	UP	NA	NA	NA	NA	1	0
KLRD1	UP	NA	NA	NA	NA	1	0
OSBPL10	UP	NA	NA	NA	NA	1	0
KLRK1	UP	NA	NA	NA	NA	1	0
ANKS3	UP	NA	NA	NA	NA	1	0
SMG8	UP	NA	NA	NA	NA	1	0
LINC00526	UP	NA	NA	NA	NA	1	0
RLN2	UP	NA	NA	NA	NA	1	0
HAGHL	UP	NA	NA	NA	NA	1	0
ZNF174	UP	NA	NA	NA	NA	1	0
POMGNT1	UP	NA	NA	NA	NA	1	0
BOLA1	UP	NA	NA	NA	NA	1	0
ZSCAN26	UP	NA	NA	NA	NA	1	0
NUP43	UP	NA	NA	NA	NA	1	0
CENPV	UP	NA	NA	NA	NA	1	0
GID4	UP	NA	NA	NA	NA	1	0
2002-03-01	UP	NA	NA	NA	NA	1	0
KAT14	UP	NA	NA	NA	NA	1	0
TBL2	UP	NA	NA	NA	NA	1	0
ADHFE1	UP	NA	NA	NA	NA	1	0
PLPP6	UP	NA	NA	NA	NA	1	0
ZNF189	UP	NA	NA	NA	NA	1	0
CNNM2	UP	NA	NA	NA	NA	1	0
LINC02325	UP	NA	NA	NA	NA	1	0
AC006449.6	UP	NA	NA	NA	NA	1	0
ZNF41	UP	NA	NA	NA	NA	1	0
HECTD3	UP	NA	NA	NA	NA	1	0
ZNF678	UP	NA	NA	NA	NA	1	0
SH3BP5-AS1	UP	NA	NA	NA	NA	1	0
AL662844.4	UP	NA	NA	NA	NA	1	0
LRSAM1	UP	NA	NA	NA	NA	1	0
SH3GLB2	UP	NA	NA	NA	NA	1	0
TMEM25	UP	NA	NA	NA	NA	1	0
AC008083.3	UP	NA	NA	NA	NA	1	0
AL135818.1	UP	NA	NA	NA	NA	1	0
AC020765.2	UP	NA	NA	NA	NA	1	0
ZNF540	UP	NA	NA	NA	NA	1	0
ZNF235	UP	NA	NA	NA	NA	1	0
ZBED1	UP	NA	NA	NA	NA	1	0
DLG3	UP	NA	NA	NA	NA	1	0
HSPA1B	NA	UP	UP	UP	NA	3	0
HSPA6	NA	UP	UP	NA	NA	2	0
GNLY	NA	UP	NA	NA	NA	1	0
HSP90AA1	NA	UP	UP	UP	NA	3	0
HSPB1	NA	UP	UP	NA	NA	2	0
FOXP3	NA	UP	UP	UP	UP	4	0
ID3	NA	UP	NA	UP	NA	2	0
TNFRSF18	NA	UP	UP	UP	UP	4	0
GAPDH	NA	UP	UP	UP	UP	4	0
BATF	NA	UP	UP	UP	NA	3	0
TXNIP	NA	UP	NA	NA	UP	2	0
LGALS1	NA	UP	UP	UP	UP	4	0
HLA-DRB1	NA	UP	UP	UP	UP	4	0
SAT1	NA	UP	UP	UP	NA	3	0
PKM	NA	UP	UP	UP	UP	4	0
IL2RA	NA	UP	UP	UP	UP	4	0
TMSB10	NA	UP	NA	UP	UP	3	0
CD7	NA	UP	NA	UP	NA	2	0
STK17B	NA	UP	NA	NA	NA	1	0
ZFP36L1	NA	UP	UP	NA	NA	2	0
DNAJB4	NA	UP	UP	UP	NA	3	0
CARD16	NA	UP	NA	UP	NA	2	0
HLA-DQB1	NA	UP	NA	NA	NA	1	0
ACTB	NA	UP	UP	UP	UP	4	0
NR4A1	NA	UP	UP	UP	NA	3	0
ACTG1	NA	UP	UP	UP	UP	4	0
SIT1	NA	UP	NA	NA	NA	1	0
CD74	NA	UP	UP	UP	UP	4	0
SOX4	NA	UP	NA	NA	NA	1	0
ENTPD1	NA	UP	UP	NA	UP	3	0
PTTG1	NA	UP	UP	UP	UP	4	0
TNFRSF1B	NA	UP	UP	UP	NA	3	0
MIR4435-2HG	NA	UP	UP	UP	UP	4	0
PHTF2	NA	UP	UP	UP	NA	3	0
HPGD	NA	UP	UP	UP	UP	4	0
TOX	NA	UP	UP	NA	NA	2	0
RHOA	NA	UP	NA	NA	UP	2	0
ARPC5L	NA	UP	NA	NA	NA	1	0
CLDND1	NA	UP	NA	NA	NA	1	0
TBC1D4	NA	UP	NA	UP	NA	2	0
KDM5B	NA	UP	NA	NA	NA	1	0
FUT7	NA	UP	UP	NA	UP	3	0
IFI6	NA	UP	UP	UP	NA	3	0
CFL1	NA	UP	NA	NA	UP	2	0
LPAR6	NA	UP	NA	NA	NA	1	0
EPHX2	NA	UP	NA	NA	NA	1	0
AC017002.3	NA	UP	UP	UP	UP	4	0
TSHZ2	NA	UP	NA	NA	NA	1	0
RCBTB2	NA	UP	NA	NA	NA	1	0
AC025164.1	NA	UP	NA	NA	NA	1	0
SGMS1	NA	UP	NA	NA	NA	1	0
PCBD1	NA	UP	NA	NA	NA	1	0
CUL9	NA	UP	NA	NA	NA	1	0
NBAS	NA	UP	NA	NA	NA	1	0
SPNS3	NA	UP	NA	NA	NA	1	0
PMM1	NA	UP	NA	NA	NA	1	0
PI16	NA	UP	NA	NA	NA	1	0
CTNNA1	NA	UP	UP	NA	NA	2	0
RBM43	NA	UP	NA	NA	NA	1	0
WDR13	NA	UP	NA	NA	NA	1	0
TSC22D1	NA	UP	NA	NA	NA	1	0
CD70	NA	UP	NA	NA	NA	1	0
EIF2B3	NA	UP	NA	NA	NA	1	0
CTNNAL1	NA	UP	NA	NA	NA	1	0
CBFB	NA	UP	NA	NA	NA	1	0
IL1R2	NA	UP	NA	NA	NA	1	0
IL9R	NA	UP	NA	NA	NA	1	0
IKZF4	NA	UP	NA	NA	NA	1	0
COX10-AS1	NA	UP	NA	NA	NA	1	0
CC2D1A	NA	UP	NA	NA	NA	1	0
IL15RA	NA	UP	NA	NA	NA	1	0
IL1R1	NA	UP	NA	NA	NA	1	0
MGST2	NA	UP	NA	NA	NA	1	0
MTMR4	NA	UP	NA	NA	NA	1	0
RPL39	NA	DOWN	DOWN	DOWN	DOWN	0	4
RPL14	NA	DOWN	DOWN	DOWN	DOWN	0	4
RPS28	NA	DOWN	DOWN	DOWN	DOWN	0	4
RPL41	NA	DOWN	DOWN	DOWN	DOWN	0	4
RPS4X	NA	DOWN	DOWN	DOWN	NA	0	3
RPL32	NA	DOWN	DOWN	DOWN	DOWN	0	4
RPS27	NA	DOWN	DOWN	DOWN	DOWN	0	4
RPS9	NA	DOWN	DOWN	DOWN	DOWN	0	4
RPS14	NA	DOWN	DOWN	DOWN	DOWN	0	4
RPL30	NA	DOWN	DOWN	DOWN	DOWN	0	4
RPS12	NA	DOWN	DOWN	DOWN	DOWN	0	4
RPS21	NA	DOWN	DOWN	DOWN	DOWN	0	4
RPS13	NA	DOWN	DOWN	DOWN	DOWN	0	4
RPS27A	NA	DOWN	DOWN	DOWN	DOWN	0	4
RPS15A	NA	DOWN	DOWN	DOWN	DOWN	0	4
RPS5	NA	DOWN	DOWN	DOWN	DOWN	0	4
RPL6	NA	DOWN	DOWN	DOWN	NA	0	3
RPL13	NA	DOWN	DOWN	DOWN	DOWN	0	4
RPL5	NA	DOWN	DOWN	DOWN	DOWN	0	4
RPL8	NA	DOWN	DOWN	DOWN	DOWN	0	4
RPS23	NA	DOWN	DOWN	DOWN	DOWN	0	4
RPL10	NA	DOWN	DOWN	DOWN	DOWN	0	4
RPL18A	NA	DOWN	DOWN	DOWN	DOWN	0	4
RPS24	NA	DOWN	DOWN	DOWN	NA	0	3
TPT1	NA	DOWN	DOWN	DOWN	DOWN	0	4
RPLP1	NA	DOWN	DOWN	DOWN	DOWN	0	4
EEF1A1	NA	DOWN	DOWN	DOWN	DOWN	0	4
MT-CO1	NA	DOWN	NA	DOWN	NA	0	2
RPS25	NA	DOWN	DOWN	DOWN	DOWN	0	4
RPS8	NA	DOWN	DOWN	DOWN	DOWN	0	4
MT-CO3	NA	DOWN	DOWN	NA	NA	0	2
RPS3	NA	DOWN	DOWN	DOWN	DOWN	0	4
EEF1B2	NA	DOWN	DOWN	DOWN	DOWN	0	4
TENT5C	NA	DOWN	DOWN	NA	NA	0	2
RPS3A	NA	DOWN	DOWN	DOWN	DOWN	0	4
PLAAT4	NA	DOWN	DOWN	DOWN	NA	0	3
CREM	NA	DOWN	DOWN	NA	DOWN	0	3
YPEL5	NA	DOWN	DOWN	NA	DOWN	0	3
EIF1	NA	DOWN	DOWN	NA	DOWN	0	3
ITGA4	NA	DOWN	DOWN	DOWN	DOWN	0	4
PDE4B	NA	DOWN	DOWN	NA	NA	0	2
MT-CO2	NA	DOWN	DOWN	NA	NA	0	2
MT-ND2	NA	DOWN	DOWN	NA	DOWN	0	3
JUNB	NA	DOWN	DOWN	NA	DOWN	0	3
MT-CYB	NA	DOWN	DOWN	NA	NA	0	2
TNFAIP3	NA	DOWN	NA	NA	DOWN	0	2
ZFP36	NA	DOWN	DOWN	NA	DOWN	0	3
GPR183	NA	DOWN	DOWN	NA	DOWN	0	3
ANXA1	NA	DOWN	DOWN	DOWN	DOWN	0	4
FTH1	NA	DOWN	DOWN	NA	DOWN	0	3
MT-ND3	NA	DOWN	DOWN	DOWN	DOWN	0	4
FOS	NA	DOWN	NA	NA	DOWN	0	2
CCL5	NA	DOWN	DOWN	DOWN	NA	0	3
CXCR4	NA	DOWN	DOWN	NA	DOWN	0	3
DNAJB1	NA	NA	UP	UP	NA	2	0
TNFRSF4	NA	NA	UP	UP	NA	2	0
PPP1R15A	NA	NA	UP	NA	NA	1	0
GZMB	NA	NA	UP	NA	NA	1	0
CTSC	NA	NA	UP	UP	NA	2	0
UBC	NA	NA	UP	UP	NA	2	0
CTLA4	NA	NA	UP	UP	NA	2	0
CXCR6	NA	NA	UP	UP	UP	3	0
HSPH1	NA	NA	UP	UP	NA	2	0
ID2	NA	NA	UP	NA	NA	1	0
ISG15	NA	NA	UP	NA	NA	1	0
LGALS3	NA	NA	UP	NA	NA	1	0
SERPINH1	NA	NA	UP	UP	NA	2	0
GBP5	NA	NA	UP	UP	UP	3	0
GEM	NA	NA	UP	UP	NA	2	0
DUSP4	NA	NA	UP	UP	UP	3	0
CALR	NA	NA	UP	NA	NA	1	0
TSPYL2	NA	NA	UP	UP	NA	2	0
TNFRSF9	NA	NA	UP	UP	UP	3	0
PRDM1	NA	NA	UP	UP	UP	3	0
TNF	NA	NA	UP	NA	NA	1	0
ATF3	NA	NA	UP	UP	NA	2	0
KDSR	NA	NA	UP	NA	NA	1	0
CD82	NA	NA	UP	NA	UP	2	0
MX1	NA	NA	UP	NA	NA	1	0
HSP90AB1	NA	NA	UP	UP	NA	2	0
AL627171.2	NA	NA	UP	NA	NA	1	0
RHOB	NA	NA	UP	NA	NA	1	0
BAG3	NA	NA	UP	UP	NA	2	0
CCR8	NA	NA	UP	UP	NA	2	0
IFNG	NA	NA	UP	NA	NA	1	0
JAML	NA	NA	UP	NA	NA	1	0
PHLDA1	NA	NA	UP	NA	NA	1	0
GBP2	NA	NA	UP	UP	NA	2	0
TIGIT	NA	NA	UP	UP	NA	2	0
IL32	NA	NA	UP	NA	UP	2	0
ACTN4	NA	NA	UP	NA	NA	1	0
IGFLR1	NA	NA	UP	UP	NA	2	0
SLAMF1	NA	NA	UP	NA	NA	1	0
TPI1	NA	NA	UP	NA	NA	1	0
S100A4	NA	NA	UP	UP	UP	3	0
EVL	NA	NA	UP	NA	NA	1	0
HLA-DQA1	NA	NA	UP	NA	UP	2	0
CD63	NA	NA	UP	NA	NA	1	0
OASL	NA	NA	UP	NA	NA	1	0
NAMPT	NA	NA	UP	NA	NA	1	0
ABI3	NA	NA	UP	NA	UP	2	0
OAS1	NA	NA	UP	NA	NA	1	0
IL2RG	NA	NA	UP	NA	UP	2	0
RHOC	NA	NA	UP	NA	NA	1	0
HLA-DPA1	NA	NA	UP	NA	UP	2	0
IL26	NA	NA	UP	NA	NA	1	0
ARL6IP5	NA	NA	UP	NA	UP	2	0
STAM	NA	NA	UP	UP	NA	2	0
RAC2	NA	NA	UP	NA	NA	1	0
TFRC	NA	NA	UP	NA	NA	1	0
IKZF2	NA	NA	UP	UP	NA	2	0
CCDC141	NA	NA	UP	NA	NA	1	0
LIMA1	NA	NA	UP	NA	NA	1	0
IL21R	NA	NA	UP	NA	NA	1	0
HLA-DRB5	NA	NA	UP	UP	UP	3	0
ETV7	NA	NA	UP	NA	NA	1	0
ZC2HC1A	NA	NA	UP	UP	NA	2	0
ADAM12	NA	NA	UP	NA	UP	2	0
AHR	NA	NA	UP	NA	NA	1	0
ADGRG1	NA	NA	UP	NA	UP	2	0
LINC02694	NA	NA	UP	NA	UP	2	0
CPD	NA	NA	UP	NA	NA	1	0
MSC	NA	NA	UP	NA	UP	2	0
NDFIP2	NA	NA	UP	NA	NA	1	0
MLKL	NA	NA	UP	NA	NA	1	0
FLVCR2	NA	NA	UP	NA	NA	1	0
FAIM2	NA	NA	UP	NA	UP	2	0
CFP	NA	NA	DOWN	NA	NA	0	1
EPHA4	NA	NA	DOWN	NA	NA	0	1
BRI3	NA	NA	DOWN	NA	NA	0	1
RNF220	NA	NA	DOWN	NA	NA	0	1
CTDSP2	NA	NA	DOWN	NA	NA	0	1
SLC2A4RG	NA	NA	DOWN	NA	NA	0	1
NOP16	NA	NA	DOWN	NA	NA	0	1
RNF187	NA	NA	DOWN	NA	NA	0	1
GTPBP6	NA	NA	DOWN	NA	NA	0	1
CCNQ	NA	NA	DOWN	NA	NA	0	1
LGALS3BP	NA	NA	DOWN	NA	NA	0	1
SHISAL2A	NA	NA	DOWN	NA	NA	0	1
PDCD2	NA	NA	DOWN	NA	NA	0	1
GLRX5	NA	NA	DOWN	NA	NA	0	1
CAMK1D	NA	NA	DOWN	NA	NA	0	1
CASP8AP2	NA	NA	DOWN	NA	NA	0	1
SPTBN1	NA	NA	DOWN	NA	NA	0	1
ARRDC2	NA	NA	DOWN	NA	NA	0	1
ITGA6	NA	NA	DOWN	NA	NA	0	1
DDT	NA	NA	DOWN	NA	NA	0	1
DHRS3	NA	NA	DOWN	NA	NA	0	1
RASA3	NA	NA	DOWN	NA	NA	0	1
CLIC3	NA	NA	DOWN	NA	NA	0	1
MYBL1	NA	NA	DOWN	NA	NA	0	1
PTMA	NA	NA	DOWN	NA	NA	0	1
CMTM8	NA	NA	DOWN	NA	NA	0	1
TRMT10C	NA	NA	DOWN	NA	NA	0	1
PTPRA	NA	NA	DOWN	NA	NA	0	1
BCL7C	NA	NA	DOWN	NA	NA	0	1
RRP15	NA	NA	DOWN	NA	NA	0	1
WHAMM	NA	NA	DOWN	NA	NA	0	1
NELL2	NA	NA	DOWN	NA	DOWN	0	2
KLRG1	NA	NA	DOWN	NA	NA	0	1
PRKCQ-AS1	NA	NA	DOWN	NA	NA	0	1
NENF	NA	NA	DOWN	NA	NA	0	1
RCAN3	NA	NA	DOWN	NA	NA	0	1
UBALD2	NA	NA	DOWN	NA	NA	0	1
LDLRAP1	NA	NA	DOWN	NA	NA	0	1
R3HDM4	NA	NA	DOWN	NA	NA	0	1
GPS2	NA	NA	DOWN	NA	NA	0	1
CTSL	NA	NA	DOWN	NA	NA	0	1
ORAI1	NA	NA	DOWN	NA	NA	0	1
LEF1	NA	NA	DOWN	NA	NA	0	1
CTCF	NA	NA	DOWN	NA	NA	0	1
EPB41	NA	NA	DOWN	NA	NA	0	1
TXNL4A	NA	NA	DOWN	NA	NA	0	1
SNX3	NA	NA	DOWN	NA	NA	0	1
CD47	NA	NA	DOWN	NA	NA	0	1
HNRNPL	NA	NA	DOWN	NA	NA	0	1
URI1	NA	NA	DOWN	NA	NA	0	1
CALM1	NA	NA	DOWN	NA	NA	0	1
CMPK1	NA	NA	DOWN	NA	NA	0	1
SSBP4	NA	NA	DOWN	NA	NA	0	1
XBP1	NA	NA	DOWN	NA	NA	0	1
SRM	NA	NA	DOWN	NA	NA	0	1
HSD17B11	NA	NA	DOWN	NA	NA	0	1
NPM1	NA	NA	DOWN	NA	NA	0	1
BCL2	NA	NA	DOWN	NA	NA	0	1
SKIL	NA	NA	DOWN	NA	NA	0	1
ATP5F1E	NA	NA	DOWN	NA	NA	0	1
ABLIM1	NA	NA	DOWN	DOWN	NA	0	2
SOD2	NA	NA	DOWN	NA	NA	0	1
NCF1	NA	NA	DOWN	NA	NA	0	1
CMTM3	NA	NA	DOWN	NA	NA	0	1
HNRNPUL1	NA	NA	DOWN	NA	NA	0	1
GIMAP4	NA	NA	DOWN	DOWN	NA	0	2
UBE2B	NA	NA	DOWN	NA	NA	0	1
PPIA	NA	NA	DOWN	NA	NA	0	1
ANKRD11	NA	NA	DOWN	NA	NA	0	1
SRSF9	NA	NA	DOWN	NA	NA	0	1
EIF3K	NA	NA	DOWN	NA	NA	0	1
SNHG16	NA	NA	DOWN	NA	NA	0	1
MT-ATP8	NA	NA	DOWN	NA	NA	0	1
HIGD2A	NA	NA	DOWN	NA	NA	0	1
RASGRP2	NA	NA	DOWN	NA	NA	0	1
KRT10	NA	NA	DOWN	NA	NA	0	1
NSMCE3	NA	NA	DOWN	NA	NA	0	1
PLK3	NA	NA	DOWN	NA	NA	0	1
CALM2	NA	NA	DOWN	NA	NA	0	1
CXCR3	NA	NA	DOWN	NA	NA	0	1
SNHG7	NA	NA	DOWN	NA	NA	0	1
CHD3	NA	NA	DOWN	NA	NA	0	1
LIMD2	NA	NA	DOWN	NA	NA	0	1
NSA2	NA	NA	DOWN	NA	NA	0	1
ICAM2	NA	NA	DOWN	NA	NA	0	1
SELENOK	NA	NA	DOWN	NA	NA	0	1
HNRNPDL	NA	NA	DOWN	NA	NA	0	1
ATP5MC2	NA	NA	DOWN	NA	NA	0	1
SRRM2	NA	NA	DOWN	NA	NA	0	1
MAL	NA	NA	DOWN	DOWN	NA	0	2
EIF3H	NA	NA	DOWN	NA	NA	0	1
SRSF5	NA	NA	DOWN	DOWN	NA	0	2
PLAC8	NA	NA	DOWN	NA	NA	0	1
COX7C	NA	NA	DOWN	NA	NA	0	1
EIF4B	NA	NA	DOWN	NA	NA	0	1
ARF6	NA	NA	DOWN	NA	NA	0	1
ALKBH7	NA	NA	DOWN	NA	NA	0	1
CCND3	NA	NA	DOWN	DOWN	NA	0	2
NDUFS5	NA	NA	DOWN	NA	NA	0	1
COMMD6	NA	NA	DOWN	NA	NA	0	1
DDX21	NA	NA	DOWN	NA	NA	0	1
TGFB1	NA	NA	DOWN	NA	NA	0	1
TBCC	NA	NA	DOWN	NA	NA	0	1
EIF3E	NA	NA	DOWN	NA	NA	0	1
FOXP1	NA	NA	DOWN	NA	NA	0	1
CHCHD10	NA	NA	DOWN	NA	NA	0	1
TMEM123	NA	NA	DOWN	NA	NA	0	1
SNRPD2	NA	NA	DOWN	NA	NA	0	1
ODC1	NA	NA	DOWN	NA	NA	0	1
PTP4A2	NA	NA	DOWN	NA	NA	0	1
YBX1	NA	NA	DOWN	NA	NA	0	1
GIMAP1	NA	NA	DOWN	NA	NA	0	1
SSR2	NA	NA	DOWN	NA	NA	0	1
JUND	NA	NA	DOWN	NA	NA	0	1
FKBP8	NA	NA	DOWN	NA	NA	0	1
TRAPPC6A	NA	NA	DOWN	NA	NA	0	1
PDE3B	NA	NA	DOWN	NA	NA	0	1
SET	NA	NA	DOWN	NA	NA	0	1
HIST1H4C	NA	NA	DOWN	NA	NA	0	1
ZFAS1	NA	NA	DOWN	NA	NA	0	1
PTGER2	NA	NA	DOWN	DOWN	NA	0	2
APRT	NA	NA	DOWN	NA	NA	0	1
ADD3	NA	NA	DOWN	NA	NA	0	1
SC5D	NA	NA	DOWN	NA	NA	0	1
NFKB1	NA	NA	DOWN	NA	NA	0	1
SNHG8	NA	NA	DOWN	NA	NA	0	1
TSC22D3	NA	NA	DOWN	UP	NA	1	1
P2RY8	NA	NA	DOWN	NA	NA	0	1
PRMT2	NA	NA	DOWN	NA	NA	0	1
KRAS	NA	NA	DOWN	NA	NA	0	1
PIK3IP1	NA	NA	DOWN	NA	NA	0	1
CYTH1	NA	NA	DOWN	NA	NA	0	1
EEF1D	NA	NA	DOWN	NA	NA	0	1
TUBA1A	NA	NA	DOWN	NA	NA	0	1
TRADD	NA	NA	DOWN	DOWN	NA	0	2
PDCD4	NA	NA	DOWN	NA	NA	0	1
EIF3L	NA	NA	DOWN	NA	NA	0	1
GPSM3	NA	NA	DOWN	DOWN	NA	0	2
RPL36AL	NA	NA	DOWN	NA	NA	0	1
H2AFV	NA	NA	DOWN	NA	NA	0	1
ARHGAP15	NA	NA	DOWN	NA	NA	0	1
GSPT1	NA	NA	DOWN	NA	NA	0	1
RIPOR2	NA	NA	DOWN	NA	NA	0	1
NFE2L2	NA	NA	DOWN	NA	NA	0	1
HINT1	NA	NA	DOWN	NA	NA	0	1
LITAF	NA	NA	DOWN	NA	NA	0	1
ARID5A	NA	NA	DOWN	NA	NA	0	1
CRIP1	NA	NA	DOWN	NA	NA	0	1
PFDN5	NA	NA	DOWN	NA	NA	0	1
LYAR	NA	NA	DOWN	NA	NA	0	1
COX4I1	NA	NA	DOWN	NA	NA	0	1
MCL1	NA	NA	DOWN	NA	NA	0	1
RBM38	NA	NA	DOWN	NA	NA	0	1
EIF3F	NA	NA	DOWN	NA	NA	0	1
FLT3LG	NA	NA	DOWN	DOWN	NA	0	2
TMA7	NA	NA	DOWN	NA	NA	0	1
SLC25A6	NA	NA	DOWN	NA	NA	0	1
SMAD7	NA	NA	DOWN	NA	NA	0	1
GTF3A	NA	NA	DOWN	NA	NA	0	1
BCL11B	NA	NA	DOWN	NA	NA	0	1
SMDT1	NA	NA	DOWN	NA	NA	0	1
CAST	NA	NA	DOWN	NA	NA	0	1
PASK	NA	NA	DOWN	NA	NA	0	1
UXT	NA	NA	DOWN	NA	NA	0	1
FCMR	NA	NA	DOWN	NA	NA	0	1
FXYD5	NA	NA	DOWN	NA	NA	0	1
FAM107B	NA	NA	DOWN	NA	NA	0	1
RPL15	NA	NA	DOWN	DOWN	NA	0	2
MZT2A	NA	NA	DOWN	NA	NA	0	1
RPL23	NA	NA	DOWN	NA	NA	0	1
RPS4Y1	NA	NA	DOWN	NA	NA	0	1
NR3C1	NA	NA	DOWN	NA	NA	0	1
AREG	NA	NA	DOWN	NA	DOWN	0	2
NOSIP	NA	NA	DOWN	NA	NA	0	1
FAM177A1	NA	NA	DOWN	NA	NA	0	1
RPS11	NA	NA	DOWN	NA	NA	0	1
CIB1	NA	NA	DOWN	NA	NA	0	1
MT-ND1	NA	NA	DOWN	DOWN	NA	0	2
YPEL3	NA	NA	DOWN	NA	NA	0	1
TRIR	NA	NA	DOWN	NA	NA	0	1
RACK1	NA	NA	DOWN	NA	NA	0	1
MCUB	NA	NA	DOWN	NA	NA	0	1
SNHG29	NA	NA	DOWN	NA	NA	0	1
HNRNPA1	NA	NA	DOWN	NA	NA	0	1
S100A11	NA	NA	DOWN	DOWN	NA	0	2
BTF3	NA	NA	DOWN	NA	NA	0	1
GIMAP5	NA	NA	DOWN	DOWN	NA	0	2
TOMM7	NA	NA	DOWN	DOWN	NA	0	2
TCF7	NA	NA	DOWN	DOWN	DOWN	0	3
UPP1	NA	NA	DOWN	NA	NA	0	1
NACA	NA	NA	DOWN	NA	NA	0	1
STK17A	NA	NA	DOWN	NA	NA	0	1
PNRC1	NA	NA	DOWN	NA	NA	0	1
TC2N	NA	NA	DOWN	NA	DOWN	0	2
CD55	NA	NA	DOWN	NA	NA	0	1
RPS16	NA	NA	DOWN	NA	NA	0	1
LEPROTL1	NA	NA	DOWN	NA	NA	0	1
MT-ATP6	NA	NA	DOWN	NA	NA	0	1
RPL12	NA	NA	DOWN	NA	NA	0	1
ITGB1	NA	NA	DOWN	NA	NA	0	1
FAU	NA	NA	DOWN	NA	NA	0	1
SARAF	NA	NA	DOWN	NA	DOWN	0	2
RPS26	NA	NA	DOWN	NA	NA	0	1
RPL4	NA	NA	DOWN	DOWN	NA	0	2
RPS15	NA	NA	DOWN	DOWN	NA	0	2
RPL31	NA	NA	DOWN	DOWN	NA	0	2
RPL28	NA	NA	DOWN	DOWN	DOWN	0	3
RPL35	NA	NA	DOWN	DOWN	DOWN	0	3
RNF125	NA	NA	DOWN	NA	NA	0	1
S1PR4	NA	NA	DOWN	NA	NA	0	1
SNHG6	NA	NA	DOWN	NA	NA	0	1
RPL17	NA	NA	DOWN	NA	NA	0	1
S1PR1	NA	NA	DOWN	DOWN	NA	0	2
MT-ND4	NA	NA	DOWN	DOWN	NA	0	2
LDHB	NA	NA	DOWN	DOWN	NA	0	2
RPL27A	NA	NA	DOWN	DOWN	NA	0	2
EEF1G	NA	NA	DOWN	DOWN	DOWN	0	3
RPL36	NA	NA	DOWN	DOWN	DOWN	0	3
GAS5	NA	NA	DOWN	NA	NA	0	1
RPL7	NA	NA	DOWN	NA	NA	0	1
RPS20	NA	NA	DOWN	DOWN	NA	0	2
UBA52	NA	NA	DOWN	DOWN	NA	0	2
RPL37A	NA	NA	DOWN	DOWN	NA	0	2
RGCC	NA	NA	DOWN	NA	NA	0	1
RPL24	NA	NA	DOWN	NA	NA	0	1
RPL22	NA	NA	DOWN	DOWN	DOWN	0	3
KLF3	NA	NA	DOWN	NA	NA	0	1
RPL27	NA	NA	DOWN	DOWN	DOWN	0	3
PIK3R1	NA	NA	DOWN	NA	NA	0	1
CYBA	NA	NA	DOWN	NA	NA	0	1
RPL21	NA	NA	DOWN	DOWN	DOWN	0	3
ETS1	NA	NA	DOWN	NA	NA	0	1
NOP53	NA	NA	DOWN	NA	NA	0	1
GIMAP7	NA	NA	DOWN	DOWN	NA	0	2
RPL29	NA	NA	DOWN	DOWN	NA	0	2
RPL26	NA	NA	DOWN	DOWN	NA	0	2
RPL18	NA	NA	DOWN	DOWN	DOWN	0	3
PCED1B-AS1	NA	NA	DOWN	NA	NA	0	1
IRF1	NA	NA	DOWN	NA	NA	0	1
MZT2B	NA	NA	DOWN	NA	NA	0	1
RPL7A	NA	NA	DOWN	DOWN	NA	0	2
RPL19	NA	NA	DOWN	DOWN	DOWN	0	3
RPL13A	NA	NA	DOWN	DOWN	NA	0	2
SYNE2	NA	NA	DOWN	NA	NA	0	1
RPL10A	NA	NA	DOWN	DOWN	NA	0	2
LTB	NA	NA	DOWN	DOWN	NA	0	2
RPS7	NA	NA	DOWN	DOWN	NA	0	2
RPL35A	NA	NA	DOWN	DOWN	DOWN	0	3
PABPC1	NA	NA	DOWN	NA	DOWN	0	2
RPS19	NA	NA	DOWN	DOWN	DOWN	0	3
RPS6	NA	NA	DOWN	DOWN	DOWN	0	3
RPLP2	NA	NA	DOWN	DOWN	DOWN	0	3
SOCS1	NA	NA	DOWN	NA	NA	0	1
RPL37	NA	NA	DOWN	DOWN	DOWN	0	3
BTG1	NA	NA	DOWN	UP	NA	1	1
RPL38	NA	NA	DOWN	DOWN	DOWN	0	3
RPL36A	NA	NA	DOWN	DOWN	DOWN	0	3
RPL11	NA	NA	DOWN	DOWN	DOWN	0	3
GZMK	NA	NA	DOWN	NA	NA	0	1
RPL3	NA	NA	DOWN	DOWN	DOWN	0	3
KLRB1	NA	NA	DOWN	NA	DOWN	0	2
RPSA	NA	NA	DOWN	DOWN	DOWN	0	3
RPL9	NA	NA	DOWN	DOWN	DOWN	0	3
RPLP0	NA	NA	DOWN	DOWN	NA	0	2
RPL34	NA	NA	DOWN	DOWN	DOWN	0	3
KLF2	NA	NA	DOWN	NA	NA	0	1
TLE5	NA	NA	DOWN	DOWN	NA	0	2
RPL23A	NA	NA	DOWN	DOWN	DOWN	0	3
IL7R	NA	NA	DOWN	NA	NA	0	1
RPS18	NA	NA	DOWN	DOWN	DOWN	0	3
CCR7	NA	NA	DOWN	NA	DOWN	0	2
ZFP36L2	NA	NA	DOWN	NA	DOWN	0	2
RPS29	NA	NA	DOWN	DOWN	DOWN	0	3
RPS2	NA	NA	DOWN	NA	DOWN	0	2
DDIT4	NA	NA	NA	UP	NA	1	0
HERPUD1	NA	NA	NA	UP	NA	1	0
HSPA8	NA	NA	NA	UP	NA	1	0
PMAIP1	NA	NA	NA	UP	NA	1	0
TOB1	NA	NA	NA	UP	NA	1	0
HSPE1	NA	NA	NA	UP	NA	1	0
SQSTM1	NA	NA	NA	UP	NA	1	0
DNAJA1	NA	NA	NA	UP	NA	1	0
LMNA	NA	NA	NA	UP	NA	1	0
SRGN	NA	NA	NA	UP	NA	1	0
HSPD1	NA	NA	NA	UP	NA	1	0
MALAT1	NA	NA	NA	UP	NA	1	0
TYMP	NA	NA	NA	UP	NA	1	0
H2AFZ	NA	NA	NA	UP	NA	1	0
CST7	NA	NA	NA	UP	NA	1	0
SYTL3	NA	NA	NA	UP	NA	1	0
SOD1	NA	NA	NA	UP	NA	1	0
CYTIP	NA	NA	NA	UP	NA	1	0
CACYBP	NA	NA	NA	UP	NA	1	0
UGP2	NA	NA	NA	UP	NA	1	0
ICOS	NA	NA	NA	UP	NA	1	0
ARID5B	NA	NA	NA	UP	NA	1	0
ISG20	NA	NA	NA	UP	NA	1	0
REL	NA	NA	NA	UP	NA	1	0
TUBB	NA	NA	NA	UP	NA	1	0
CKS2	NA	NA	NA	UP	NA	1	0
BIRC3	NA	NA	NA	UP	NA	1	0
SAMSN1	NA	NA	NA	UP	NA	1	0
NDUFV2	NA	NA	NA	UP	NA	1	0
CYTOR	NA	NA	NA	UP	NA	1	0
RORA	NA	NA	NA	UP	NA	1	0
SLA	NA	NA	NA	UP	UP	2	0
SERPINB9	NA	NA	NA	UP	NA	1	0
DUSP10	NA	NA	NA	UP	NA	1	0
RUNX3	NA	NA	NA	UP	NA	1	0
ELF1	NA	NA	NA	UP	NA	1	0
CD28	NA	NA	NA	UP	NA	1	0
RAB8B	NA	NA	NA	UP	NA	1	0
AKIRIN2	NA	NA	NA	UP	NA	1	0
GK	NA	NA	NA	UP	NA	1	0
ZC3H12D	NA	NA	NA	UP	NA	1	0
B2M	NA	NA	NA	UP	UP	2	0
LINC02195	NA	NA	NA	UP	UP	2	0
ZBTB32	NA	NA	NA	UP	NA	1	0
TTF2	NA	NA	NA	UP	NA	1	0
C16orf54	NA	NA	NA	DOWN	NA	0	1
HOPX	NA	NA	NA	DOWN	NA	0	1
INPP4B	NA	NA	NA	DOWN	NA	0	1
CRIP2	NA	NA	NA	DOWN	NA	0	1
M6PR	NA	NA	NA	DOWN	NA	0	1
CD52	NA	NA	NA	DOWN	UP	1	1
CXCL13	NA	NA	NA	NA	UP	1	0
SH3BGRL3	NA	NA	NA	NA	UP	1	0
STAT1	NA	NA	NA	NA	UP	1	0
CD3G	NA	NA	NA	NA	UP	1	0
LAPTM5	NA	NA	NA	NA	UP	1	0
HLA-A	NA	NA	NA	NA	UP	1	0
PFN1	NA	NA	NA	NA	UP	1	0
GBP1	NA	NA	NA	NA	UP	1	0
PTMS	NA	NA	NA	NA	UP	1	0
S100A6	NA	NA	NA	NA	UP	1	0
CLIC1	NA	NA	NA	NA	UP	1	0
COTL1	NA	NA	NA	NA	UP	1	0
TTN	NA	NA	NA	NA	UP	1	0
HCST	NA	NA	NA	NA	UP	1	0
CAP1	NA	NA	NA	NA	UP	1	0
ARGLU1	NA	NA	NA	NA	UP	1	0
HLA-B	NA	NA	NA	NA	UP	1	0
HLA-DPB1	NA	NA	NA	NA	UP	1	0
CD3E	NA	NA	NA	NA	UP	1	0
HLA-C	NA	NA	NA	NA	UP	1	0
CSGALNACT1	NA	NA	NA	NA	UP	1	0
HLA-E	NA	NA	NA	NA	UP	1	0
MTRNR2L12	NA	NA	NA	NA	UP	1	0
F5	NA	NA	NA	NA	UP	1	0
ARHGEF12	NA	NA	NA	NA	UP	1	0
HLA-DQA2	NA	NA	NA	NA	UP	1	0
IL17F	NA	NA	NA	NA	UP	1	0
ICA1	NA	NA	NA	NA	UP	1	0
PLEKHF1	NA	NA	NA	NA	UP	1	0
PPP2R5D	NA	NA	NA	NA	UP	1	0
TNS3	NA	NA	NA	NA	UP	1	0
SLC27A2	NA	NA	NA	NA	UP	1	0
RAB33A	NA	NA	NA	NA	UP	1	0
HELLS	NA	NA	NA	NA	UP	1	0
LINC02099	NA	NA	NA	NA	UP	1	0
ANKS1B	NA	NA	NA	NA	UP	1	0
CDCA7	NA	NA	NA	NA	UP	1	0
MEOX1	NA	NA	NA	NA	UP	1	0
IRF4	NA	NA	NA	NA	UP	1	0
GPR55	NA	NA	NA	NA	UP	1	0
TNFRSF8	NA	NA	NA	NA	UP	1	0
CD109	NA	NA	NA	NA	UP	1	0
HAVCR2	NA	NA	NA	NA	UP	1	0
LMCD1	NA	NA	NA	NA	UP	1	0
IRF2BP2	NA	NA	NA	NA	DOWN	0	1
ALG13	NA	NA	NA	NA	DOWN	0	1
P2RY10	NA	NA	NA	NA	DOWN	0	1
ARL4A	NA	NA	NA	NA	DOWN	0	1
PFKFB3	NA	NA	NA	NA	DOWN	0	1
NR4A2	NA	NA	NA	NA	DOWN	0	1
DUSP1	NA	NA	NA	NA	DOWN	0	1
CITED2	NA	NA	NA	NA	DOWN	0	1
PTGER4	NA	NA	NA	NA	DOWN	0	1
ZNF331	NA	NA	NA	NA	DOWN	0	1
