# Supplementary material for: Linking Skin and Joint Inflammation in Psoriatic Arthritis through Shared CD8+ T Cell Clones
Source: Arthritis Rheumatol. 2025 Sep 21;78(1):152–65. doi: 10.1002/art.43286 (PMC12854012; doi:10.1002/art.43286)
Supplement: Supplementary file 10 — Supplementary Data 5: [file ART-78-152-s002.xlsx]

## Sheet: SCT assay FindAllMarkers
Results of FindAllMarkers i.e pools all cells from all patients and for each cluster, compares gene expression in that cluster vs all other cells
p_val	avg_log2FC	pct.1	pct.2	p_val_adj	cluster	gene
1.11e-219	0.617021	0.754	0.423	1.6e-215	0	SELL
1.81e-257	0.574519	0.64	0.3	2.63e-253	0	TCF7
4.17e-119	0.468732	0.627	0.377	6.04e-115	0	CCR7
5.47e-146	0.464068	0.506	0.251	7.93e-142	0	PASK
0	0.460214	1	0.998	0	0	RPS8
9.56e-118	0.445615	0.688	0.462	1.38e-113	0	NOSIP
6.21e-162	0.443764	0.541	0.277	9e-158	0	LINC00861
3.98e-190	0.434509	0.996	0.963	5.77e-186	0	EEF1B2
6.73e-276	0.432139	0.999	0.996	9.74e-272	0	RPS3A
3.58e-257	0.416957	0.999	0.998	5.19e-253	0	RPS12
2.29e-246	0.410908	1	0.995	3.32e-242	0	RPS13
2.29e-49	0.40464	0.862	0.808	3.32e-45	0	TXNIP
2.49e-227	0.397111	1	0.995	3.61e-223	0	RPS6
7.37e-217	0.39226	1	0.996	1.07e-212	0	RPL39
2.63e-171	0.389092	0.997	0.976	3.8e-167	0	RPL38
2.28e-247	0.379257	1	0.997	3.3e-243	0	RPL32
1.65e-191	0.374975	1	0.995	2.39e-187	0	MALAT1
2.73e-145	0.374778	0.499	0.248	3.96e-141	0	LEF1
1.7e-233	0.363925	1	0.997	2.47e-229	0	RPL30
3.6e-143	0.363191	0.999	0.99	5.21e-139	0	RPS29
5.93e-238	0.361844	0.999	0.999	8.58e-234	0	RPL13
6.48e-164	0.351245	0.999	0.987	9.38e-160	0	RPL22
6.5e-179	0.351206	0.999	0.991	9.42e-175	0	RPL9
2e-189	0.349237	1	0.994	2.9e-185	0	RPLP2
1.38e-153	0.348995	1	0.995	1.99e-149	0	RPL3
3.71e-166	0.348853	0.999	0.992	5.37e-162	0	RPL5
3.38e-207	0.345271	1	0.997	4.9e-203	0	RPS23
9.49e-84	0.34484	0.854	0.709	1.37e-79	0	FYB1
1.23e-177	0.344378	0.999	0.997	1.79e-173	0	RPS18
1.81e-205	0.343801	0.999	0.996	2.63e-201	0	RPL37
2.99e-184	0.340361	0.999	0.995	4.33e-180	0	RPS25
1.15e-154	0.339658	0.998	0.991	1.67e-150	0	RPS5
1.94e-102	0.338287	0.952	0.864	2.81e-98	0	LDHB
6.52e-179	0.327628	0.999	0.998	9.44e-175	0	RPL34
1.27e-82	0.326702	0.412	0.229	1.84e-78	0	MYC
2.81e-158	0.326218	0.999	0.993	4.06e-154	0	RPL21
1.53e-169	0.320279	1	0.999	2.21e-165	0	RPS27
5.02e-97	0.320031	0.963	0.898	7.27e-93	0	RPS20
4.39e-172	0.319713	1	0.996	6.36e-168	0	RPS14
2.13e-206	0.318552	1	0.998	3.08e-202	0	RPS15A
4.81e-84	0.317705	0.884	0.732	6.97e-80	0	GAS5
2.96e-170	0.317444	0.999	0.997	4.29e-166	0	RPS28
9.34e-123	0.317083	0.999	0.992	1.35e-118	0	RPL36
1.97e-87	0.317012	0.638	0.415	2.86e-83	0	MAL
4.87e-163	0.308227	0.999	0.995	7.05e-159	0	RPL35A
8.76e-170	0.308192	1	0.998	1.27e-165	0	RPS3
2.17e-81	0.307144	0.58	0.384	3.14e-77	0	RIPOR2
5.27e-80	0.305681	0.984	0.941	7.63e-76	0	PABPC1
1.6e-88	0.305577	0.985	0.956	2.32e-84	0	RPL4
2.35e-111	0.300103	0.993	0.958	3.41e-107	0	RPL7
4.27e-184	0.29895	1	0.999	6.18e-180	0	RPL11
2.17e-101	0.294477	0.999	0.985	3.14e-97	0	RPL13A
4.37e-122	0.292169	0.998	0.99	6.32e-118	0	RPL10A
3.83e-70	0.291132	0.41	0.243	5.55e-66	0	PRKCQ-AS1
1.31e-52	0.29084	0.986	0.962	1.9e-48	0	RPS2
2e-115	0.290493	0.349	0.154	2.89e-111	0	PLAC8
5.63e-166	0.28867	1	0.998	8.15e-162	0	RPL19
4.17e-75	0.287142	0.614	0.415	6.04e-71	0	GIMAP5
3.83e-91	0.286846	0.986	0.946	5.55e-87	0	EEF1G
1.64e-84	0.284258	0.982	0.941	2.37e-80	0	RPL27A
3.72e-121	0.282609	1	0.994	5.38e-117	0	RPS21
5.42e-138	0.2819	0.999	0.995	7.85e-134	0	RPL29
1.22e-86	0.26612	0.997	0.984	1.77e-82	0	RPL36A
6.33e-99	0.26435	1	0.996	9.16e-95	0	RPS4X
9.56e-61	0.263976	0.561	0.39	1.38e-56	0	FOXP1
3.69e-60	0.26252	0.767	0.588	5.35e-56	0	GIMAP7
4.27e-58	0.259946	0.809	0.678	6.19e-54	0	CD48
1.56e-120	0.255529	0.999	0.998	2.26e-116	0	RPS27A
1.73e-108	0.252233	0.999	0.996	2.5e-104	0	RPL18A
6.17e-45	0.249947	0.823	0.704	8.93e-41	0	C12orf57
2.72e-104	0.248273	0.999	0.999	3.94e-100	0	TPT1
4.25e-70	0.246886	0.356	0.192	6.16e-66	0	C1orf162
5.15e-50	0.237278	0.812	0.689	7.46e-46	0	EIF3E
4.5e-102	0.236562	1	0.997	6.51e-98	0	RPL18
3.8e-67	0.234357	0.992	0.974	5.5e-63	0	RPL27
3.81e-63	0.232842	0.989	0.954	5.51e-59	0	RPL31
8.67e-43	0.230538	0.803	0.683	1.26e-38	0	SRSF5
2.22e-50	0.229235	0.604	0.452	3.22e-46	0	PNISR
4.77e-47	0.225266	0.691	0.538	6.91e-43	0	TMEM123
3.16e-73	0.22467	1	0.99	4.58e-69	0	RPL23A
1.7e-53	0.224256	0.484	0.327	2.47e-49	0	CAMK4
2.34e-101	0.223164	1	1	3.39e-97	0	EEF1A1
5.57e-46	0.222274	0.722	0.577	8.07e-42	0	ZFAS1
3.8e-72	0.222106	0.997	0.99	5.5e-68	0	RPL37A
2.67e-45	0.221913	0.589	0.444	3.86e-41	0	TRAF3IP3
2.42e-51	0.221129	0.431	0.282	3.51e-47	0	INPP4B
8.16e-35	0.219792	0.832	0.738	1.18e-30	0	PCED1B-AS1
2.37e-55	0.218621	0.351	0.208	3.44e-51	0	ATM
9.84e-26	0.215666	0.288	0.197	1.43e-21	0	AL138963.4
1.94e-53	0.215527	0.398	0.248	2.8e-49	0	ABLIM1
3.04e-44	0.21533	0.675	0.525	4.4e-40	0	SNHG8
2.16e-49	0.214544	0.968	0.923	3.12e-45	0	TOMM7
1.17e-66	0.211787	0.999	0.992	1.7e-62	0	RPS9
7.48e-47	0.21144	0.453	0.306	1.08e-42	0	TRAT1
2.87e-34	0.211378	0.811	0.701	4.15e-30	0	PNRC1
2.26e-31	0.209008	0.948	0.919	3.28e-27	0	EEF2
2.27e-40	0.208463	0.933	0.873	3.29e-36	0	RPL23
2e-42	0.20574	0.525	0.382	2.89e-38	0	ADD3
7.21e-67	0.205467	0.999	0.993	1.04e-62	0	RPS16
2.23e-60	0.205009	0.998	0.993	3.23e-56	0	NACA
3.46e-43	0.204422	0.617	0.46	5e-39	0	GIMAP4
8.25e-77	0.199377	1	0.997	1.19e-72	0	RPS15
7.38e-62	0.197542	0.999	0.997	1.07e-57	0	RPL8
8.29e-40	0.197102	0.439	0.3	1.2e-35	0	S1PR1
3.15e-41	0.196821	0.721	0.567	4.57e-37	0	TLE5
6.54e-129	0.195653	0.17	0.042	9.47e-125	0	LINC00402
1.17e-34	0.195144	0.774	0.648	1.69e-30	0	SNHG6
6.49e-34	0.194921	0.905	0.85	9.39e-30	0	DDX5
5.05e-21	0.193187	0.384	0.291	7.32e-17	0	CD55
5.38e-49	0.19261	0.368	0.227	7.79e-45	0	AC243960.1
6.01e-40	0.192545	0.969	0.943	8.7e-36	0	RPS11
2.31e-56	0.191696	0.997	0.988	3.34e-52	0	UBA52
2.1e-17	0.191587	0.978	0.983	3.04e-13	0	RPS26
5.69e-42	0.190703	0.456	0.314	8.24e-38	0	EPB41
3.47e-65	0.189708	0.263	0.128	5.02e-61	0	SERINC5
4.47e-109	0.187932	0.183	0.055	6.47e-105	0	TXK
2.13e-66	0.187865	0.268	0.131	3.08e-62	0	AC119396.1
8.49e-52	0.187781	0.292	0.161	1.23e-47	0	LPAR6
9.1e-62	0.186941	1	0.997	1.32e-57	0	RPL14
4.89e-70	0.186652	1	0.999	7.08e-66	0	RPL10
7.87e-55	0.185749	0.999	0.994	1.14e-50	0	RPL17
5.53e-55	0.182301	0.999	0.996	8.01e-51	0	RPL6
1.83e-61	0.181235	0.999	0.996	2.64e-57	0	RPL26
1.83e-48	0.181191	0.305	0.177	2.65e-44	0	LDLRAP1
2.42e-60	0.180738	0.999	0.997	3.51e-56	0	RPS7
1e-36	0.179777	0.485	0.349	1.45e-32	0	GCC2
2.75e-50	0.178567	0.999	0.996	3.99e-46	0	RPL12
2.45e-22	0.177749	0.977	0.953	3.55e-18	0	SARAF
1.27e-33	0.176854	0.655	0.527	1.84e-29	0	SF1
1.69e-33	0.176431	0.564	0.431	2.45e-29	0	PIK3IP1
3.14e-38	0.176117	0.351	0.228	4.55e-34	0	TESPA1
4.22e-24	0.174974	0.545	0.444	6.11e-20	0	PRMT2
3.58e-33	0.172553	0.439	0.311	5.19e-29	0	KLF2
1.24e-46	0.171751	0.999	0.992	1.8e-42	0	RPL24
8.43e-31	0.171498	0.885	0.791	1.22e-26	0	SNHG29
1.82e-40	0.170929	0.259	0.149	2.63e-36	0	SOCS3
1.75e-29	0.169892	0.515	0.391	2.53e-25	0	PIM1
9.15e-47	0.169324	1	0.995	1.32e-42	0	RACK1
3.6e-30	0.168244	0.965	0.934	5.22e-26	0	NPM1
3.65e-39	0.167221	0.251	0.143	5.28e-35	0	SESN3
3.62e-31	0.165564	0.318	0.209	5.24e-27	0	HIST1H1D
5.22e-28	0.165307	0.312	0.21	7.55e-24	0	KLF3
7.97e-33	0.164331	0.39	0.271	1.15e-28	0	SNHG32
1.41e-36	0.162408	0.525	0.379	2.05e-32	0	FCMR
2.92e-28	0.162048	0.411	0.299	4.23e-24	0	RCAN3
3.45e-57	0.161746	0.231	0.111	4.99e-53	0	MAML2
3.92e-70	0.161353	0.174	0.065	5.67e-66	0	ADTRP
3.71e-42	0.160738	1	0.995	5.38e-38	0	RPSA
6.72e-21	0.160698	0.655	0.558	9.73e-17	0	EIF4B
2.33e-38	0.159699	1	0.995	3.37e-34	0	RPL15
6.85e-48	0.159647	0.999	0.997	9.92e-44	0	RPL7A
1.16e-26	0.158832	0.517	0.402	1.68e-22	0	EIF2S3
2.07e-24	0.157558	0.694	0.579	3e-20	0	NAP1L1
2.2e-50	0.153929	0.165	0.072	3.18e-46	0	SLC40A1
6.58e-93	0.152005	0.15	0.043	9.53e-89	0	ACTN1
7.45e-27	0.150173	0.518	0.401	1.08e-22	0	KIF2A
5.75e-16	0.149851	0.359	0.277	8.32e-12	0	HIST1H1E
7.14e-110	0.149159	0.121	0.025	1.03e-105	0	AIF1
4.08e-24	0.148878	0.606	0.488	5.9e-20	0	EIF4A2
3.89e-23	0.148388	0.718	0.616	5.63e-19	0	EIF3L
6.55e-31	0.148328	0.305	0.199	9.48e-27	0	PCED1B
1.73e-40	0.148068	1	0.996	2.5e-36	0	FAU
1.52e-38	0.147036	0.27	0.158	2.2e-34	0	BEX3
1.58e-30	0.1463	0.246	0.151	2.28e-26	0	SATB1
1.3e-31	0.146075	0.997	0.991	1.88e-27	0	RPL35
4.27e-26	0.145554	0.433	0.32	6.18e-22	0	MGAT4A
1.04e-31	0.145119	0.223	0.132	1.5e-27	0	AP3M2
1.94e-16	0.144963	0.458	0.375	2.81e-12	0	MBP
8.04e-25	0.144848	0.612	0.494	1.16e-20	0	RNASET2
1.65e-16	0.144615	0.435	0.347	2.39e-12	0	MT-ND6
2.34e-43	0.143366	0.199	0.101	3.38e-39	0	TRABD2A
3.02e-23	0.143205	0.512	0.406	4.37e-19	0	N4BP2L2
1.79e-22	0.142384	0.499	0.396	2.59e-18	0	MCUB
5.15e-25	0.142125	0.345	0.245	7.45e-21	0	TTC3
1.12e-38	0.141409	1	1	1.62e-34	0	RPL41
4.64e-28	0.141134	0.983	0.963	6.72e-24	0	PFDN5
1.17e-20	0.137424	0.577	0.477	1.7e-16	0	ST13
3.35e-25	0.13662	0.393	0.286	4.85e-21	0	GIMAP1
6.74e-75	0.136454	0.141	0.045	9.76e-71	0	TCEA3
2.32e-10	0.134288	0.438	0.374	3.36e-06	0	DDX21
2.39e-18	0.13309	0.777	0.688	3.46e-14	0	GPSM3
1.46e-18	0.131413	0.573	0.476	2.11e-14	0	ARHGAP15
5.55e-16	0.130799	0.285	0.213	8.03e-12	0	USP10
6.94e-21	0.130542	0.412	0.315	1.01e-16	0	TC2N
1.27e-32	0.129989	0.265	0.162	1.83e-28	0	IL6ST
5.31e-34	0.129295	0.246	0.145	7.69e-30	0	CCDC18-AS1
1.41e-27	0.128729	0.241	0.15	2.04e-23	0	TSHZ2
1.52e-22	0.128456	0.357	0.26	2.21e-18	0	ZRANB2
3.4e-20	0.128039	0.391	0.295	4.93e-16	0	BCL11B
1.19e-46	0.127364	0.138	0.057	1.72e-42	0	FHIT
4.14e-19	0.127191	0.567	0.465	6e-15	0	RSL1D1
1.2e-22	0.126913	0.323	0.229	1.74e-18	0	LUC7L3
1.79e-23	0.126159	1	0.996	2.59e-19	0	RPS24
1.31e-39	0.125212	0.157	0.074	1.9e-35	0	ARMH1
9.18e-25	0.124773	0.243	0.157	1.33e-20	0	GIMAP2
6.51e-15	0.12464	0.365	0.287	9.43e-11	0	LIMS1
5.95e-15	0.123798	0.823	0.764	8.62e-11	0	CCNI
2.85e-25	0.122694	0.25	0.161	4.12e-21	0	SORL1
3.53e-15	0.122346	0.625	0.542	5.11e-11	0	NSA2
4.2e-16	0.12213	0.689	0.602	6.08e-12	0	UXT
6.58e-27	0.122119	0.263	0.17	9.53e-23	0	ATXN7L3B
7.06e-21	0.122002	0.375	0.278	1.02e-16	0	OXNAD1
4.73e-19	0.121045	0.968	0.944	6.85e-15	0	FTL
2.57e-19	0.11998	0.796	0.707	3.72e-15	0	LIMD2
1.37e-26	0.119448	0.201	0.12	1.98e-22	0	ILF3-DT
7.31e-22	0.119238	0.215	0.139	1.06e-17	0	BIRC2
1.46e-14	0.116963	0.406	0.328	2.12e-10	0	IKZF1
4.69e-24	0.116923	0.239	0.154	6.79e-20	0	BEX2
1.61e-34	0.116909	0.17	0.088	2.34e-30	0	RIC3
2.61e-17	0.115279	0.386	0.297	3.79e-13	0	PSIP1
6.38e-21	0.115049	0.449	0.342	9.24e-17	0	ICAM2
1.45e-21	0.11415	0.271	0.186	2.1e-17	0	CA5B
1.67e-23	0.112764	0.23	0.148	2.42e-19	0	SCML4
1.13e-28	0.112461	0.171	0.094	1.64e-24	0	ITGA6
1.18e-13	0.112202	0.678	0.6	1.7e-09	0	SERP1
2.1e-16	0.111484	0.579	0.484	3.04e-12	0	ARGLU1
1.07e-19	0.111015	0.299	0.213	1.55e-15	0	STK38
7.3e-15	0.111003	0.667	0.577	1.06e-10	0	ERP29
1.62e-12	0.110966	0.655	0.579	2.35e-08	0	NOP53
1.53e-14	0.110857	0.509	0.424	2.22e-10	0	SELENOH
1.31e-12	0.109515	0.808	0.739	1.9e-08	0	RPS17
3.44e-19	0.108836	0.261	0.183	4.99e-15	0	SNHG3
1.2e-13	0.108632	0.403	0.326	1.74e-09	0	IL16
1.3e-29	0.1083	0.161	0.086	1.88e-25	0	LINC01550
1.46e-46	0.108134	0.123	0.048	2.12e-42	0	CHRM3-AS2
6.85e-22	0.107738	0.235	0.154	9.91e-18	0	LY9
2.5e-22	0.107615	1	0.999	3.62e-18	0	RPL28
1.68e-09	0.107429	0.486	0.426	2.44e-05	0	SMDT1
9.18e-16	0.106431	0.365	0.282	1.33e-11	0	AAK1
3.04e-13	0.10643	0.483	0.408	4.4e-09	0	FBL
1.92e-15	0.10624	0.308	0.232	2.79e-11	0	SH3YL1
3.59e-15	0.106177	0.274	0.202	5.2e-11	0	SSH2
1.37e-16	0.105984	0.333	0.252	1.98e-12	0	CRBN
1.67e-12	0.105584	0.448	0.371	2.42e-08	0	PIK3R1
1.9e-20	0.10542	0.16	0.097	2.76e-16	0	LINC02273
2.52e-18	0.104575	0.224	0.152	3.64e-14	0	MSL3
4.65e-18	0.102569	0.665	0.56	6.73e-14	0	MBNL1
5.66e-19	0.101415	0.918	0.815	8.2e-15	0	IL7R
1.15e-11	0.101399	0.375	0.307	1.66e-07	0	ALKBH7
1.73e-13	0.101016	0.276	0.209	2.51e-09	0	THOC3
1.43e-12	0.100946	0.785	0.726	2.07e-08	0	CNBP
2.25e-12	0.100125	0.454	0.378	3.25e-08	0	MPHOSPH8
1.01e-15	-0.100271	0.095	0.159	1.46e-11	0	MYO1F
1.89e-15	-0.100556	0.09	0.152	2.74e-11	0	TPP1
6.7e-14	-0.100796	0.078	0.134	9.7e-10	0	AHR
3.96e-07	-0.101221	0.712	0.721	0.00573839	0	COX6B1
3.05e-07	-0.101244	0.443	0.485	0.00442174	0	PSMB8
6.46e-11	-0.101742	0.196	0.257	9.35e-07	0	ARPC5L
3.23e-06	-0.102394	0.137	0.175	0.0467537	0	CCR4
3.52e-08	-0.10241	0.436	0.481	0.000509283	0	WDR83OS
5.92e-14	-0.102935	0.205	0.28	8.57e-10	0	CHMP2A
5.76e-07	-0.102937	0.553	0.587	0.00834312	0	ATP5MD
7.13e-11	-0.103057	0.237	0.3	1.03e-06	0	SPCS3
1.06e-07	-0.103689	0.306	0.353	0.00153841	0	ELOVL5
4.92e-08	-0.104308	0.343	0.395	0.000711943	0	BLOC1S1
1.23e-14	-0.104319	0.087	0.145	1.78e-10	0	JAML
5.31e-14	-0.104424	0.156	0.224	7.69e-10	0	TGFB1
2.95e-09	-0.104573	0.642	0.673	4.27e-05	0	EDF1
4.83e-09	-0.104986	0.349	0.406	7e-05	0	BZW1
1.85e-06	-0.105152	0.502	0.529	0.0267695	0	CSTB
1.07e-10	-0.10521	0.171	0.229	1.56e-06	0	BAX
2.57e-13	-0.105661	0.188	0.257	3.73e-09	0	PCMT1
2.27e-14	-0.106039	0.124	0.189	3.29e-10	0	PNP
7.01e-10	-0.106124	0.298	0.358	1.01e-05	0	ARRB2
7.3e-12	-0.106694	0.057	0.102	1.06e-07	0	LINC01871
1.34e-08	-0.107552	0.326	0.376	0.000193561	0	RHOF
1.07e-20	-0.107735	0.05	0.115	1.55e-16	0	SEPTIN11
1.4e-15	-0.10833	0.123	0.191	2.02e-11	0	DNAJC1
1.35e-06	-0.108847	0.246	0.288	0.0195335	0	TOB1
2.2e-08	-0.108988	0.494	0.538	0.000319158	0	TRMT112
3.82e-12	-0.109435	0.19	0.253	5.54e-08	0	PMF1
2.22e-16	-0.109447	0.096	0.162	3.21e-12	0	GALM
7.08e-11	-0.109662	0.279	0.344	1.03e-06	0	SEC11C
1.07e-07	-0.109738	0.568	0.598	0.00155224	0	SAP18
7.86e-14	-0.10985	0.121	0.184	1.14e-09	0	RAB8B
6.65e-09	-0.110018	0.468	0.517	9.64e-05	0	COX7B
9.19e-09	-0.11029	0.469	0.515	0.000133082	0	TMEM59
8.53e-10	-0.110567	0.227	0.284	1.23e-05	0	TMX4
2.47e-08	-0.110846	0.471	0.513	0.000357994	0	ARHGDIA
1.01e-09	-0.110934	0.333	0.39	1.47e-05	0	PRDX5
2.07e-11	-0.111144	0.147	0.205	3e-07	0	PHTF2
3.67e-11	-0.111355	0.133	0.189	5.31e-07	0	MAF
1.9e-18	-0.111423	0.111	0.185	2.76e-14	0	TUBA1C
7.67e-07	-0.111569	0.675	0.692	0.0111067	0	CDC42
2.09e-08	-0.111628	0.167	0.214	0.000302672	0	PLIN2
8.28e-18	-0.11164	0.131	0.207	1.2e-13	0	SQOR
1.44e-17	-0.111831	0.093	0.161	2.09e-13	0	GYG1
3.76e-11	-0.11197	0.336	0.404	5.45e-07	0	DHRS7
9.01e-08	-0.11256	0.503	0.542	0.00130413	0	ATP6V0C
1.32e-11	-0.112677	0.278	0.343	1.91e-07	0	SCP2
5.06e-10	-0.112688	0.319	0.378	7.33e-06	0	NOP10
2.42e-16	-0.112946	0.149	0.226	3.51e-12	0	ARL4A
1.66e-08	-0.113286	0.672	0.695	0.000240491	0	GABARAP
3.35e-06	-0.114239	0.442	0.472	0.048485	0	CD247
2.68e-26	-0.114393	0.042	0.115	3.87e-22	0	LINC00963
1.76e-14	-0.114805	0.193	0.266	2.55e-10	0	SDF4
2.58e-19	-0.115243	0.124	0.203	3.74e-15	0	UBE2A
4.07e-11	-0.11557	0.358	0.421	5.89e-07	0	PSMD8
4.69e-08	-0.115706	0.483	0.527	0.000678707	0	ANXA6
1.64e-19	-0.115989	0.077	0.146	2.38e-15	0	RUNX3
3.59e-09	-0.116481	0.727	0.745	5.2e-05	0	UQCR11
3.27e-09	-0.116608	0.597	0.632	4.74e-05	0	SEPTIN7
1.25e-09	-0.116715	0.192	0.246	1.8e-05	0	ATP2B1
9.5e-07	-0.116722	0.212	0.255	0.0137529	0	REL
1.36e-12	-0.116789	0.265	0.336	1.97e-08	0	MVP
1.3e-15	-0.116797	0.198	0.275	1.89e-11	0	GTF3C6
7.43e-11	-0.116916	0.346	0.408	1.08e-06	0	OSTF1
5.44e-20	-0.117122	0.054	0.119	7.87e-16	0	LMO4
4.35e-08	-0.117143	0.43	0.477	0.000629574	0	HLA-F
3.39e-15	-0.117237	0.265	0.345	4.92e-11	0	ATP6V0B
1.85e-13	-0.117391	0.292	0.365	2.68e-09	0	SELENOT
8.9e-27	-0.117953	0.046	0.123	1.29e-22	0	EFHD2
5.91e-14	-0.11832	0.11	0.172	8.55e-10	0	NAMPT
7.91e-10	-0.119019	0.356	0.415	1.14e-05	0	PSAP
6.1e-11	-0.119087	0.487	0.537	8.84e-07	0	PSMB1
1.85e-11	-0.119448	0.315	0.38	2.68e-07	0	SEC11A
3.48e-09	-0.119605	0.304	0.362	5.03e-05	0	BST2
1.55e-19	-0.120042	0.061	0.126	2.24e-15	0	ANTXR2
2.55e-08	-0.120302	0.472	0.51	0.000369345	0	VAMP8
1.28e-15	-0.120601	0.184	0.26	1.86e-11	0	IFI27L2
4.47e-17	-0.121111	0.136	0.211	6.47e-13	0	PTPN7
8.3e-11	-0.121759	0.594	0.637	1.2e-06	0	KRTCAP2
1.93e-14	-0.121914	0.15	0.217	2.8e-10	0	DIAPH1
5.11e-14	-0.121921	0.336	0.41	7.39e-10	0	PSMB6
1.88e-08	-0.122182	0.867	0.862	0.0002718	0	HMGB1
1.34e-11	-0.122343	0.466	0.528	1.94e-07	0	CDC37
1.3e-10	-0.122722	0.424	0.478	1.88e-06	0	SH3BGRL
1.17e-10	-0.122992	0.436	0.492	1.7e-06	0	RHOG
6.04e-20	-0.123384	0.067	0.135	8.74e-16	0	SERTAD1
4.97e-10	-0.123529	0.417	0.472	7.2e-06	0	OCIAD2
2.22e-08	-0.123637	0.215	0.266	0.000321257	0	MT1X
9.28e-13	-0.12446	0.171	0.236	1.34e-08	0	PDE4D
2.83e-15	-0.124704	0.196	0.271	4.1e-11	0	CCDC167
1.25e-11	-0.124714	0.367	0.429	1.82e-07	0	MAP1LC3B
2.88e-09	-0.12473	0.463	0.507	4.17e-05	0	ARPC4
1.14e-11	-0.125246	0.134	0.19	1.65e-07	0	CTSW
1.01e-09	-0.125418	0.248	0.304	1.46e-05	0	DNPH1
4.12e-10	-0.125493	0.494	0.542	5.96e-06	0	SEC61G
1.55e-12	-0.125675	0.24	0.306	2.24e-08	0	COX17
2.26e-09	-0.125797	0.235	0.289	3.27e-05	0	IGFLR1
5.5e-15	-0.125915	0.171	0.242	7.96e-11	0	TANK
3.64e-10	-0.126219	0.527	0.563	5.28e-06	0	ATP5MC3
7.88e-12	-0.126575	0.316	0.382	1.14e-07	0	SLC9A3R1
1.16e-27	-0.126694	0.056	0.138	1.68e-23	0	SAMD3
5.19e-21	-0.127103	0.059	0.127	7.51e-17	0	PTTG1
4.37e-16	-0.127769	0.064	0.122	6.33e-12	0	SGK1
6.53e-17	-0.127859	0.093	0.159	9.46e-13	0	STAM
2.33e-12	-0.128282	0.573	0.626	3.37e-08	0	NDUFA1
5.08e-11	-0.128565	0.4	0.459	7.35e-07	0	SEM1
5.99e-15	-0.128697	0.17	0.24	8.67e-11	0	FAS
2.36e-22	-0.130063	0.08	0.158	3.41e-18	0	CSRNP1
1.69e-16	-0.130213	0.18	0.258	2.44e-12	0	PDCL3
1.23e-10	-0.130263	0.44	0.493	1.79e-06	0	GNG5
4.62e-13	-0.130448	0.232	0.301	6.69e-09	0	CTSB
1.01e-16	-0.130487	0.161	0.237	1.46e-12	0	AKIRIN2
1.37e-13	-0.131086	0.055	0.104	1.99e-09	0	MT1E
1.9e-14	-0.131414	0.126	0.191	2.76e-10	0	SYTL3
1.81e-16	-0.131493	0.177	0.254	2.62e-12	0	PHPT1
1.99e-14	-0.13231	0.365	0.439	2.88e-10	0	PSMA6
1.14e-11	-0.13252	0.529	0.579	1.66e-07	0	ICAM3
8.66e-22	-0.1329	0.094	0.172	1.25e-17	0	PTPN22
4.35e-16	-0.133006	0.129	0.2	6.31e-12	0	PLEC
3.48e-10	-0.133108	0.537	0.581	5.04e-06	0	PSMB9
3.99e-30	-0.133412	0.053	0.139	5.78e-26	0	PERP
4.99e-12	-0.13395	0.345	0.413	7.23e-08	0	G3BP2
1.82e-14	-0.134149	0.236	0.31	2.63e-10	0	ZYX
2.47e-27	-0.13447	0.04	0.115	3.58e-23	0	TOX
3.16e-12	-0.134566	0.323	0.392	4.58e-08	0	C17orf49
2.42e-18	-0.135504	0.174	0.255	3.5e-14	0	SURF4
9.81e-11	-0.135644	0.414	0.47	1.42e-06	0	PAK2
5.2e-08	-0.135784	0.355	0.4	0.000753323	0	TUBA4A
1.08e-13	-0.136238	0.367	0.437	1.56e-09	0	PRELID1
3.36e-12	-0.136414	0.114	0.169	4.86e-08	0	CRIP2
9.38e-13	-0.137117	0.834	0.849	1.36e-08	0	SRP14
1.24e-10	-0.137714	0.315	0.378	1.8e-06	0	CYCS
1.54e-11	-0.137782	0.648	0.677	2.24e-07	0	ELOB
4.61e-13	-0.137827	0.401	0.466	6.68e-09	0	NDUFC2
3.9e-14	-0.138038	0.424	0.491	5.64e-10	0	COPE
3.56e-16	-0.138179	0.211	0.289	5.16e-12	0	CDK2AP2
3.86e-11	-0.139265	0.315	0.374	5.59e-07	0	GZMM
7.48e-20	-0.139755	0.188	0.276	1.08e-15	0	MYO1G
6.98e-15	-0.140043	0.434	0.503	1.01e-10	0	ARF5
8.16e-10	-0.140112	0.429	0.478	1.18e-05	0	EMB
1.97e-13	-0.140298	0.255	0.323	2.86e-09	0	PDIA6
7.71e-13	-0.140858	0.491	0.547	1.12e-08	0	PARK7
1.68e-17	-0.141054	0.297	0.384	2.44e-13	0	VDAC1
1.15e-28	-0.14169	0.034	0.109	1.66e-24	0	FUT7
1.3e-13	-0.141833	0.689	0.721	1.88e-09	0	SSR4
3.79e-17	-0.142891	0.27	0.353	5.48e-13	0	LPXN
7.62e-20	-0.143181	0.154	0.237	1.1e-15	0	CDC42EP3
9.6e-09	-0.143541	0.97	0.968	0.00013896	0	MT-CO3
3.39e-13	-0.143923	0.23	0.3	4.91e-09	0	GATA3
3.84e-12	-0.144258	0.55	0.598	5.56e-08	0	PSMA7
3.58e-13	-0.144845	0.506	0.564	5.18e-09	0	NDUFB2
3.14e-23	-0.145224	0.156	0.25	4.54e-19	0	SASH3
4.48e-10	-0.145335	0.265	0.319	6.49e-06	0	UGP2
2.32e-25	-0.14552	0.078	0.161	3.36e-21	0	BTG3
2.86e-15	-0.145546	0.567	0.622	4.14e-11	0	ARF1
2.83e-17	-0.146556	0.331	0.414	4.1e-13	0	POMP
1.31e-15	-0.146619	0.414	0.487	1.89e-11	0	SNRPB
9.36e-10	-0.148633	0.493	0.537	1.36e-05	0	EML4
3.02e-12	-0.148769	0.466	0.527	4.38e-08	0	LRRFIP1
7.23e-17	-0.149129	0.222	0.3	1.05e-12	0	TAP1
4.29e-17	-0.149204	0.35	0.432	6.21e-13	0	DRAP1
6.13e-17	-0.149221	0.163	0.238	8.87e-13	0	SLA
8.61e-14	-0.150624	0.71	0.744	1.25e-09	0	RBM3
5.66e-25	-0.150689	0.095	0.181	8.2e-21	0	SLAMF1
6.81e-11	-0.150726	0.821	0.833	9.86e-07	0	CD3D
7.68e-17	-0.150784	0.229	0.31	1.11e-12	0	RHBDD2
1.53e-17	-0.151994	0.473	0.549	2.21e-13	0	GUK1
1.09e-15	-0.15295	0.34	0.418	1.58e-11	0	ROMO1
6.57e-15	-0.152985	0.458	0.527	9.52e-11	0	PTPRCAP
2.04e-15	-0.152992	0.592	0.64	2.95e-11	0	SLC25A3
3.85e-15	-0.153171	0.652	0.69	5.57e-11	0	COX7A2
9.01e-38	-0.153213	0.022	0.108	1.3e-33	0	PDCD1
2.23e-14	-0.153481	0.52	0.572	3.24e-10	0	POLR2L
2.19e-15	-0.154274	0.75	0.776	3.18e-11	0	SUMO2
1.14e-06	-0.154759	0.258	0.3	0.0164962	0	GADD45B
9.38e-34	-0.154812	0.071	0.169	1.36e-29	0	APOBEC3C
8.77e-17	-0.154947	0.327	0.409	1.27e-12	0	CD4
6.61e-07	-0.154982	0.175	0.215	0.00956505	0	ICOS
7.47e-17	-0.156163	0.425	0.501	1.08e-12	0	RBM8A
2.4e-16	-0.15623	0.995	0.992	3.47e-12	0	EIF1
2.97e-25	-0.156689	0.082	0.165	4.31e-21	0	IL2RB
1.46e-14	-0.157547	0.509	0.569	2.11e-10	0	PDIA3
1.19e-17	-0.157723	0.046	0.101	1.73e-13	0	RTKN2
4.91e-16	-0.15883	0.497	0.561	7.11e-12	0	TSPO
1.05e-07	-0.159571	0.477	0.507	0.00152551	0	SELPLG
5.41e-39	-0.161013	0.056	0.16	7.83e-35	0	NCF4
2.47e-31	-0.161482	0.046	0.131	3.58e-27	0	FRMD4B
2.69e-13	-0.161827	0.516	0.567	3.9e-09	0	C9orf16
2.46e-10	-0.161952	0.519	0.568	3.56e-06	0	CALR
8.9e-18	-0.162011	0.259	0.342	1.29e-13	0	TMEM173
2.4e-23	-0.162495	0.217	0.315	3.48e-19	0	CAPN2
5.63e-11	-0.163677	0.167	0.224	8.16e-07	0	IFI6
1.35e-18	-0.165275	0.398	0.483	1.96e-14	0	COX5A
1.2e-23	-0.16551	0.15	0.242	1.74e-19	0	KDSR
2.41e-20	-0.165906	0.225	0.316	3.49e-16	0	CTSA
1.6e-17	-0.166105	0.889	0.899	2.32e-13	0	MIF
9.53e-19	-0.16623	0.605	0.666	1.38e-14	0	NDUFA13
6.78e-19	-0.166485	0.629	0.692	9.81e-15	0	EIF4A1
5.49e-18	-0.166557	0.679	0.73	7.94e-14	0	CALM2
3.79e-08	-0.166564	0.517	0.547	0.000549158	0	STK17B
3.15e-17	-0.166583	0.902	0.927	4.56e-13	0	MYL12A
1.97e-31	-0.167324	0.061	0.152	2.85e-27	0	RAB11FIP1
4.12e-23	-0.167936	0.955	0.966	5.96e-19	0	PPIA
7.01e-10	-0.169071	0.2	0.253	1.02e-05	0	IFITM3
9.78e-22	-0.170205	0.295	0.391	1.42e-17	0	PAXX
7.18e-23	-0.170756	0.337	0.431	1.04e-18	0	BSG
9.56e-13	-0.170889	0.275	0.341	1.38e-08	0	ADGRE5
9.45e-19	-0.17118	0.952	0.952	1.37e-14	0	SERF2
7.25e-14	-0.17133	0.188	0.254	1.05e-09	0	ISG15
2.02e-21	-0.172011	0.762	0.79	2.93e-17	0	CHCHD2
5.79e-16	-0.172482	0.536	0.595	8.38e-12	0	CIB1
8.2e-36	-0.172753	0.035	0.123	1.19e-31	0	PRF1
5.48e-16	-0.173214	0.628	0.673	7.93e-12	0	TMBIM6
5.96e-19	-0.174075	0.627	0.67	8.64e-15	0	UBL5
2.3e-22	-0.174527	0.302	0.399	3.33e-18	0	PPP1R18
5.44e-18	-0.174575	0.45	0.528	7.88e-14	0	ITGB2
9.72e-13	-0.174707	0.24	0.302	1.41e-08	0	GLRX
1.09e-27	-0.174974	0.134	0.234	1.59e-23	0	GPR65
1.57e-17	-0.175404	0.677	0.713	2.28e-13	0	RNASEK
8.83e-17	-0.175802	0.283	0.361	1.28e-12	0	RORA
1.64e-25	-0.176169	0.203	0.305	2.38e-21	0	SIT1
3.23e-08	-0.176171	0.389	0.431	0.000467982	0	ARID5B
1.99e-28	-0.176397	0.069	0.155	2.89e-24	0	CTSH
1.29e-15	-0.177713	0.396	0.466	1.86e-11	0	MSN
1.71e-09	-0.17799	0.927	0.931	2.47e-05	0	HSPA8
3.65e-15	-0.178047	0.693	0.735	5.29e-11	0	ARL6IP5
6.51e-24	-0.179858	0.342	0.441	9.43e-20	0	TBCB
1.53e-20	-0.17998	0.175	0.263	2.22e-16	0	PTGER4
1.17e-21	-0.180191	0.347	0.441	1.69e-17	0	WDR1
1.31e-17	-0.180308	0.64	0.676	1.9e-13	0	CAPZB
7.81e-15	-0.18096	0.398	0.466	1.13e-10	0	TUBA1B
3.4e-19	-0.181192	0.54	0.608	4.92e-15	0	PSME2
2.27e-17	-0.181671	0.554	0.618	3.28e-13	0	COX8A
6.17e-17	-0.182104	0.304	0.381	8.93e-13	0	CD82
1.81e-36	-0.182532	0.092	0.202	2.61e-32	0	APOBEC3G
2.64e-24	-0.182665	0.487	0.579	3.83e-20	0	SEC61B
5.54e-20	-0.182955	0.538	0.608	8.03e-16	0	ALDOA
7.85e-19	-0.18497	0.422	0.497	1.14e-14	0	ARL6IP1
2.16e-18	-0.187523	0.363	0.444	3.13e-14	0	SQSTM1
4.87e-23	-0.187684	0.994	0.992	7.05e-19	0	MT-CO2
8.91e-20	-0.188969	0.375	0.471	1.29e-15	0	SELENOK
2.17e-26	-0.189749	0.135	0.23	3.14e-22	0	RBPJ
9.51e-25	-0.190587	0.219	0.321	1.38e-20	0	PDE4B
6.99e-13	-0.190947	0.404	0.464	1.01e-08	0	COTL1
3.48e-29	-0.1915	0.054	0.138	5.04e-25	0	RGS2
7.25e-29	-0.193148	0.187	0.295	1.05e-24	0	TUBB4B
4.18e-34	-0.194616	0.084	0.187	6.06e-30	0	BHLHE40
1.71e-24	-0.194899	0.671	0.724	2.48e-20	0	COX6A1
4.4e-15	-0.195063	0.453	0.524	6.37e-11	0	HSPA5
4.92e-18	-0.196803	0.261	0.345	7.12e-14	0	CARD16
2.37e-21	-0.198012	0.85	0.862	3.43e-17	0	LAPTM5
1.64e-21	-0.198053	0.207	0.297	2.37e-17	0	RNF19A
7.43e-26	-0.198568	0.315	0.421	1.08e-21	0	IDS
1.5e-15	-0.198613	0.085	0.145	2.17e-11	0	FOSB
2.84e-11	-0.198646	0.472	0.515	4.12e-07	0	CORO1B
4.96e-28	-0.199757	0.108	0.204	7.17e-24	0	ID2
2.24e-35	-0.199856	0.122	0.236	3.25e-31	0	ATP2B4
2.2e-31	-0.202123	0.369	0.483	3.19e-27	0	PSMB3
6.15e-32	-0.202824	0.217	0.334	8.9e-28	0	C4orf48
1.31e-18	-0.20364	0.301	0.384	1.9e-14	0	DNAJA1
5.44e-20	-0.203824	0.267	0.355	7.88e-16	0	MCL1
6.01e-24	-0.204436	0.445	0.537	8.7e-20	0	CAST
1.22e-28	-0.206031	0.237	0.347	1.77e-24	0	GNG2
5.82e-25	-0.206104	0.135	0.227	8.42e-21	0	PRDM1
3.33e-20	-0.206217	0.236	0.321	4.82e-16	0	GBP2
1.61e-49	-0.206262	0.091	0.226	2.33e-45	0	CD58
1.3e-09	-0.206474	0.411	0.453	1.88e-05	0	ITM2A
6.48e-23	-0.20714	0.319	0.414	9.38e-19	0	FLNA
9.89e-29	-0.207308	0.446	0.542	1.43e-24	0	TMEM50A
1.79e-18	-0.208666	0.991	0.991	2.59e-14	0	MT-CO1
2.17e-28	-0.208771	0.402	0.507	3.14e-24	0	RABAC1
8.48e-14	-0.210455	0.532	0.577	1.23e-09	0	ISG20
3.04e-31	-0.212243	0.804	0.842	4.41e-27	0	PSME1
9.25e-41	-0.21403	0.193	0.325	1.34e-36	0	CCDC107
3.46e-30	-0.214193	0.383	0.491	5.01e-26	0	DBI
1.71e-09	-0.215825	0.5	0.532	2.47e-05	0	ZFP36L1
7.59e-28	-0.216348	0.599	0.68	1.1e-23	0	PGK1
3.24e-36	-0.21651	0.184	0.307	4.69e-32	0	PRNP
4.59e-38	-0.217556	1	1	6.65e-34	0	TMSB4X
3.64e-27	-0.218544	0.669	0.72	5.28e-23	0	SUB1
2.53e-35	-0.219733	0.25	0.375	3.66e-31	0	JPT1
5.53e-33	-0.220269	0.226	0.345	8e-29	0	DOK2
8.89e-36	-0.221831	0.9	0.925	1.29e-31	0	H3F3A
9.34e-45	-0.223903	0.065	0.181	1.35e-40	0	TYMP
1.26e-26	-0.224409	0.408	0.504	1.83e-22	0	PGAM1
5.11e-37	-0.224545	0.209	0.336	7.4e-33	0	CTSD
5.81e-24	-0.225492	0.26	0.356	8.41e-20	0	CMTM6
1.85e-25	-0.225563	0.48	0.559	2.68e-21	0	CAP1
1.48e-42	-0.226594	0.153	0.285	2.14e-38	0	CD63
4.38e-17	-0.227024	0.501	0.578	6.34e-13	0	ITGB1
1.14e-40	-0.228934	0.015	0.101	1.65e-36	0	HPGD
7.5e-38	-0.230709	0.96	0.968	1.09e-33	0	ATP5F1E
4.76e-30	-0.231433	0.136	0.24	6.89e-26	0	CCR6
1.06e-33	-0.231827	0.84	0.873	1.53e-29	0	OAZ1
4.48e-33	-0.235146	0.678	0.744	6.48e-29	0	PPIB
9.36e-30	-0.235793	0.521	0.609	1.36e-25	0	CD53
1.06e-54	-0.236831	0.137	0.29	1.54e-50	0	GLIPR2
3.9e-32	-0.237757	0.463	0.563	5.64e-28	0	PPP1CA
2.93e-50	-0.239246	0.027	0.137	4.25e-46	0	HLA-DQB1
2.01e-27	-0.241701	0.283	0.388	2.91e-23	0	IQGAP1
1.08e-52	-0.24245	0.112	0.256	1.56e-48	0	ACTN4
2.11e-35	-0.242772	0.778	0.806	3.06e-31	0	ARPC3
7.79e-53	-0.243199	0.025	0.139	1.13e-48	0	HOPX
1.06e-47	-0.244706	0.235	0.385	1.53e-43	0	REEP5
8.35e-47	-0.245966	0.973	0.98	1.21e-42	0	ARHGDIB
9.33e-40	-0.252218	0.044	0.143	1.35e-35	0	PMAIP1
4.64e-62	-0.252462	0.073	0.223	6.72e-58	0	C12orf75
2.78e-11	-0.253284	0.56	0.595	4.03e-07	0	UCP2
6.89e-40	-0.258462	0.96	0.973	9.97e-36	0	H3F3B
6.85e-66	-0.258623	0.068	0.223	9.92e-62	0	RHOC
5.14e-47	-0.258659	0.066	0.188	7.44e-43	0	CDKN1A
7.11e-52	-0.258931	0.944	0.964	1.03e-47	0	CALM1
1.08e-20	-0.259895	0.564	0.618	1.56e-16	0	LCP1
3.53e-52	-0.260003	0.023	0.135	5.11e-48	0	LINC01943
1.5e-44	-0.264276	0.782	0.832	2.17e-40	0	MYL12B
1.52e-44	-0.266799	0.217	0.36	2.2e-40	0	TPM4
3.09e-39	-0.272882	0.812	0.86	4.48e-35	0	RAC2
5.48e-41	-0.272966	0.359	0.487	7.94e-37	0	YWHAQ
1.49e-40	-0.276281	0.711	0.77	2.16e-36	0	UBB
5.02e-44	-0.276548	0.207	0.347	7.27e-40	0	SAMSN1
1.72e-65	-0.277397	0.034	0.173	2.49e-61	0	MIR4435-2HG
3.65e-20	-0.277886	0.079	0.147	5.28e-16	0	IL2RA
1.61e-34	-0.278884	0.524	0.614	2.34e-30	0	TPI1
1.19e-19	-0.278983	0.409	0.485	1.72e-15	0	RNF213
2.32e-55	-0.28298	0.798	0.87	3.36e-51	0	YWHAZ
9.45e-33	-0.283703	0.55	0.647	1.37e-28	0	SPOCK2
1.19e-36	-0.28871	0.574	0.66	1.72e-32	0	CD44
2e-44	-0.290654	0.449	0.57	2.89e-40	0	PRDX1
7.06e-52	-0.291267	0.735	0.811	1.02e-47	0	ARPC2
1.53e-55	-0.291354	0.117	0.266	2.22e-51	0	CAPG
5.37e-61	-0.291698	0.184	0.352	7.77e-57	0	SH2D2A
2.25e-40	-0.291988	0.158	0.286	3.26e-36	0	MYADM
2.04e-30	-0.292278	0.25	0.382	2.95e-26	0	CREM
6.43e-48	-0.294519	0.337	0.479	9.31e-44	0	ANXA5
1.77e-13	-0.294964	0.241	0.303	2.57e-09	0	RGCC
5.47e-32	-0.296831	0.398	0.503	7.92e-28	0	PBXIP1
2.22e-35	-0.296974	0.029	0.114	3.21e-31	0	NKG7
3.69e-63	-0.297617	0.03	0.165	5.34e-59	0	PHLDA1
3.67e-50	-0.301443	0.718	0.798	5.32e-46	0	TPM3
1.55e-43	-0.305046	0.058	0.168	2.25e-39	0	CTLA4
1.57e-09	-0.306145	0.778	0.798	2.27e-05	0	HSP90AA1
5.97e-52	-0.308052	0.304	0.456	8.65e-48	0	DYNLL1
8.54e-25	-0.311214	0.57	0.629	1.24e-20	0	PKM
8.43e-52	-0.311823	0.235	0.387	1.22e-47	0	HERPUD1
8.09e-26	-0.320192	0.443	0.532	1.17e-21	0	SYNE2
3.96e-41	-0.320785	0.177	0.308	5.74e-37	0	TNFRSF1B
4.99e-47	-0.321681	0.152	0.289	7.23e-43	0	HLA-DPB1
1.02e-66	-0.323273	0.009	0.136	1.47e-62	0	CXCR6
1.01e-35	-0.323393	0.341	0.454	1.46e-31	0	TIMP1
4.19e-50	-0.323828	0.519	0.638	6.07e-46	0	PLP2
7e-42	-0.326944	0.619	0.701	1.01e-37	0	HCST
4.73e-60	-0.327832	0.8	0.851	6.85e-56	0	YWHAB
7.93e-33	-0.330798	0.115	0.217	1.15e-28	0	TIGIT
2.18e-50	-0.332547	0.975	0.971	3.16e-46	0	CD52
1.75e-56	-0.340611	0.486	0.621	2.54e-52	0	CYBA
3.24e-73	-0.341719	0.098	0.271	4.7e-69	0	CYTOR
5.09e-29	-0.342255	0.179	0.282	7.36e-25	0	DUSP2
2.96e-44	-0.34578	0.57	0.668	4.29e-40	0	ENO1
4.5e-20	-0.34614	0.426	0.512	6.51e-16	0	DUSP1
7.72e-70	-0.34655	0.722	0.809	1.12e-65	0	RHOA
7.11e-69	-0.346628	0.134	0.31	1.03e-64	0	TENT5C
1.82e-37	-0.346849	0.268	0.404	2.64e-33	0	PPP1R15A
2.2e-63	-0.347785	0.708	0.8	3.19e-59	0	ARPC1B
1.9e-22	-0.349327	0.343	0.431	2.75e-18	0	SAT1
8.08e-51	-0.35632	0.018	0.124	1.17e-46	0	HLA-DRA
1.28e-49	-0.356574	0.526	0.64	1.85e-45	0	LY6E
5.75e-91	-0.35699	0.094	0.296	8.32e-87	0	NIBAN1
2.01e-43	-0.364679	0.15	0.279	2.91e-39	0	BATF
3.41e-66	-0.373652	0.789	0.854	4.94e-62	0	IL2RG
3.98e-224	-0.374018	1	1	5.76e-220	0	B2M
2.38e-55	-0.374209	0.507	0.646	3.45e-51	0	EZR
1.07e-71	-0.381858	0.822	0.885	1.55e-67	0	CORO1A
2.35e-77	-0.38927	0.296	0.483	3.4e-73	0	TXN
2.81e-130	-0.391666	0.999	1	4.06e-126	0	HLA-C
2.53e-162	-0.391893	1	1	3.66e-158	0	HLA-B
8.41e-61	-0.393405	0.138	0.294	1.22e-56	0	HLA-DPA1
1.64e-51	-0.394117	0.236	0.383	2.37e-47	0	CTSC
3.33e-58	-0.397726	0.156	0.311	4.82e-54	0	GBP5
1.09e-69	-0.397981	0.023	0.163	1.58e-65	0	HLA-DRB5
4.15e-77	-0.400207	0.614	0.743	6.01e-73	0	LDHA
3.1e-39	-0.401098	0.308	0.437	4.49e-35	0	DDIT4
1.5e-88	-0.410897	0.101	0.299	2.17e-84	0	CXCR3
3.82e-67	-0.426114	0.763	0.825	5.53e-63	0	IFITM2
4.54e-42	-0.435206	0.995	0.994	6.57e-38	0	FTH1
7.24e-118	-0.436892	0.956	0.978	1.05e-113	0	CFL1
5.11e-53	-0.43875	0.442	0.586	7.39e-49	0	TNFAIP3
1.24e-16	-0.442181	0.539	0.587	1.79e-12	0	DNAJB1
3.35e-40	-0.446361	0.631	0.704	4.85e-36	0	NFKBIA
8.8e-93	-0.4469	0.645	0.765	1.27e-88	0	LSP1
1.92e-15	-0.453855	0.521	0.579	2.77e-11	0	JUN
2.94e-80	-0.454753	0.628	0.747	4.26e-76	0	CD2
1.56e-39	-0.4567	0.7	0.765	2.26e-35	0	TSC22D3
2.48e-62	-0.461836	0.137	0.298	3.59e-58	0	RGS1
4.12e-29	-0.469025	0.325	0.421	5.97e-25	0	KLRB1
8.79e-29	-0.469933	0.355	0.449	1.27e-24	0	MT2A
4.54e-80	-0.474495	0.043	0.208	6.58e-76	0	DUSP4
3.1e-79	-0.476299	0.726	0.829	4.49e-75	0	TAGLN2
4.74e-95	-0.483537	0.043	0.232	6.86e-91	0	TNFRSF18
1.04e-86	-0.486862	0.318	0.507	1.5e-82	0	CKLF
3.11e-57	-0.500455	0.036	0.161	4.51e-53	0	FOXP3
2.58e-112	-0.504399	0.765	0.864	3.74e-108	0	EMP3
7.36e-59	-0.506026	0.139	0.294	1.07e-54	0	TNFRSF4
5.39e-47	-0.511929	0.648	0.73	7.8e-43	0	KLF6
2.25e-84	-0.514704	0.374	0.547	3.26e-80	0	ALOX5AP
2.11e-131	-0.517554	0.983	0.992	3.05e-127	0	PFN1
1.38e-57	-0.517961	0.472	0.612	2e-53	0	AHNAK
1.77e-22	-0.518031	0.757	0.798	2.56e-18	0	MTRNR2L12
1.14e-117	-0.519255	0.115	0.354	1.65e-113	0	CST7
9.36e-58	-0.537784	0.651	0.767	1.36e-53	0	CXCR4
6.04e-135	-0.547088	0.935	0.972	8.74e-131	0	UBC
3.65e-95	-0.549038	0.946	0.967	5.29e-91	0	ACTG1
6.75e-54	-0.551328	0.05	0.174	9.77e-50	0	GZMK
8.65e-144	-0.56193	0.6	0.773	1.25e-139	0	CD99
1.42e-201	-0.581102	0.997	1	2.05e-197	0	HLA-A
2.22e-45	-0.618239	0.663	0.708	3.21e-41	0	ANXA1
8.77e-107	-0.62623	0.049	0.254	1.27e-102	0	HLA-DRB1
1.26e-190	-0.641	0.877	0.944	1.83e-186	0	MYL6
8.73e-174	-0.651721	0.234	0.535	1.26e-169	0	ANXA2
2.59e-14	-0.684029	0.488	0.527	3.76e-10	0	FOS
1.92e-139	-0.69167	0.632	0.785	2.78e-135	0	S100A11
7.97e-183	-0.715637	0.056	0.36	1.15e-178	0	LGALS3
7.15e-159	-0.717506	0.999	0.999	1.03e-154	0	ACTB
7.84e-160	-0.731326	0.942	0.974	1.13e-155	0	VIM
8.66e-71	-0.769938	0.554	0.675	1.25e-66	0	ZFP36
3.83e-19	-0.80005	0.077	0.143	5.55e-15	0	HSPA1B
6.33e-259	-0.802492	0.441	0.741	9.16e-255	0	CLIC1
1.07e-288	-0.804616	0.939	0.984	1.55e-284	0	SH3BGRL3
8.97e-152	-0.808764	0.074	0.346	1.3e-147	0	LMNA
6.74e-256	-0.834545	0.927	0.977	9.76e-252	0	GAPDH
5.05e-122	-0.889418	0.05	0.277	7.32e-118	0	GZMA
1.32e-230	-0.896146	0.834	0.933	1.91e-226	0	S100A6
6.46e-281	-0.93823	0.927	0.979	9.35e-277	0	IL32
4e-179	-0.941065	0.638	0.839	5.79e-175	0	SRGN
2.71e-292	-1.03907	0.742	0.898	3.92e-288	0	S100A10
2.82e-34	-1.07237	0.113	0.218	4.08e-30	0	HSPA1A
6.69e-185	-1.08567	0.615	0.797	9.69e-181	0	CD74
1.17e-159	-1.08687	0.176	0.458	1.69e-155	0	LGALS1
7.09e-93	-1.11445	0.093	0.286	1.03e-88	0	CCL5
6.7e-245	-1.16703	0.817	0.934	9.7e-241	0	CRIP1
0	-1.33624	0.841	0.96	0	0	S100A4
0	0.550484	1	0.998	0	1	RPS12
0	0.537339	1	0.996	0	1	RPL39
0	0.512938	0.999	0.995	0	1	RPS13
0	0.50232	0.999	0.997	0	1	RPL32
0	0.494059	0.999	0.998	0	1	RPL30
2.66e-305	0.491522	1	0.998	3.85e-301	1	RPS8
2.12e-287	0.477892	0.999	0.996	3.07e-283	1	RPS3A
1.27e-252	0.474404	0.999	0.991	1.84e-248	1	RPS5
2.25e-248	0.471184	1	0.992	3.26e-244	1	RPL5
2.19e-276	0.45185	1	0.997	3.18e-272	1	RPS28
1.86e-298	0.44599	0.999	0.998	2.69e-294	1	RPL34
4.53e-186	0.433295	0.999	0.984	6.56e-182	1	RPL36A
3.12e-280	0.430982	0.999	0.996	4.52e-276	1	RPS14
3.14e-163	0.428461	0.998	0.963	4.55e-159	1	EEF1B2
2.04e-59	0.427729	0.984	0.982	2.95e-55	1	RPS26
0	0.425603	0.999	0.999	0	1	RPL11
7.48e-201	0.425245	0.999	0.987	1.08e-196	1	RPL22
1.64e-273	0.42139	0.999	0.997	2.38e-269	1	RPS23
4.14e-306	0.419345	0.999	0.998	6e-302	1	RPL19
0	0.416631	1	0.998	0	1	RPS15A
1.77e-240	0.416607	1	0.995	2.57e-236	1	RPS25
2.49e-170	0.406302	0.999	0.992	3.61e-166	1	RPL36
5.66e-263	0.401749	0.999	0.998	8.2e-259	1	RPS27A
6.7e-233	0.401008	0.999	0.996	9.7e-229	1	RPL35A
1.89e-195	0.399042	0.999	0.996	2.73e-191	1	RPS6
1.46e-211	0.397407	0.999	0.994	2.11e-207	1	RPS21
1.09e-231	0.39511	1	0.995	1.58e-227	1	RPL29
2.31e-230	0.392252	0.999	0.997	3.34e-226	1	RPL18
9.41e-247	0.391581	1	0.998	1.36e-242	1	RPS3
2.17e-186	0.388982	0.999	0.991	3.15e-182	1	RPL9
1.22e-75	0.386635	0.995	0.962	1.77e-71	1	RPS2
1.46e-233	0.385642	1	0.999	2.12e-229	1	RPL13
3.66e-187	0.384915	0.999	0.997	5.31e-183	1	RPS18
3.47e-227	0.383598	0.999	0.996	5.03e-223	1	RPL18A
3.73e-269	0.381883	1	0.999	5.4e-265	1	RPL10
1.74e-216	0.381076	0.999	0.996	2.52e-212	1	RPL37
4.22e-205	0.379687	0.999	0.999	6.11e-201	1	RPS27
2.67e-189	0.37508	0.999	0.994	3.87e-185	1	RPLP2
1.01e-131	0.373453	0.997	0.976	1.46e-127	1	RPL38
4.92e-161	0.372878	1	0.996	7.12e-157	1	RPS4X
1.66e-172	0.368861	0.999	0.997	2.41e-168	1	RPL8
7.72e-90	0.368221	0.902	0.791	1.12e-85	1	SNHG29
2.85e-162	0.35724	0.999	0.996	4.13e-158	1	RPL12
1e-221	0.346796	1	1	1.45e-217	1	EEF1A1
2.59e-77	0.344877	0.871	0.737	3.74e-73	1	GAS5
7.87e-198	0.343951	0.999	0.997	1.14e-193	1	RPS15
8.08e-151	0.336693	0.999	0.993	1.17e-146	1	RPL21
1.94e-99	0.336369	0.985	0.947	2.81e-95	1	EEF1G
9.36e-177	0.335488	0.999	0.997	1.35e-172	1	RPS7
1.46e-129	0.329336	1	0.995	2.11e-125	1	RPSA
5.23e-83	0.328008	0.959	0.865	7.57e-79	1	LDHB
1.71e-111	0.327684	1	0.995	2.47e-107	1	RPL3
7.11e-102	0.324867	0.999	0.99	1.03e-97	1	RPS29
1.65e-53	0.322141	0.632	0.474	2.38e-49	1	NOSIP
4.76e-124	0.318478	0.998	0.99	6.9e-120	1	RPL10A
3.47e-53	0.313379	0.824	0.706	5.03e-49	1	C12orf57
8.74e-68	0.312829	0.656	0.442	1.27e-63	1	SELL
5.12e-149	0.311859	0.999	0.997	7.42e-145	1	RPL14
5.25e-124	0.308756	0.998	0.993	7.6e-120	1	NACA
3.48e-112	0.307946	1	0.991	5.04e-108	1	RPL23A
1.87e-147	0.307912	1	0.997	2.71e-143	1	RPL7A
1.16e-83	0.303713	0.99	0.956	1.68e-79	1	RPL4
1.64e-83	0.30365	0.992	0.959	2.37e-79	1	RPL7
1.87e-187	0.303187	1	1	2.71e-183	1	RPL41
2.21e-140	0.300559	0.999	0.996	3.2e-136	1	FAU
8.81e-162	0.29961	1	0.999	1.28e-157	1	RPL28
3.08e-81	0.293613	0.379	0.193	4.46e-77	1	C1orf162
1.67e-111	0.286384	0.999	0.996	2.42e-107	1	RPL6
1.76e-91	0.286154	1	0.996	2.55e-87	1	RPLP0
2.07e-102	0.273992	0.999	0.992	3e-98	1	RPL24
2e-73	0.273061	0.989	0.955	2.89e-69	1	RPL31
7.03e-104	0.272901	1	0.997	1.02e-99	1	RPS19
3.91e-121	0.271186	0.999	0.996	5.66e-117	1	RPL26
7.51e-79	0.269422	0.996	0.974	1.09e-74	1	RPL27
4.17e-93	0.267482	1	0.993	6.04e-89	1	RPS16
4.11e-90	0.261292	0.999	0.994	5.95e-86	1	RPL17
5.13e-85	0.261275	0.999	0.991	7.43e-81	1	RPL35
1.3e-59	0.257997	0.999	0.985	1.88e-55	1	RPL13A
3.95e-42	0.255952	0.798	0.683	5.73e-38	1	CD48
3.97e-80	0.250687	0.998	0.99	5.75e-76	1	RPL37A
2.07e-57	0.250419	0.975	0.923	2.99e-53	1	TOMM7
3.77e-76	0.246714	0.998	0.988	5.46e-72	1	UBA52
9.12e-77	0.246088	0.999	0.996	1.32e-72	1	RPS24
1.83e-73	0.244691	0.998	0.992	2.65e-69	1	RPS9
6.92e-49	0.243782	0.955	0.9	1e-44	1	RPS20
4.61e-81	0.238515	0.999	0.999	6.68e-77	1	RPLP1
6.55e-47	0.236447	0.983	0.941	9.49e-43	1	RPL27A
7.62e-73	0.23498	1	0.995	1.1e-68	1	RACK1
4.28e-72	0.221436	1	0.998	6.2e-68	1	TPT1
7.61e-35	0.220019	0.794	0.693	1.1e-30	1	EIF3E
3.64e-30	0.217935	0.391	0.271	5.28e-26	1	PASK
1.17e-60	0.216021	0.999	0.995	1.69e-56	1	RPL15
1.88e-30	0.212113	0.652	0.531	2.73e-26	1	SNHG8
3.38e-43	0.20923	0.983	0.942	4.9e-39	1	RPS11
2.78e-42	0.203476	0.486	0.326	4.02e-38	1	TCF7
1.41e-31	0.20223	0.971	0.944	2.04e-27	1	FTL
1.49e-27	0.194554	0.896	0.835	2.15e-23	1	COMMD6
3.85e-35	0.193902	0.967	0.934	5.57e-31	1	COX7C
2.78e-38	0.193486	0.989	0.963	4.02e-34	1	PFDN5
1.17e-26	0.190861	0.754	0.653	1.69e-22	1	SNHG6
9.12e-27	0.182582	0.561	0.429	1.32e-22	1	MAL
1.61e-21	0.172501	0.678	0.585	2.33e-17	1	ZFAS1
2.48e-18	0.172	0.33	0.243	3.59e-14	1	MYC
8.53e-21	0.171943	0.692	0.6	1.23e-16	1	SERP1
3.03e-27	0.163173	0.992	0.976	4.39e-23	1	EEF1D
3.67e-24	0.157673	0.955	0.918	5.32e-20	1	HINT1
2.52e-22	0.154514	0.95	0.937	3.64e-18	1	NPM1
4.41e-42	0.15037	0.165	0.074	6.38e-38	1	SLC40A1
9.79e-19	0.149805	0.922	0.875	1.42e-14	1	RPL23
5.92e-19	0.1491	0.346	0.254	8.57e-15	1	PRKCQ-AS1
6.47e-17	0.146476	0.812	0.74	9.36e-13	1	RPS17
1.47e-17	0.145046	0.866	0.814	2.13e-13	1	EIF3K
5.41e-21	0.142612	0.981	0.961	7.83e-17	1	BTF3
3.4e-28	0.139132	0.393	0.266	4.92e-24	1	LEF1
2.62e-15	0.137868	0.696	0.621	3.79e-11	1	EIF3L
8.81e-15	0.137003	0.644	0.563	1.28e-10	1	GPX4
1.83e-15	0.136251	0.697	0.601	2.65e-11	1	GIMAP7
1.66e-15	0.134942	0.942	0.92	2.4e-11	1	EEF2
7.89e-13	0.134302	0.498	0.426	1.14e-08	1	SMDT1
8.1e-13	0.134222	0.848	0.785	1.17e-08	1	SNRPD2
1.36e-08	0.128461	0.468	0.402	0.000197569	1	CCR7
9.43e-18	0.127994	0.974	0.943	1.37e-13	1	PABPC1
1.94e-13	0.125467	0.661	0.58	2.82e-09	1	NOP53
4.55e-15	0.124301	0.359	0.278	6.59e-11	1	SNHG32
2.33e-12	0.121741	0.68	0.605	3.37e-08	1	UXT
7.4e-13	0.117505	0.515	0.431	1.07e-08	1	GIMAP5
5.84e-27	0.115459	0.108	0.049	8.45e-23	1	LINC02762
7.01e-11	0.113716	0.613	0.545	1.02e-06	1	NSA2
6.77e-14	0.109729	0.982	0.974	9.8e-10	1	FXYD5
2.89e-15	0.107191	0.172	0.111	4.19e-11	1	FXYD7
2.07e-13	0.106759	0.238	0.171	2.99e-09	1	LPAR6
1.67e-08	0.104718	0.722	0.674	0.000241459	1	EIF3H
2.87e-08	0.104181	0.738	0.684	0.000415887	1	NME2
2.07e-11	0.103735	0.935	0.908	2.99e-07	1	TMA7
1.34e-14	-0.100096	0.073	0.136	1.93e-10	1	BIRC6
7.19e-09	-0.100162	0.298	0.358	0.000104098	1	UBE2N
1.83e-12	-0.100251	0.086	0.144	2.65e-08	1	JAML
2.25e-08	-0.100256	0.2	0.257	0.000326252	1	GTF2B
1.24e-08	-0.100265	0.324	0.387	0.000178905	1	THRAP3
7.79e-14	-0.100534	0.096	0.16	1.13e-09	1	SECISBP2L
2.01e-14	-0.100614	0.095	0.162	2.91e-10	1	AP2B1
5.02e-13	-0.100632	0.117	0.184	7.26e-09	1	BAZ2A
4.75e-10	-0.100767	0.158	0.219	6.88e-06	1	LBR
8.91e-10	-0.100859	0.192	0.255	1.29e-05	1	PDCL3
1.4e-12	-0.10088	0.099	0.161	2.03e-08	1	HNRNPLL
2.78e-12	-0.101033	0.151	0.219	4.02e-08	1	SHOC2
8.14e-10	-0.101036	0.282	0.35	1.18e-05	1	LSM14A
2.65e-09	-0.101088	0.228	0.292	3.84e-05	1	TNRC6B
4.6e-14	-0.101267	0.073	0.134	6.66e-10	1	SAMD3
2.35e-08	-0.101366	0.246	0.304	0.000340984	1	COX17
4.73e-16	-0.101472	0.053	0.113	6.86e-12	1	SEPTIN11
1.28e-07	-0.101829	0.232	0.286	0.00186034	1	CHD2
1.73e-12	-0.101942	0.165	0.236	2.51e-08	1	ARF6
5.72e-16	-0.101971	0.087	0.157	8.28e-12	1	ARPP19
1.44e-10	-0.102017	0.23	0.299	2.08e-06	1	SPCS3
9.62e-10	-0.102033	0.293	0.361	1.39e-05	1	ANXA7
6.15e-09	-0.102074	0.354	0.419	8.91e-05	1	EWSR1
7.44e-07	-0.102138	0.438	0.492	0.01078	1	GNG5
4.4e-10	-0.102206	0.197	0.261	6.37e-06	1	ANKRD44
8.06e-08	-0.102232	0.333	0.389	0.00116651	1	PRDX5
6.72e-09	-0.10224	0.346	0.407	9.73e-05	1	PSMB6
3.51e-10	-0.102375	0.135	0.193	5.09e-06	1	SETX
1.28e-09	-0.10238	0.17	0.229	1.85e-05	1	TAP2
1.36e-07	-0.102404	0.428	0.479	0.00196644	1	BRK1
7.64e-14	-0.102754	0.053	0.107	1.11e-09	1	PGM2L1
1.64e-17	-0.102979	0.048	0.11	2.37e-13	1	LDLRAD4
4.23e-07	-0.103081	0.516	0.557	0.00611818	1	TSPO
1.69e-07	-0.10316	0.156	0.205	0.00244242	1	HIST1H1C
7.02e-11	-0.103459	0.201	0.269	1.02e-06	1	GNAS
1.33e-09	-0.103557	0.19	0.251	1.93e-05	1	TOP1
1.04e-10	-0.103571	0.139	0.2	1.5e-06	1	SAMD9
6.01e-12	-0.103582	0.125	0.188	8.7e-08	1	SMC5
1.03e-10	-0.103631	0.154	0.217	1.49e-06	1	DOCK10
1.76e-10	-0.103768	0.131	0.19	2.56e-06	1	ZFAND5
1.32e-10	-0.103783	0.112	0.168	1.91e-06	1	GBP4
9.88e-19	-0.103786	0.048	0.114	1.43e-14	1	YWHAH
1.85e-07	-0.103923	0.462	0.513	0.00267765	1	ARHGDIA
4.64e-08	-0.104233	0.42	0.477	0.000672386	1	SH3BGRL
8.72e-17	-0.104383	0.057	0.121	1.26e-12	1	PARP14
2.47e-08	-0.104493	0.383	0.444	0.000358306	1	RAP1A
1.28e-10	-0.104583	0.246	0.315	1.86e-06	1	LAMTOR5
8.89e-10	-0.104707	0.205	0.268	1.29e-05	1	CCDC167
6.53e-15	-0.104831	0.111	0.183	9.46e-11	1	OGDH
6.49e-13	-0.104959	0.134	0.202	9.4e-09	1	DNAJB14
1.92e-07	-0.104986	0.405	0.457	0.00278536	1	SEM1
1.66e-12	-0.105027	0.1	0.16	2.4e-08	1	GALM
6.93e-08	-0.105556	0.327	0.385	0.00100321	1	PAXX
1.21e-09	-0.10566	0.956	0.97	1.75e-05	1	MT-CO3
1.69e-11	-0.105751	0.223	0.294	2.45e-07	1	ADRM1
3.69e-09	-0.105752	0.162	0.218	5.34e-05	1	FKBP5
5.67e-07	-0.105783	0.475	0.527	0.00821112	1	ANXA6
2.86e-10	-0.105817	0.217	0.282	4.14e-06	1	DEF6
1.23e-11	-0.106097	0.089	0.146	1.78e-07	1	LY75
1.12e-07	-0.106671	0.833	0.849	0.00162255	1	SRP14
8.28e-10	-0.106708	0.329	0.397	1.2e-05	1	TMED10
6.41e-15	-0.106709	0.08	0.144	9.28e-11	1	RUNX3
6.43e-14	-0.106743	0.142	0.216	9.31e-10	1	SENP6
1.41e-09	-0.106798	0.261	0.324	2.05e-05	1	RCSD1
1.12e-11	-0.106971	0.172	0.24	1.62e-07	1	SFPQ
8.85e-09	-0.107079	0.364	0.426	0.000128098	1	N4BP2L2
9.12e-10	-0.107114	0.18	0.241	1.32e-05	1	EVI2A
5.49e-14	-0.107181	0.135	0.208	7.94e-10	1	ODF2L
1.21e-17	-0.107414	0.056	0.122	1.75e-13	1	FAM160B1
1.01e-09	-0.107435	0.354	0.42	1.46e-05	1	PSMD8
3e-19	-0.107576	0.052	0.121	4.34e-15	1	EFHD2
3.49e-09	-0.107789	0.237	0.299	5.06e-05	1	CTSS
5.38e-08	-0.107841	0.443	0.5	0.000779121	1	RABAC1
5.54e-15	-0.107866	0.096	0.165	8.02e-11	1	SYNE1
1.18e-12	-0.107907	0.153	0.223	1.71e-08	1	TGFB1
4.18e-08	-0.108177	0.491	0.543	0.000605654	1	ATP6V0C
4.68e-12	-0.108279	0.053	0.103	6.77e-08	1	MT1E
7.74e-15	-0.108295	0.131	0.206	1.12e-10	1	SQOR
2.88e-11	-0.108377	0.189	0.256	4.16e-07	1	ITSN2
7.75e-09	-0.108388	0.178	0.233	0.000112288	1	GLG1
4.43e-13	-0.108392	0.109	0.174	6.41e-09	1	RB1CC1
6.08e-07	-0.108658	0.323	0.373	0.00880275	1	CANX
7.38e-07	-0.108658	0.324	0.377	0.0106841	1	SYNGR2
7.31e-13	-0.108685	0.164	0.236	1.06e-08	1	USP34
1.98e-07	-0.108752	0.467	0.519	0.00287273	1	SRSF3
3.22e-11	-0.108803	0.174	0.241	4.66e-07	1	CNOT6L
4.08e-10	-0.109049	0.309	0.38	5.91e-06	1	SEC11A
1.06e-11	-0.109227	0.183	0.253	1.53e-07	1	SURF4
2.35e-12	-0.109249	0.168	0.238	3.41e-08	1	SMARCA5
3.92e-09	-0.109258	0.378	0.442	5.67e-05	1	MTDH
6.38e-09	-0.109292	0.364	0.428	9.24e-05	1	DRAP1
1.99e-07	-0.109345	0.498	0.545	0.00288454	1	PARK7
2.12e-15	-0.109605	0.104	0.176	3.07e-11	1	NUMA1
1.78e-10	-0.109951	0.542	0.603	2.57e-06	1	MORF4L1
1.4e-06	-0.110105	0.311	0.36	0.0202136	1	BST2
6.71e-12	-0.110249	0.119	0.18	9.71e-08	1	MTHFD2
2.28e-12	-0.110281	0.067	0.121	3.31e-08	1	SGK1
4.9e-11	-0.110474	0.239	0.312	7.1e-07	1	RSRC2
3.46e-13	-0.110619	0.142	0.212	5.01e-09	1	ATP1B3
9.14e-11	-0.110681	0.277	0.347	1.32e-06	1	TMED9
5.06e-10	-0.110888	0.26	0.327	7.32e-06	1	SRPRA
1.46e-09	-0.110928	0.342	0.407	2.12e-05	1	OSTF1
2.19e-14	-0.111033	0.107	0.176	3.17e-10	1	RANBP2
3.21e-10	-0.111134	0.362	0.429	4.65e-06	1	PSMA2
1.5e-15	-0.111349	0.091	0.16	2.17e-11	1	GYG1
1.45e-11	-0.111452	0.22	0.291	2.1e-07	1	TERF2IP
1.74e-17	-0.111485	0.074	0.145	2.52e-13	1	ARAP2
1.02e-12	-0.111587	0.233	0.312	1.48e-08	1	ILF3
2.34e-08	-0.111691	0.706	0.739	0.000338742	1	PPIB
1.78e-10	-0.111836	0.241	0.309	2.58e-06	1	PRPF40A
3.39e-13	-0.111949	0.217	0.297	4.91e-09	1	PRPF4B
6.66e-10	-0.112001	0.248	0.315	9.64e-06	1	BCL11B
2.77e-13	-0.112081	0.192	0.27	4.01e-09	1	NIPBL
8.29e-10	-0.112123	0.272	0.337	1.2e-05	1	DNAJB6
3.97e-09	-0.112418	0.177	0.233	5.75e-05	1	NORAD
3.54e-08	-0.112464	0.119	0.167	0.000513101	1	MX1
5.53e-10	-0.112564	0.369	0.437	8.01e-06	1	PSMA6
1.43e-09	-0.112627	0.231	0.294	2.07e-05	1	MYCBP2
2.7e-11	-0.112709	0.24	0.312	3.92e-07	1	G3BP1
4.66e-07	-0.112731	0.323	0.372	0.00674867	1	GZMM
2.65e-08	-0.112803	0.863	0.891	0.000383142	1	MT-ATP6
2.74e-14	-0.112814	0.144	0.218	3.97e-10	1	COPB1
4.19e-17	-0.112875	0.063	0.129	6.07e-13	1	DUSP16
2.51e-11	-0.112895	0.277	0.351	3.63e-07	1	HSPA9
8.2e-11	-0.112955	0.304	0.377	1.19e-06	1	KTN1
3.53e-16	-0.113035	0.068	0.134	5.12e-12	1	SERTAD1
3.46e-11	-0.113281	0.193	0.261	5.01e-07	1	JMJD1C
4.79e-12	-0.113561	0.197	0.269	6.93e-08	1	KPNB1
5.02e-11	-0.113708	0.441	0.513	7.27e-07	1	SF3B2
8.86e-10	-0.11372	0.289	0.354	1.28e-05	1	TAF15
1.6e-13	-0.113761	0.236	0.318	2.32e-09	1	FAM49B
3.17e-11	-0.113815	0.185	0.253	4.6e-07	1	SYAP1
8.43e-09	-0.113827	0.579	0.635	0.000122076	1	UBE2D3
1.89e-09	-0.114145	0.153	0.21	2.74e-05	1	CRYBG1
1.22e-15	-0.114159	0.123	0.199	1.76e-11	1	STAT4
4.07e-20	-0.114275	0.064	0.14	5.89e-16	1	LRRFIP2
3.11e-10	-0.114647	0.329	0.396	4.51e-06	1	CAPZA1
6.93e-12	-0.114843	0.289	0.364	1e-07	1	SELENOT
5.46e-14	-0.114853	0.114	0.182	7.91e-10	1	SMG1
1.39e-08	-0.114977	0.492	0.549	0.000200792	1	SF1
3.85e-09	-0.115413	0.331	0.394	5.57e-05	1	BCLAF1
1.08e-14	-0.115434	0.1	0.168	1.56e-10	1	SPPL2A
1.62e-07	-0.115815	0.462	0.517	0.00235283	1	SEPTIN9
4.82e-13	-0.11617	0.22	0.296	6.97e-09	1	MOB1A
2.61e-17	-0.116309	0.101	0.178	3.79e-13	1	NCKAP1L
2.32e-09	-0.117179	0.402	0.465	3.36e-05	1	ACAP1
3.17e-11	-0.117203	0.963	0.965	4.59e-07	1	PPIA
2.06e-11	-0.117279	0.248	0.321	2.98e-07	1	SERINC1
6.87e-11	-0.117455	0.274	0.343	9.95e-07	1	CSNK1A1
1.53e-11	-0.117505	0.426	0.502	2.22e-07	1	ARF5
4.69e-09	-0.117508	0.319	0.38	6.79e-05	1	SLC9A3R1
1.99e-15	-0.117676	0.1	0.171	2.88e-11	1	TIPARP
1.54e-09	-0.117873	0.447	0.508	2.23e-05	1	TRAPPC1
9.87e-07	-0.117948	0.569	0.603	0.0142931	1	ALDOA
5.51e-17	-0.118397	0.063	0.129	7.98e-13	1	PFKFB3
1.17e-10	-0.118406	0.186	0.251	1.69e-06	1	NFE2L2
2.64e-11	-0.118782	0.306	0.378	3.82e-07	1	NOP10
2.79e-12	-0.118834	0.153	0.22	4.03e-08	1	XRN1
4.72e-08	-0.118842	0.248	0.303	0.000683851	1	DNPH1
1.8e-20	-0.119508	0.06	0.134	2.61e-16	1	TACC1
7.71e-21	-0.119557	0.06	0.136	1.12e-16	1	PBX4
9.11e-13	-0.119578	0.242	0.32	1.32e-08	1	KIF5B
2.79e-14	-0.119716	0.148	0.222	4.03e-10	1	PARP8
1.52e-06	-0.119719	0.387	0.434	0.021965	1	RPS27L
3.22e-08	-0.119741	0.428	0.488	0.000466161	1	RHOH
5.08e-13	-0.119886	0.173	0.245	7.35e-09	1	PRKCH
1.17e-21	-0.120085	0.059	0.136	1.7e-17	1	PERP
7.3e-12	-0.12014	0.144	0.208	1.06e-07	1	KMT2A
3.19e-13	-0.120455	0.203	0.279	4.62e-09	1	SPN
4.47e-13	-0.120563	0.145	0.214	6.47e-09	1	SH2D1A
4.43e-11	-0.120572	0.272	0.343	6.41e-07	1	CLEC2B
3.37e-11	-0.12063	0.202	0.27	4.88e-07	1	P2RY10
5.57e-12	-0.120774	0.243	0.318	8.06e-08	1	CYTH1
3.68e-20	-0.120951	0.077	0.155	5.32e-16	1	NCF4
8.36e-12	-0.120983	0.424	0.499	1.21e-07	1	RBM8A
1.19e-14	-0.121047	0.142	0.217	1.72e-10	1	ATF7IP
4.82e-07	-0.121053	0.347	0.4	0.00697637	1	TUBA4A
5.7e-10	-0.121176	0.495	0.562	8.25e-06	1	SRRM1
1.58e-14	-0.12126	0.186	0.265	2.28e-10	1	SDF4
5.81e-10	-0.121456	0.273	0.339	8.41e-06	1	EPB41
8.21e-19	-0.121566	0.088	0.166	1.19e-14	1	ITGAL
3.46e-10	-0.122259	0.36	0.425	5.01e-06	1	ARID4B
4.07e-12	-0.122259	0.261	0.335	5.89e-08	1	MVP
7.4e-13	-0.122278	0.164	0.235	1.07e-08	1	AKIRIN2
4.25e-16	-0.122348	0.064	0.128	6.15e-12	1	AL133415.1
7.24e-12	-0.122419	0.373	0.449	1.05e-07	1	HP1BP3
2.05e-11	-0.122431	0.279	0.35	2.97e-07	1	LPXN
4.09e-19	-0.122536	0.087	0.165	5.92e-15	1	APOBEC3C
5.42e-10	-0.122682	0.457	0.523	7.84e-06	1	RAP1B
3.54e-16	-0.122696	0.145	0.227	5.12e-12	1	HIF1A
1.27e-15	-0.122722	0.121	0.195	1.85e-11	1	ANKRD11
1.43e-15	-0.122745	0.139	0.217	2.06e-11	1	AKNA
6.16e-09	-0.123185	0.422	0.477	8.92e-05	1	HLA-F
3.02e-16	-0.123211	0.101	0.174	4.38e-12	1	APOL6
5.75e-10	-0.123766	0.625	0.67	8.32e-06	1	UBL5
1.61e-13	-0.124015	0.169	0.241	2.33e-09	1	TANK
1.45e-10	-0.12403	0.311	0.38	2.1e-06	1	CLEC2D
2.77e-12	-0.124152	0.317	0.392	4.02e-08	1	BUB3
1.66e-13	-0.124175	0.192	0.269	2.4e-09	1	PTBP3
1.04e-17	-0.124355	0.105	0.183	1.51e-13	1	EPS15
6.98e-10	-0.124493	0.466	0.527	1.01e-05	1	CDC37
1.6e-14	-0.12455	0.15	0.225	2.32e-10	1	CLK1
8.44e-13	-0.124581	0.155	0.223	1.22e-08	1	ADAR
6.81e-11	-0.124655	0.423	0.49	9.85e-07	1	COPE
6.82e-10	-0.124676	0.292	0.354	9.88e-06	1	ELOVL5
9.82e-17	-0.12489	0.117	0.195	1.42e-12	1	IQGAP2
2.76e-19	-0.125008	0.062	0.134	3.99e-15	1	AHR
5.55e-20	-0.125061	0.064	0.138	8.04e-16	1	EPSTI1
3.58e-10	-0.12518	0.315	0.381	5.18e-06	1	CELF2
1.62e-11	-0.125194	0.22	0.29	2.35e-07	1	SMAP2
4.14e-13	-0.125724	0.145	0.214	5.99e-09	1	LNPEP
3.47e-15	-0.125844	0.154	0.232	5.03e-11	1	JAK3
3.66e-12	-0.125994	0.269	0.343	5.3e-08	1	CD164
4e-09	-0.126172	0.668	0.721	5.79e-05	1	PNRC1
9e-15	-0.126346	0.135	0.209	1.3e-10	1	JUND
4.11e-13	-0.126414	0.256	0.336	5.95e-09	1	CD6
1.01e-10	-0.126511	0.153	0.215	1.46e-06	1	PLIN2
6.49e-09	-0.126517	0.59	0.635	9.4e-05	1	LCK
3.79e-14	-0.126557	0.165	0.241	5.49e-10	1	ZNF292
2.54e-10	-0.126664	0.698	0.744	3.68e-06	1	RBM3
3.87e-13	-0.127078	0.321	0.402	5.6e-09	1	CD47
3.58e-19	-0.127088	0.103	0.185	5.18e-15	1	RAB8B
1.97e-09	-0.127233	0.377	0.435	2.86e-05	1	TBCB
8.45e-21	-0.127242	0.065	0.142	1.22e-16	1	CBLB
4.57e-12	-0.127354	0.328	0.406	6.62e-08	1	TCF25
1.03e-12	-0.1276	0.3	0.377	1.49e-08	1	RBL2
2.03e-10	-0.127623	0.294	0.361	2.93e-06	1	CLDND1
5.33e-14	-0.12769	0.204	0.282	7.71e-10	1	CD46
2.41e-09	-0.127806	0.458	0.517	3.49e-05	1	LAT
9.95e-15	-0.127953	0.14	0.214	1.44e-10	1	ASH1L
1.09e-13	-0.128118	0.267	0.35	1.57e-09	1	SLC3A2
2.47e-13	-0.128226	0.222	0.303	3.58e-09	1	FYN
1.14e-12	-0.128775	0.245	0.321	1.65e-08	1	HNRNPUL1
6.93e-18	-0.128821	0.059	0.125	1e-13	1	PTTG1
1.95e-11	-0.129148	0.349	0.422	2.82e-07	1	EIF5
2.35e-17	-0.12926	0.116	0.196	3.41e-13	1	GPRIN3
4.39e-15	-0.129276	0.234	0.319	6.36e-11	1	PARP1
4.75e-13	-0.129549	0.349	0.428	6.87e-09	1	BSG
6.2e-14	-0.129683	0.294	0.378	8.98e-10	1	RHOF
7.73e-17	-0.129723	0.125	0.204	1.12e-12	1	PRKAR1A
1.47e-15	-0.129875	0.184	0.267	2.13e-11	1	RASSF5
4.08e-15	-0.130133	0.175	0.256	5.9e-11	1	TGOLN2
1.14e-10	-0.130574	0.413	0.479	1.65e-06	1	COX5A
1.11e-11	-0.130617	0.282	0.353	1.61e-07	1	GRB2
2.19e-19	-0.130728	0.096	0.177	3.17e-15	1	GLUD1
1.86e-16	-0.130842	0.174	0.259	2.7e-12	1	ARPC5L
4.81e-19	-0.130872	0.118	0.203	6.96e-15	1	NRDC
1.01e-12	-0.131023	0.283	0.361	1.46e-08	1	SCAF11
1.68e-17	-0.131152	0.124	0.205	2.43e-13	1	MAP4
7.7e-21	-0.131396	0.118	0.209	1.11e-16	1	RIOK3
3.43e-17	-0.131414	0.105	0.181	4.97e-13	1	CD59
9.67e-14	-0.131434	0.095	0.158	1.4e-09	1	STAM
2.07e-14	-0.131465	0.15	0.224	3e-10	1	ZBTB38
3.37e-16	-0.131491	0.164	0.247	4.88e-12	1	RABGAP1L
3.73e-13	-0.132297	0.158	0.229	5.41e-09	1	GPR65
2.31e-10	-0.132781	0.291	0.357	3.34e-06	1	CACYBP
4.52e-18	-0.132795	0.19	0.281	6.54e-14	1	RAB1B
3.93e-16	-0.133053	0.182	0.266	5.69e-12	1	SEPTIN2
5e-16	-0.133139	0.166	0.247	7.25e-12	1	SASH3
2.93e-12	-0.133195	0.217	0.291	4.24e-08	1	TOB1
2.96e-23	-0.133418	0.075	0.16	4.29e-19	1	MYO1F
1.16e-15	-0.133855	0.164	0.244	1.68e-11	1	BPTF
3.39e-07	-0.133872	0.24	0.293	0.00490991	1	HIST1H1E
2.17e-11	-0.133911	0.42	0.495	3.14e-07	1	ELF1
7.76e-09	-0.135289	0.373	0.445	0.000112367	1	YPEL5
2.57e-17	-0.135466	0.173	0.259	3.72e-13	1	IFI27L2
2.09e-14	-0.135592	0.206	0.284	3.03e-10	1	PTPN1
2.24e-12	-0.135771	0.105	0.165	3.24e-08	1	TSPYL2
1.39e-17	-0.135858	0.175	0.265	2.02e-13	1	DOCK8
1.83e-17	-0.135932	0.159	0.247	2.66e-13	1	PPP1CB
4.17e-10	-0.136461	0.703	0.733	6.03e-06	1	NCL
2.97e-27	-0.136712	0.033	0.114	4.3e-23	1	TOX
2.48e-12	-0.13674	0.414	0.488	3.59e-08	1	PSMB8
1.9e-15	-0.136913	0.21	0.294	2.75e-11	1	TNIP1
1.21e-19	-0.137184	0.1	0.183	1.75e-15	1	OGA
6.47e-10	-0.137331	0.304	0.37	9.37e-06	1	TAGAP
8.85e-24	-0.137608	0.048	0.126	1.28e-19	1	ANTXR2
7.96e-14	-0.138049	0.261	0.34	1.15e-09	1	FAM107B
2.57e-14	-0.138533	0.258	0.341	3.72e-10	1	NAP1L4
1.92e-11	-0.138583	0.742	0.776	2.78e-07	1	SUMO2
3.34e-12	-0.138599	0.244	0.316	4.84e-08	1	TRIM22
1.71e-18	-0.138643	0.126	0.21	2.48e-14	1	PTPN7
3.15e-18	-0.13889	0.123	0.207	4.56e-14	1	WNK1
1.29e-10	-0.139494	0.486	0.546	1.87e-06	1	ARPC5
6.68e-15	-0.139719	0.226	0.313	9.67e-11	1	CTSA
1.54e-20	-0.140112	0.126	0.217	2.23e-16	1	TM9SF2
2.46e-23	-0.140142	0.1	0.192	3.56e-19	1	DNAJC1
2.67e-16	-0.140339	0.2	0.286	3.87e-12	1	TMX4
2.14e-12	-0.140472	0.63	0.69	3.1e-08	1	EIF4A1
1.95e-16	-0.140494	0.189	0.274	2.83e-12	1	MYO1G
5.46e-10	-0.140678	0.391	0.453	7.9e-06	1	CDKN1B
5.62e-19	-0.140717	0.148	0.238	8.13e-15	1	NKTR
3.89e-16	-0.140794	0.211	0.298	5.63e-12	1	WSB1
3.31e-19	-0.140865	0.066	0.139	4.79e-15	1	PELI1
1.1e-20	-0.140892	0.098	0.183	1.59e-16	1	STOM
1.5e-14	-0.141222	0.346	0.432	2.17e-10	1	UBXN4
1.53e-14	-0.14143	0.225	0.306	2.22e-10	1	LIMS1
4.08e-10	-0.141545	0.568	0.615	5.91e-06	1	COX8A
6.71e-15	-0.141611	0.187	0.267	9.71e-11	1	PAG1
2.71e-13	-0.141733	0.356	0.434	3.93e-09	1	DEK
1.54e-14	-0.142103	0.209	0.288	2.23e-10	1	CD28
5.92e-18	-0.142184	0.251	0.345	8.58e-14	1	ATP6V0B
1.71e-13	-0.142635	0.334	0.418	2.47e-09	1	TUBA1A
2.3e-10	-0.143008	0.675	0.718	3.34e-06	1	SUB1
3.77e-08	-0.143062	0.128	0.177	0.000546538	1	HSPH1
1.2e-12	-0.143315	0.626	0.682	1.74e-08	1	CD3G
6.85e-15	-0.143325	0.207	0.287	9.91e-11	1	TLK1
2.14e-28	-0.143675	0.026	0.106	3.09e-24	1	PDCD1
1.85e-24	-0.143739	0.084	0.176	2.68e-20	1	ADAM10
1.08e-16	-0.144462	0.291	0.383	1.56e-12	1	VDAC1
2.79e-17	-0.144627	0.16	0.244	4.04e-13	1	BDP1
9.5e-22	-0.144795	0.135	0.231	1.38e-17	1	STK10
3e-13	-0.144816	0.404	0.477	4.34e-09	1	PSMB3
1.12e-17	-0.144818	0.19	0.28	1.62e-13	1	PCM1
9.88e-07	-0.145038	0.169	0.213	0.0143132	1	AL138963.4
3.09e-15	-0.145049	0.335	0.423	4.47e-11	1	SRSF11
9.37e-15	-0.145174	0.072	0.134	1.36e-10	1	RGS2
4.29e-14	-0.145534	0.566	0.635	6.21e-10	1	SEPTIN7
1.38e-18	-0.145609	0.205	0.299	2e-14	1	TMOD3
1.79e-07	-0.145616	0.467	0.521	0.00258833	1	HSPA5
2.01e-10	-0.145874	0.19	0.253	2.91e-06	1	ISG15
2.89e-12	-0.146115	0.498	0.569	4.19e-08	1	PDIA3
3.83e-21	-0.146198	0.179	0.279	5.54e-17	1	PAFAH1B1
2.8e-16	-0.146332	0.338	0.431	4.05e-12	1	MAP1LC3B
1.54e-12	-0.146572	0.301	0.378	2.23e-08	1	CYCS
2.45e-12	-0.14663	0.675	0.729	3.55e-08	1	CALM2
1.71e-18	-0.147442	0.163	0.251	2.47e-14	1	CASP8
4.75e-15	-0.147452	0.41	0.494	6.88e-11	1	RHOG
4.91e-16	-0.147478	0.238	0.326	7.11e-12	1	ANP32E
5.21e-15	-0.147507	0.22	0.301	7.54e-11	1	SIT1
4.21e-13	-0.147516	0.356	0.44	6.1e-09	1	TPR
1.6e-13	-0.148106	0.337	0.416	2.31e-09	1	PSAP
2.73e-21	-0.148134	0.119	0.209	3.95e-17	1	IVNS1ABP
2.86e-17	-0.148371	0.19	0.277	4.14e-13	1	CD63
5.15e-15	-0.148648	0.549	0.623	7.46e-11	1	ARF1
2.77e-15	-0.149337	0.243	0.329	4.02e-11	1	SLC38A1
2.14e-24	-0.149339	0.072	0.16	3.09e-20	1	BTG3
4.13e-18	-0.149366	0.166	0.254	5.98e-14	1	UTRN
9.21e-14	-0.149569	0.262	0.34	1.33e-09	1	TMEM173
2.28e-13	-0.150152	0.359	0.437	3.29e-09	1	WDR1
6.14e-19	-0.150628	0.094	0.173	8.89e-15	1	NAMPT
3.3e-14	-0.150962	0.495	0.568	4.77e-10	1	ATP5F1B
2.65e-17	-0.150962	0.271	0.363	3.84e-13	1	OSBPL8
8.25e-13	-0.151629	0.382	0.454	1.19e-08	1	SKAP1
2.14e-15	-0.1518	0.225	0.308	3.1e-11	1	RHBDD2
1.97e-16	-0.152011	0.227	0.316	2.85e-12	1	ITK
2.67e-13	-0.152326	0.332	0.411	3.86e-09	1	CD5
6.75e-23	-0.152362	0.138	0.237	9.77e-19	1	CDC42EP3
1.26e-13	-0.152706	0.539	0.609	1.82e-09	1	DDX24
4.23e-19	-0.154333	0.206	0.3	6.13e-15	1	RNF149
1.12e-19	-0.154444	0.187	0.281	1.62e-15	1	GLIPR2
2.89e-20	-0.154678	0.22	0.319	4.19e-16	1	CCDC107
2.5e-22	-0.155346	0.125	0.22	3.62e-18	1	GOLGB1
1.09e-15	-0.155845	0.302	0.39	1.58e-11	1	ZC3HAV1
7.29e-14	-0.15617	0.261	0.339	1.05e-09	1	DOK2
2.55e-15	-0.157167	0.273	0.356	3.69e-11	1	IFI16
3.16e-19	-0.157585	0.314	0.414	4.58e-15	1	POMP
2.78e-23	-0.157861	0.06	0.142	4.03e-19	1	TBC1D4
3.75e-15	-0.158453	0.987	0.993	5.42e-11	1	EIF1
1.34e-16	-0.158531	0.277	0.368	1.94e-12	1	DDX6
3.23e-20	-0.159194	0.247	0.35	4.67e-16	1	ACAP2
1.13e-23	-0.159213	0.158	0.262	1.64e-19	1	DYNC1H1
8.43e-15	-0.159853	0.212	0.29	1.22e-10	1	IGFLR1
2.18e-17	-0.159859	0.3	0.394	3.15e-13	1	C17orf49
8.42e-27	-0.159878	0.039	0.121	1.22e-22	1	PRF1
3.71e-14	-0.159957	0.394	0.476	5.37e-10	1	NDUFV2
1.23e-20	-0.16034	0.201	0.301	1.79e-16	1	TAP1
2.31e-20	-0.16128	0.357	0.463	3.34e-16	1	TAX1BP1
2.39e-19	-0.161779	0.12	0.205	3.46e-15	1	NFKBIZ
1.88e-21	-0.162217	0.163	0.261	2.72e-17	1	VPS13C
9.26e-19	-0.162276	0.226	0.32	1.34e-14	1	PPP1R12A
7.09e-19	-0.162411	0.268	0.364	1.03e-14	1	PPM1G
2.45e-15	-0.162594	0.345	0.428	3.54e-11	1	RAD21
6.4e-14	-0.163916	0.501	0.568	9.27e-10	1	SEPTIN6
1.68e-22	-0.164049	0.071	0.153	2.43e-18	1	CTSH
9.42e-15	-0.164177	0.469	0.552	1.36e-10	1	FUS
9.8e-21	-0.164851	0.271	0.377	1.42e-16	1	GPBP1
1.84e-19	-0.165188	0.329	0.433	2.66e-15	1	ARL4C
4.27e-15	-0.1654	0.427	0.504	6.19e-11	1	ARGLU1
5.04e-16	-0.165477	0.412	0.496	7.3e-12	1	ARL6IP1
5.07e-21	-0.165919	0.193	0.292	7.35e-17	1	TUBB4B
1.04e-20	-0.166045	0.249	0.353	1.51e-16	1	VCP
9.18e-17	-0.166225	0.571	0.642	1.33e-12	1	SLC25A3
5.42e-17	-0.166699	0.233	0.321	7.85e-13	1	UGP2
2.49e-25	-0.166895	0.119	0.22	3.6e-21	1	DIAPH1
3.19e-22	-0.167398	0.198	0.302	4.62e-18	1	ROCK1
2.8e-15	-0.1674	0.434	0.51	4.06e-11	1	ARPC4
2.27e-20	-0.167415	0.229	0.33	3.29e-16	1	C4orf48
9.15e-14	-0.167781	0.494	0.557	1.32e-09	1	PPP1CA
9.85e-17	-0.16784	0.903	0.924	1.43e-12	1	H3F3A
1.06e-10	-0.16807	0.162	0.223	1.54e-06	1	IFI6
8.06e-27	-0.168434	0.099	0.199	1.17e-22	1	APOBEC3G
1.36e-15	-0.168458	0.361	0.455	1.97e-11	1	IRF1
1.23e-13	-0.16853	0.803	0.857	1.78e-09	1	MT-ATP8
5.52e-19	-0.168723	0.339	0.433	7.99e-15	1	APBB1IP
1.92e-27	-0.168811	0.083	0.181	2.78e-23	1	SLAMF1
2.14e-28	-0.169062	0.058	0.15	3.1e-24	1	RAB11FIP1
1.9e-13	-0.169213	0.248	0.326	2.76e-09	1	CCND2
5.14e-16	-0.17019	0.499	0.578	7.44e-12	1	ACTR3
9.45e-17	-0.170427	0.177	0.261	1.37e-12	1	PTGER4
2.5e-18	-0.170482	0.339	0.433	3.63e-14	1	SP100
2.69e-22	-0.170663	0.237	0.344	3.89e-18	1	FNBP1
1.9e-06	-0.171338	0.128	0.17	0.0274929	1	AL627171.2
2.45e-24	-0.171512	0.164	0.27	3.54e-20	1	TLN1
6.75e-20	-0.171759	0.193	0.288	9.77e-16	1	CCNH
1.23e-18	-0.172182	0.301	0.399	1.78e-14	1	RSRP1
3.11e-32	-0.172275	0.069	0.174	4.5e-28	1	PTPN22
5.88e-21	-0.172359	0.289	0.39	8.52e-17	1	SH3KBP1
5.73e-15	-0.172475	0.834	0.866	8.29e-11	1	HMGB1
3.3e-19	-0.173816	0.294	0.393	4.78e-15	1	RBM25
3.32e-35	-0.174491	0.033	0.131	4.8e-31	1	FRMD4B
1.2e-19	-0.174618	0.288	0.386	1.73e-15	1	CCNL1
9.75e-19	-0.174679	0.424	0.52	1.41e-14	1	KMT2E
1.06e-13	-0.174701	0.183	0.254	1.53e-09	1	CAPG
4.78e-14	-0.174724	0.226	0.302	6.92e-10	1	GLRX
4.02e-22	-0.175874	0.104	0.192	5.82e-18	1	SYTL3
1.68e-19	-0.176266	0.163	0.255	2.44e-15	1	MACF1
1.66e-18	-0.176597	0.291	0.386	2.4e-14	1	ATRX
2.22e-17	-0.176865	0.341	0.428	3.21e-13	1	LCP2
1.13e-22	-0.176959	0.216	0.323	1.64e-18	1	BRD2
2.03e-22	-0.177026	0.142	0.239	2.94e-18	1	SLA
3.55e-28	-0.17731	0.104	0.209	5.14e-24	1	PHTF2
4.83e-17	-0.177443	0.547	0.621	6.99e-13	1	HCLS1
1.06e-15	-0.17773	0.397	0.477	1.53e-11	1	CD247
2.21e-12	-0.177772	0.355	0.426	3.21e-08	1	PIM2
8.83e-10	-0.178074	0.405	0.463	1.28e-05	1	TUBA1B
9.7e-21	-0.178258	0.385	0.488	1.4e-16	1	DBI
1.94e-23	-0.178408	0.221	0.329	2.8e-19	1	ARHGAP30
4.16e-08	-0.178944	0.173	0.223	0.000601687	1	ZNF331
2.52e-22	-0.179323	0.2	0.303	3.65e-18	1	PRNP
1.64e-08	-0.179547	0.54	0.575	0.000236778	1	ISG20
5.9e-21	-0.179891	0.297	0.399	8.55e-17	1	NCOR1
7.84e-25	-0.179905	0.14	0.241	1.14e-20	1	KDSR
7.67e-10	-0.179928	0.595	0.63	1.11e-05	1	LY6E
4.02e-33	-0.180123	0.104	0.221	5.82e-29	1	CD58
6.86e-23	-0.181074	0.189	0.293	9.93e-19	1	AKAP9
2.95e-14	-0.181168	0.082	0.144	4.27e-10	1	FOSB
5.69e-18	-0.181789	0.613	0.689	8.25e-14	1	SON
4.79e-14	-0.182206	0.542	0.611	6.94e-10	1	CYBA
1.71e-30	-0.182845	0.086	0.193	2.47e-26	1	MAF
9.89e-09	-0.182936	0.244	0.3	0.000143174	1	GADD45B
3.01e-18	-0.182968	0.81	0.828	4.36e-14	1	MYL12B
1.79e-23	-0.183676	0.301	0.41	2.6e-19	1	BZW1
1.09e-15	-0.18368	0.831	0.86	1.58e-11	1	DDX5
1.24e-20	-0.183704	0.285	0.384	1.79e-16	1	CD96
2.54e-19	-0.183991	0.475	0.567	3.68e-15	1	RBM39
6.54e-19	-0.184915	0.758	0.807	9.47e-15	1	ARPC3
3.41e-25	-0.185577	0.217	0.33	4.94e-21	1	DDX3X
2.17e-08	-0.185586	0.47	0.515	0.000314697	1	CORO1B
2.35e-08	-0.185802	0.809	0.818	0.000339968	1	IFITM2
6.5e-34	-0.186498	0.06	0.166	9.41e-30	1	IL2RB
1.93e-11	-0.187082	0.393	0.465	2.79e-07	1	BTG2
5.29e-18	-0.18714	0.329	0.422	7.66e-14	1	LBH
1.32e-24	-0.188216	0.147	0.25	1.92e-20	1	ATP2B1
1.82e-20	-0.188382	0.166	0.26	2.63e-16	1	REL
6.55e-19	-0.188406	0.521	0.604	9.48e-15	1	HNRNPA3
1.52e-26	-0.188893	0.19	0.304	2.2e-22	1	CTSB
1.51e-26	-0.188899	0.103	0.202	2.19e-22	1	PLEC
3.92e-17	-0.189601	0.253	0.344	5.68e-13	1	CARD16
7.48e-21	-0.189942	0.601	0.678	1.08e-16	1	PGK1
3.25e-18	-0.18995	0.366	0.457	4.71e-14	1	HNRNPU
4.14e-24	-0.189953	0.317	0.43	5.99e-20	1	OPTN
1.65e-16	-0.190782	0.488	0.563	2.39e-12	1	PRDX1
9.2e-23	-0.191181	0.44	0.54	1.33e-18	1	TMEM50A
1.06e-14	-0.191511	0.145	0.218	1.53e-10	1	ICOS
2.1e-15	-0.192827	0.298	0.382	3.04e-11	1	DNAJA1
7.5e-23	-0.192921	0.253	0.361	1.09e-18	1	STK17A
1.23e-18	-0.193709	0.504	0.592	1.79e-14	1	SRSF7
2.03e-22	-0.193955	0.25	0.356	2.94e-18	1	STAT3
6.22e-26	-0.194055	0.049	0.132	9e-22	1	HLA-DQB1
4.1e-20	-0.194068	0.61	0.679	5.94e-16	1	CAPZB
5.42e-18	-0.19499	0.721	0.768	7.85e-14	1	UBB
2.88e-26	-0.195157	0.246	0.362	4.16e-22	1	CFLAR
4.41e-31	-0.195402	0.105	0.216	6.38e-27	1	C12orf75
5.62e-19	-0.195574	0.818	0.851	8.14e-15	1	HNRNPA2B1
6.39e-23	-0.196485	0.36	0.467	9.25e-19	1	EIF4G2
4.58e-48	-0.196723	1	1	6.63e-44	1	B2M
1.47e-26	-0.19714	0.28	0.399	2.12e-22	1	PPP1R18
1.5e-20	-0.197526	0.175	0.272	2.18e-16	1	STAT1
1.3e-16	-0.197799	0.832	0.856	1.88e-12	1	RAC2
4.36e-24	-0.198177	0.582	0.678	6.32e-20	1	TMBIM6
2.74e-19	-0.198615	0.436	0.528	3.96e-15	1	ITGB2
6.05e-18	-0.199427	0.526	0.601	8.75e-14	1	ANKRD12
1.12e-20	-0.199926	0.282	0.382	1.62e-16	1	CD82
5.71e-30	-0.200718	0.195	0.315	8.27e-26	1	CAPN2
5.32e-25	-0.201045	0.952	0.967	7.7e-21	1	HLA-E
1.9e-28	-0.201398	0.974	0.98	2.75e-24	1	ARHGDIB
4.04e-19	-0.201735	0.34	0.436	5.84e-15	1	SAMHD1
4.07e-27	-0.202046	0.254	0.372	5.89e-23	1	JPT1
3.79e-13	-0.202266	0.385	0.463	5.49e-09	1	IER2
6.78e-23	-0.202535	0.109	0.202	9.82e-19	1	ID2
2.98e-12	-0.203212	0.192	0.263	4.31e-08	1	NR4A2
3.34e-31	-0.204211	0.128	0.244	4.84e-27	1	FAS
7.54e-30	-0.205697	0.119	0.23	1.09e-25	1	RBPJ
1.45e-26	-0.20717	0.219	0.342	2.11e-22	1	SAMSN1
7.79e-32	-0.207215	0.041	0.135	1.13e-27	1	HOPX
1.13e-20	-0.207365	0.41	0.501	1.63e-16	1	PGAM1
8.39e-12	-0.207486	0.436	0.504	1.21e-07	1	AQP3
3.07e-21	-0.208672	0.964	0.972	4.44e-17	1	H3F3B
1.38e-19	-0.209196	0.728	0.79	1.99e-15	1	MT-ND5
1.27e-26	-0.209682	0.292	0.409	1.84e-22	1	TAPBP
2.01e-19	-0.210026	0.672	0.736	2.9e-15	1	ARL6IP5
5.21e-18	-0.210126	0.561	0.63	7.55e-14	1	PLP2
1.64e-16	-0.210317	0.497	0.57	2.37e-12	1	CALR
5.87e-25	-0.210936	0.056	0.139	8.5e-21	1	PMAIP1
9.12e-11	-0.211631	0.237	0.302	1.32e-06	1	RGCC
3.73e-24	-0.212653	0.337	0.445	5.39e-20	1	SQSTM1
6.59e-27	-0.212653	0.332	0.449	9.54e-23	1	WIPF1
3.12e-31	-0.213064	0.124	0.241	4.51e-27	1	PDE4D
5.03e-19	-0.213545	0.532	0.611	7.29e-15	1	TPI1
2.24e-11	-0.213723	0.386	0.446	3.25e-07	1	TIMP1
2.16e-20	-0.214037	0.494	0.583	3.13e-16	1	MBNL1
2.68e-28	-0.214223	0.083	0.183	3.88e-24	1	CDKN1A
5.04e-27	-0.215929	0.299	0.416	7.3e-23	1	DDX17
7.65e-13	-0.216344	0.386	0.455	1.11e-08	1	ITM2A
3.65e-42	-0.216458	0.085	0.217	5.29e-38	1	RHOC
8.15e-27	-0.216916	0.612	0.7	1.18e-22	1	CDC42
8.51e-22	-0.217	0.757	0.803	1.23e-17	1	RHOA
4.52e-25	-0.217571	0.469	0.58	6.55e-21	1	PRRC2C
9.72e-18	-0.2182	0.432	0.512	1.41e-13	1	SELPLG
4.31e-34	-0.21872	0.245	0.38	6.23e-30	1	REEP5
3.95e-24	-0.219571	0.834	0.873	5.72e-20	1	OAZ1
2.26e-21	-0.220661	0.462	0.561	3.28e-17	1	CYTIP
4.2e-31	-0.221553	0.248	0.378	6.08e-27	1	USP15
1.29e-32	-0.221576	0.216	0.347	1.87e-28	1	GNG2
2.69e-17	-0.2225	0.377	0.465	3.89e-13	1	COTL1
8.31e-23	-0.222655	0.239	0.343	1.2e-18	1	ADGRE5
1.54e-16	-0.223115	0.975	0.971	2.24e-12	1	CD52
2.96e-36	-0.223211	1	1	4.29e-32	1	TMSB4X
2.19e-32	-0.224659	0.943	0.964	3.17e-28	1	CALM1
1.71e-34	-0.227631	0.275	0.414	2.48e-30	1	CD4
5.39e-39	-0.227868	0.112	0.243	7.8e-35	1	IKZF3
7.74e-39	-0.22869	0.068	0.186	1.12e-34	1	BHLHE40
1.69e-27	-0.230281	0.236	0.353	2.45e-23	1	IL10RA
2.26e-26	-0.230339	0.333	0.449	3.27e-22	1	DYNLL1
5e-35	-0.23095	0.201	0.334	7.24e-31	1	CTSD
3.29e-32	-0.23104	0.286	0.42	4.76e-28	1	EIF3A
2.27e-32	-0.231819	0.332	0.464	3.28e-28	1	ACTR2
1.05e-14	-0.232079	0.661	0.694	1.52e-10	1	HCST
4.18e-24	-0.232147	0.344	0.452	6.05e-20	1	RESF1
1.19e-27	-0.232246	0.507	0.609	1.72e-23	1	CD53
4.14e-41	-0.232282	0.103	0.236	5.99e-37	1	ATP2B4
4.7e-31	-0.232934	0.365	0.493	6.81e-27	1	SF3B1
4.47e-44	-0.23573	0.055	0.18	6.48e-40	1	TYMP
4.11e-28	-0.236897	0.451	0.561	5.95e-24	1	CAP1
1.46e-25	-0.238458	0.255	0.371	2.12e-21	1	MT-ND6
6.45e-12	-0.238699	0.357	0.428	9.35e-08	1	DDIT4
8.97e-25	-0.239811	0.725	0.796	1.3e-20	1	ARPC1B
3.25e-30	-0.240966	0.116	0.227	4.71e-26	1	PRDM1
2.25e-13	-0.241709	0.565	0.628	3.26e-09	1	PKM
2.46e-14	-0.242905	0.2	0.277	3.56e-10	1	DUSP2
1.84e-35	-0.242953	0.115	0.24	2.66e-31	1	CCR6
3.08e-34	-0.243132	0.341	0.477	4.46e-30	1	PAK2
3.08e-31	-0.24553	0.412	0.533	4.46e-27	1	LRRFIP1
4.11e-30	-0.245884	0.351	0.474	5.96e-26	1	ANXA5
1.36e-37	-0.246108	0.049	0.159	1.97e-33	1	PHLDA1
2.62e-42	-0.246698	0.05	0.168	3.8e-38	1	MIR4435-2HG
3.17e-32	-0.248784	0.807	0.867	4.6e-28	1	LAPTM5
2.22e-31	-0.250663	0.294	0.422	3.21e-27	1	ETS1
2.54e-16	-0.250971	0.05	0.11	3.68e-12	1	NKG7
1.34e-22	-0.251424	0.257	0.378	1.94e-18	1	CREM
2.69e-34	-0.252486	0.137	0.263	3.89e-30	1	CYTOR
5.42e-35	-0.252828	0.431	0.565	7.85e-31	1	STK4
9.95e-20	-0.254728	0.786	0.838	1.44e-15	1	BTG1
5.77e-20	-0.254928	0.842	0.852	8.36e-16	1	EMP3
1.81e-31	-0.255075	0.234	0.357	2.61e-27	1	CMTM6
2.81e-38	-0.255084	0.28	0.423	4.07e-34	1	IDS
1.47e-32	-0.256645	0.754	0.807	2.13e-28	1	ARPC2
6.89e-39	-0.257081	0.337	0.488	9.98e-35	1	EMB
6.58e-36	-0.257262	0.19	0.324	9.52e-32	1	GBP2
6.27e-24	-0.258009	0.181	0.283	9.07e-20	1	HLA-DPB1
1.23e-37	-0.258684	0.279	0.419	1.78e-33	1	G3BP2
9.74e-43	-0.258886	0.024	0.132	1.41e-38	1	LINC01943
1.48e-41	-0.259753	0.198	0.346	2.14e-37	1	SH2D2A
9.86e-54	-0.260702	0.097	0.255	1.43e-49	1	ACTN4
1.24e-09	-0.261159	0.997	0.994	1.8e-05	1	FTH1
3.41e-34	-0.265496	0.249	0.382	4.94e-30	1	HERPUD1
3.82e-31	-0.265608	0.161	0.283	5.54e-27	1	MYADM
2.14e-32	-0.267434	0.346	0.477	3.09e-28	1	SMCHD1
9.95e-40	-0.267764	0.212	0.358	1.44e-35	1	TPM4
4.35e-37	-0.269299	0.166	0.3	6.29e-33	1	RNF19A
4.68e-39	-0.270454	0.214	0.359	6.77e-35	1	MCL1
3.92e-41	-0.271028	0.212	0.361	5.68e-37	1	SPTAN1
9.45e-24	-0.272366	0.336	0.436	1.37e-19	1	ARID5B
7.74e-33	-0.274189	0.653	0.735	1.12e-28	1	LDHA
5.91e-22	-0.275302	0.381	0.477	8.56e-18	1	BIRC3
1.4e-40	-0.276199	0.251	0.397	2.02e-36	1	AKAP13
8.13e-54	-0.277436	0.999	0.999	1.18e-49	1	HLA-C
4.77e-40	-0.278345	0.181	0.324	6.9e-36	1	PDE4B
2.1e-31	-0.280627	0.356	0.472	3.04e-27	1	TXN
3.68e-37	-0.281114	0.966	0.977	5.33e-33	1	CFL1
2.19e-31	-0.282602	0.84	0.882	3.17e-27	1	CORO1A
1.86e-42	-0.282743	0.337	0.487	2.69e-38	1	YWHAQ
1.18e-39	-0.284754	0.271	0.418	1.71e-35	1	FLNA
5.23e-20	-0.286429	0.072	0.146	7.58e-16	1	IL2RA
8.44e-39	-0.289155	0.233	0.376	1.22e-34	1	SLFN5
2.42e-42	-0.290571	0.531	0.657	3.51e-38	1	JAK1
1.25e-44	-0.29109	0.152	0.304	1.82e-40	1	TENT5C
2.79e-21	-0.29477	0.385	0.485	4.04e-17	1	SLC2A3
3.28e-50	-0.29623	0.204	0.369	4.75e-46	1	RORA
2.37e-44	-0.298701	0.794	0.85	3.43e-40	1	YWHAB
6.55e-74	-0.299442	1	1	9.49e-70	1	HLA-B
1.71e-36	-0.301932	0.183	0.32	2.47e-32	1	NEAT1
3.89e-14	-0.304044	0.431	0.509	5.64e-10	1	DUSP1
3.94e-46	-0.305449	0.701	0.799	5.71e-42	1	TPM3
1.03e-53	-0.31158	0.011	0.133	1.5e-49	1	CXCR6
7.32e-40	-0.3131	0.209	0.353	1.06e-35	1	ITGA4
8.34e-51	-0.315193	0.225	0.392	1.21e-46	1	IQGAP1
7.12e-29	-0.316446	0.273	0.4	1.03e-24	1	PPP1R15A
2.2e-21	-0.31714	0.96	0.964	3.19e-17	1	ACTG1
1.22e-57	-0.326547	0.365	0.545	1.77e-53	1	CAST
2.26e-52	-0.32909	0.035	0.168	3.27e-48	1	CTLA4
1.23e-36	-0.332992	0.159	0.288	1.78e-32	1	HLA-DPA1
9.35e-54	-0.334885	0.307	0.475	1.35e-49	1	MSN
3e-29	-0.334956	0.172	0.29	4.34e-25	1	RGS1
2.34e-21	-0.337286	0.702	0.763	3.39e-17	1	TSC22D3
5.3e-32	-0.337712	0.106	0.215	7.68e-28	1	TIGIT
2.93e-35	-0.340587	0.456	0.582	4.24e-31	1	ITGB1
1.97e-67	-0.342312	0.777	0.871	2.85e-63	1	YWHAZ
6.78e-68	-0.342487	0.105	0.29	9.82e-64	1	NIBAN1
3.16e-41	-0.343784	0.687	0.759	4.57e-37	1	CD99
7.55e-48	-0.344257	0.402	0.56	1.09e-43	1	STK17B
3.82e-35	-0.348153	0.152	0.276	5.54e-31	1	BATF
1.87e-40	-0.348238	0.557	0.667	2.7e-36	1	ENO1
8.34e-25	-0.349545	0.517	0.599	1.21e-20	1	UCP2
4.3e-46	-0.35418	0.988	0.991	6.23e-42	1	PFN1
5.97e-62	-0.358301	0.987	0.992	8.65e-58	1	MT-CO1
1.72e-45	-0.363489	0.015	0.122	2.49e-41	1	HLA-DRA
2.03e-18	-0.371005	0.361	0.447	2.94e-14	1	MT2A
1.26e-40	-0.371225	0.405	0.542	1.82e-36	1	ZFP36L1
7.07e-34	-0.372962	0.428	0.537	1.02e-29	1	ALOX5AP
4.66e-50	-0.374392	0.425	0.58	6.75e-46	1	MYH9
5.9e-51	-0.375795	0.486	0.627	8.55e-47	1	LCP1
2.73e-56	-0.380426	0.657	0.761	3.95e-52	1	LSP1
1.73e-53	-0.3824	0.029	0.159	2.51e-49	1	HLA-DRB5
3.03e-66	-0.383222	0.503	0.666	4.38e-62	1	CD44
9.78e-37	-0.383701	0.753	0.824	1.42e-32	1	TAGLN2
4.43e-66	-0.385688	0.111	0.294	6.41e-62	1	CXCR3
3.2e-21	-0.386349	0.19	0.284	4.64e-17	1	TNFRSF4
5.49e-56	-0.38697	0.142	0.309	7.96e-52	1	TNFRSF1B
3.39e-52	-0.389262	0.337	0.501	4.91e-48	1	CKLF
8.56e-63	-0.393283	0.769	0.855	1.24e-58	1	IL2RG
2.49e-61	-0.396907	0.327	0.509	3.61e-57	1	PBXIP1
4.76e-31	-0.403688	0.731	0.803	6.89e-27	1	HSP90AA1
5.02e-32	-0.404576	0.661	0.763	7.26e-28	1	CXCR4
1.14e-78	-0.405276	0.347	0.554	1.65e-74	1	EML4
1.47e-51	-0.41137	0.221	0.382	2.14e-47	1	CTSC
3.31e-55	-0.414043	0.325	0.494	4.79e-51	1	RNF213
1.35e-54	-0.418918	0.057	0.203	1.95e-50	1	DUSP4
7.11e-59	-0.421641	0.913	0.938	1.03e-54	1	MYL6
2.28e-37	-0.423947	0.298	0.434	3.31e-33	1	SAT1
1.09e-68	-0.426797	0.477	0.654	1.58e-64	1	SPOCK2
5.43e-36	-0.432199	0.969	0.97	7.86e-32	1	VIM
1.43e-59	-0.434443	0.067	0.225	2.07e-55	1	TNFRSF18
2.1e-17	-0.442479	0.513	0.589	3.04e-13	1	DNAJB1
6.07e-39	-0.442767	0.999	0.999	8.79e-35	1	ACTB
5.89e-67	-0.443876	0.156	0.344	8.53e-63	1	CST7
6.4e-38	-0.444933	0.607	0.705	9.27e-34	1	NFKBIA
4.15e-73	-0.448853	0.119	0.312	6.01e-69	1	GBP5
4.3e-76	-0.470297	0.976	0.978	6.22e-72	1	SH3BGRL3
2.42e-49	-0.482901	0.706	0.773	3.5e-45	1	S100A11
1.54e-35	-0.488343	0.562	0.672	2.23e-31	1	ZFP36
2.24e-83	-0.489116	0.599	0.748	3.24e-79	1	CD2
3.47e-93	-0.491577	0.943	0.97	5.03e-89	1	UBC
8.96e-52	-0.496243	0.031	0.158	1.3e-47	1	FOXP3
5.06e-81	-0.497545	0.568	0.719	7.33e-77	1	CLIC1
4.96e-86	-0.515474	0.308	0.52	7.18e-82	1	ANXA2
2.2e-137	-0.525199	0.999	0.999	3.19e-133	1	HLA-A
1.42e-105	-0.539648	0.821	0.914	2.06e-101	1	PTPRC
1.44e-90	-0.55246	0.327	0.544	2.08e-86	1	SYNE2
2.95e-09	-0.559574	0.484	0.527	4.28e-05	1	FOS
1.4e-43	-0.560328	0.052	0.171	2.02e-39	1	GZMK
1.49e-74	-0.5644	0.384	0.59	2.16e-70	1	TNFAIP3
1.3e-37	-0.581936	0.455	0.586	1.88e-33	1	JUN
8.46e-70	-0.583658	0.072	0.247	1.23e-65	1	HLA-DRB1
2.73e-94	-0.587995	0.958	0.972	3.95e-90	1	GAPDH
6.19e-80	-0.58839	0.566	0.738	8.97e-76	1	KLF6
1.02e-106	-0.592563	0.424	0.653	1.47e-102	1	EZR
5.4e-70	-0.596298	0.893	0.924	7.82e-66	1	S100A6
3.89e-78	-0.636015	0.127	0.334	5.64e-74	1	LMNA
3.54e-122	-0.638819	0.086	0.35	5.13e-118	1	LGALS3
1.21e-98	-0.643559	0.965	0.974	1.75e-94	1	IL32
2.8e-96	-0.665002	0.402	0.617	4.06e-92	1	AHNAK
7.34e-44	-0.666324	0.706	0.803	1.06e-39	1	MTRNR2L12
5.34e-95	-0.687701	0.678	0.83	7.73e-91	1	SRGN
2.06e-101	-0.702857	0.818	0.886	2.98e-97	1	S100A10
5.81e-80	-0.768601	0.233	0.43	8.41e-76	1	KLRB1
7.99e-115	-0.777809	0.904	0.95	1.16e-110	1	S100A4
1.75e-70	-0.793523	0.895	0.922	2.54e-66	1	CRIP1
6.26e-17	-0.806295	0.075	0.142	9.06e-13	1	HSPA1B
4.02e-56	-0.81975	0.28	0.439	5.82e-52	1	LGALS1
2.56e-84	-0.833631	0.07	0.269	3.71e-80	1	GZMA
9.78e-212	-0.965228	0.989	0.996	1.42e-207	1	MALAT1
1.96e-117	-0.986689	0.637	0.79	2.84e-113	1	CD74
5.59e-32	-1.05289	0.106	0.217	8.1e-28	1	HSPA1A
1.03e-73	-1.093	0.098	0.282	1.5e-69	1	CCL5
3.38e-108	1.35878	0.404	0.187	4.9e-104	2	HSPA1A
3.99e-49	1.25234	0.247	0.124	5.78e-45	2	HSPA1B
6.58e-221	1.18023	0.999	0.995	9.52e-217	2	MALAT1
0	1.1161	0.618	0.101	0	2	FOXP3
6.04e-129	0.96482	0.718	0.503	8.75e-125	2	SYNE2
1.23e-145	0.84439	0.951	0.899	1.79e-141	2	PTPRC
1.72e-88	0.802005	0.633	0.461	2.49e-84	2	RNF213
1.06e-199	0.799616	0.591	0.264	1.54e-195	2	GBP5
1.86e-88	0.709403	0.49	0.288	2.7e-84	2	NEAT1
1.33e-209	0.667817	0.393	0.115	1.93e-205	2	IL2RA
5.15e-42	0.667137	0.681	0.586	7.45e-38	2	AHNAK
1.86e-102	0.662123	0.498	0.272	2.69e-98	2	TNFRSF1B
1.99e-264	0.647199	0.339	0.071	2.88e-260	2	RTKN2
4.39e-89	0.616687	0.545	0.344	6.35e-85	2	SLFN5
4.66e-64	0.614164	0.579	0.405	6.75e-60	2	SAT1
3.39e-99	0.60501	0.671	0.473	4.9e-95	2	PBXIP1
1.38e-22	0.604626	0.837	0.792	2e-18	2	HSP90AA1
5.55e-216	0.600342	0.307	0.07	8.04e-212	2	HPGD
1.07e-119	0.588404	0.993	0.971	1.55e-115	2	IL32
1.9e-105	0.577676	0.642	0.405	2.75e-101	2	ARID5B
1.4e-85	0.570875	0.634	0.447	2.03e-81	2	SMCHD1
2.95e-102	0.566823	0.543	0.322	4.27e-98	2	IL10RA
2.94e-93	0.542123	0.613	0.408	4.26e-89	2	SAMHD1
3.14e-46	0.540735	0.88	0.785	4.55e-42	2	MTRNR2L12
4.73e-260	0.529112	0.288	0.052	6.86e-256	2	TTN
1.91e-10	0.527307	0.612	0.578	2.77e-06	2	DNAJB1
3.46e-71	0.516103	0.506	0.305	5e-67	2	LGALS3
9.97e-120	0.51461	0.427	0.183	1.44e-115	2	TIGIT
1.64e-74	0.514235	0.545	0.359	2.37e-70	2	IQGAP1
1.06e-155	0.509696	1	0.999	1.54e-151	2	HLA-A
1.43e-105	0.504209	0.361	0.152	2.06e-101	2	CCR4
1.02e-56	0.501086	0.683	0.563	1.48e-52	2	MBNL1
1.68e-72	0.49547	0.644	0.49	2.43e-68	2	SELPLG
1.81e-99	0.493312	0.476	0.251	2.62e-95	2	NIBAN1
1.39e-176	0.469382	0.522	0.201	2.01e-172	2	HLA-DRB1
1.59e-245	0.458824	0.268	0.047	2.31e-241	2	IKZF2
1.39e-76	0.454137	0.537	0.348	2.01e-72	2	USP15
2.63e-39	0.445409	0.635	0.534	3.81e-35	2	STK17B
8.15e-35	0.439727	0.543	0.431	1.18e-30	2	RESF1
1.03e-60	0.438136	0.369	0.201	1.49e-56	2	PRDM1
5.1e-48	0.436758	0.539	0.397	7.39e-44	2	ETS1
2.84e-150	0.434761	0.384	0.134	4.11e-146	2	MIR4435-2HG
8.64e-50	0.434627	0.479	0.332	1.25e-45	2	SPTAN1
8.31e-131	0.429221	0.358	0.132	1.2e-126	2	STAM
1.45e-64	0.429171	0.752	0.633	2.1e-60	2	JAK1
9.67e-96	0.421411	0.458	0.23	1.4e-91	2	CYTOR
8.65e-31	0.417635	0.666	0.559	1.25e-26	2	ITGB1
2.52e-28	0.411413	0.667	0.606	3.65e-24	2	LCP1
3.71e-52	0.406851	0.669	0.54	5.38e-48	2	STK4
1.06e-69	0.406425	0.393	0.214	1.54e-65	2	IKZF3
2e-108	0.401358	0.348	0.136	2.9e-104	2	CTLA4
5.75e-74	0.400798	0.36	0.172	8.33e-70	2	DUSP4
5.64e-31	0.393742	0.645	0.556	8.17e-27	2	MYH9
2.83e-30	0.392912	0.565	0.457	4.1e-26	2	BIRC3
1.85e-105	0.392633	0.912	0.761	2.68e-101	2	CD74
7.14e-50	0.388854	0.514	0.351	1.03e-45	2	CTSC
4.16e-37	0.38213	0.646	0.564	6.03e-33	2	ISG20
1.81e-61	0.381451	0.912	0.842	2.62e-57	2	HNRNPA2B1
1.07e-50	0.381023	0.565	0.418	1.55e-46	2	CD27
4.81e-50	0.376642	0.754	0.617	6.96e-46	2	EZR
3.1e-55	0.371376	0.464	0.295	4.49e-51	2	GBP2
1.82e-70	0.370481	0.843	0.741	2.64e-66	2	LSP1
7.94e-42	0.369338	0.521	0.386	1.15e-37	2	FCMR
9.38e-43	0.367668	0.528	0.392	1.36e-38	2	DDX17
2.6e-67	0.360284	1	0.999	3.76e-63	2	ACTB
1.6e-40	0.356233	0.575	0.452	2.32e-36	2	PAK2
9.11e-34	0.355778	0.531	0.421	1.32e-29	2	TPR
5.92e-58	0.354891	0.9	0.839	8.58e-54	2	YWHAB
1.59e-43	0.347722	0.428	0.274	2.3e-39	2	TENT5C
1.73e-26	0.346467	0.469	0.374	2.5e-22	2	AKAP13
2.16e-57	0.346304	0.979	0.965	3.12e-53	2	HLA-E
4.56e-27	0.343232	0.574	0.455	6.61e-23	2	SELL
4.61e-94	0.341165	0.302	0.117	6.68e-90	2	TBC1D4
2.52e-33	0.340481	0.738	0.675	3.65e-29	2	SON
1.28e-41	0.340427	0.343	0.211	1.85e-37	2	ATP2B4
6.53e-39	0.339228	0.534	0.409	9.46e-35	2	RAD21
3.56e-31	0.338757	0.477	0.367	5.16e-27	2	ATRX
5.92e-48	0.338528	0.91	0.852	8.57e-44	2	DDX5
8.28e-49	0.337281	0.38	0.229	1.2e-44	2	CASP8
5.48e-30	0.33673	0.563	0.472	7.93e-26	2	SF3B1
2.19e-80	0.335363	0.475	0.255	3.16e-76	2	HLA-DPA1
1.02e-45	0.333992	0.451	0.299	1.47e-41	2	UGP2
1.13e-35	0.328023	0.442	0.32	1.63e-31	2	DOK2
6.24e-41	0.327063	0.578	0.458	9.04e-37	2	CD247
4.71e-34	0.325573	0.547	0.441	6.82e-30	2	ACTR2
1.43e-29	0.324938	0.498	0.397	2.06e-25	2	EIF3A
3.43e-35	0.324105	0.339	0.217	4.97e-31	2	NORAD
3.9e-31	0.323034	0.663	0.584	5.65e-27	2	UCP2
6.24e-34	0.321847	0.313	0.197	9.03e-30	2	LNPEP
1.41e-21	0.321668	0.693	0.629	2.04e-17	2	SPOCK2
8.85e-53	0.31979	0.917	0.856	1.28e-48	2	YWHAZ
4.05e-76	0.318187	0.468	0.253	5.86e-72	2	HLA-DPB1
1.09e-26	0.31775	0.532	0.438	1.57e-22	2	CDKN1B
7.73e-41	0.317385	0.695	0.606	1.12e-36	2	HCLS1
5.85e-25	0.317038	0.494	0.394	8.47e-21	2	FLNA
1.63e-43	0.315519	0.575	0.434	2.36e-39	2	SKAP1
8.09e-69	0.314722	0.275	0.117	1.17e-64	2	PMAIP1
8.7e-12	0.311424	0.449	0.381	1.26e-07	2	PPP1R15A
1.22e-33	0.310799	0.303	0.188	1.77e-29	2	WNK1
1.86e-25	0.31033	0.406	0.299	2.69e-21	2	PDE4B
1.87e-50	0.307508	0.28	0.143	2.71e-46	2	IL2RB
1.19e-42	0.306305	0.907	0.84	1.72e-38	2	IL2RG
2.73e-16	0.30406	0.608	0.565	3.96e-12	2	PRRC2C
1.49e-33	0.303067	0.675	0.591	2.16e-29	2	CD53
2.18e-22	0.301946	0.519	0.441	3.15e-18	2	HNRNPU
1.84e-29	0.300552	0.634	0.554	2.67e-25	2	SEPTIN6
1.39e-20	0.300464	0.397	0.312	2.02e-16	2	SLC38A1
1.53e-26	0.300171	0.51	0.403	2.21e-22	2	LBH
2.79e-26	0.298566	0.453	0.35	4.04e-22	2	DDX6
2.51e-33	0.295199	0.336	0.217	3.64e-29	2	GLG1
8.54e-39	0.293974	0.884	0.851	1.24e-34	2	RAC2
1.71e-40	0.293354	0.982	0.966	2.47e-36	2	UBC
2.04e-21	0.293146	0.602	0.525	2.95e-17	2	EML4
5.09e-22	0.292776	0.334	0.243	7.36e-18	2	VPS13C
6.51e-36	0.291693	0.35	0.222	9.43e-32	2	ZNF292
1.03e-27	0.289229	0.43	0.323	1.49e-23	2	EPB41
1.72e-27	0.288075	0.805	0.711	2.49e-23	2	KLF6
3.82e-96	0.286619	0.163	0.041	5.54e-92	2	ENTPD1
1.33e-138	0.28513	0.187	0.039	1.92e-134	2	LINC02694
1.95e-30	0.28487	0.719	0.663	2.83e-26	2	TMBIM6
6.07e-20	0.283933	0.491	0.412	8.79e-16	2	PIM2
4.25e-15	0.283471	0.331	0.255	6.16e-11	2	STAT1
8.16e-31	0.28152	0.731	0.665	1.18e-26	2	EVL
1.34e-38	0.279329	0.924	0.873	1.95e-34	2	CORO1A
6.71e-24	0.278807	0.698	0.644	9.72e-20	2	CD44
1.84e-29	0.277887	0.401	0.284	2.66e-25	2	GLRX
5.01e-16	0.27531	0.417	0.345	7.25e-12	2	RORA
8.85e-17	0.274736	0.358	0.281	1.28e-12	2	MYCBP2
4.39e-27	0.274297	0.63	0.542	6.36e-23	2	CAP1
1.88e-30	0.274207	0.75	0.685	2.73e-26	2	CDC42
1.61e-27	0.273425	0.592	0.488	2.34e-23	2	ANXA2
1.51e-10	0.273388	0.295	0.24	2.19e-06	2	MACF1
1.93e-29	0.272484	0.196	0.106	2.79e-25	2	ERAP2
2.93e-24	0.272163	0.589	0.502	4.24e-20	2	KMT2E
7.84e-15	0.271553	0.993	0.991	1.13e-10	2	MT-CO1
1.46e-13	0.27148	0.379	0.312	2.12e-09	2	CCND2
3.99e-49	0.270565	0.117	0.037	5.77e-45	2	DNAJB4
3.7e-27	0.266443	0.38	0.269	5.35e-23	2	TLK1
3.05e-22	0.266428	0.475	0.38	4.41e-18	2	RSRP1
7.65e-19	0.266051	0.335	0.251	1.11e-14	2	PAG1
9.56e-44	0.265469	0.295	0.163	1.38e-39	2	MAN1A2
1.91e-23	0.263122	0.472	0.38	2.77e-19	2	NCOR1
6.48e-44	0.26294	0.255	0.13	9.39e-40	2	RAB11FIP1
9.41e-28	0.261943	0.294	0.188	1.36e-23	2	PHTF2
1.69e-26	0.261433	0.353	0.245	2.44e-22	2	ANKRD44
1.17e-20	0.257946	0.573	0.5	1.69e-16	2	EPC1
2.6e-28	0.257842	0.413	0.298	3.76e-24	2	TRIM22
3.94e-15	0.257627	0.411	0.338	5.7e-11	2	CMTM6
3.8e-16	0.256583	0.642	0.588	5.5e-12	2	ANKRD12
1.88e-44	0.256561	1	0.999	2.72e-40	2	HLA-C
3.24e-24	0.256517	0.465	0.359	4.69e-20	2	HERPUD1
3.92e-25	0.255973	0.341	0.238	5.67e-21	2	TGOLN2
3.94e-142	0.253878	0.157	0.027	5.71e-138	2	CCDC141
2.64e-31	0.252494	0.981	0.962	3.82e-27	2	ACTG1
3.66e-21	0.252213	0.569	0.489	5.3e-17	2	ARGLU1
7.74e-21	0.25158	0.311	0.221	1.12e-16	2	NKTR
1e-30	0.250998	0.425	0.299	1.45e-26	2	PPP1R12A
2.67e-16	0.250316	0.354	0.275	3.87e-12	2	AKAP9
2.94e-22	0.249589	0.585	0.504	4.26e-18	2	LAT
2.1e-21	0.248365	0.425	0.331	3.04e-17	2	ACAP2
1.21e-18	0.247915	0.275	0.194	1.75e-14	2	KMT2A
1.77e-14	0.24716	0.454	0.391	2.56e-10	2	TAPBP
2.37e-46	0.246114	0.3	0.162	3.44e-42	2	SHMT2
1.46e-83	0.245475	0.185	0.056	2.11e-79	2	F5
2.66e-30	0.245072	0.262	0.157	3.86e-26	2	APOL6
1.48e-19	0.244884	0.295	0.209	2.14e-15	2	ADAR
7.56e-17	0.24472	0.454	0.375	1.1e-12	2	RBM25
6.75e-20	0.243763	0.391	0.299	9.77e-16	2	ITK
2.95e-34	0.242924	0.216	0.114	4.27e-30	2	DUSP16
6.39e-77	0.242128	0.201	0.068	9.25e-73	2	SGMS1
8.11e-42	0.239358	0.24	0.121	1.17e-37	2	PELI1
5.25e-60	0.239209	0.227	0.094	7.61e-56	2	TOX
4.39e-20	0.23747	0.212	0.133	6.36e-16	2	LY75
1.73e-18	0.237213	0.626	0.564	2.51e-14	2	ACTR3
2.27e-31	0.236887	0.344	0.221	3.29e-27	2	FAS
1.57e-21	0.236334	0.788	0.724	2.27e-17	2	ARL6IP5
3.58e-38	0.235993	0.399	0.25	5.18e-34	2	BATF
3.98e-19	0.234301	0.372	0.284	5.76e-15	2	ROCK1
3.84e-24	0.233789	0.301	0.2	5.56e-20	2	DIAPH1
2.15e-25	0.233576	0.392	0.283	3.11e-21	2	SIT1
2.81e-17	0.23319	0.285	0.206	4.08e-13	2	XRN1
4.4e-24	0.23261	0.259	0.166	6.37e-20	2	OGA
8.18e-23	0.231741	0.442	0.341	1.19e-18	2	CFLAR
7.06e-17	0.231689	0.418	0.339	1.02e-12	2	GRB2
6.07e-15	0.230603	0.502	0.428	8.79e-11	2	SQSTM1
5.21e-29	0.230564	0.286	0.178	7.54e-25	2	IQGAP2
7.31e-17	0.230391	0.989	0.941	1.06e-12	2	S100A4
1.52e-38	0.229647	0.212	0.105	2.2e-34	2	PARP14
8.58e-87	0.229509	0.322	0.129	1.24e-82	2	HLA-DRB5
4.87e-30	0.229392	0.983	0.979	7.06e-26	2	ARHGDIB
3.84e-30	0.228551	0.204	0.109	5.55e-26	2	ANTXR2
1.74e-15	0.228291	0.328	0.254	2.52e-11	2	PTBP3
5.97e-26	0.227852	0.313	0.207	8.64e-22	2	ZBTB38
6.47e-21	0.227831	0.424	0.326	9.36e-17	2	CARD16
1.23e-17	0.227811	0.265	0.185	1.79e-13	2	PLEC
1.33e-22	0.227242	0.38	0.268	1.92e-18	2	RGS1
7.85e-24	0.225843	0.304	0.204	1.14e-19	2	LBR
2.94e-16	0.225667	0.478	0.401	4.26e-12	2	PSAP
1.29e-17	0.225536	0.258	0.18	1.86e-13	2	SETX
1.61e-20	0.225069	0.435	0.333	2.33e-16	2	TPM4
1.74e-56	0.224698	0.251	0.111	2.52e-52	2	HLA-DQB1
2.52e-37	0.222591	1	1	3.66e-33	2	HLA-B
5.53e-12	0.220841	0.581	0.539	8.01e-08	2	FUS
2.84e-35	0.220652	0.308	0.185	4.11e-31	2	CCM2
1.7e-17	0.220121	0.367	0.282	2.47e-13	2	WSB1
4.16e-10	0.220017	0.492	0.452	6.03e-06	2	EIF4G2
1.36e-16	0.219424	0.322	0.244	1.97e-12	2	DYNC1H1
1.08e-14	0.217851	0.417	0.346	1.57e-10	2	NSD3
1.61e-28	0.216605	0.304	0.193	2.33e-24	2	IFNAR2
9.99e-21	0.216602	0.405	0.309	1.45e-16	2	ARHGAP30
5.22e-16	0.216183	0.307	0.229	7.56e-12	2	BPTF
1.75e-19	0.215032	0.729	0.671	2.54e-15	2	CD3G
1.25e-28	0.21378	0.261	0.157	1.81e-24	2	ADAM10
9.32e-18	0.213473	0.494	0.411	1.35e-13	2	LCP2
4.17e-12	0.212412	0.953	0.928	6.04e-08	2	HSPA8
1.67e-17	0.212404	0.293	0.209	2.42e-13	2	PHIP
1.8e-31	0.21027	0.322	0.197	2.61e-27	2	TNFRSF18
8.19e-16	0.20981	0.281	0.204	1.19e-11	2	GOLGB1
2.83e-16	0.207878	0.494	0.416	4.1e-12	2	SP100
3.66e-19	0.206439	0.47	0.379	5.3e-15	2	PPP1R18
5.81e-18	0.205653	0.277	0.194	8.42e-14	2	ARHGEF6
8.82e-18	0.205162	0.232	0.155	1.28e-13	2	CEP350
2.46e-07	0.204562	0.446	0.409	0.0035617	2	FOXP1
9.42e-10	0.201623	0.419	0.37	1.36e-05	2	CELF2
1.79e-12	0.201252	0.869	0.869	2.59e-08	2	OAZ1
2.85e-10	0.199368	0.353	0.295	4.12e-06	2	CYLD
2.2e-14	0.19924	0.386	0.311	3.18e-10	2	RCSD1
1.53e-15	0.198936	0.358	0.277	2.22e-11	2	TTC39C
1.46e-14	0.198755	0.512	0.446	2.12e-10	2	TAX1BP1
9.2e-19	0.198312	0.251	0.169	1.33e-14	2	RAB8B
4.36e-52	0.198235	0.168	0.063	6.31e-48	2	ZC2HC1A
1.15e-13	0.197763	0.399	0.326	1.66e-09	2	NAP1L4
6.87e-13	0.197588	0.623	0.593	9.95e-09	2	HNRNPA3
1.87e-10	0.197574	0.404	0.349	2.71e-06	2	CLDND1
9.75e-15	0.197505	0.293	0.218	1.41e-10	2	SYNRG
6.81e-12	0.197106	0.473	0.414	9.85e-08	2	N4BP2L2
1.56e-19	0.196827	0.313	0.22	2.26e-15	2	USP34
2.21e-17	0.196479	0.267	0.186	3.2e-13	2	SAMD9
1.41e-11	0.195712	0.317	0.253	2.05e-07	2	TLN1
2.26e-56	0.195596	0.129	0.039	3.28e-52	2	CCR8
2.78e-27	0.195107	0.236	0.138	4.02e-23	2	USP48
2.85e-11	0.195006	0.269	0.205	4.12e-07	2	ICOS
1.46e-15	0.194168	0.384	0.305	2.12e-11	2	KIF5B
5.39e-11	0.193398	0.752	0.725	7.8e-07	2	FYB1
5.35e-14	0.19332	0.271	0.2	7.74e-10	2	ASH1L
7.03e-14	0.193285	0.288	0.217	1.02e-09	2	JAK3
5.49e-21	0.192985	0.77	0.697	7.94e-17	2	CLIC1
8.76e-13	0.192746	0.357	0.289	1.27e-08	2	PHF3
1.45e-12	0.192498	0.466	0.402	2.1e-08	2	IDS
9.85e-29	0.192244	0.231	0.132	1.43e-24	2	RFTN1
2.12e-12	0.192109	0.413	0.348	3.07e-08	2	PPM1G
1.35e-08	0.191497	0.389	0.34	0.000195928	2	STAT3
1.88e-14	0.191299	0.504	0.429	2.73e-10	2	CALM3
3.56e-27	0.191069	0.267	0.163	5.16e-23	2	FOXN3
5.05e-12	0.190302	0.392	0.327	7.31e-08	2	FNBP1
1.3e-21	0.190253	0.253	0.162	1.88e-17	2	SLAMF1
1.61e-06	0.190144	0.524	0.509	0.0233348	2	CORO1B
4.61e-10	0.18992	0.238	0.183	6.67e-06	2	GPRIN3
3.04e-06	0.189723	0.194	0.155	0.0439929	2	TSPYL2
2.21e-11	0.189611	0.371	0.307	3.2e-07	2	SERINC1
9.44e-12	0.189544	0.504	0.454	1.37e-07	2	ACAP1
3e-12	0.18918	0.533	0.483	4.35e-08	2	ARL6IP1
1.17e-11	0.188504	0.339	0.274	1.69e-07	2	CD28
8.61e-12	0.188395	0.21	0.15	1.25e-07	2	SLC38A2
6.8e-46	0.188382	1	1	9.85e-42	2	B2M
1.32e-27	0.188111	0.217	0.122	1.91e-23	2	EPSTI1
2.48e-18	0.187522	0.25	0.167	3.6e-14	2	SMG1
3.05e-14	0.187164	0.261	0.19	4.42e-10	2	MAP4
5.08e-28	0.187116	0.208	0.112	7.35e-24	2	LINC01943
3.5e-34	0.186618	0.167	0.077	5.07e-30	2	DDHD1
9.4e-24	0.186237	0.251	0.156	1.36e-19	2	RASGRP1
1.81e-13	0.185978	0.656	0.627	2.62e-09	2	LCK
6.86e-20	0.185792	0.326	0.229	9.93e-16	2	ACTN4
1.02e-21	0.18529	0.25	0.161	1.47e-17	2	NUMA1
5.08e-17	0.18481	0.185	0.114	7.36e-13	2	CXCR6
4.3e-24	0.184577	0.292	0.191	6.23e-20	2	RIOK3
7.59e-10	0.184552	0.558	0.516	1.1e-05	2	LRRFIP1
3.67e-16	0.184227	0.386	0.296	5.31e-12	2	CTSA
1.13e-27	0.183967	0.218	0.124	1.64e-23	2	STX16
1.01e-10	0.183548	0.595	0.553	1.46e-06	2	RBM39
3.13e-13	0.182951	0.319	0.249	4.53e-09	2	DOCK8
2.7e-10	0.182617	0.456	0.398	3.9e-06	2	CD5
1.11e-19	0.182581	0.304	0.213	1.6e-15	2	STK10
2.44e-09	0.182302	0.427	0.374	3.54e-05	2	NOP58
3e-08	0.18211	0.584	0.564	0.000434466	2	LIME1
8.8e-15	0.181965	0.372	0.293	1.27e-10	2	RHBDD2
1.73e-20	0.181764	0.202	0.123	2.51e-16	2	BIRC6
1.29e-20	0.181551	0.257	0.169	1.86e-16	2	DCP2
1.19e-12	0.18104	0.244	0.177	1.72e-08	2	SYTL3
1.94e-10	0.180967	0.327	0.265	2.81e-06	2	PCM1
8.91e-11	0.180001	0.856	0.851	1.29e-06	2	EMP3
7.89e-17	0.179996	0.356	0.269	1.14e-12	2	CSK
3.45e-11	0.179928	0.331	0.269	4.99e-07	2	CD46
8.25e-13	0.179812	0.443	0.374	1.19e-08	2	SH3KBP1
2.71e-11	0.179553	0.35	0.284	3.93e-07	2	RNF149
3.79e-36	0.179195	0.255	0.137	5.49e-32	2	NCF4
9.46e-18	0.178201	0.194	0.122	1.37e-13	2	IL6R
5.78e-35	0.178177	0.191	0.094	8.37e-31	2	TRIM14
1.19e-19	0.178154	0.218	0.137	1.72e-15	2	TNIK
3.15e-09	0.177772	0.51	0.468	4.56e-05	2	PNISR
8.64e-23	0.177691	0.237	0.147	1.25e-18	2	SGTB
2.39e-17	0.177618	0.271	0.19	3.47e-13	2	OIP5-AS1
8.88e-75	0.176931	0.131	0.033	1.29e-70	2	LAYN
8.62e-14	0.176319	0.306	0.231	1.25e-09	2	PRKCH
1.43e-06	0.176205	0.283	0.241	0.0207014	2	UTRN
1.9e-15	0.176134	0.253	0.178	2.75e-11	2	CHD4
2.57e-22	0.17594	0.19	0.11	3.73e-18	2	TRIP12
2.61e-11	0.175417	0.473	0.413	3.78e-07	2	OPTN
3.78e-09	0.174925	0.567	0.522	5.47e-05	2	CAST
2.73e-23	0.173848	0.182	0.103	3.95e-19	2	TMEM30A
5.58e-21	0.173627	0.222	0.137	8.08e-17	2	TPP1
2.04e-29	0.173488	0.181	0.092	2.96e-25	2	ASXL1
2.34e-21	0.17331	0.205	0.124	3.39e-17	2	HUWE1
6.43e-09	0.173181	0.455	0.41	9.31e-05	2	SRSF11
3.15e-14	0.172993	0.318	0.242	4.56e-10	2	ABI1
2.54e-35	0.172901	0.201	0.1	3.68e-31	2	LINC00426
1.5e-11	0.172561	0.716	0.697	2.18e-07	2	SRSF5
1.76e-08	0.172311	0.486	0.444	0.000255184	2	PIK3IP1
1.92e-13	0.172234	0.331	0.258	2.78e-09	2	MYO1G
3.61e-09	0.171941	0.422	0.371	5.22e-05	2	CCNL1
6.16e-09	0.171826	0.311	0.257	8.91e-05	2	NIPBL
2.28e-15	0.171706	0.187	0.121	3.31e-11	2	AHR
4.55e-10	0.170641	0.285	0.223	6.59e-06	2	SLA
2.02e-22	0.170599	0.213	0.128	2.93e-18	2	PCSK7
2.34e-36	0.17058	0.153	0.066	3.39e-32	2	TFRC
1.29e-07	0.170348	0.375	0.331	0.00187261	2	CD164
8.57e-10	0.170328	0.337	0.278	1.24e-05	2	SMAP2
8.01e-15	0.170195	0.82	0.786	1.16e-10	2	ARPC1B
3.18e-15	0.168934	0.284	0.207	4.6e-11	2	ACIN1
1.21e-11	0.168053	0.48	0.417	1.76e-07	2	APBB1IP
1.03e-12	0.167323	0.358	0.285	1.5e-08	2	THEM4
6.48e-08	0.1672	0.383	0.338	0.000938566	2	VCP
2.98e-15	0.166955	0.316	0.235	4.31e-11	2	CALCOCO2
6.12e-22	0.166885	0.18	0.102	8.85e-18	2	CD84
9.2e-11	0.166506	0.385	0.323	1.33e-06	2	SCAMP2
2.48e-10	0.166417	0.407	0.342	3.59e-06	2	IFI16
3.61e-18	0.166107	0.223	0.145	5.23e-14	2	KDM2A
1.26e-11	0.165988	0.279	0.211	1.83e-07	2	CLK1
5.81e-07	0.165269	0.453	0.42	0.00841855	2	UBXN4
2.53e-07	0.165059	0.353	0.307	0.0036686	2	BRD2
6.61e-09	0.164947	0.258	0.205	9.57e-05	2	DOCK10
1.41e-16	0.164898	0.317	0.231	2.05e-12	2	SASH3
1.29e-18	0.164695	0.246	0.163	1.86e-14	2	NCKAP1L
7.47e-08	0.164618	0.534	0.508	0.00108182	2	SEPTIN9
7.7e-12	0.164149	0.373	0.304	1.11e-07	2	FGFR1OP2
5.01e-07	0.164046	0.469	0.434	0.00725483	2	WIPF1
4.77e-17	0.163652	0.192	0.121	6.9e-13	2	KIAA1109
2.31e-60	0.163511	0.123	0.035	3.34e-56	2	TNFRSF9
4.12e-15	0.163478	0.813	0.786	5.96e-11	2	TPM3
6.18e-13	0.163414	0.159	0.103	8.95e-09	2	MBNL2
5.28e-16	0.163288	0.245	0.168	7.64e-12	2	EPS15
4.33e-12	0.163177	0.206	0.144	6.27e-08	2	SERPINB9
1.06e-18	0.16198	0.182	0.11	1.53e-14	2	LPP
1.44e-12	0.161716	0.256	0.188	2.08e-08	2	NRDC
1.94e-17	0.161567	0.216	0.139	2.81e-13	2	ARHGAP25
6.37e-07	0.161111	0.566	0.541	0.00922991	2	SF1
4.95e-10	0.160308	0.213	0.157	7.17e-06	2	MX1
1.16e-19	0.159898	0.192	0.115	1.67e-15	2	TRIB2
3.46e-08	0.159816	0.371	0.32	0.000500459	2	ARHGEF1
1.13e-11	0.159589	0.255	0.19	1.63e-07	2	PRKAR1A
1.1e-14	0.159411	0.277	0.201	1.59e-10	2	TM9SF2
5.7e-13	0.159366	0.265	0.195	8.25e-09	2	PTPN7
2.59e-15	0.158563	0.2	0.131	3.75e-11	2	GBP1
5.6e-08	0.158376	0.43	0.384	0.000811356	2	MPHOSPH8
5.83e-19	0.157872	0.186	0.112	8.44e-15	2	HAPLN3
9.67e-12	0.157684	0.249	0.185	1.4e-07	2	TMPO
1.06e-11	0.157137	0.233	0.171	1.53e-07	2	BAZ2A
3.2e-14	0.156989	0.254	0.181	4.64e-10	2	RASA2
2.03e-09	0.156842	0.342	0.286	2.95e-05	2	TAP1
7.93e-12	0.156497	0.313	0.243	1.15e-07	2	ITSN2
4.75e-09	0.156403	0.461	0.415	6.87e-05	2	TBC1D10C
7.46e-08	0.156228	0.283	0.23	0.00107987	2	BDP1
4.79e-09	0.156141	0.574	0.548	6.94e-05	2	PPP1CA
1.13e-22	0.156039	0.19	0.108	1.64e-18	2	FAM160B1
3.88e-18	0.15599	0.151	0.086	5.62e-14	2	ITPR2
6.58e-11	0.155921	0.346	0.279	9.53e-07	2	SP110
3.7e-10	0.155475	0.348	0.287	5.35e-06	2	CTSS
1.34e-08	0.155315	0.246	0.191	0.000193445	2	NFKBIZ
6.57e-08	0.155259	0.674	0.673	0.000951911	2	HNRNPK
2.38e-07	0.155245	0.443	0.401	0.0034404	2	G3BP2
8.81e-11	0.154667	0.254	0.195	1.28e-06	2	SNRNP200
3.86e-07	0.154351	0.273	0.222	0.00558677	2	CCR6
3.41e-44	0.153654	0.117	0.04	4.93e-40	2	HS3ST3B1
3.65e-17	0.153312	0.186	0.116	5.28e-13	2	NUFIP2
9.25e-09	0.153267	0.51	0.458	0.000133914	2	TRAF3IP3
5.31e-11	0.152557	0.796	0.798	7.69e-07	2	RHOA
4.08e-09	0.152375	0.216	0.164	5.91e-05	2	SETD2
3.94e-21	0.152281	0.18	0.104	5.71e-17	2	NCOA3
5.94e-10	0.152208	0.24	0.182	8.6e-06	2	ANKRD11
1.59e-13	0.152115	0.27	0.198	2.3e-09	2	CNST
4.17e-19	0.152111	0.151	0.084	6.04e-15	2	LINC-PINT
2.49e-10	0.152013	0.483	0.424	3.6e-06	2	WDR1
1.21e-07	0.152008	0.345	0.297	0.00175533	2	PRPF40A
1.14e-08	0.151947	0.397	0.345	0.000165248	2	WASF2
1.15e-35	0.151789	0.137	0.056	1.67e-31	2	LAX1
5.5e-07	0.151183	0.361	0.316	0.00796257	2	SRPRA
3.13e-22	0.150888	0.177	0.099	4.54e-18	2	BACH1
2.57e-46	0.150476	0.129	0.045	3.73e-42	2	PALM2-AKAP2
5.02e-08	0.149966	0.287	0.234	0.000727588	2	ATP2B1
2.15e-07	0.14946	0.305	0.257	0.00311178	2	KPNB1
2.64e-14	0.148959	0.228	0.158	3.83e-10	2	NSD1
2.08e-09	0.148376	0.482	0.428	3.02e-05	2	SHISA5
1.3e-08	0.148128	0.399	0.339	0.000188704	2	MCL1
8.97e-10	0.147976	0.367	0.305	1.3e-05	2	PARP1
1.09e-11	0.147567	0.222	0.159	1.58e-07	2	NAMPT
1.11e-06	0.147214	0.326	0.281	0.0161427	2	TNRC6B
4.66e-19	0.14714	0.175	0.102	6.74e-15	2	POU2F2
4.72e-14	0.146817	0.23	0.16	6.84e-10	2	DOCK2
5.54e-08	0.146742	0.211	0.164	0.000802073	2	RANBP2
2.47e-08	0.146711	0.307	0.254	0.000357488	2	RASSF5
6.03e-08	0.146264	0.52	0.478	0.000872742	2	RHOH
1.52e-18	0.146227	0.233	0.15	2.2e-14	2	IPCEF1
4.22e-11	0.145789	0.186	0.13	6.11e-07	2	CLIP1
9.55e-13	0.144828	0.167	0.11	1.38e-08	2	CHD8
5.3e-24	0.144802	0.167	0.089	7.67e-20	2	ZDHHC20
2.91e-08	0.144725	0.384	0.328	0.000421713	2	GNG2
5.68e-12	0.144414	0.265	0.197	8.23e-08	2	RSBN1L
1e-09	0.14433	0.534	0.481	1.45e-05	2	RHOG
2.91e-15	0.144208	0.171	0.107	4.21e-11	2	VCPIP1
1.95e-10	0.144142	0.232	0.172	2.82e-06	2	MORC3
6.56e-11	0.143763	0.212	0.153	9.5e-07	2	SYNE1
3.16e-11	0.143722	0.21	0.151	4.57e-07	2	NPEPPS
1.85e-07	0.143652	0.741	0.775	0.00267894	2	SUMO2
9.92e-18	0.143483	0.185	0.114	1.44e-13	2	ERBIN
1.34e-15	0.143354	0.179	0.112	1.94e-11	2	SAMD9L
1.21e-07	0.143005	0.437	0.389	0.00175096	2	CD47
6.69e-08	0.142975	0.269	0.218	0.000968666	2	TAP2
3.53e-29	0.142416	0.158	0.076	5.11e-25	2	SMC6
5.38e-20	0.142042	0.206	0.125	7.79e-16	2	ACP5
3.89e-14	0.141726	0.154	0.095	5.63e-10	2	FUT7
1.44e-13	0.141641	0.224	0.157	2.09e-09	2	MED15
1.22e-10	0.141625	0.339	0.271	1.77e-06	2	TMX4
8.28e-15	0.141593	0.186	0.12	1.2e-10	2	TACC1
6.97e-14	0.141369	0.173	0.111	1.01e-09	2	RUNX1
2.71e-09	0.141334	0.217	0.162	3.92e-05	2	XAF1
1.07e-13	0.141177	0.227	0.156	1.55e-09	2	PTPN22
1.27e-08	0.140868	0.278	0.222	0.000183279	2	CDC42EP3
1.89e-21	0.140549	0.133	0.068	2.74e-17	2	NABP1
1.08e-20	0.140439	0.169	0.096	1.57e-16	2	GOLGA8B
8.65e-13	0.140159	0.21	0.146	1.25e-08	2	ZC3H7A
4.03e-09	0.139416	0.545	0.498	5.83e-05	2	ARPC4
1.49e-07	0.139016	0.514	0.477	0.00216074	2	PSMB8
1.72e-19	0.138402	0.154	0.086	2.49e-15	2	EP300
7.29e-17	0.138005	0.165	0.098	1.06e-12	2	ASXL2
3.88e-15	0.137429	0.161	0.098	5.61e-11	2	LDLRAD4
3.41e-09	0.137013	0.232	0.176	4.93e-05	2	SMC5
3.06e-09	0.136643	0.416	0.354	4.44e-05	2	JPT1
9.04e-10	0.136408	0.211	0.156	1.31e-05	2	TOR1AIP1
3.19e-06	0.13587	0.424	0.385	0.0461791	2	CAPZA1
4.42e-18	0.135869	0.155	0.089	6.4e-14	2	MSI2
2.4e-08	0.135828	0.472	0.422	0.000347015	2	MAT2B
1.97e-13	0.135794	0.177	0.115	2.86e-09	2	FRMD4B
8.16e-25	0.135616	0.117	0.054	1.18e-20	2	TULP4
1.92e-07	0.135271	0.201	0.156	0.00278167	2	SPPL2A
3.05e-11	0.135245	0.239	0.175	4.42e-07	2	CNTRL
3.35e-16	0.135211	0.167	0.101	4.86e-12	2	CCDC88C
1.04e-24	0.135195	0.129	0.06	1.51e-20	2	GK
2.98e-21	0.133861	0.139	0.072	4.32e-17	2	NFAT5
4.46e-12	0.133841	0.34	0.268	6.46e-08	2	TNFRSF4
4.93e-31	0.133761	0.164	0.077	7.14e-27	2	HLA-DMA
5.72e-13	0.133692	0.198	0.134	8.28e-09	2	XPO1
2.41e-10	0.133568	0.186	0.132	3.49e-06	2	LRBA
1.48e-22	0.133396	0.142	0.073	2.14e-18	2	PI16
8.31e-20	0.13331	0.155	0.086	1.2e-15	2	AKAP11
1.12e-07	0.132882	0.21	0.163	0.00162699	2	RB1CC1
5.64e-10	0.132807	0.206	0.15	8.16e-06	2	ELK3
8.09e-27	0.132772	0.153	0.074	1.17e-22	2	DUSP10
3.75e-08	0.132496	0.787	0.791	0.000543399	2	CIRBP
1.55e-06	0.132408	0.298	0.253	0.0224519	2	SEPTIN2
2.25e-06	0.132319	0.921	0.921	0.0325621	2	H3F3A
7.25e-10	0.132299	0.291	0.23	1.05e-05	2	OS9
2.62e-06	0.131875	0.192	0.152	0.0379055	2	KAT6A
1.35e-06	0.131805	0.315	0.269	0.0195362	2	YME1L1
2.32e-07	0.131688	0.214	0.169	0.00336182	2	ANKRD10
2.51e-12	0.13164	0.21	0.147	3.63e-08	2	ZFC3H1
2.17e-17	0.131571	0.157	0.092	3.14e-13	2	CERT1
7.71e-13	0.131526	0.17	0.11	1.12e-08	2	SMC4
2.56e-29	0.131208	0.125	0.054	3.7e-25	2	AC007384.1
8.59e-15	0.131118	0.174	0.11	1.24e-10	2	LAMP2
5.41e-07	0.13087	0.333	0.284	0.00783101	2	PRPF4B
4.56e-12	0.130862	0.196	0.135	6.61e-08	2	KCNAB2
1.44e-14	0.130684	0.189	0.123	2.08e-10	2	PPP4R3A
5.18e-08	0.130498	0.256	0.204	0.00075053	2	AKNA
2.8e-07	0.130477	0.559	0.527	0.00406122	2	TMEM50A
6.95e-18	0.130474	0.153	0.088	1.01e-13	2	RPS6KA5
[truncated: 7,624 more rows]

## Sheet: SCT assay FindConservedMarkers
Results of FindConservedMarkers i.e identifies genes that are significantly differentially expressed in all patients
For each cluster: ident.1 = Cluster x, ident.2 = all other cells
"avg_log2FC for all patients" = mean of "PsA 1_avg_log2FC", "PsA 2_avg_log2FC", "PsA 3_avg_log2FC", "PsA 4_avg_log2FC", "PsA 5_avg_log2FC", "PsA 6_avg_log2FC",
Within each cluster, genes are ordered by descending "avg_log2FC of all patients"
cluster	gene	avg_log2FC for all patients	minimump_p_val	PsA 1_avg_log2FC	PsA 1_p_val_adj	PsA 2_avg_log2FC	PsA 2_p_val_adj	PsA 3_avg_log2FC	PsA 3_p_val_adj	PsA 4_avg_log2FC	PsA 4_p_val_adj	PsA 5_avg_log2FC	PsA 5_p_val_adj	PsA 6_avg_log2FC	PsA 6_p_val_adj	max_pval
0	SELL	0.653028	3.11e-55	0.483451	7.51e-52	0.763749	9.9e-49	0.626163	5.02e-40	0.85632	1.4e-45	0.762562	5.26e-07	0.425924	5.49e-15	3.64e-11
0	TCF7	0.599758	2.84e-81	0.567066	6.84e-78	0.640198	6.17e-54	0.33811	4.25e-19	0.829377	2.33e-59	0.646062	5.99e-10	0.577736	7.52e-38	4.13e-14
0	RPS8	0.454495	6.47e-105	0.452134	1.56e-101	0.340086	4.05e-44	0.430579	8.04e-57	0.566958	1.23e-53	0.348198	2.96e-08	0.589018	5.01e-51	2.04e-12
0	NOSIP	0.453904	3.28e-63	0.5767	7.91e-60	0.417006	1.56e-15	0.14713	1	0.591539	2.18e-26	0.550983	1.6e-05	0.440065	3.42e-12	7.98e-05
0	RPS3A	0.426475	1.96e-81	0.385798	4.74e-78	0.295057	1.98e-32	0.406614	2.45e-49	0.558946	3.09e-52	0.383201	3.26e-08	0.529236	6.13e-41	2.25e-12
0	EEF1B2	0.41794	1.28e-54	0.420251	3.1e-51	0.34318	1.13e-23	0.429297	1.59e-34	0.590867	1.84e-39	0.190301	1	0.533746	1.08e-32	0.00311815
0	PASK	0.409174	3.04e-35	0.306645	1.54e-23	0.371771	3.46e-19	0.56891	1.33e-31	0.470939	8.82e-26	0.200511	1	0.536264	7.33e-32	0.000133629
0	RPS12	0.407748	1.38e-80	0.392491	3.33e-77	0.342152	1.45e-40	0.349013	7.86e-35	0.59806	2.29e-56	0.265996	0.000151781	0.498773	4.32e-33	1.05e-08
0	RPS6	0.405354	2.6e-68	0.37834	6.28e-65	0.317895	8.45e-31	0.369094	8.08e-39	0.505269	2.52e-42	0.352721	1.69e-05	0.508803	1.07e-37	1.16e-09
0	LEF1	0.393492	5.15e-35	0.335421	9.46e-30	0.337652	9.57e-20	0.402899	1.24e-31	0.400975	2.15e-17	0.51368	2.37e-08	0.370326	1.05e-21	1.64e-12
0	RPS13	0.382826	5.87e-83	0.390037	1.42e-79	0.310553	3.74e-30	0.371885	1.01e-39	0.489829	1.23e-43	0.252164	0.0144985	0.482487	7.24e-30	1e-06
0	RPL39	0.369914	6.38e-59	0.2965	1.54e-55	0.3306	2.01e-41	0.362997	1.8e-41	0.516124	3.32e-50	0.224592	0.0622656	0.488669	1.21e-37	4.3e-06
0	RPL38	0.366989	5.18e-62	0.371725	1.25e-58	0.268809	2.75e-15	0.268079	1.3e-16	0.519331	1.83e-37	0.321765	0.00322873	0.452227	1.77e-27	2.23e-07
0	FYB1	0.3669	2.94e-26	0.337307	7.11e-23	0.408505	2.92e-14	0.210134	0.00204397	0.436394	4.23e-15	0.447322	0.000506732	0.361738	4.54e-11	1.41e-07
0	RPL3	0.365786	5e-63	0.388737	1.21e-59	0.234506	7.11e-17	0.301241	3.67e-25	0.485307	2.81e-38	0.336668	2.49e-05	0.448257	2.8e-28	1.72e-09
0	RIPOR2	0.364718	7.31e-42	0.386405	1.76e-38	0.385001	4.74e-21	0.121237	1	0.426425	3.01e-17	0.719398	1.17e-16	0.149843	0.972426	0.00047236
0	RPL5	0.363631	1.19e-51	0.346944	2.87e-48	0.256205	3.41e-18	0.340685	6.21e-32	0.459401	3.77e-33	0.342902	6.65e-05	0.435646	1.67e-26	4.6e-09
0	RPLP2	0.363586	1.62e-52	0.279688	2.17e-43	0.254711	3.66e-21	0.317854	2.74e-29	0.532574	3.91e-49	0.327527	6.61e-05	0.469159	5.92e-33	4.57e-09
0	CCR7	0.363356	1.26e-59	0.144213	7.64e-10	0.364742	8.11e-19	0.718331	3.03e-56	0.458073	2.92e-24	0.147441	1	0.347338	1.94e-17	0.00990216
0	RPL13	0.361927	1.12e-85	0.373703	2.69e-82	0.233361	4.71e-22	0.301008	6.01e-32	0.528529	4.95e-54	0.284487	1.71e-05	0.450476	1.06e-32	1.18e-09
0	LDHB	0.361343	4.03e-39	0.380384	9.73e-36	0.307313	1.61e-14	0.235612	2.52e-09	0.471989	1.26e-22	0.359208	0.0462507	0.413553	4.96e-17	3.19e-06
0	RPL32	0.358873	1.1e-75	0.350581	2.65e-72	0.274762	3.56e-32	0.348	1.57e-41	0.503241	1.68e-48	0.21732	0.0647027	0.459338	4.69e-33	4.47e-06
0	RPS25	0.356974	1.34e-53	0.318196	3.23e-50	0.263718	2.71e-22	0.2396	1.52e-16	0.489013	2.43e-43	0.397869	1.85e-10	0.433449	4.37e-27	1.28e-14
0	RPL9	0.35546	5.47e-64	0.355522	1.32e-60	0.246815	2.09e-19	0.262482	3.34e-16	0.449592	5.52e-33	0.382058	1.58e-07	0.436294	4.49e-28	1.09e-11
0	RPL13A	0.351792	1.4e-48	0.364192	3.39e-45	0.189791	3.74e-06	0.270143	6.23e-17	0.434042	3.19e-32	0.51935	3.73e-10	0.333237	1.35e-15	2.58e-10
0	RPL30	0.350505	1.34e-70	0.324164	3.23e-67	0.285112	5.68e-38	0.295547	2.94e-31	0.461377	1.09e-46	0.304187	4.47e-08	0.432646	4.65e-30	3.09e-12
0	RPS23	0.348801	1.08e-60	0.297534	2.6e-57	0.247658	5.18e-22	0.301246	3.32e-28	0.47558	4.72e-45	0.350628	2.97e-08	0.420161	6.25e-26	2.05e-12
0	RPS20	0.347708	4.32e-41	0.3778	1.04e-37	0.279506	3.69e-11	0.218321	3.8e-07	0.376624	3.19e-16	0.449353	0.000675861	0.384643	1.07e-16	4.67e-08
0	RPS29	0.346738	8.94e-53	0.304078	2.16e-49	0.304867	1.25e-27	0.236652	1.83e-12	0.464632	4.99e-32	0.305987	1.46e-05	0.464216	3.26e-31	1.01e-09
0	RPL22	0.341826	2.88e-41	0.292387	6.95e-38	0.216745	8.93e-11	0.37067	1.69e-34	0.450949	8.03e-34	0.214451	0.989706	0.505752	3.59e-35	6.83e-05
0	RPS18	0.341596	6.59e-63	0.342279	1.59e-59	0.256738	4.6e-21	0.304782	2.62e-26	0.422026	1.27e-32	0.278938	0.000393092	0.444812	1.86e-25	2.71e-08
0	MAL	0.339493	7.49e-36	0.352689	1.81e-32	0.264641	1.03e-08	0.134996	0.0529744	0.476805	1.16e-19	0.449771	0.0147704	0.358053	3.27e-12	3.66e-06
0	RPL37	0.335676	4.79e-62	0.295216	1.16e-58	0.25574	4.97e-23	0.301373	8.96e-33	0.449081	3.02e-42	0.278386	9.42e-07	0.434261	1.35e-32	6.5e-11
0	RPL4	0.333891	1.06e-31	0.349224	2.57e-28	0.162808	0.00234815	0.302091	1.01e-13	0.373048	2.44e-14	0.390217	0.000795805	0.425955	2.1e-22	1.62e-07
0	RPL21	0.333192	5.9e-54	0.318421	1.42e-50	0.281212	5.78e-22	0.254268	3.47e-15	0.381839	1.77e-26	0.339465	9.65e-07	0.423945	1.97e-26	6.66e-11
0	RPL7	0.331598	1.73e-33	0.288284	4.17e-30	0.217615	4.9e-10	0.304993	2.95e-19	0.396065	5.02e-22	0.403082	1.15e-05	0.379548	2.8e-20	7.95e-10
0	RPS3	0.327284	2.48e-49	0.278413	5.98e-46	0.229115	1.08e-22	0.261837	5.82e-22	0.451957	3.94e-40	0.323996	9.3e-07	0.418386	5.54e-26	6.42e-11
0	RPS15A	0.322225	1.31e-61	0.2705	3.16e-58	0.270222	6.91e-39	0.251961	6.42e-24	0.412391	2.83e-39	0.331455	3.13e-09	0.396824	1.17e-27	2.16e-13
0	RPS14	0.319949	1.47e-56	0.303002	3.54e-53	0.256457	1.91e-25	0.271716	3.98e-22	0.449567	9.02e-38	0.231304	0.0299542	0.407647	2.43e-23	2.07e-06
0	RPS5	0.319632	4.66e-46	0.311124	1.12e-42	0.236364	3.62e-14	0.295752	1.14e-20	0.464613	5.33e-33	0.218296	1	0.391644	2.53e-20	0.000129969
0	RPL36	0.319604	4.32e-44	0.275773	1.04e-40	0.25701	3.42e-18	0.253404	4.16e-15	0.452428	6.63e-38	0.264618	0.000625766	0.414394	1.59e-25	4.32e-08
0	RPS27	0.317887	5.17e-51	0.252986	9.61e-45	0.267379	8.19e-33	0.199781	1.39e-11	0.474159	1.25e-47	0.308704	1.19e-10	0.404311	8.53e-25	8.24e-15
0	RPS28	0.31581	1.41e-42	0.222183	6.1e-36	0.295059	3.41e-39	0.244413	6.32e-23	0.440529	1.99e-38	0.306793	3.52e-06	0.385885	5.37e-25	2.43e-10
0	RPL34	0.312876	1.4e-57	0.296364	3.38e-54	0.240157	4.08e-26	0.278354	6.65e-27	0.399181	1.58e-32	0.225795	0.00612785	0.437407	4e-30	4.23e-07
0	GAS5	0.305029	4.31e-38	0.403173	1.04e-34	0.217933	9.54e-05	0.227813	4.02e-08	0.349499	4.71e-13	0.264721	1	0.367032	1.72e-11	0.0010797
0	RPL27A	0.304934	1.14e-25	0.268428	2.76e-22	0.221229	3.38e-08	0.247431	2.88e-10	0.406906	7.17e-19	0.375414	0.179927	0.310193	1.28e-10	1.24e-05
0	EEF1G	0.304394	1.31e-28	0.272685	2.21e-21	0.213839	1.53e-07	0.293814	1.44e-20	0.436286	3.16e-25	0.244402	1	0.365339	5.29e-16	0.000125132
0	FOXP1	0.301296	3.52e-20	0.255406	8.49e-17	0.240702	1.99e-08	0.285216	8.72e-11	0.229686	0.0491129	0.523611	3.68e-05	0.273158	1.11e-07	3.39e-06
0	PLAC8	0.298955	4.74e-49	0.300071	1.14e-45	0.254542	1.55e-09	0.282972	1.62e-16	0.396528	9.4e-24	0.33159	0.000575307	0.228029	7.33e-13	3.97e-08
0	RPL35A	0.296827	1.15e-48	0.275381	2.78e-45	0.249832	3.32e-24	0.252693	3.95e-21	0.357628	2.97e-26	0.221204	0.0262349	0.424223	2.75e-28	1.81e-06
0	GIMAP5	0.295788	5.41e-23	0.274011	1.31e-19	0.299273	1.95e-10	0.258864	8.85e-09	0.307386	1.06e-10	0.34382	0.000935297	0.291376	2.65e-07	6.46e-08
0	RPL19	0.291002	1.71e-41	0.243019	4.13e-38	0.221603	6.86e-22	0.267311	2.87e-27	0.411962	3.05e-37	0.219524	0.123605	0.382595	6.25e-26	8.54e-06
0	RPL11	0.290187	3.25e-57	0.276126	7.84e-54	0.195247	8.73e-18	0.246258	5.46e-23	0.432318	8.2e-44	0.201678	0.456169	0.389492	2.73e-27	3.15e-05
0	GIMAP7	0.288172	2.06e-21	0.284371	4.98e-18	0.317245	2.69e-08	0.17263	2.31e-05	0.258275	3.22e-06	0.50337	9.08e-06	0.193144	0.148392	1.02e-05
0	RPL10A	0.287351	1.31e-44	0.318208	3.17e-41	0.161457	1.28e-05	0.253257	8.38e-17	0.398279	6.8e-27	0.203891	1	0.389013	3.31e-21	0.000304185
0	RPL29	0.282024	3.02e-45	0.269596	7.28e-42	0.16552	9.85e-08	0.273288	2.49e-23	0.377527	1.34e-29	0.233226	0.0898187	0.37299	9.4e-23	6.2e-06
0	TPT1	0.270483	4.71e-38	0.219045	7.55e-27	0.1566	2.65e-06	0.276539	9.62e-25	0.388388	1.14e-34	0.264435	0.000664425	0.31789	1.88e-14	4.59e-08
0	RPS4X	0.270082	7.04e-38	0.234638	1.7e-34	0.186801	6.59e-14	0.283093	1.57e-24	0.376697	7.42e-30	0.167671	1	0.371592	4.85e-21	0.00085129
0	RPS21	0.26974	1.28e-37	0.24313	3.08e-34	0.209994	4.02e-14	0.230379	8.21e-15	0.378779	4.57e-27	0.208576	0.0974379	0.347581	1.03e-16	6.73e-06
0	CD48	0.267849	2.29e-23	0.304816	5.52e-20	0.259693	1.45e-07	0.141324	0.128686	0.285335	1.39e-06	0.307387	0.519419	0.308539	1.25e-08	3.59e-05
0	PCED1B-AS1	0.265227	6.08e-14	0.233968	8.89e-09	0.328306	1.47e-10	0.149123	1	0.133523	1	0.624116	5.05e-06	0.122326	1	0.00594585
0	RPL18A	0.263256	2.47e-31	0.214872	5.36e-26	0.119848	0.00540492	0.219354	5.02e-14	0.382974	5.97e-28	0.265073	8.15e-05	0.377416	7.24e-23	3.73e-07
0	TMEM123	0.260654	1.95e-17	0.219039	4.7e-14	0.15227	0.0210595	0.266988	3.94e-10	0.295314	5.1e-06	0.452812	0.00145553	0.177499	0.105203	7.27e-06
0	RPS27A	0.25762	6.78e-33	0.204679	1.79e-28	0.214127	3.07e-20	0.232837	4.41e-17	0.35703	1.64e-29	0.177308	0.855896	0.35974	2.61e-18	5.91e-05
0	EEF1A1	0.254755	5.07e-36	0.20955	6.71e-32	0.132837	1.24e-07	0.2174	6.09e-16	0.342781	1.22e-32	0.238587	8.46e-05	0.387378	9.55e-27	5.84e-09
0	RPL36A	0.249235	4.54e-35	0.284578	1.1e-31	0.187331	5.33e-07	0.178459	2.55e-05	0.371747	1.91e-19	0.161524	1	0.311768	5.15e-11	0.00235227
0	ABLIM1	0.248385	1.42e-22	0.14968	2.01e-10	0.199712	5.09e-06	0.327055	3.43e-19	0.18261	0.00442292	0.391442	4.68e-07	0.239813	5.58e-05	3.05e-07
0	EIF3E	0.248018	2.45e-16	0.229956	3.3e-11	0.161283	0.044491	0.208234	3.78e-05	0.269322	1.17e-05	0.252478	1	0.366831	5.92e-13	0.00233584
0	PNRC1	0.247482	1.57e-11	0.118123	0.014604	0.108589	1	0.277391	7.96e-08	0.312304	3.8e-08	0.511052	4.03e-07	0.157437	0.26818	0.00233152
0	RPL31	0.244879	3.95e-17	0.211609	9.54e-14	0.184265	5.88e-05	0.215589	9.9e-08	0.343634	1.48e-13	0.25211	0.1578	0.262066	4.09e-07	1.09e-05
0	RPL18	0.244056	1.14e-33	0.224026	2.76e-30	0.143361	1.24e-06	0.197488	2.21e-10	0.365217	9.62e-28	0.210462	0.947164	0.323785	4.44e-16	6.54e-05
0	RPL27	0.242114	4.41e-18	0.200288	1.06e-14	0.151352	0.0195126	0.166398	0.00020231	0.312423	3.92e-14	0.267385	0.634398	0.354839	3.53e-14	4.38e-05
0	CAMK4	0.239787	7.63e-29	0.28771	1.84e-25	0.149981	0.32426	0.274485	5.91e-11	0.228881	0.00021496	0.358906	0.617742	0.138759	0.0151092	4.27e-05
0	C12orf57	0.236426	1.04e-11	0.2246	2.51e-08	0.223789	0.000593999	0.212948	0.00163401	0.232535	0.00129521	0.197291	1	0.32739	1.86e-06	0.0260305
0	RPL23	0.236117	2.39e-13	0.170553	6.53e-06	0.124542	1	0.178355	0.00105146	0.267294	1.43e-06	0.363039	0.507505	0.312919	5.76e-10	0.00130095
0	RPL23A	0.235902	5.53e-29	0.242725	1.33e-25	0.122336	0.026493	0.148101	0.00368469	0.334747	7.64e-19	0.246593	0.101843	0.320907	1.63e-13	7.03e-06
0	TLE5	0.234892	6.01e-19	0.250557	1.45e-15	0.194991	6.2e-05	0.112546	1	0.211702	0.00411875	0.448816	0.000950341	0.190739	0.00362641	0.00047808
0	RPS9	0.234506	1.1e-25	0.21167	2.06e-19	0.130539	0.0139452	0.183331	1.19e-07	0.356214	2.65e-22	0.214551	0.916082	0.310728	3.38e-13	6.33e-05
0	ADD3	0.232473	6.69e-14	0.215859	1.62e-10	0.180599	0.000228654	0.173745	0.000958179	0.277852	1.95e-07	0.339292	1	0.207491	0.00789682	0.000104634
0	RPL37A	0.231172	3.42e-21	0.204286	1.18e-17	0.11633	0.0560568	0.168502	4.06e-06	0.295702	3.69e-14	0.255966	0.318686	0.346246	8.26e-18	2.2e-05
0	ATM	0.230914	1.95e-30	0.274518	4.71e-27	0.195457	2.74e-05	0.134779	0.0728219	0.326736	3.5e-10	0.286162	1	0.167836	0.0231707	8.48e-05
0	RPS16	0.230587	2.76e-25	0.158724	2.58e-11	0.118243	0.205111	0.180824	7.79e-08	0.339693	6.66e-22	0.285655	0.00815131	0.300384	5.19e-13	1.42e-05
0	SERINC5	0.224552	3.06e-15	0.140974	1.74e-11	0.206509	7.43e-10	0.194833	2.51e-09	0.201104	1.19e-07	0.351732	8.23e-07	0.25216	7.38e-12	5.68e-11
0	AL138963.4	0.224023	2.57e-11	0.187009	2.21e-05	0.27722	0.11137	0.126303	1	0.133358	1	0.245929	1	0.374318	6.21e-08	0.815907
0	INPP4B	0.223803	9.7e-17	0.223787	2.34e-13	0.273711	1.21e-10	0.150411	0.0380563	0.260779	8.41e-07	0.168759	1	0.265371	2.54e-08	0.0376536
0	TOMM7	0.222091	1.73e-15	0.148512	0.000542554	0.202998	5.45e-05	0.15715	0.00115871	0.301767	9.05e-10	0.191415	1	0.330704	4.17e-12	0.00785923
0	EPB41	0.220987	5.69e-13	0.173575	1.37e-09	0.211583	1.86e-06	0.198929	2.73e-06	0.261147	0.000424407	0.339292	0.0399012	0.141396	0.0146577	2.76e-06
0	SNHG8	0.220624	8.31e-17	0.23904	2e-13	0.170126	0.0105491	0.108729	1	0.174042	0.00810051	0.270935	0.792729	0.360875	3.33e-13	0.000483399
0	RPL6	0.219224	3.19e-19	0.184448	7.7e-16	0.10715	0.16356	0.182237	7.77e-09	0.265706	4.7e-14	0.292301	0.00357284	0.2835	2.6e-11	1.13e-05
0	KLF2	0.218342	6.36e-14	0.194398	1.53e-10	0.170454	0.743954	0.165215	0.00830026	0.121504	1	0.528911	1.28e-09	0.12957	0.768507	8.01e-05
0	LINC00402	0.20837	1.68e-33	0.181359	4.06e-30	0.208296	1.49e-20	0.170192	1.94e-20	0.266305	5.97e-24	0.269228	0.00554682	0.154841	1.36e-14	3.83e-07
0	DDX5	0.200428	5.6e-24	0.310997	1.35e-20	0.278005	3.08e-08	0.108517	1	0.191043	1	0.212803	1	0.101201	1	0.00309316
0	UBA52	0.199405	7.43e-20	0.103262	0.00606271	0.166933	1.46e-06	0.164488	1.44e-05	0.300085	1.79e-16	0.194952	1	0.266708	7.51e-09	0.00135475
0	RPS7	0.199037	1.14e-20	0.11923	3.86e-08	0.121328	0.00548975	0.189729	1.12e-09	0.273996	2.74e-17	0.198621	1	0.291315	8e-13	0.000884484
0	TXK	0.198865	1.38e-24	0.144593	8.71e-15	0.214835	3.33e-21	0.197134	5.48e-21	0.210399	1.63e-18	0.216677	0.15922	0.20955	6.12e-21	1.1e-05
0	LDLRAP1	0.193347	1.14e-28	0.252342	2.74e-25	0.119664	1	0.117708	0.0150362	0.273127	4.07e-11	0.260394	0.110345	0.136849	0.127116	0.0001221
0	FCMR	0.18891	3.74e-13	0.161574	9.02e-10	0.192723	2.23e-05	0.120832	0.137686	0.262821	1.49e-07	0.269783	1	0.125727	0.734477	0.000843866
0	RPS15	0.187656	2.68e-21	0.166396	6.47e-18	0.125776	0.000791454	0.165634	1.33e-08	0.286165	9.91e-18	0.134785	1	0.247179	1.4e-08	0.00442849
0	SF1	0.182871	8.42e-14	0.181897	2.43e-09	0.107118	1	0.246519	2.03e-10	0.279561	1.78e-07	0.112328	1	0.169802	0.260132	0.0583175
0	RPL26	0.180011	2.3e-20	0.14646	7.18e-12	0.137762	1.32e-06	0.126912	0.0170543	0.270755	5.54e-17	0.148625	1	0.24955	1.62e-07	0.00175495
0	NAP1L1	0.179115	3.2e-10	0.186926	7.72e-07	0.117992	1	0.128809	0.645225	0.137263	1	0.350964	1	0.152736	0.458413	0.00117753
0	EIF2S3	0.171303	1.6e-13	0.209156	3.87e-10	0.11146	1	0.144711	0.0150301	0.197492	0.236545	0.249213	1	0.115785	1	0.00223748
0	RPL24	0.163671	5.11e-14	0.152716	1.23e-10	0.120663	0.0580613	0.153157	0.000176332	0.179042	0.000595109	0.159042	1	0.217406	1.4e-05	0.00187375
0	KIF2A	0.15966	1.01e-14	0.203092	2.43e-11	0.178245	0.0135213	0.117078	1	0.161825	0.0968167	0.183053	1	0.114664	1	0.00194943
0	BEX3	0.159076	4.04e-10	0.126696	8.28e-05	0.128671	0.0349138	0.139412	9.01e-05	0.176161	2.47e-05	0.192499	1	0.19102	9.75e-07	0.000556506
0	TRABD2A	0.157803	6.6e-13	0.141976	1.59e-09	0.159487	0.000136893	0.119291	1.27e-05	0.184269	1.24e-05	0.211637	0.509426	0.130156	0.000432048	3.52e-05
0	ACTN1	0.15441	3.2e-23	0.101169	3.03e-12	0.143838	2.92e-15	0.194474	2.12e-19	0.165171	1.56e-13	0.119443	1	0.202364	7.71e-20	0.00115784
0	SNHG32	0.151854	1.28e-18	0.232601	3.1e-15	0.119666	1	0.110644	1	0.136993	0.763087	0.10979	1	0.20143	0.000576891	0.0414563
0	USP10	0.150887	9.84e-07	0.124156	0.00237475	0.181949	0.173467	0.113135	1	0.17368	0.231764	0.14459	1	0.167816	1	0.150683
0	GLRX	-0.119039	7.42e-06	-0.176014	0.864666	-0.219954	0.0611553	-0.185226	0.0179048	-0.19762	1	0.19006	1	-0.12548	1	0.166125
0	REL	-0.129093	0.000678468	-0.10433	1	-0.132366	1	-0.106027	1	-0.100308	1	-0.21965	1	-0.111879	1	0.651568
0	GUK1	-0.149131	8.87e-06	-0.165288	0.0214136	-0.151641	1	-0.126429	1	-0.146601	1	-0.105257	1	-0.199567	0.60273	0.187806
0	CTSA	-0.151718	2.83e-05	-0.116336	1	-0.176734	0.0973336	-0.114884	1	-0.133737	1	-0.148738	1	-0.21988	0.0683457	0.0774532
0	PTPN22	-0.154973	3.89e-08	-0.120198	9.4e-05	-0.10234	1	-0.134574	1	-0.104056	1	-0.314909	1	-0.153763	0.562015	0.00579026
0	UBL5	-0.158895	3.85e-14	-0.286644	9.3e-11	-0.176448	0.040501	-0.123137	1	-0.10971	1	-0.113275	1	-0.144155	1	0.293935
0	BSG	-0.168181	3.44e-06	-0.165284	0.00830774	-0.143882	1	-0.121202	1	-0.225635	0.016966	-0.173375	1	-0.179712	1	0.0351913
0	SEC61B	-0.1713	6.14e-10	-0.22775	1.48e-06	-0.152981	0.827942	-0.199441	0.00580854	-0.17672	1	-0.148156	1	-0.12275	1	0.0868381
0	WDR1	-0.174765	6.19e-05	-0.136908	1	-0.176856	0.149341	-0.169099	0.426058	-0.168979	1	-0.209593	1	-0.187154	1	0.0313784
0	TBCB	-0.176629	1.9e-05	-0.149356	0.0530496	-0.171045	0.679522	-0.174027	0.0459314	-0.214833	0.942613	-0.194023	1	-0.156488	1	0.0755383
0	CAPZB	-0.176677	7.78e-05	-0.17289	0.18765	-0.160024	1	-0.173048	1	-0.219406	1	-0.147067	1	-0.187625	1	0.185586
0	NDUFA13	-0.182848	1.74e-07	-0.203952	0.000419354	-0.137459	1	-0.148533	1	-0.172852	1	-0.256491	1	-0.177803	1	0.0132929
0	COX6A1	-0.183262	2.75e-10	-0.242093	6.64e-07	-0.22177	0.000131512	-0.19959	0.0192674	-0.211732	0.273924	-0.104129	1	-0.120259	1	0.356183
0	RBPJ	-0.183551	2.49e-08	-0.182074	0.000789751	-0.134111	1	-0.198553	0.00493592	-0.287078	6.02e-05	-0.115957	1	-0.183535	1	0.426175
0	JUNB	-0.183903	8.87e-15	-0.642359	2.14e-11	0.212534	1	-0.162091	1	-0.250073	1	-0.683556	0.368834	0.422128	3.36e-11	0.550846
0	ALDOA	-0.186761	6.55e-06	-0.186688	0.0158121	-0.154491	1	-0.152754	1	-0.226709	0.46625	-0.21269	1	-0.187232	1	0.0197579
0	TMEM50A	-0.188141	1.34e-10	-0.229349	3.23e-07	-0.239731	0.000114141	-0.15542	1	-0.207444	0.322176	-0.120887	1	-0.176016	1	0.197529
0	BHLHE40	-0.190222	2.06e-08	-0.102374	0.0240529	-0.218513	0.00064367	-0.240669	4.97e-05	-0.270005	0.00517716	-0.128943	1	-0.180829	0.156354	0.0108474
0	GPR65	-0.190824	7.54e-09	-0.104627	0.226605	-0.170555	0.96212	-0.249314	1.82e-05	-0.218814	0.000171721	-0.275152	1	-0.126479	1	0.002304
0	C4orf48	-0.192508	1.1e-13	-0.272218	2.66e-10	-0.162121	0.513759	-0.165482	0.00551832	-0.267611	7.28e-05	-0.14989	1	-0.137727	1	0.04958
0	TUBA1B	-0.192785	1.7e-06	-0.211897	0.0684285	-0.10696	1	-0.102469	1	-0.278331	0.00411318	-0.317975	1	-0.13908	1	0.118721
0	CD58	-0.194467	9.28e-13	-0.179869	2.24e-09	-0.199906	7.03e-06	-0.187714	6.06e-07	-0.25104	1.39e-05	-0.12593	1	-0.222341	0.00092573	0.0447873
0	DBI	-0.194806	8.97e-16	-0.303781	2.16e-12	-0.167377	0.751357	-0.13267	1	-0.275215	3.19e-05	-0.101565	1	-0.18823	1	0.460498
0	CCDC107	-0.19722	1.11e-11	-0.150637	0.00159363	-0.261989	6.93e-07	-0.231768	2.69e-08	-0.236911	0.00238892	-0.13241	1	-0.169605	1	0.107862
0	HSPA5	-0.202292	1.2e-05	-0.171056	0.0288744	-0.103771	1	-0.174679	1	-0.146301	1	-0.413772	1	-0.204171	1	0.099061
0	CTSD	-0.20388	9.92e-11	-0.200546	1.35e-05	-0.131642	1	-0.249663	2.39e-07	-0.282691	0.000120977	-0.113716	1	-0.245023	0.00478716	0.411418
0	MT-CO1	-0.207948	5.84e-11	-0.118534	1	-0.170334	0.450369	-0.191613	0.010509	-0.137179	1	-0.225405	1	-0.404621	1.41e-07	0.0932184
0	PSMB3	-0.208121	6.29e-11	-0.227758	1.52e-07	-0.211199	0.000165459	-0.171517	0.0310681	-0.156449	1	-0.276148	1	-0.205652	0.396986	0.00318535
0	CAP1	-0.210248	3.06e-07	-0.117968	1	-0.214532	0.0790488	-0.249978	0.00073802	-0.212142	1	-0.170953	1	-0.295918	0.00130648	0.116973
0	GNG2	-0.210451	6.83e-11	-0.217923	1.65e-07	-0.106422	1	-0.165777	0.915065	-0.295003	0.000102085	-0.238588	1	-0.238996	1	0.0176276
0	RABAC1	-0.216592	9.15e-12	-0.187306	0.0211154	-0.284074	2.21e-08	-0.149605	1	-0.280315	0.000713046	-0.226057	1	-0.172195	1	0.0128755
0	PRNP	-0.218324	1.56e-11	-0.15822	0.00343361	-0.269528	3.76e-08	-0.176018	0.0989964	-0.239775	0.00194714	-0.210305	1	-0.256099	0.00891093	0.0217742
0	PPIB	-0.2203	4.99e-10	-0.231186	0.000819402	-0.181751	0.177631	-0.272364	1.21e-06	-0.255121	0.0273065	-0.178571	1	-0.202807	0.85134	0.122404
0	CD63	-0.222482	1.58e-12	-0.215917	3.8e-09	-0.189097	0.00979297	-0.232472	3.6e-06	-0.321407	2.17e-05	-0.210646	1	-0.16535	0.668557	0.0131693
0	C12orf75	-0.223801	1.97e-17	-0.240825	4.75e-14	-0.306355	5.63e-11	-0.167538	3.41e-07	-0.230305	8.8e-06	-0.150242	1	-0.247538	0.00125724	0.00906029
0	GLIPR2	-0.225644	7.53e-12	-0.1925	1.82e-08	-0.237728	4.2e-06	-0.191489	2.61e-07	-0.321014	8.45e-08	-0.180499	1	-0.230632	3.94e-05	0.0249485
0	ARPC3	-0.229202	4.51e-12	-0.280088	1.09e-08	-0.245554	4.81e-06	-0.167539	1	-0.297776	0.000151127	-0.186279	1	-0.197979	1	0.0821468
0	LCP1	-0.23634	3.71e-09	-0.151758	1	-0.210684	1	-0.250932	0.518267	-0.180188	1	-0.154045	1	-0.470435	8.95e-06	0.146954
0	MYL12B	-0.242846	9.78e-16	-0.310271	2.36e-12	-0.30974	8.64e-10	-0.229527	0.000100919	-0.38269	2.43e-10	-0.117038	1	-0.107807	1	0.448515
0	PTGER4	-0.243779	1.42e-11	-0.190691	3.43e-08	-0.118971	1	-0.106888	1	-0.216223	0.079759	-0.717541	0.000158865	-0.112357	1	0.0505434
0	PPP1CA	-0.244417	6.49e-12	-0.166881	1	-0.21159	0.0970599	-0.300473	1.57e-08	-0.218401	0.834674	-0.356998	1	-0.212159	0.840049	0.00030819
0	CD53	-0.246601	4.75e-07	-0.201382	0.055195	-0.181365	1	-0.204555	0.00762921	-0.297975	0.00114555	-0.328568	1	-0.26576	0.102491	0.000377149
0	ACTN4	-0.247665	1.09e-13	-0.163079	2.73e-05	-0.164023	0.00227891	-0.283495	2.62e-10	-0.330114	7.69e-09	-0.264978	1	-0.280303	1.24e-05	0.00144206
0	H3F3B	-0.250827	1.6e-20	-0.346259	3.86e-17	-0.212424	0.0798121	-0.384942	1.89e-13	-0.388941	2.07e-08	-0.274841	1	0.102445	1	0.00934261
0	GPR183	-0.257659	5.84e-05	-0.278078	1	-0.159013	1	-0.153585	1	-0.252011	1	-0.803422	0.14104	0.100157	1	0.374944
0	RHOC	-0.262038	1.28e-22	-0.287924	3.08e-19	-0.214968	0.0002599	-0.251687	5.17e-12	-0.349957	5.18e-13	-0.295418	1	-0.172271	0.0641153	0.000174258
0	UBB	-0.264327	1.48e-19	-0.357006	3.57e-16	-0.183882	0.302966	-0.319591	9.86e-07	-0.379414	1.64e-08	-0.212361	1	-0.133705	1	0.0553706
0	PBXIP1	-0.264812	4.6e-09	-0.115796	1	-0.243956	0.0190157	-0.334108	1.68e-05	-0.416038	1.11e-05	-0.142815	1	-0.336162	0.144992	0.267669
0	RAC2	-0.265547	1.49e-09	-0.225525	0.00079254	-0.208178	0.0392695	-0.334852	3.61e-06	-0.218532	1	-0.274503	1	-0.331692	4.57e-06	0.002005
0	MIR4435-2HG	-0.269063	4.79e-23	-0.292703	1.16e-19	-0.201712	3.34e-07	-0.277655	7.87e-08	-0.261178	6.37e-05	-0.223491	1	-0.357642	5.32e-09	0.00159481
0	CD52	-0.272939	5.08e-27	-0.23685	0.0121815	-0.390191	4.03e-17	-0.539172	1.23e-23	-0.39252	1.5e-08	0.149865	1	-0.228763	1	0.00287763
0	CCR6	-0.27336	1.38e-07	-0.145964	0.000334046	-0.223954	0.0210508	-0.240874	0.0150166	-0.196085	1	-0.617129	0.00117227	-0.216152	1	0.000950531
0	PRDX1	-0.274674	6.77e-16	-0.322996	1.63e-12	-0.252651	0.000159521	-0.202402	0.0186099	-0.41515	4.22e-09	-0.162203	1	-0.292643	0.0254932	0.163658
0	TPI1	-0.277853	2.96e-11	-0.291497	0.00148477	-0.3167	7.15e-08	-0.223825	0.263931	-0.296949	0.0436356	-0.295572	1	-0.242576	0.0466204	0.00112068
0	ANXA5	-0.279776	6.68e-15	-0.31724	2.59e-11	-0.250977	0.00171022	-0.343591	1.61e-11	-0.265283	0.0206357	-0.252071	1	-0.249495	0.0134382	0.0468191
0	SH2D2A	-0.28088	4.5e-22	-0.298275	1.09e-18	-0.29049	7.26e-10	-0.268012	3.72e-06	-0.338572	2.64e-08	-0.178727	1	-0.311207	1.8e-06	0.0316017
0	HSP90AA1	-0.28368	0.00173287	-0.173708	1	-0.159526	1	-0.380026	1	-0.278444	1	-0.18678	1	-0.523593	1	0.124199
0	PKM	-0.283778	1.77e-09	-0.245682	1	-0.222873	0.842294	-0.316401	0.000933388	-0.492242	4.26e-06	-0.143859	1	-0.281614	1	0.782698
0	TPM3	-0.288091	2.71e-11	-0.200459	0.0607426	-0.263494	8.24e-06	-0.31814	6.55e-08	-0.364514	8.85e-08	-0.246549	1	-0.335389	1.13e-07	0.015288
0	NFKBIA	-0.291421	1.82e-33	-0.74207	4.38e-30	-0.549024	2.22e-11	-0.214206	1	-0.19519	1	0.136104	1	-0.184142	1	0.286163
0	CTLA4	-0.292686	1.26e-18	-0.333397	3.03e-15	-0.151657	0.0664775	-0.228673	0.00876807	-0.407439	6.58e-05	-0.218124	1	-0.416825	0.00323381	0.0205699
0	CD44	-0.292914	2.55e-20	-0.280899	1.21e-06	-0.217631	0.186707	-0.164517	1	-0.602119	6.17e-17	-0.223411	1	-0.268907	0.0135088	0.0279809
0	HERPUD1	-0.29321	2.67e-28	-0.427876	6.44e-25	-0.12718	1	-0.217127	0.009009	-0.421023	2.36e-09	-0.223558	1	-0.342497	0.000433135	0.0194636
0	ARPC2	-0.293513	2.24e-17	-0.277535	1.05e-06	-0.355802	5.41e-14	-0.221369	0.000347759	-0.261467	0.01003	-0.367933	1	-0.276974	0.00043694	0.000123628
0	TIMP1	-0.29616	2.65e-13	-0.438868	6.4e-10	-0.282612	0.000178139	-0.239961	0.337716	-0.44043	1.9e-06	-0.192614	1	-0.182475	1	0.210347
0	SPOCK2	-0.305682	4.33e-12	-0.36393	1.04e-08	-0.275882	0.00542792	-0.116405	1	-0.377646	6.94e-06	-0.360304	1	-0.339925	0.0167981	0.0451965
0	PLP2	-0.306272	7.59e-15	-0.242866	0.000109699	-0.379172	1.83e-11	-0.267802	5.01e-06	-0.464283	1.38e-08	-0.172563	1	-0.310946	0.000116883	0.101929
0	SAMSN1	-0.306796	1.95e-27	-0.401012	4.7e-24	-0.217096	0.00382987	-0.201891	0.782357	-0.294085	1.44e-06	-0.425663	0.194288	-0.301026	5.16e-05	5.4e-05
0	HLA-DPB1	-0.310433	1.59e-16	-0.3846	3.85e-13	-0.245693	0.00060493	-0.230951	2.28e-05	-0.342256	0.00100943	-0.24066	1	-0.418439	3.52e-08	0.00706157
0	TNFRSF1B	-0.311553	2.06e-14	-0.137836	0.000665019	-0.190195	0.00345176	-0.21256	1	-0.413913	2.51e-09	-0.252925	1	-0.661889	4.97e-11	0.00881519
0	YWHAB	-0.312906	3.86e-20	-0.339263	2.68e-11	-0.392564	9.32e-17	-0.240166	0.00372165	-0.304479	4.9e-05	-0.219218	1	-0.381745	1.37e-08	0.0143069
0	MYADM	-0.321267	5.7e-22	-0.199053	5.16e-06	-0.142207	1	-0.20043	0.000295435	-0.732843	1.38e-18	-0.485117	1	-0.167955	1	0.00546882
0	RHOA	-0.323737	8.27e-21	-0.356752	2e-17	-0.361049	8.59e-13	-0.319804	1.63e-09	-0.44014	2.32e-11	-0.254427	1	-0.210248	0.313305	0.00642667
0	ARPC1B	-0.325164	1.58e-15	-0.348925	3.81e-12	-0.295963	1.63e-08	-0.287483	2.13e-05	-0.324067	0.000318161	-0.299953	1	-0.394595	1.81e-10	0.00142989
0	HCST	-0.326344	6.21e-18	-0.349419	3.35e-08	-0.258004	0.00108925	-0.425015	1.5e-14	-0.345379	0.027094	-0.239061	1	-0.341186	5.58e-06	0.061481
0	PHLDA1	-0.332259	1.05e-23	-0.33382	2.53e-20	-0.270475	1.02e-09	-0.25099	4.49e-07	-0.38212	6.41e-09	-0.59739	0.00612433	-0.15876	1	0.000753116
0	DYNLL1	-0.332732	1.15e-19	-0.374181	2.77e-16	-0.300665	1.33e-08	-0.248089	0.000382398	-0.39481	4.52e-08	-0.490092	0.011064	-0.188555	1	0.000278468
0	CYTOR	-0.334043	9.8e-33	-0.404608	2.36e-29	-0.17152	0.0023867	-0.365569	4.35e-12	-0.358825	6.46e-08	-0.339115	1	-0.364622	7.06e-06	0.000107692
0	LY6E	-0.334863	5.64e-15	-0.237744	0.0795785	-0.283835	0.000175255	-0.416695	2.14e-10	-0.529305	1.36e-11	-0.139467	1	-0.402129	9.54e-08	0.256743
0	NIBAN1	-0.340294	3.04e-24	-0.160793	3.54e-09	-0.299044	1.3e-10	-0.400153	7.35e-21	-0.449921	3.67e-15	-0.250963	1	-0.480891	1.25e-13	0.000747135
0	CYBA	-0.341217	1.78e-31	-0.465432	4.3e-28	-0.213883	0.0208912	-0.369076	4.79e-10	-0.229223	0.0588876	-0.357982	1	-0.411706	5.45e-12	0.000306342
0	HLA-B	-0.344556	5.21e-74	-0.46227	1.26e-70	-0.218819	6.08e-10	-0.363613	9.19e-34	-0.40398	1.77e-31	-0.148753	1	-0.469899	5.85e-33	0.019342
0	PPP1R15A	-0.345613	2.96e-13	-0.371325	7.15e-10	-0.148194	1	-0.454267	0.000533789	-0.368164	1.47e-05	-0.53289	0.0372229	-0.19884	1	0.0737426
0	IL2RG	-0.346188	1.65e-22	-0.350163	3.45e-12	-0.338593	9.27e-09	-0.477625	3.97e-19	-0.305228	0.00126983	-0.225425	1	-0.380093	7.15e-06	0.0537625
0	CORO1A	-0.347804	7.07e-30	-0.252298	0.000244974	-0.516858	1.71e-26	-0.416436	1.57e-12	-0.327928	3.61e-05	-0.241611	1	-0.331693	2.05e-05	0.0256122
0	HLA-C	-0.351083	1.47e-55	-0.41476	3.54e-52	-0.235183	1.55e-08	-0.439456	2.72e-39	-0.42777	6.55e-32	-0.110172	1	-0.479155	2.17e-33	0.244128
0	BATF	-0.357264	1.63e-28	-0.514176	3.93e-25	-0.279253	4.09e-05	-0.343291	0.0278703	-0.314702	1	-0.438472	1	-0.253689	1	0.0190316
0	B2M	-0.36586	2.27e-114	-0.431895	5.47e-111	-0.289193	3.02e-37	-0.435821	9e-68	-0.458097	1.26e-52	-0.2544	0.00393421	-0.325758	4.48e-24	2.72e-07
0	HLA-DPA1	-0.366572	8.86e-25	-0.486882	2.14e-21	-0.255399	0.000330854	-0.360475	1.91e-10	-0.480499	6.8e-10	-0.215697	1	-0.400481	0.00111212	0.0433672
0	TXN	-0.375682	3.77e-25	-0.422395	9.1e-22	-0.350765	9.27e-12	-0.306449	1.02e-10	-0.574593	2.08e-14	-0.258766	1	-0.341121	0.000146055	0.0135324
0	HLA-DRB5	-0.377122	1.07e-32	-0.591594	2.59e-29	-0.191732	0.000180912	-0.351638	4.94e-08	-0.582384	6.87e-12	-0.296598	1	-0.248787	0.00446089	0.000820978
0	CTSC	-0.380309	8.38e-14	-0.359704	2.83e-09	-0.285186	0.000217125	-0.349781	5.1e-05	-0.572855	2.02e-10	-0.260209	1	-0.454116	3.3e-05	0.0205815
0	GBP5	-0.38064	8.23e-25	-0.222712	7.17e-09	-0.108808	1	-0.553158	1.99e-21	-0.475577	1.17e-06	-0.283455	1	-0.640133	5.49e-12	0.0983792
0	CXCR3	-0.381666	8.32e-24	-0.274169	6.5e-16	-0.309903	5.06e-06	-0.448935	2.01e-20	-0.551463	8.28e-13	-0.17099	1	-0.534537	2.31e-16	0.0993866
0	TENT5C	-0.383617	2.33e-22	-0.267733	5.61e-19	-0.343961	4.5e-10	-0.337969	3.67e-07	-0.419737	8.19e-09	-0.592972	0.000110104	-0.339332	1.02e-05	7.6e-09
0	LDHA	-0.38732	2.93e-31	-0.518479	7.07e-28	-0.518039	2.07e-21	-0.202131	0.279145	-0.277766	0.0140099	-0.316597	1	-0.490909	6.23e-14	0.00727308
0	IFITM2	-0.397174	3.91e-28	-0.545853	9.44e-25	-0.409658	6.17e-13	-0.340276	2.55e-07	-0.310088	0.00884476	-0.401329	0.338494	-0.375838	0.000350825	2.34e-05
0	DDIT4	-0.404093	6.72e-28	-0.48578	1.62e-24	-0.144379	1	-0.463849	0.00119918	-0.550263	5.37e-08	-0.431637	1	-0.34865	1	0.212673
0	CFL1	-0.411221	6.31e-41	-0.484966	1.52e-37	-0.328127	2.31e-13	-0.428225	3.75e-18	-0.562178	3.65e-25	-0.313277	1	-0.350554	6.88e-09	0.0001813
0	LSP1	-0.417569	9.33e-25	-0.272339	2.95e-05	-0.42118	8.54e-14	-0.481422	2.25e-21	-0.575741	4.35e-19	-0.261609	1	-0.493121	5.35e-15	0.0170481
0	CD2	-0.422996	1.9e-29	-0.557437	4.59e-26	-0.358425	1.46e-09	-0.365262	2.03e-06	-0.511304	4.88e-11	-0.269567	1	-0.475979	1.52e-12	0.025666
0	CKLF	-0.432625	5.47e-30	-0.599785	1.69e-24	-0.595124	1.32e-26	-0.413117	8.48e-16	-0.396199	4.77e-06	-0.270262	1	-0.321262	0.00261874	0.0153745
0	JUN	-0.433552	1.41e-10	-0.247158	1	-0.256726	1	-0.732987	3.4e-07	-0.342498	1	-0.722877	1	-0.299069	1	0.732013
0	RGS1	-0.437801	3.86e-43	-0.726662	9.32e-40	-0.297219	0.000263278	-0.3829	0.0481953	-0.53848	4.86e-10	-0.361407	1	-0.32014	0.00900144	0.0219442
0	KLF6	-0.447681	1.14e-13	-0.609851	2.75e-10	-0.515446	3.77e-08	-0.411509	0.0147587	-0.406686	0.00186304	-0.47062	1	-0.271976	0.715751	0.00553776
0	TNFRSF18	-0.462185	2.36e-27	-0.414434	5.71e-24	-0.351379	9.03e-10	-0.482615	1.98e-14	-0.702263	2.07e-15	-0.281001	1	-0.541419	2.18e-11	0.000427285
0	KLRB1	-0.466815	7.71e-11	-0.446817	8.03e-05	-0.609618	1.86e-07	-0.482935	0.000303614	-0.41948	1	-0.636706	0.789478	-0.205337	1	0.511039
0	TAGLN2	-0.469668	9.6e-36	-0.462049	8.95e-24	-0.269732	0.000490553	-0.294469	5.06e-05	-1.05551	2.32e-32	-0.458589	1	-0.277664	0.133744	0.000113782
0	MTRNR2L12	-0.470954	3.5e-10	-0.504811	0.00306352	-0.318509	1	-0.344154	1	-0.67274	8.45e-07	-0.286445	1	-0.699063	5.36e-05	0.0033683
0	DUSP4	-0.471657	3.29e-27	-0.334452	7.93e-24	-0.36933	6.76e-11	-0.645195	5.39e-15	-0.413828	4.07e-06	-0.458581	0.0901847	-0.608554	1.84e-08	6.23e-06
0	DNAJB1	-0.47971	3.45e-09	-0.103874	1	-0.221618	1	-0.726671	1	-0.615762	8.16e-05	-0.829338	8.32e-06	-0.380994	1	0.952965
0	FOXP3	-0.484206	6.31e-16	-0.273403	5.98e-08	-0.400444	2.65e-06	-0.356717	0.000604935	-0.824419	1.52e-12	-0.289828	1	-0.760426	6.01e-08	0.0201049
0	ALOX5AP	-0.500011	1.76e-39	-0.68927	4.25e-36	-0.384005	6.51e-08	-0.614984	4.33e-22	-0.402804	0.000142155	-0.599803	0.000416127	-0.3092	1	0.000312351
0	AHNAK	-0.50045	9.4e-19	-0.151467	1	-0.386741	1.5e-05	-0.474786	1.73e-11	-0.847219	2.27e-15	-0.525565	1	-0.616919	9.01e-09	0.00113671
0	EMP3	-0.502477	1.83e-36	-0.301875	1.78e-08	-0.567934	6.11e-28	-0.646144	4.41e-33	-0.716976	4.88e-24	-0.263131	1	-0.518804	3.63e-16	0.0165192
0	TNFRSF4	-0.505195	1.83e-16	-0.462713	4.41e-13	-0.255384	0.951012	-0.514722	6.14e-10	-0.71818	9.67e-09	-0.422265	1	-0.657905	7.38e-09	0.000440471
0	CREM	-0.505321	9.5e-54	-0.861271	2.29e-50	-0.705446	1.4e-10	0.10663	1	-0.615009	1.6e-12	-0.725259	0.00368033	-0.231573	0.901314	7.23e-05
0	MT2A	-0.505403	1.07e-17	-0.71883	2.58e-14	-0.244463	1	-0.142922	1	-0.529943	0.0029665	-1.07028	5.41e-05	-0.325982	1	0.017028
0	PFN1	-0.507104	7.56e-40	-0.575916	1.83e-36	-0.481886	2.87e-28	-0.49877	9.14e-21	-0.577488	7.28e-22	-0.543439	0.000254019	-0.365127	2.41e-08	1.75e-08
0	HLA-A	-0.515893	6.69e-69	-0.652672	1.61e-65	-0.360068	3.32e-18	-0.61261	2.36e-47	-0.625125	1.29e-39	-0.27347	1	-0.571415	1.48e-29	0.00375701
0	CST7	-0.528352	3.43e-34	-0.457403	8.27e-31	-0.414583	7.31e-13	-0.524918	6.97e-18	-0.70726	8.64e-22	-0.498911	0.00193374	-0.56704	1.3e-16	1.34e-07
0	ACTG1	-0.529642	2.7e-38	-0.575654	6.52e-35	-0.589985	3.23e-24	-0.342104	1	-0.464807	0.000148823	-0.483626	0.12871	-0.721678	4.23e-20	0.000217096
0	TNFAIP3	-0.531895	2.38e-18	-0.524799	5.74e-15	-0.185852	0.428988	-0.356792	0.00839212	-0.688751	3.12e-12	-1.05989	1.05e-07	-0.375287	0.16084	2.96e-05
0	CD99	-0.538512	1.01e-47	-0.639392	2.44e-44	-0.496675	2.69e-20	-0.416424	6.82e-16	-0.802054	9.91e-32	-0.400609	1	-0.475921	7.06e-16	8.64e-05
0	UBC	-0.54611	2.38e-50	-0.628326	5.73e-47	-0.315555	6.53e-08	-0.505595	6.84e-14	-0.798171	4.96e-42	-0.601421	3.93e-07	-0.427591	5.76e-10	2.71e-11
0	HLA-DRB1	-0.580306	1.82e-40	-0.749182	4.39e-37	-0.501478	1.73e-16	-0.442897	1.95e-09	-0.733856	1.22e-15	-0.409217	1	-0.645205	1.74e-08	8.56e-05
0	FTH1	-0.594192	8.26e-80	-1.0835	1.99e-76	-0.523455	3.59e-08	-0.132768	1	-0.630183	6.07e-13	-0.9637	1.85e-09	-0.231543	1	0.172581
0	MYL6	-0.614913	1.1e-80	-0.801993	2.65e-77	-0.587187	2.69e-33	-0.534297	1.15e-27	-0.774748	2.94e-34	-0.497818	0.00596721	-0.493434	2.53e-14	4.12e-07
0	ANXA2	-0.618939	7.15e-44	-0.493304	9.84e-29	-0.576262	2.19e-27	-0.636185	4.47e-40	-1.05966	1.73e-40	-0.351875	1	-0.596345	9.86e-20	0.000595355
0	S100A11	-0.660169	1.35e-37	-0.676571	4.22e-33	-0.714631	3.26e-34	-0.621981	1.22e-23	-0.969755	1.88e-26	-0.331269	1	-0.646808	6.11e-17	0.0010568
0	ANXA1	-0.66281	3.82e-18	-0.709153	9.22e-15	-0.323021	1	-0.324993	0.18698	-1.18845	3.14e-13	-1.0321	1.37e-05	-0.399141	1	0.0095102
0	LGALS3	-0.682522	8.83e-50	-0.603553	2.13e-46	-0.872655	3.83e-39	-0.523595	4.36e-24	-0.964487	1.05e-30	-0.4934	0.0812269	-0.637442	1.34e-19	5.61e-06
0	ACTB	-0.684273	4.68e-51	-0.719712	1.13e-47	-0.687363	2.89e-38	-0.867965	5.52e-30	-0.600637	6.29e-09	-0.644778	1.21e-06	-0.585187	1.88e-15	8.35e-11
0	VIM	-0.70697	3.66e-40	-0.684899	8.83e-37	-0.719387	4.9e-31	-0.550947	2.39e-17	-1.07415	1.79e-36	-0.644739	0.000373345	-0.567701	3.56e-16	2.58e-08
0	CXCR4	-0.755567	1.29e-34	-1.07527	3.11e-31	-0.464839	4.95e-07	-0.137579	1	-1.32756	1.34e-24	-1.23389	4.03e-12	-0.294261	1	0.468561
0	SH3BGRL3	-0.777916	1.68e-100	-0.860229	4.06e-97	-0.814758	5.61e-64	-0.831117	8.37e-55	-0.889308	2.88e-47	-0.682764	1.74e-05	-0.589322	1.98e-23	1.2e-09
0	GZMA	-0.790859	2.19e-46	-1.21057	5.3e-43	-0.703911	3.99e-15	-0.861159	3.12e-20	-0.785593	1.74e-14	-0.424516	1	-0.759408	3.61e-14	0.000371962
0	CLIC1	-0.800664	5.72e-68	-0.769991	1.38e-64	-0.798197	3.25e-52	-0.741238	5.29e-40	-0.929943	3.66e-43	-0.827445	2.83e-09	-0.737171	2.21e-33	1.95e-13
0	GAPDH	-0.821377	4.6e-99	-1.04774	1.11e-95	-0.723719	5.39e-44	-0.702883	2.8e-33	-0.942626	1.62e-40	-0.89386	1.27e-11	-0.617436	9.33e-19	8.75e-16
0	ZFP36	-0.823032	1.08e-47	-1.33576	2.61e-44	-0.434306	4.51e-06	-0.534188	7.85e-05	-0.844729	0.00264694	-1.40227	2.71e-11	-0.386942	1	0.00270178
0	LMNA	-0.84707	7.48e-46	-0.731107	1.8e-42	-0.622304	1.41e-16	-0.654114	3.11e-21	-1.47359	3.64e-42	-1.06136	4.01e-06	-0.539947	2.03e-11	2.77e-10
0	S100A6	-0.864158	4.62e-59	-0.804164	5.5e-55	-1.03743	1.12e-55	-0.8993	6.27e-44	-1.0542	2.74e-35	-0.604363	0.00135506	-0.785494	3.06e-27	9.36e-08
0	IL32	-0.90837	3.5e-66	-0.891156	8.46e-63	-0.876858	4.69e-53	-1.0915	3.65e-58	-1.0322	4.21e-43	-0.767911	0.000248008	-0.790591	1.66e-35	1.71e-08
0	S100A10	-0.965752	1.18e-106	-1.10973	2.84e-103	-0.930987	2.18e-55	-0.736236	6.43e-37	-1.64092	9.67e-59	-0.536711	0.223852	-0.839929	2.81e-30	1.55e-05
0	LGALS1	-1.01259	1.02e-56	-1.31786	2.47e-53	-0.776916	8.49e-19	-0.792569	5.18e-21	-1.61066	3.64e-43	-0.74211	0.872683	-0.835413	2.03e-11	6.03e-05
0	CD74	-1.02561	5.17e-64	-1.22206	1.25e-60	-0.710652	2.01e-15	-1.0468	6.39e-36	-1.18472	1.24e-25	-0.798182	0.00257513	-1.19125	1.04e-27	1.78e-07
0	CCL5	-1.05993	1.63e-22	-0.777419	3.94e-19	-1.0982	5.91e-12	-1.12625	1.77e-17	-1.56096	4.94e-17	-0.680117	1	-1.11665	1.05e-08	0.000173628
0	SRGN	-1.06571	3.89e-121	-1.83032	9.38e-118	-0.879621	7.07e-30	-0.168212	1	-1.26506	3.98e-42	-1.29188	8.73e-17	-0.959169	1.44e-30	0.0206089
0	CRIP1	-1.12446	6.11e-99	-1.17842	1.48e-95	-0.979998	9.71e-44	-0.90287	1.05e-35	-1.8202	5.71e-50	-0.96849	1.17e-06	-0.896769	1.15e-21	8.08e-11
0	S100A4	-1.29796	1.82e-118	-1.34799	4.39e-115	-1.34137	9.35e-90	-1.31958	4.41e-69	-1.62378	5.34e-78	-1.11414	2.16e-12	-1.0409	3.11e-46	1.49e-16
1	RPS12	0.527564	1.5e-145	0.544	3.62e-142	0.436291	1.16e-58	0.450498	5.45e-51	0.733119	4.61e-68	0.403839	1.4e-06	0.597637	1.53e-53	9.7e-11
1	RPS13	0.501235	1.21e-117	0.487299	2.91e-114	0.382135	2.82e-42	0.459148	6.51e-43	0.608623	3.17e-50	0.504786	3.74e-07	0.565421	7.09e-47	2.58e-11
1	RPS8	0.480637	4.25e-106	0.474774	1.03e-102	0.400292	4.07e-48	0.458029	3.06e-45	0.640321	6.32e-54	0.347848	0.0339742	0.56256	1.32e-45	2.35e-06
1	RPL32	0.478912	9.93e-129	0.4805	2.4e-125	0.364796	2.46e-52	0.479038	2.08e-60	0.607481	2.54e-58	0.388241	3.21e-06	0.553415	8.15e-51	2.22e-10
1	RPL39	0.474963	4.24e-139	0.483573	1.02e-135	0.384668	5.43e-52	0.446046	6.07e-48	0.638111	3.41e-60	0.308951	0.00478627	0.588426	7.19e-58	3.31e-07
1	RPL5	0.472817	4.41e-83	0.470496	1.06e-79	0.400413	3.02e-41	0.422913	7.16e-35	0.614162	4.34e-47	0.37582	0.297689	0.553096	4.6e-42	2.06e-05
1	RPS3A	0.467499	4.93e-103	0.437252	1.19e-99	0.3694	5.46e-44	0.44353	1.05e-43	0.638426	7.73e-52	0.368526	0.000133991	0.547858	1.17e-43	9.25e-09
1	RPS5	0.459055	3.62e-88	0.455995	8.75e-85	0.367533	6.71e-32	0.432375	1.04e-32	0.619709	1.75e-49	0.409969	0.000185772	0.468746	7.84e-30	1.28e-08
1	RPL30	0.445756	5.21e-142	0.481798	1.26e-138	0.34571	2.14e-47	0.396589	2.59e-43	0.550733	1.78e-53	0.327761	0.000131491	0.571946	4.26e-59	9.08e-09
1	EEF1B2	0.438954	1.4e-47	0.391036	3.39e-44	0.299348	3.7e-14	0.436404	7.98e-28	0.644161	7.25e-38	0.324144	1	0.538634	4.85e-34	0.000392534
1	RPS14	0.427243	3.56e-93	0.407524	8.6e-90	0.370844	3.8e-49	0.399787	2.13e-41	0.548973	3.37e-48	0.332238	0.000367425	0.504092	2.2e-40	2.54e-08
1	RPL36A	0.426417	2.58e-58	0.395419	6.23e-55	0.340744	3.4e-23	0.398502	4.39e-26	0.547703	4.07e-30	0.389392	0.0633406	0.486741	2.51e-30	4.37e-06
1	RPL19	0.414318	1.87e-104	0.403335	4.51e-101	0.334268	1.29e-46	0.38748	3.34e-44	0.510238	1.54e-46	0.338474	1.43e-05	0.512115	3.58e-47	9.91e-10
1	RPL34	0.413019	1.42e-109	0.41121	3.42e-106	0.350681	1.69e-48	0.366815	2.41e-41	0.528678	4.15e-49	0.300096	0.00509896	0.520634	3.03e-46	3.52e-07
1	RPS28	0.410967	1.59e-108	0.395788	3.84e-105	0.339506	4.1e-45	0.369062	2.84e-41	0.560344	1.32e-54	0.292694	0.0106237	0.508409	3.77e-48	7.34e-07
1	RPL11	0.40759	7.84e-117	0.419686	1.89e-113	0.314848	3.95e-43	0.365178	6.69e-43	0.50482	8.18e-48	0.352698	0.00028863	0.48831	6.83e-45	1.99e-08
1	RPS3	0.404654	9.48e-79	0.362449	2.29e-75	0.304495	2.48e-34	0.390852	1.23e-44	0.517093	6e-43	0.349901	0.000319061	0.503136	5.21e-44	2.2e-08
1	RPL22	0.399714	4.29e-73	0.402858	1.04e-69	0.338978	1.72e-24	0.362423	5.49e-24	0.49686	5.15e-27	0.27985	0.774457	0.517317	8.05e-37	5.35e-05
1	RPS15A	0.396954	5.34e-106	0.365955	1.29e-102	0.329259	3.73e-47	0.363618	3.6e-44	0.50851	3.03e-49	0.338214	0.000165659	0.476167	9.53e-45	1.14e-08
1	RPS25	0.395716	1.48e-75	0.387407	3.56e-72	0.346506	7.6e-34	0.364285	2.42e-34	0.538836	1.26e-41	0.218736	1	0.518529	5.95e-42	0.00405051
1	RPS27A	0.394588	4.12e-93	0.368285	9.93e-90	0.308668	1.72e-36	0.349713	4.53e-36	0.492214	7.25e-46	0.360047	8.13e-05	0.488603	1.94e-41	5.61e-09
1	RPL29	0.383008	3.25e-81	0.384318	7.85e-78	0.298364	2.44e-29	0.362482	1.92e-31	0.488484	1.7e-40	0.286865	1	0.477536	1.96e-37	0.000228992
1	RPL18	0.382974	8.16e-82	0.388366	1.97e-78	0.336973	1.32e-34	0.385556	8.16e-36	0.465893	7.12e-39	0.308876	0.156559	0.41218	1.01e-28	1.08e-05
1	RPS23	0.38046	3.29e-89	0.38874	7.95e-86	0.316945	4.15e-34	0.381513	2.84e-41	0.525785	4.1e-49	0.176391	1	0.493388	1.77e-41	0.00715191
1	RPS21	0.379784	1.61e-71	0.348144	3.88e-68	0.328217	1.19e-35	0.348885	3.79e-31	0.446108	9.48e-31	0.301013	0.0115701	0.506334	1.51e-41	7.99e-07
1	RPL8	0.376246	5.19e-46	0.315536	1.25e-42	0.253411	1.13e-16	0.356224	4.07e-28	0.476049	8.56e-36	0.388318	0.389492	0.467942	8.7e-34	2.69e-05
1	RPS18	0.375577	1.67e-55	0.341676	4.03e-52	0.308304	5.78e-26	0.36067	5.73e-28	0.543483	9.04e-43	0.206512	1	0.492818	3.54e-32	0.00523171
1	RPL13	0.373235	8.17e-72	0.3571	1.97e-68	0.280046	1.97e-28	0.350658	1.96e-35	0.586125	4.27e-57	0.157199	1	0.508283	1.15e-42	0.0176095
1	RPL18A	0.373109	6.93e-76	0.354733	1.67e-72	0.278963	1.79e-27	0.335362	1.99e-26	0.495379	7.32e-44	0.321724	0.00235727	0.452491	1.37e-33	1.63e-07
1	RPL10	0.37158	3.37e-103	0.375273	8.14e-100	0.286646	1.12e-37	0.344455	1.24e-37	0.494809	7.26e-51	0.272683	0.444273	0.455616	8.17e-38	3.07e-05
1	RPL35A	0.369936	1.49e-80	0.372737	3.61e-77	0.30569	2.52e-29	0.343363	3.93e-30	0.49466	8.92e-39	0.231739	1	0.471428	3.86e-38	0.000780271
1	EEF1A1	0.365814	5.05e-86	0.342342	1.22e-82	0.273296	1.84e-39	0.33863	2.2e-42	0.493829	1.73e-58	0.27487	0.0141686	0.471915	2.79e-44	9.78e-07
1	RPL37	0.364542	3e-72	0.327622	7.23e-69	0.303522	2.09e-32	0.338173	2.16e-30	0.473741	7.67e-37	0.265548	0.084535	0.478647	6.94e-37	5.84e-06
1	RPL9	0.363424	1.24e-48	0.329842	2.98e-45	0.30509	4.31e-22	0.412385	7.86e-33	0.470926	2.21e-30	0.183113	1	0.479187	2.38e-34	0.00744268
1	RPL36	0.361933	6.63e-63	0.349678	1.6e-59	0.332049	4.62e-28	0.31604	3.36e-20	0.462096	8.94e-33	0.214275	1	0.497463	1.58e-36	0.000514536
1	EEF1G	0.361611	2.86e-30	0.311312	4.51e-24	0.284592	2.04e-14	0.38376	9.46e-21	0.502957	6.9e-27	0.270048	1	0.416994	7.51e-22	0.000655732
1	RPS4X	0.36136	1.86e-68	0.341012	4.49e-65	0.283184	4.29e-29	0.345509	1.47e-27	0.453667	1.15e-36	0.294344	0.0831906	0.450445	2.54e-32	5.75e-06
1	RPLP2	0.351785	2.11e-65	0.34821	5.09e-62	0.321538	4.52e-31	0.30023	6.01e-19	0.441098	1.24e-29	0.236203	1	0.463429	4.74e-34	0.00094524
1	SNHG29	0.343773	4.96e-33	0.390326	1.2e-29	0.31199	2.32e-11	0.311946	9.96e-10	0.465757	1.77e-14	0.16848	1	0.41414	7.78e-15	0.128038
1	RPSA	0.343681	1.67e-49	0.351005	4.02e-46	0.247432	1.61e-14	0.324191	3.47e-20	0.501177	1.14e-34	0.276232	1	0.362046	3.4e-20	0.00209854
1	RPL12	0.339663	2.71e-72	0.355724	6.53e-69	0.191709	1.93e-11	0.289072	2.09e-18	0.411417	1.94e-28	0.373348	0.0197876	0.416708	3.5e-27	1.37e-06
1	RPL38	0.334845	2.02e-41	0.32735	4.87e-38	0.261879	7.33e-15	0.371456	7.22e-23	0.398903	2.88e-15	0.224898	1	0.424584	2.78e-22	0.01086
1	RPS27	0.33368	1.01e-74	0.325619	2.44e-71	0.280916	9.36e-31	0.334271	1.03e-33	0.49312	1.27e-41	0.103751	1	0.464403	2.06e-36	0.0308942
1	RPS7	0.329523	1.39e-60	0.320855	3.36e-57	0.264681	2.98e-26	0.277636	6e-18	0.4301	3.49e-34	0.291236	0.497883	0.392629	8.08e-29	3.44e-05
1	LDHB	0.325747	9.05e-31	0.348019	2.18e-27	0.293273	6.21e-10	0.190139	0.000382462	0.538334	2.35e-23	0.210487	1	0.374231	7.78e-17	0.048272
1	RPL7A	0.320881	3.06e-53	0.313093	7.39e-50	0.241437	4.1e-19	0.248902	4.13e-15	0.412395	1.27e-29	0.339152	0.0824116	0.370309	5.82e-25	5.69e-06
1	RPLP0	0.3183	1.34e-33	0.279584	3.23e-30	0.211583	2.89e-07	0.302859	4.01e-16	0.466462	2.91e-25	0.32842	1	0.32089	9.02e-13	0.000213574
1	NACA	0.318007	2.75e-34	0.273227	6.63e-31	0.217348	1.96e-12	0.2957	1.62e-17	0.3469	5.02e-15	0.356261	0.100628	0.418607	2.39e-27	6.95e-06
1	RPL14	0.317895	3.76e-52	0.312932	9.07e-49	0.241432	2.22e-17	0.256306	3.82e-17	0.395415	3.38e-29	0.288555	0.380075	0.412729	3.35e-28	2.62e-05
1	RPL23A	0.313413	1e-31	0.24341	3.5e-21	0.241215	1.91e-13	0.298177	1.25e-15	0.469236	2.42e-28	0.221936	1	0.4065	1.65e-23	0.00440662
1	RPS15	0.312134	2.65e-62	0.307876	6.39e-59	0.270629	5.62e-30	0.276286	4.36e-19	0.426209	2.18e-36	0.190648	1	0.401157	8.62e-29	0.00665684
1	NOSIP	0.309503	3.7e-16	0.307413	1.45e-12	0.308874	2.72e-05	0.206689	0.0066028	0.515352	8.92e-13	0.185806	1	0.332884	2.4e-08	0.0382363
1	SELL	0.302896	1.87e-26	0.233913	7.51e-10	0.392554	2.78e-13	0.46433	4.5e-23	0.460578	6.48e-14	0.156009	1	0.109994	1	0.159942
1	RPL6	0.298859	3.18e-40	0.250235	5.46e-30	0.283446	2.5e-26	0.286924	2.21e-18	0.468633	7.68e-37	0.127256	1	0.376663	3.72e-21	0.108821
1	C12orf57	0.289942	4.31e-14	0.284394	1.04e-10	0.254002	0.000342964	0.332966	1.23e-07	0.247413	0.0989749	0.266107	1	0.354769	8.78e-10	0.00333019
1	RPL31	0.285966	1.89e-21	0.236658	1.22e-14	0.204456	1.11e-05	0.285106	4.45e-11	0.313274	2.03e-10	0.295864	1	0.380439	4.57e-18	0.00210715
1	RPL13A	0.285448	2.25e-32	0.192136	5.97e-10	0.298932	8.69e-18	0.233242	1.41e-07	0.433971	3.09e-23	0.112812	1	0.441598	5.42e-29	0.95684
1	RPS2	0.284772	9.96e-47	0.314326	2.4e-43	0.233179	7.2e-07	0.329853	0.000395725	0.285525	7.86e-08	0.199815	1	0.345931	1.97e-14	0.0116423
1	FAU	0.282505	1.33e-51	0.282724	3.21e-48	0.217872	4.89e-14	0.240182	1.92e-14	0.378338	1.52e-25	0.266433	0.235323	0.309484	4.65e-16	1.63e-05
1	RPL41	0.281565	8.57e-53	0.23792	2.07e-49	0.234277	1.34e-32	0.255152	3.15e-26	0.380498	1.68e-39	0.194972	1	0.38657	9.65e-29	9.23e-05
1	RPS16	0.271859	3.99e-28	0.193425	8.2e-16	0.243135	9.74e-13	0.237114	1.27e-10	0.411493	9.62e-25	0.14805	1	0.397935	4.44e-24	0.0511454
1	RPS19	0.267769	3.67e-26	0.204807	8.86e-23	0.238027	4.43e-14	0.184173	1.83e-07	0.355749	4.15e-19	0.245528	1	0.37833	2.24e-17	0.000304767
1	RPL24	0.26544	1.5e-24	0.216932	3.02e-20	0.231127	5.34e-13	0.212565	5.35e-09	0.328449	6.3e-17	0.234746	1	0.368819	3.63e-21	0.00156688
1	RPLP1	0.264344	2.54e-24	0.163011	6.55e-16	0.174025	1.34e-07	0.248419	8.52e-11	0.357611	6.14e-21	0.34289	0.258929	0.300106	6.94e-10	1.79e-05
1	RPL28	0.25955	5.91e-69	0.278067	1.43e-65	0.209855	7.7e-22	0.221756	1.42e-15	0.339554	8.47e-32	0.204081	0.164904	0.303987	4.04e-15	1.14e-05
1	RPS9	0.254705	1.29e-24	0.184195	1.17e-12	0.158264	0.00069518	0.282615	4.75e-15	0.370954	1.14e-19	0.161019	1	0.371182	3.12e-21	0.0117771
1	RPL35	0.251558	4.19e-25	0.193883	1.99e-14	0.157977	0.00114246	0.275895	3.02e-12	0.332667	3.58e-15	0.165934	1	0.382991	1.01e-21	0.0193544
1	RPL26	0.24904	8.33e-35	0.219873	1.7e-28	0.155011	6.86e-07	0.240656	5.44e-14	0.396435	2.01e-31	0.112225	1	0.370041	1.23e-21	0.092479
1	TOMM7	0.24671	1.25e-16	0.225744	3.01e-13	0.173368	0.0285975	0.236909	2.09e-06	0.288883	3.71e-07	0.237559	1	0.317798	2.7e-10	0.00865925
1	UBA52	0.244439	9.46e-26	0.165582	1.19e-10	0.125962	1	0.204299	4.43e-07	0.352694	8.13e-18	0.226334	1	0.391766	2.28e-22	0.0003868
1	RACK1	0.244407	5.1e-29	0.221697	1.1e-19	0.150337	0.000223738	0.239093	5.94e-11	0.396063	1.23e-25	0.144547	1	0.314704	1.48e-15	0.045622
1	RPS26	0.197849	2.84e-65	0.274278	6.85e-62	-0.170785	0.996418	0.210361	1.49e-10	0.252062	3.8e-13	0.263543	1	0.357636	1.62e-25	0.000136237
1	SERP1	0.196263	7.15e-07	0.164517	0.0812818	0.13934	1	0.133778	1	0.266144	0.00172586	0.315698	1	0.158101	1	0.00351562
1	ZFAS1	0.190156	3.37e-05	0.124232	1	0.181231	0.310253	0.19992	0.0813567	0.166441	1	0.291485	1	0.177629	0.138123	0.012261
1	PFDN5	0.18657	4.01e-14	0.11875	0.0338998	0.136935	0.354461	0.195146	0.00163852	0.267341	2.65e-05	0.109995	1	0.291255	9.67e-11	0.248577
1	COX7C	0.179704	1.05e-10	0.13648	0.00280471	0.175402	0.00857616	0.123643	1	0.148475	1	0.223846	1	0.27038	2.53e-07	0.00592032
1	SNHG6	0.174319	2.32e-09	0.193792	5.6e-06	0.147797	1	0.147608	1	0.215905	0.0226437	0.139792	1	0.20102	0.0212418	0.457464
1	NPM1	0.17203	2.21e-09	0.126848	0.328144	0.109305	1	0.237549	5.32e-06	0.242391	8.87e-05	0.192893	1	0.123196	1	0.00666596
1	EEF1D	0.162736	1e-08	0.162176	2.42e-05	0.143041	0.984052	0.110909	1	0.176128	0.021478	0.159009	1	0.225154	0.000131486	0.0808562
1	RPS17	0.146701	2.24e-06	0.115891	1	0.121913	1	0.141287	1	0.191933	1	0.112567	1	0.196618	0.00540232	0.428378
1	TXNIP	0.0929176	2.2e-20	-0.24277	0.0610812	0.356133	2.98e-07	-0.516735	4.02e-07	0.175287	1	0.335158	1	0.450433	5.3e-17	0.446508
1	CD28	-0.103437	4.15e-06	-0.123757	0.114331	-0.114294	1	-0.105723	1	-0.254505	0.010004	0.103571	1	-0.125917	1	0.276939
1	HCLS1	-0.125361	2.09e-05	-0.147333	0.266478	-0.137473	1	-0.1592	1	-0.179972	1	0.12316	1	-0.25135	0.0504958	0.24896
1	WDR1	-0.131961	0.000160051	-0.151607	0.386283	-0.135529	1	-0.109045	1	-0.158063	1	-0.122609	1	-0.114914	1	0.246481
1	CD63	-0.136375	9.6e-06	-0.147991	0.023177	-0.123457	1	-0.1393	1	-0.177827	1	-0.100078	1	-0.129597	1	0.260662
1	CALR	-0.136953	1.07e-09	-0.251701	2.57e-06	-0.196774	1	-0.174856	1	-0.162837	1	0.175071	1	-0.21062	1	0.184386
1	OPTN	-0.137185	2.59e-06	-0.150985	0.00846602	-0.215032	0.00624641	-0.166468	1	-0.263051	0.148064	0.166897	1	-0.194471	0.213461	0.0727399
1	CASP8	-0.140076	6.44e-07	-0.141118	0.00155474	-0.118016	1	-0.141528	1	-0.182611	1	-0.147726	1	-0.10946	1	0.138331
1	GOLGB1	-0.140653	1.48e-06	-0.109084	0.00357525	-0.132689	1	-0.140317	1	-0.177607	0.550446	-0.107628	1	-0.176594	1	0.223385
1	CCDC107	-0.142883	1.31e-06	-0.134581	0.15103	-0.151169	1	-0.190441	0.00316602	-0.142408	1	-0.111638	1	-0.127061	1	0.117358
1	ATP6V0B	-0.144203	4.79e-05	-0.123719	0.115606	-0.158862	0.49353	-0.130019	1	-0.160085	1	-0.153527	1	-0.139007	1	0.101553
1	PPM1G	-0.149666	5.52e-07	-0.14559	0.00133271	-0.156637	1	-0.13084	1	-0.146472	1	-0.159463	1	-0.158995	1	0.0626258
1	BDP1	-0.150137	0.000173492	-0.110348	0.418724	-0.100707	1	-0.115483	1	-0.190572	1	-0.229109	1	-0.154604	1	0.0239207
1	FNBP1	-0.154843	5.17e-10	-0.17965	1.25e-06	-0.108183	1	-0.206942	0.0298511	-0.178164	1	-0.144811	1	-0.111306	1	0.122716
1	ATRX	-0.155241	3.59e-06	-0.152727	0.00865308	-0.119541	1	-0.147073	1	-0.172433	1	-0.114719	1	-0.224956	1	0.239277
1	IGFLR1	-0.155628	2.67e-06	-0.190723	0.00644373	-0.128622	1	-0.105054	1	-0.206352	1	-0.135665	1	-0.16735	1	0.219152
1	TLN1	-0.155901	1.17e-07	-0.134617	0.00028225	-0.136399	1	-0.133996	1	-0.204956	0.393287	-0.136247	1	-0.189191	1	0.273906
1	C17orf49	-0.157224	1.12e-08	-0.194054	2.7e-05	-0.113727	1	-0.118392	1	-0.195772	1	-0.169315	1	-0.152085	1	0.0945333
1	RBM25	-0.161466	1.98e-05	-0.125417	1	-0.143803	1	-0.138964	1	-0.142806	1	-0.181026	1	-0.236778	0.0477381	0.0833991
1	SEPTIN6	-0.161759	2.36e-05	-0.160324	0.0569148	-0.152419	1	-0.142593	1	-0.150832	1	-0.217397	1	-0.146989	1	0.0957094
1	GPBP1	-0.162342	1.1e-06	-0.146697	0.00265758	-0.136012	0.105365	-0.106439	1	-0.214847	0.0659843	-0.169106	1	-0.20095	1	0.0903198
1	SLAMF1	-0.164059	1.21e-07	-0.105753	0.0404851	-0.109352	1	-0.206551	0.000296481	-0.189654	0.895515	-0.120265	1	-0.252778	0.000291502	0.0674426
1	HMGB1	-0.166736	4.45e-06	-0.162074	1	-0.158454	1	-0.154981	1	-0.163146	1	-0.106121	1	-0.255642	0.010738	0.67925
1	DNAJA1	-0.167043	3e-14	-0.336825	7.23e-11	-0.100768	1	-0.149525	1	-0.124099	1	-0.151178	1	-0.13986	1	0.218653
1	EIF4G2	-0.168413	5.44e-08	-0.180639	0.000131361	-0.1117	1	-0.119996	1	-0.147967	1	-0.167522	1	-0.282654	0.0045096	0.307173
1	NFKBIZ	-0.16884	1.05e-06	-0.124663	0.00252862	-0.123877	1	-0.180246	0.908357	-0.164036	1	-0.263091	1	-0.157131	1	0.015148
1	ARPC3	-0.168997	8.61e-10	-0.243756	2.08e-06	-0.18822	0.373709	-0.119718	1	-0.181973	1	-0.109434	1	-0.170883	1	0.391014
1	LBH	-0.169835	6.65e-05	-0.158321	0.16042	-0.132774	1	-0.144044	1	-0.195558	1	-0.119625	1	-0.268687	0.344327	0.438244
1	RSRP1	-0.169861	3.7e-07	-0.169324	0.000891761	-0.172888	1	-0.154143	1	-0.109157	1	-0.264948	1	-0.148707	1	0.120045
1	DIAPH1	-0.170075	4.12e-06	-0.1092	0.0099534	-0.144296	0.389025	-0.146193	1	-0.164412	1	-0.246661	1	-0.209689	0.136737	0.0244315
1	CD58	-0.170158	4.55e-10	-0.167594	1.1e-06	-0.17662	0.00107082	-0.161373	0.0228832	-0.2232	0.00846319	-0.106994	1	-0.185171	0.171123	0.190953
1	PTPN22	-0.171268	2.54e-10	-0.143364	1.02e-06	-0.127304	1	-0.253409	6.12e-07	-0.101787	1	-0.215248	1	-0.186497	0.0274052	0.0176056
1	KDSR	-0.171679	3.29e-06	-0.128384	0.00793893	-0.130291	1	-0.222112	0.0824247	-0.212188	0.19842	-0.161125	1	-0.175976	0.746699	0.128289
1	AKAP9	-0.172704	4.05e-06	-0.125494	0.00978481	-0.114575	1	-0.220431	0.0312472	-0.231947	0.0497869	-0.150781	1	-0.192993	1	0.0457107
1	SLA	-0.173502	2.86e-12	-0.214344	6.89e-09	-0.106077	1	-0.168315	1	-0.190372	0.16137	-0.226584	1	-0.13532	1	0.0494297
1	STK17A	-0.175718	3.87e-13	-0.274696	9.34e-10	-0.149098	1	-0.162513	1	-0.155074	1	-0.147517	1	-0.165411	1	0.426514
1	PHTF2	-0.177239	4.82e-08	-0.142047	0.000116312	-0.118565	1	-0.15467	0.57944	-0.207893	0.297119	-0.200119	1	-0.240143	0.00270376	0.0635982
1	CD82	-0.177293	9.17e-09	-0.207731	2.21e-05	-0.126059	1	-0.240976	0.0876966	-0.146635	1	-0.135665	1	-0.20669	1	0.345328
1	HNRNPU	-0.181238	3.13e-05	-0.148873	0.485624	-0.140648	1	-0.1607	1	-0.214977	1	-0.180236	1	-0.241996	0.0756371	0.1998
1	CARD16	-0.181694	8.28e-11	-0.248288	2e-07	-0.119132	1	-0.218523	1	-0.178135	1	-0.131159	1	-0.194925	1	0.193253
1	ATP2B1	-0.181747	1.08e-09	-0.167534	0.000104973	-0.120706	1	-0.13635	1	-0.381597	2.61e-06	-0.115742	1	-0.168554	1	0.305105
1	JPT1	-0.184253	4.09e-16	-0.25872	9.87e-13	-0.179849	0.689464	-0.124973	1	-0.244265	0.684019	-0.115419	1	-0.182292	1	0.286018
1	DDX5	-0.185981	3.78e-05	-0.123021	1	-0.230857	0.0913255	-0.122763	1	-0.102795	1	-0.327967	1	-0.208487	1	0.334696
1	CAPN2	-0.186835	1.64e-08	-0.155823	3.96e-05	-0.178422	0.161783	-0.221663	0.00507132	-0.248789	0.0200283	-0.15651	1	-0.1598	1	0.115565
1	REL	-0.186858	8.48e-08	-0.151491	0.000204654	-0.133161	1	-0.165279	1	-0.173892	1	-0.24814	1	-0.249188	1	0.0304742
1	SON	-0.187776	7.44e-07	-0.123383	1	-0.199365	0.468861	-0.104944	1	-0.150951	1	-0.244701	1	-0.30331	0.00179524	0.0666789
1	TMEM50A	-0.187861	1.41e-07	-0.184644	0.000340563	-0.162498	1	-0.145326	1	-0.28505	0.00280335	-0.164224	1	-0.185423	1	0.0552803
1	LY6E	-0.188539	0.0220973	-0.142257	1	-0.14006	1	-0.234353	1	-0.200383	1	-0.215894	1	-0.198288	1	0.168844
1	STAT1	-0.189217	1.66e-07	-0.169439	0.000399442	-0.128623	1	-0.201081	0.611328	-0.170188	1	-0.196507	1	-0.269464	0.013792	0.0780211
1	ID2	-0.189916	1.78e-10	-0.191045	4.3e-07	-0.135839	1	-0.259453	0.00507377	-0.221938	1	-0.175495	1	-0.155729	1	0.378218
1	HNRNPA2B1	-0.190884	0.00011103	-0.145493	1	-0.161946	1	-0.197017	1	-0.136518	1	-0.25574	1	-0.24859	0.267964	0.0337572
1	MYL12B	-0.191272	5.71e-08	-0.216451	0.000401782	-0.152634	1	-0.115861	1	-0.349816	0.000137837	-0.165678	1	-0.147192	1	0.191247
1	ARL6IP5	-0.194744	1.03e-06	-0.209352	0.00248408	-0.106183	1	-0.278555	0.018668	-0.220756	1	-0.1009	1	-0.252717	0.219089	0.429656
1	CAPZB	-0.197282	3.72e-08	-0.229647	8.99e-05	-0.184225	1	-0.157238	1	-0.142491	1	-0.279786	1	-0.190305	1	0.0198522
1	PLP2	-0.197964	3.08e-06	-0.217465	0.00743091	-0.195971	1	-0.159959	1	-0.306227	0.0768365	-0.191165	1	-0.116999	1	0.305583
1	WIPF1	-0.199137	7.63e-08	-0.179539	0.000184204	-0.205161	0.0563031	-0.166569	1	-0.280232	0.00217062	-0.176882	1	-0.186438	1	0.209272
1	FAS	-0.199568	1.39e-15	-0.244566	3.34e-12	-0.125853	1	-0.214101	0.00736032	-0.228179	0.327016	-0.19497	1	-0.189741	1	0.0332294
1	CDC42	-0.201889	1.53e-07	-0.198617	0.00037043	-0.171541	1	-0.128552	1	-0.303392	0.0031268	-0.270304	1	-0.138929	1	0.021053
1	DDX3X	-0.202247	7.29e-08	-0.174353	0.000175934	-0.210212	0.0397366	-0.14761	1	-0.196921	0.629806	-0.363617	1	-0.120767	1	0.0059793
1	TAPBP	-0.20645	2.43e-07	-0.151304	0.000587042	-0.100616	1	-0.213258	0.150024	-0.25107	0.0640859	-0.231297	1	-0.291155	0.0114993	0.0183159
1	LAPTM5	-0.206472	3.81e-17	-0.370577	9.2e-14	-0.194034	0.70177	-0.172022	1	-0.16516	1	-0.1323	1	-0.204741	0.320791	0.432208
1	SELPLG	-0.211163	6.13e-05	-0.161586	0.375531	-0.183902	1	-0.125667	1	-0.236549	1	-0.267894	1	-0.291376	0.148043	0.132006
1	CD4	-0.211416	6.72e-15	-0.276744	1.62e-11	-0.110818	1	-0.243471	0.000823799	-0.229343	0.0229507	-0.218564	1	-0.189555	1	0.060166
1	CCR6	-0.211648	8.72e-10	-0.164094	2.11e-06	-0.262562	4.12e-05	-0.262525	7.94e-05	-0.254553	0.00815361	-0.156189	1	-0.169965	1	0.440651
1	RESF1	-0.214182	2.89e-07	-0.181315	0.00285249	-0.191164	1	-0.19753	1	-0.145046	1	-0.217767	1	-0.352273	0.000697688	0.0830569
1	DDX17	-0.214625	6.15e-08	-0.129955	0.107218	-0.147939	1	-0.212972	0.033137	-0.161702	1	-0.324089	1	-0.311094	0.000148398	0.0215179
1	EIF3A	-0.21567	2.47e-10	-0.182117	5.95e-07	-0.192009	0.0331099	-0.139238	1	-0.311669	0.000728913	-0.191957	1	-0.277029	0.0124187	0.110167
1	BHLHE40	-0.216587	1.98e-12	-0.160044	4.78e-09	-0.22174	0.0243672	-0.265728	7.36e-05	-0.371486	6.89e-06	-0.124248	1	-0.156276	1	0.168864
1	ADGRE5	-0.216688	4.46e-10	-0.207734	1.08e-06	-0.132212	1	-0.125353	1	-0.482136	1.89e-05	-0.20959	1	-0.143105	1	0.0933077
1	RHOC	-0.217422	5.35e-17	-0.246885	1.29e-13	-0.171115	0.0285322	-0.235475	1.18e-06	-0.291092	1.09e-05	-0.22621	1	-0.133753	1	0.0343885
1	FTH1	-0.21761	9.48e-24	-0.778463	2.29e-20	-0.298731	1	0.11165	0.0283364	-0.444485	0.000758213	0.267352	1	-0.162986	1	0.855358
1	MBNL1	-0.218194	0.000113855	-0.138417	0.343839	-0.186986	0.274783	-0.140942	1	-0.237544	1	-0.329767	1	-0.275509	1	0.0262179
1	OAZ1	-0.220135	6.43e-13	-0.28035	1.55e-09	-0.2169	0.104605	-0.173196	1	-0.241224	1	-0.161788	1	-0.247352	0.0115448	0.108961
1	PHLDA1	-0.221084	6.07e-18	-0.300992	1.47e-14	-0.195817	0.0231578	-0.20837	0.0712441	-0.330988	0.00296988	-0.122214	1	-0.168125	0.686034	0.212776
1	CTSD	-0.22272	5.15e-12	-0.230454	1.24e-08	-0.147165	1	-0.192517	0.415667	-0.300356	0.00183266	-0.219227	1	-0.246597	0.00565036	0.0381506
1	IKZF3	-0.22352	2.23e-13	-0.182617	5.38e-10	-0.154489	1	-0.237886	0.00205023	-0.281971	9.5e-05	-0.239527	1	-0.244628	0.0440429	0.0449185
1	ANXA5	-0.226515	3.62e-19	-0.339595	8.75e-16	-0.21933	0.187184	-0.206672	0.915246	-0.150283	1	-0.254566	1	-0.188641	1	0.0924852
1	SH2D2A	-0.227158	1.69e-23	-0.306741	4.09e-20	-0.224124	0.00904299	-0.183464	1	-0.215301	0.855519	-0.141225	1	-0.292092	4.22e-05	0.115332
1	CYTOR	-0.231538	2.04e-15	-0.308979	4.93e-12	-0.112474	1	-0.29399	5.24e-05	-0.196321	1	-0.149007	1	-0.328456	1.74e-05	0.32012
1	RBPJ	-0.232021	4.79e-09	-0.201449	1.16e-05	-0.160315	0.12513	-0.181767	1	-0.291378	0.000445583	-0.388621	1	-0.168599	1	0.000425912
1	PAK2	-0.232188	3.76e-11	-0.204083	7.39e-06	-0.128365	1	-0.135111	1	-0.312593	3.81e-05	-0.230695	1	-0.382283	9.07e-08	0.0192986
1	ARPC2	-0.232485	2.08e-12	-0.309663	5.02e-09	-0.205996	0.365187	-0.19339	0.554045	-0.301263	0.00454615	-0.152739	1	-0.231857	0.116375	0.277258
1	STK4	-0.232502	4.05e-13	-0.243864	9.77e-10	-0.128213	1	-0.237524	0.0134331	-0.30136	0.000473287	-0.196301	1	-0.287749	0.0935231	0.0929779
1	SMCHD1	-0.232837	1.46e-21	-0.312689	3.51e-18	-0.135481	1	-0.170929	1	-0.17147	1	-0.191379	1	-0.415073	6.16e-05	0.176797
1	ATP2B4	-0.23553	3.9e-08	-0.111137	0.000245512	-0.216682	9.41e-05	-0.235715	0.00133325	-0.258767	0.0110246	-0.283461	1	-0.307416	0.000147752	0.00421319
1	CMTM6	-0.238639	2.3e-09	-0.227926	2.46e-05	-0.238037	0.00112796	-0.101367	1	-0.418682	5.54e-06	-0.15813	1	-0.287689	0.0135884	0.108237
1	PDE4B	-0.239077	1.81e-19	-0.293431	4.38e-16	-0.210711	0.0749148	-0.23819	0.497356	-0.287155	0.00187731	-0.100443	1	-0.304535	0.0048636	0.409742
1	MCL1	-0.239665	1.09e-23	-0.403526	2.63e-20	-0.153792	1	-0.265261	0.000850099	-0.296765	0.000310967	-0.148349	1	-0.170299	1	0.220466
1	MIR4435-2HG	-0.242	7.53e-18	-0.272208	1.82e-14	-0.178292	0.000924461	-0.217983	0.216091	-0.286017	7.94e-05	-0.217767	1	-0.279735	0.00470138	0.0150025
1	ARID5B	-0.244494	5.68e-17	-0.335193	1.37e-13	-0.145043	1	-0.182309	1	-0.179	1	-0.215822	1	-0.409596	0.0116874	0.245742
1	IDS	-0.244842	5.39e-13	-0.214596	1.3e-09	-0.244939	0.000859386	-0.162454	1	-0.361276	3.08e-06	-0.287925	1	-0.197863	1	0.0309301
1	HLA-DPB1	-0.245217	6.94e-12	-0.341613	1.67e-08	-0.145504	1	-0.227712	0.0010656	-0.277855	0.762784	-0.118903	1	-0.359714	0.00284592	0.408439
1	IL10RA	-0.245886	3.1e-12	-0.13995	0.186436	-0.122505	1	-0.158714	1	-0.266824	0.0184277	-0.387524	1	-0.399796	7.47e-09	0.0100171
1	EMB	-0.248334	2.78e-14	-0.242917	6.71e-11	-0.208643	0.0210101	-0.147976	1	-0.298239	0.000861847	-0.298128	1	-0.294098	0.00110047	0.0286111
1	CD52	-0.249022	2.25e-08	-0.223585	0.230967	-0.251805	0.000715206	-0.365163	5.44e-05	-0.224092	1	-0.308636	1	-0.120854	1	0.132621
1	MT-ND6	-0.249432	4.82e-10	-0.264424	1.16e-06	-0.148139	1	-0.244892	0.350447	-0.271157	1	-0.427068	1	-0.140913	1	0.00271188
1	SPTAN1	-0.251268	3.18e-10	-0.186641	7.67e-07	-0.204456	0.0677774	-0.301911	2.09e-05	-0.261703	0.0859744	-0.233693	1	-0.319206	0.000347039	0.0427161
1	TMSB4X	-0.251791	1.42e-33	-0.330607	3.42e-30	-0.183228	0.00573047	-0.184786	0.0259554	-0.306981	1.99e-09	-0.306931	1	-0.198214	0.00508331	0.000344805
1	HLA-B	-0.252049	2.24e-52	-0.422312	5.41e-49	-0.164818	0.00147533	-0.190285	0.00198407	-0.330486	7.75e-16	-0.102748	1	-0.301643	1.21e-09	0.25784
1	AKAP13	-0.252357	2.26e-19	-0.29808	5.44e-16	-0.18553	0.412909	-0.228791	0.996986	-0.316265	8.37e-05	-0.217368	1	-0.268108	0.235114	0.0965048
1	CFL1	-0.255348	4.42e-22	-0.379814	1.07e-18	-0.171955	1	-0.239368	0.401096	-0.435423	3.2e-11	-0.132754	1	-0.172774	1	0.394522
1	GBP2	-0.258642	7.94e-09	-0.190002	2.97e-05	-0.202482	0.0396125	-0.24876	0.0282084	-0.308879	0.00593544	-0.258622	1	-0.343109	1.92e-05	0.0176193
1	SLC2A3	-0.261152	4.4e-13	-0.365576	1.06e-09	-0.221514	1	-0.141218	1	-0.288831	0.409185	-0.229846	1	-0.319928	1	0.709843
1	MYADM	-0.26177	7.49e-14	-0.201032	4.32e-06	-0.133436	1	-0.176174	0.321944	-0.624889	1.81e-10	-0.237944	1	-0.197145	0.558342	0.180174
1	TXN	-0.26195	4.3e-18	-0.362593	1.04e-14	-0.207754	1	-0.204254	1	-0.447735	0.00115672	-0.136719	1	-0.212646	1	0.110564
1	RNF19A	-0.266768	5.78e-23	-0.403128	1.4e-19	-0.137547	1	-0.224933	1	-0.197837	0.655396	-0.405487	1	-0.231678	0.0139438	0.00922109
1	RORA	-0.266859	3.53e-12	-0.19291	8.51e-09	-0.292108	4.16e-06	-0.305917	9.21e-05	-0.332519	9.69e-05	-0.183477	1	-0.294222	0.000246878	0.0704867
1	YWHAQ	-0.266994	1.68e-15	-0.316449	4.06e-12	-0.305012	3.95e-07	-0.135016	1	-0.341774	0.000900309	-0.231051	1	-0.272659	0.000770963	0.0309554
1	SLFN5	-0.268005	7.78e-10	-0.208857	1.88e-06	-0.205461	0.0614223	-0.282692	0.000549492	-0.246334	1	-0.25506	1	-0.409626	3.15e-05	0.0727814
1	TPM3	-0.270048	1.43e-18	-0.351889	3.45e-15	-0.205796	0.176256	-0.261776	0.0102415	-0.353297	2.4e-05	-0.222145	1	-0.225383	0.0824419	0.0994619
1	PPP1R15A	-0.270625	3.06e-18	-0.40673	7.38e-15	-0.12697	1	-0.46984	0.002778	-0.297859	0.0161307	-0.192137	1	-0.130212	1	0.849741
1	ACTG1	-0.275345	1.05e-14	-0.40304	2.54e-11	-0.230514	1	-0.295368	1	-0.140511	1	-0.130359	1	-0.45228	0.000489717	0.902776
1	FLNA	-0.28555	3.15e-11	-0.21335	7.6e-08	-0.281829	0.000500512	-0.252577	0.00297166	-0.325473	0.0656828	-0.383492	1	-0.256579	0.0704398	0.00239754
1	MSN	-0.297415	3.86e-14	-0.232285	6.4e-08	-0.318714	1.2e-06	-0.402546	9.31e-11	-0.383391	9.91e-05	-0.127645	1	-0.319911	0.000132272	0.491472
1	ITGA4	-0.29955	4.79e-13	-0.286537	1.16e-09	-0.33031	3.18e-05	-0.224536	0.605905	-0.498646	6.97e-07	-0.214973	1	-0.242296	0.481756	0.215586
1	IQGAP1	-0.300799	1.08e-15	-0.259159	2.59e-12	-0.241988	0.000151407	-0.288932	0.00299535	-0.355266	2.71e-06	-0.261738	1	-0.397711	0.000107021	0.00402931
1	CAST	-0.302831	2.16e-20	-0.307053	5.2e-17	-0.236846	0.00504156	-0.199915	0.185271	-0.483439	5.4e-12	-0.215078	1	-0.374658	1.5e-07	0.170997
1	NEAT1	-0.304639	1.05e-11	-0.160714	0.00424116	-0.215779	0.00471294	-0.370682	8.59e-07	-0.267756	1	-0.276937	1	-0.535963	2.54e-08	0.00406805
1	CD99	-0.307753	1.22e-17	-0.428669	2.94e-14	-0.304932	0.000191808	-0.2534	0.2468	-0.500921	2.75e-07	-0.139461	1	-0.219138	1	0.546594
1	ENO1	-0.311942	3.49e-12	-0.319547	8.43e-09	-0.311583	7.65e-05	-0.201265	1	-0.548115	2.32e-08	-0.133969	1	-0.357172	0.000304992	0.399184
1	MT-CO1	-0.312138	1.1e-25	-0.366635	2.65e-22	-0.307438	1.62e-08	-0.218167	0.0114621	-0.314141	2.83e-05	-0.273456	1	-0.392989	1.01e-09	0.00271185
1	CTLA4	-0.318467	1.09e-20	-0.359912	2.62e-17	-0.152052	0.023921	-0.262217	0.00196093	-0.4061	2.67e-06	-0.257601	1	-0.472919	1.54e-08	0.0271421
1	NIBAN1	-0.3222	1.55e-18	-0.1855	7.15e-12	-0.255699	5.39e-06	-0.334011	4.14e-09	-0.363449	1.05e-05	-0.255635	1	-0.53891	3.73e-15	0.00992625
1	ZFP36L1	-0.324727	3.32e-09	-0.224408	0.000637518	-0.388298	0.000243001	-0.324844	0.00463975	-0.458426	8e-06	-0.159206	1	-0.393182	0.00614034	0.244478
1	UCP2	-0.324803	1.1e-09	-0.318183	0.0875088	-0.294204	0.735596	-0.285125	0.491335	-0.595642	2.66e-06	-0.186058	1	-0.269605	1	0.208708
1	STK17B	-0.324841	4.07e-18	-0.327738	9.82e-15	-0.205307	0.567819	-0.254473	0.190676	-0.318551	0.0025818	-0.369799	1	-0.473176	7.38e-07	0.014236
1	BATF	-0.325137	4.69e-21	-0.463366	1.13e-17	-0.241064	0.506388	-0.349956	0.228909	-0.306184	1	-0.237	1	-0.353254	0.016381	0.169672
1	YWHAZ	-0.325475	3.93e-17	-0.310473	9.49e-14	-0.34503	2.45e-10	-0.271662	4.11e-05	-0.471199	1.86e-11	-0.202911	1	-0.351577	1.48e-08	0.0486201
1	PFN1	-0.327075	2.7e-20	-0.456286	6.52e-17	-0.27824	9.05e-05	-0.437964	5.57e-11	-0.425826	2.39e-08	-0.112972	1	-0.251165	0.0454756	0.904916
1	TIGIT	-0.332422	7.23e-15	-0.36131	1.74e-11	-0.146463	1	-0.235484	1	-0.551073	0.00317893	-0.228886	1	-0.471314	4.44e-06	0.0653869
1	HLA-DPA1	-0.335416	3.81e-11	-0.372661	9.19e-08	-0.225314	0.0408529	-0.34852	5.35e-07	-0.382034	0.00139297	-0.258982	1	-0.424982	2.65e-05	0.0141569
1	LCP1	-0.337544	1.86e-14	-0.319577	4.48e-11	-0.326867	1.27e-05	-0.374053	1.74e-05	-0.3805	0.000533466	-0.269948	1	-0.354321	0.0872241	0.0164698
1	ZFP36	-0.340881	1.53e-35	-0.937183	3.69e-32	-0.315238	1	-0.265485	1	-0.610661	0.128532	0.285702	1	-0.202423	1	0.803968
1	MYH9	-0.344063	1.3e-20	-0.367915	3.15e-17	-0.302978	3.83e-05	-0.272705	1	-0.452223	0.00137626	-0.332569	1	-0.335986	0.000377374	0.0305559
1	TNFRSF1B	-0.347183	9.23e-17	-0.194022	6.37e-11	-0.209583	0.00199578	-0.335979	0.000160711	-0.406134	2.41e-06	-0.212175	1	-0.725203	2.23e-13	0.0501661
1	PBXIP1	-0.350096	2.64e-16	-0.272098	6.36e-13	-0.286042	0.000453627	-0.379514	1.66e-06	-0.513382	4.91e-10	-0.192999	1	-0.456538	1.45e-07	0.120157
1	NFKBIA	-0.350505	8.09e-35	-0.697174	1.95e-31	-0.409245	0.00977009	-0.410021	0.0102085	-0.233626	1	-0.130602	1	-0.222362	1	0.906303
1	LSP1	-0.351734	1.21e-13	-0.323197	2.92e-10	-0.345415	5.98e-07	-0.296996	0.00388955	-0.459919	3.26e-07	-0.257219	1	-0.427658	4.95e-10	0.0732786
1	CXCR3	-0.355363	3.06e-18	-0.303029	7.39e-15	-0.292056	5.22e-05	-0.339988	2.34e-06	-0.564758	1.93e-12	-0.14996	1	-0.482387	5.26e-12	0.301314
1	CD44	-0.362422	8.84e-26	-0.426244	2.13e-22	-0.308634	1.38e-06	-0.248485	0.121357	-0.646336	1.99e-17	-0.278179	1	-0.266658	0.00986792	0.00656008
1	IL2RG	-0.365103	4.32e-23	-0.436013	1.04e-19	-0.290083	0.000184837	-0.398305	5.03e-08	-0.406399	2.9e-06	-0.21484	1	-0.44498	3.93e-10	0.152218
1	HLA-DRB5	-0.365485	6.42e-23	-0.552703	1.55e-19	-0.199666	0.000566759	-0.359366	2.28e-06	-0.510998	2.26e-06	-0.287669	1	-0.282507	0.000129512	0.0101873
1	ALOX5AP	-0.369994	2.2e-14	-0.451504	5.31e-11	-0.302238	0.0587179	-0.411715	0.00292004	-0.387023	0.00266027	-0.345107	1	-0.322378	1	0.0328002
1	SPOCK2	-0.370712	1.96e-27	-0.496984	4.72e-24	-0.365659	2.19e-06	-0.274694	0.00195601	-0.3918	7.58e-05	-0.177751	1	-0.517386	1.74e-11	0.100507
1	TNFRSF4	-0.37142	2.93e-15	-0.443542	7.08e-12	-0.175431	1	-0.31181	1	-0.510227	1	-0.324611	1	-0.462899	1	0.0499583
1	DNAJB1	-0.375039	4.19e-06	-0.209771	0.0100999	-0.203244	1	-0.662643	1	-0.571967	0.828195	-0.148044	1	-0.454563	1	0.235259
1	SAT1	-0.383154	1.26e-20	-0.45098	3.03e-17	-0.180715	1	-0.428751	1	-0.460649	0.00058016	-0.197741	1	-0.580085	0.000470605	0.0698408
1	RNF213	-0.384783	7.71e-17	-0.308912	1.22e-11	-0.193617	0.489019	-0.37131	6.77e-05	-0.416578	3.68e-06	-0.310996	1	-0.707288	1.86e-13	0.0914929
1	MYL6	-0.392098	4.06e-38	-0.610655	9.81e-35	-0.301081	0.000129121	-0.28061	0.459968	-0.571365	8.98e-13	-0.222605	1	-0.366273	1.27e-05	0.114597
1	EML4	-0.395217	2.74e-26	-0.377103	6.6e-23	-0.346535	1.02e-07	-0.317227	1.67e-05	-0.448888	3.07e-12	-0.40643	1	-0.475119	2.05e-11	0.00425047
1	TNFRSF18	-0.395759	8.52e-24	-0.405928	2.06e-20	-0.300043	3.23e-05	-0.439611	1.77e-06	-0.562545	6.6e-05	-0.1534	1	-0.513026	5.69e-07	0.167039
1	CST7	-0.411989	7.08e-21	-0.405592	1.71e-17	-0.398846	1.34e-09	-0.386482	0.00099833	-0.607043	8.38e-11	-0.212935	1	-0.461034	3.55e-09	0.10261
1	DUSP4	-0.414442	9.27e-19	-0.293084	2.24e-15	-0.258067	0.0127824	-0.557277	1.19e-06	-0.327548	0.0218099	-0.443079	1	-0.607593	3.54e-10	0.000596665
1	GBP5	-0.418089	4.62e-18	-0.228374	6.52e-10	-0.303039	1.63e-05	-0.535716	1.12e-14	-0.602614	3.38e-14	-0.187719	1	-0.65107	5.53e-12	0.156184
1	ACTB	-0.42025	1.81e-14	-0.496075	4.37e-11	-0.34844	9.58e-05	-0.693716	1.46e-10	-0.437403	0.254393	-0.172543	1	-0.37332	0.0116547	0.239034
1	SH3BGRL3	-0.437826	1.32e-37	-0.566201	3.19e-34	-0.465378	5.83e-16	-0.485519	3.83e-10	-0.5968	5.2e-15	-0.198499	1	-0.314559	0.00108717	0.490634
1	CD2	-0.445405	2.63e-38	-0.611221	6.35e-35	-0.434005	8.68e-12	-0.401582	5.73e-06	-0.522111	5.33e-10	-0.230582	1	-0.472927	8.87e-11	0.121352
1	S100A11	-0.458315	2.07e-25	-0.590037	4.99e-22	-0.360833	0.000294836	-0.410154	0.000301878	-0.72311	1.19e-09	-0.235832	1	-0.429923	0.00090537	0.192723
1	HLA-A	-0.46091	9.2e-62	-0.640078	2.22e-58	-0.279323	8.87e-07	-0.48895	1.67e-19	-0.547487	3.7e-24	-0.264197	1	-0.545428	1.45e-24	0.0136339
1	ANXA2	-0.472621	8.26e-25	-0.449658	1.99e-21	-0.446302	3.17e-10	-0.440684	5.14e-12	-0.835941	1.22e-17	-0.189965	1	-0.473176	2.4e-10	0.179581
1	JUN	-0.481355	2.14e-20	-0.366658	3.98e-08	-0.231726	1	-0.955146	5.15e-17	-0.586964	0.00459454	-0.247472	1	-0.500167	1	0.785054
1	FOXP3	-0.482615	1.13e-13	-0.280944	1.2e-08	-0.397885	3.39e-05	-0.365017	0.00945652	-0.781511	1.58e-07	-0.306519	1	-0.763817	2.74e-10	0.0217809
1	TNFAIP3	-0.50987	1.18e-42	-0.810023	2.84e-39	-0.388415	0.000251945	-0.493213	6.03e-07	-0.589133	7.64e-08	-0.459708	1	-0.318726	0.294587	0.0192068
1	GAPDH	-0.509874	6.04e-44	-0.783569	1.46e-40	-0.432853	4.29e-10	-0.507423	1.26e-08	-0.764385	2.07e-18	-0.145747	1	-0.425266	6.37e-05	0.213211
1	KLF6	-0.530275	1.56e-45	-0.823679	3.76e-42	-0.31798	0.921004	-0.520316	1.16e-05	-0.692832	2.86e-14	-0.297514	1	-0.529331	6.16e-12	0.114203
1	PTPRC	-0.531509	2.52e-34	-0.49681	6.08e-31	-0.245274	0.000495775	-0.472465	1.46e-08	-0.661525	1.64e-25	-0.624645	0.000663254	-0.688335	2.92e-12	4.58e-08
1	SYNE2	-0.539354	3.44e-22	-0.355057	6.39e-18	-0.404927	1.29e-10	-0.406177	0.000768648	-0.640077	2.92e-17	-0.600774	1	-0.829109	8.29e-19	0.000265426
1	HLA-DRB1	-0.549449	3.07e-28	-0.698469	7.4e-25	-0.408279	6.18e-06	-0.422519	2.35e-05	-0.632172	1.37e-07	-0.412116	1	-0.723142	2.71e-10	0.00141208
1	MTRNR2L12	-0.555089	5.22e-18	-0.673361	1.26e-14	-0.529033	6.33e-05	-0.375418	0.67624	-0.68198	2e-05	-0.380615	1	-0.690126	0.00098507	0.00201243
1	EZR	-0.573537	8.81e-45	-0.668832	2.13e-41	-0.619143	1.65e-19	-0.306214	0.282633	-0.955934	4.13e-26	-0.418875	1	-0.472224	2.13e-09	0.00387567
1	LGALS3	-0.588348	7.8e-38	-0.550241	1.88e-34	-0.767945	1.8e-24	-0.497424	9.34e-15	-0.891492	2.49e-20	-0.290451	1	-0.532536	6.43e-12	0.0227313
1	AHNAK	-0.603096	1.02e-26	-0.442103	2.46e-23	-0.458778	1.09e-07	-0.599986	3.24e-11	-0.992016	1.41e-19	-0.410186	1	-0.715507	8.26e-15	0.0165921
1	LMNA	-0.625108	9.08e-30	-0.581602	2.19e-26	-0.348892	0.127667	-0.534157	1.09e-06	-1.28767	1.09e-24	-0.522016	1	-0.476311	8.77e-08	0.0169073
1	IL32	-0.636752	4.2e-32	-0.685442	1.01e-28	-0.616743	6.15e-18	-0.815604	5.9e-20	-0.60083	1.23e-07	-0.608632	1	-0.49326	6.56e-09	0.00140463
1	S100A10	-0.652888	9.09e-52	-0.834297	2.19e-48	-0.576347	2.03e-16	-0.502343	8.12e-11	-1.2139	3.68e-22	-0.331854	1	-0.458588	5.19e-05	0.0150846
1	KLRB1	-0.669774	3.56e-29	-0.827852	8.6e-26	-0.860099	1.52e-15	-0.724552	1.45e-12	-0.631728	0.0228972	-0.272307	1	-0.702105	2.94e-06	0.109383
1	S100A4	-0.71366	5.55e-46	-0.898559	1.34e-42	-0.792707	1.02e-28	-0.925797	2.63e-22	-1.02437	5.56e-25	-0.235361	1	-0.405167	0.0102125	0.405204
1	CRIP1	-0.727908	3.32e-39	-0.842575	8.02e-36	-0.562816	3.07e-08	-0.748845	4.56e-14	-1.43363	1.58e-19	-0.207264	1	-0.572326	0.0177752	0.256661
1	GZMA	-0.754247	2.93e-38	-1.18527	7.07e-35	-0.558439	0.000569587	-0.821509	4.24e-13	-0.824357	8.07e-13	-0.471504	1	-0.664404	3.54e-09	0.00342238
1	LGALS1	-0.776785	1.6e-30	-1.08586	3.86e-27	-0.57735	5.26e-05	-0.614098	5.66e-05	-1.28685	6.13e-14	-0.638436	1	-0.458117	1	0.0254607
1	CD74	-0.889027	7.69e-55	-1.17983	1.85e-51	-0.599452	5.45e-07	-0.894878	8.24e-15	-1.0764	4.08e-16	-0.441229	1	-1.14238	1.01e-17	0.0314154
1	MALAT1	-0.972748	1.77e-47	-0.681859	3.57e-35	-0.893039	4.28e-44	-0.952427	1.26e-40	-1.05136	5.33e-37	-1.12788	3.58e-08	-1.12992	1.01e-23	2.48e-12
1	CCL5	-1.02948	9e-23	-0.789132	2.17e-19	-1.12158	4.29e-12	-1.05443	9.52e-08	-1.54444	2.66e-12	-0.57129	1	-1.09599	1.28e-06	0.0166277
10	CCL5	1.99504	1.46e-173	2.18732	1.46e-142	2.30311	3.53e-170	2.10853	6.88e-142	2.05653	4.63e-97	1.35294	3.47e-24	1.96183	6.22e-153	2.39e-28
10	ANXA1	0.630854	7.38e-33	0.917798	1.9e-13	0.666122	1.54e-13	0.392444	0.00107766	1.11579	1.78e-29	0.240808	1	0.452163	1.75e-15	0.00228293
10	KLRB1	0.59232	1.87e-35	0.567767	1.16e-05	0.668748	4.94e-18	0.89668	4.52e-32	0.571379	1.1e-07	0.100819	1	0.748527	1.96e-31	0.303634
10	IL7R	0.551923	3.17e-35	0.824817	2.81e-14	0.613224	1.3e-16	0.810309	7.65e-32	0.361887	0.0282672	0.253003	1	0.4483	2.57e-13	0.0329963
10	S100A10	0.516681	1.18e-26	0.641893	1.47e-08	0.382281	7.04e-05	0.306155	4.48e-05	0.926623	2.84e-23	0.379366	1	0.46377	1.17e-16	0.103169
10	CRIP1	0.496739	6.46e-22	0.361328	1	0.323016	1	0.334085	0.0358643	0.879761	9.72e-17	0.466531	1	0.615711	1.56e-18	0.0195462
10	S100A11	0.466382	3.94e-30	0.40411	0.000276143	0.201328	1	0.530105	4.49e-13	0.865085	2.46e-20	0.154028	1	0.643637	9.52e-27	0.471522
10	VIM	0.350121	2.17e-20	0.517809	2.42e-05	0.259262	1	0.141822	1	0.718549	5.24e-17	0.212821	1	0.250465	0.000539323	0.0606687
10	PDCD4	0.279704	3.02e-17	0.22593	1	0.385362	5.17e-09	0.153154	1	0.393532	0.000209321	0.132575	1	0.387674	7.28e-14	0.419553
10	CD99	0.255619	2.47e-18	0.31682	0.245668	0.302696	0.000543175	0.184755	1	0.594583	5.96e-15	-0.16845	1	0.303311	9.39e-08	0.0982449
10	TAGLN2	0.235885	2.13e-14	0.165583	1	0.143029	1	0.168738	1	0.576729	5.15e-11	0.159102	1	0.202128	0.0724699	0.278239
10	HCST	0.235846	2.4e-12	0.21605	1	0.303219	4.54e-05	0.232253	0.0232099	0.156879	1	0.177013	1	0.329662	5.8e-09	0.29218
10	CTSW	0.23424	1.62e-13	0.212067	1	0.32604	7.02e-08	0.300013	3.92e-10	0.200834	1	0.177962	1	0.188526	1.85e-05	0.00667377
10	CAST	0.227565	3.72e-08	0.256281	1	0.205986	1	0.316788	8.98e-05	0.233754	0.559633	0.11664	1	0.235942	0.000297982	0.969195
10	TIMP1	0.221166	1.92e-12	0.167227	1	0.124757	1	0.170573	0.0363871	0.364587	0.000582235	0.210259	1	0.289595	4.63e-09	0.0830081
10	PTGER2	0.186999	3.88e-19	0.265927	1	0.114764	1	0.118952	1	0.143206	1	0.131151	1	0.347996	9.36e-16	0.0296586
10	MT-ND5	0.1756	3.35e-06	0.369672	0.970578	0.193798	1	0.286016	0.0080802	0.146635	1	-0.112027	1	0.169503	1	0.689306
10	CLEC2B	0.161715	8.65e-11	0.16926	1	0.302631	2.09e-07	0.228825	0.00168043	0.269085	0.21864	-0.137272	1	0.137762	0.0738981	0.120062
10	IFITM2	0.152636	1.73e-12	0.133774	1	0.187667	1	0.103039	1	0.247356	0.580636	-0.144719	1	0.388702	4.18e-09	0.335822
10	STK17A	0.0990864	0.000307855	0.159117	1	0.163739	1	0.220569	0.743053	0.100836	1	-0.19662	1	0.146877	1	0.216311
10	GIMAP7	0.093829	9.55e-07	-0.122695	1	0.161483	1	0.304999	0.00424783	0.2474	1	-0.2319	1	0.203686	0.00230515	0.175797
10	SYNE2	0.0796464	1.31e-08	0.168598	1	0.289245	1	0.261246	0.00122411	0.353568	3.16e-05	-0.282962	1	-0.311817	1	0.240052
10	DNAJB1	-0.104353	0.000267395	0.226627	1	0.22536	0.645385	-0.485306	1	-0.31051	1	0.109226	1	-0.391517	1	0.84967
10	UCP2	-0.112394	0.00488991	-0.305834	1	-0.188758	1	-0.174586	1	0.104136	1	0.14414	1	-0.253463	1	0.32949
10	EVL	-0.170441	0.000798474	-0.130208	1	-0.10604	1	-0.14529	1	-0.264098	1	-0.179388	1	-0.197619	1	0.148792
10	IL6ST	-0.173955	0.00230106	-0.226506	1	-0.128288	1	-0.170686	1	-0.162191	1	-0.22972	1	-0.126339	1	0.0041497
10	TBC1D4	-0.186152	1.07e-05	-0.146458	1	-0.114298	1	-0.142957	1	-0.316988	0.0259103	-0.190754	1	-0.205459	0.0396178	0.0175026
10	CARD16	-0.189123	0.0273196	-0.219132	1	-0.162157	1	-0.178159	1	-0.19825	1	-0.208242	1	-0.168797	1	0.0649759
10	DDIT4	-0.19322	0.0115292	0.175588	1	-0.141986	1	-0.407272	1	-0.179966	1	-0.246452	1	-0.359234	1	0.511367
10	BEX3	-0.19753	3.53e-07	-0.22857	1	-0.179129	0.602276	-0.188738	0.0859797	-0.305481	0.000851193	-0.1422	1	-0.141059	1	0.0241076
10	TNFRSF18	-0.202257	0.0370573	-0.163229	1	-0.225952	1	-0.18359	1	-0.24871	1	-0.105931	1	-0.286132	1	0.674043
10	RGS1	-0.216665	0.000826249	-0.244667	1	-0.214969	1	-0.135901	1	-0.242045	1	-0.169652	1	-0.292758	1	0.742536
10	C1orf162	-0.244245	3.92e-09	-0.25193	1	-0.341616	2.36e-05	-0.234924	0.000934693	-0.236883	1	-0.132812	1	-0.267303	9.47e-06	0.0956956
10	PASK	-0.249971	2.99e-05	-0.226873	1	-0.175409	1	-0.426938	0.163569	-0.30645	0.072111	-0.1422	1	-0.221954	0.577066	0.198238
10	HSP90AA1	-0.257911	0.00479839	0.12674	1	-0.103258	1	-0.506091	1	-0.287015	1	-0.150885	1	-0.626958	1	0.363178
10	TSHZ2	-0.268593	1.39e-10	-0.272458	0.228397	-0.25495	1.61e-05	-0.310076	3.35e-07	-0.280424	0.017538	-0.252773	1	-0.240881	1.65e-05	0.00291625
10	ARID5B	-0.269858	1.36e-07	-0.151911	1	-0.163612	1	-0.328426	0.00602635	-0.200195	1	-0.304162	1	-0.470838	0.000328608	0.166581
10	SAT1	-0.281396	0.000185917	-0.108225	1	-0.129804	1	-0.457826	1	-0.236348	1	-0.18402	1	-0.572151	0.448713	0.46592
10	LEF1	-0.284936	2.85e-09	-0.241763	1	-0.274339	0.000999542	-0.318165	6.89e-06	-0.289349	0.287218	-0.35936	1	-0.22664	0.0159403	0.0015193
10	HLA-DPB1	-0.294659	5.51e-09	-0.339407	1	-0.275587	0.00553158	-0.194451	1	-0.292294	1	-0.250455	1	-0.415759	1.33e-05	0.00982289
10	PKM	-0.308727	4.81e-07	-0.334114	1	-0.325311	0.00116131	-0.283322	1	-0.203664	1	-0.291244	1	-0.414706	0.00335309	0.111382
10	BATF	-0.308758	9.5e-07	-0.29809	1	-0.158509	1	-0.379415	0.166753	-0.394759	0.531206	-0.219469	1	-0.402308	0.00229328	0.251848
10	TNFRSF4	-0.311417	0.00740708	-0.136384	1	-0.264612	1	-0.327865	1	-0.50908	1	-0.234794	1	-0.39577	1	0.459013
10	HLA-DPA1	-0.322854	1.18e-09	-0.35173	1	-0.314354	0.00117095	-0.299644	0.159085	-0.273745	1	-0.235972	1	-0.461679	2.86e-06	0.0147134
10	HLA-DRB5	-0.33772	2.17e-09	-0.469609	1	-0.195607	0.199646	-0.324351	0.188034	-0.50736	0.128927	-0.207051	1	-0.322345	5.24e-06	0.150522
10	TMSB10	-0.398273	4.52e-31	-0.267911	0.587681	-0.618255	1.09e-27	-0.497177	1.38e-12	-0.503705	3.5e-09	-0.146417	1	-0.356172	0.00319228	0.6602
10	FYB1	-0.4019	3.01e-15	-0.338103	1	-0.164618	1	-0.410633	7.54e-05	-0.35919	1	-0.576471	0.578564	-0.562384	7.27e-12	0.04983
10	TIGIT	-0.403236	1.19e-15	-0.478256	0.00682546	-0.189648	1	-0.338415	0.00576174	-0.610659	0.00458459	-0.212034	1	-0.590405	2.87e-12	0.0708503
10	CD74	-0.409727	0.000302815	-0.344447	1	-0.348443	1	-0.300365	1	-0.418109	1	-0.226006	1	-0.820994	0.730886	0.577918
10	MALAT1	-0.431477	5.25e-13	-0.297455	1	-0.228388	1	-0.118326	1	-0.383534	1	-0.515511	1	-1.04565	1.27e-09	0.833918
10	FOXP3	-0.485664	6.59e-12	-0.272534	1	-0.395904	0.0214858	-0.377491	0.0760263	-0.788244	0.000613186	-0.281786	1	-0.798027	1.59e-08	0.0500225
10	HLA-DRB1	-0.486303	3.03e-13	-0.539439	1	-0.456864	2.57e-05	-0.408128	0.024617	-0.585899	0.181682	-0.181011	1	-0.74648	7.3e-10	0.280116
10	SELL	-0.570204	4.46e-18	-0.574138	0.000166051	-0.512541	3.29e-05	-0.798999	1.08e-14	-0.901191	1.7e-13	-0.271815	1	-0.362541	1	0.0576367
11	TNFRSF4	1.85664	5.36e-79	1.56181	7.33e-46	1.66417	6.03e-44	2.19882	1.1e-51	2.18824	1.05e-55	1.49091	1.33e-10	2.03587	1.29e-75	9.16e-15
11	FOXP3	1.80033	1.25e-241	1.52238	1.6e-151	1.71006	9e-113	2.15961	3.02e-238	2.05707	1.13e-132	1.49825	3.59e-24	1.85464	3.29e-136	2.48e-28
11	TNFRSF18	1.58108	2.71e-118	1.16206	1.72e-83	1.59558	4.63e-67	1.95724	1.04e-79	1.9492	1.22e-91	1.03023	3.19e-15	1.79218	6.54e-115	2.21e-19
11	CD74	1.49153	5.97e-90	1.49436	2.26e-56	1.38475	5.22e-38	1.59818	9.39e-44	1.63742	4.92e-47	1.16042	4.66e-09	1.67407	1.44e-86	3.22e-13
11	HSPA1A	1.46657	1.95e-63	0.372262	2.32e-07	2.01853	4.33e-20	2.22437	4.7e-60	1.45242	2.43e-32	0.520368	0.538098	2.21145	1.09e-43	3.72e-05
11	BATF	1.45668	1.63e-100	1.32758	1.35e-74	1.3325	1.39e-51	1.84062	3.93e-97	1.33039	8.25e-55	1.46108	2.15e-10	1.4479	3.97e-93	1.49e-14
11	IL32	1.39272	7e-59	1.28983	3.14e-50	1.52824	6.84e-55	1.84062	1.69e-55	1.27812	2.54e-51	1.41615	2.47e-08	1.00336	1.14e-26	1.7e-12
11	TIGIT	1.35876	1.26e-112	1.25649	1.03e-69	1.43412	2.43e-108	1.43807	1.96e-103	1.75955	3.04e-109	0.920403	1.59e-07	1.3439	2.4e-105	1.09e-11
11	IL2RA	1.31352	6.27e-121	0.958884	4.78e-61	1.01418	1.53e-57	1.63053	1.51e-117	1.69751	1.31e-71	0.826556	0.167374	1.75347	2.76e-116	1.16e-05
11	CTSC	1.286	4.84e-68	1.0741	7.92e-37	1.19718	1.52e-26	1.75346	2.4e-58	1.65597	1.17e-64	0.803563	0.00144716	1.23173	1.18e-62	9.99e-08
11	CTLA4	1.15085	1.85e-108	0.991243	2.15e-64	0.798046	4.11e-45	1.23316	3.06e-88	1.6174	8.69e-99	0.777428	1.94e-07	1.48784	4.47e-105	1.34e-11
11	DUSP4	1.14526	1.36e-124	0.686951	2.63e-36	1.26294	3.21e-54	1.0768	8.96e-16	1.3755	2.66e-86	0.869768	5.36e-17	1.59961	3.28e-121	6.19e-20
11	HLA-DRB1	1.11584	5.22e-98	1.2007	2.29e-60	1.03612	1.22e-41	1.34856	1.26e-94	1.33165	7.01e-62	0.584624	0.2122	1.19337	4.09e-78	1.47e-05
11	GAPDH	1.07134	9.51e-48	1.01303	4.67e-32	0.983733	4.16e-21	1.38182	8.95e-33	1.22313	2.3e-44	0.760238	0.0170364	1.06608	6.84e-30	1.18e-06
11	SAT1	1.05293	8.22e-52	1.08408	6.58e-33	0.886932	4.48e-22	1.37949	6.25e-25	1.26445	8.1e-36	0.294285	1	1.40835	1.98e-48	0.00235506
11	PKM	1.03756	1.27e-44	0.785983	4.2e-11	0.796663	6.13e-08	1.23775	1.75e-21	1.23633	6.3e-36	0.925232	0.00194712	1.24341	3.06e-41	1.34e-07
11	HLA-A	1.02305	4.47e-75	1.05263	4.27e-59	0.884543	4.12e-39	1.24528	2.04e-51	1.04491	2.02e-59	0.873305	1.15e-09	1.03765	1.08e-71	7.97e-14
11	CD27	1.01875	1.53e-55	0.893761	2.54e-29	0.876687	7.41e-23	1.38388	3.7e-52	1.09338	1.58e-36	0.928578	0.000766216	0.936227	1.1e-38	5.29e-08
11	CARD16	1.01698	1.48e-48	0.974811	1.19e-35	1.0708	3.01e-32	1.30403	3.57e-45	0.965517	6.07e-35	0.793431	3.64e-06	0.993256	1.88e-36	2.52e-10
11	CD7	1.01597	1.85e-43	0.931507	3.71e-22	0.577527	0.00643711	1.07676	6.19e-13	0.994631	2e-18	0.993721	0.000433635	1.52165	4.47e-40	4.45e-07
11	LGALS1	0.990052	3.36e-34	0.760066	1.56e-11	0.787031	0.0311498	1.33724	3.22e-25	1.27679	8.12e-31	1.23214	0.105937	0.54704	1	0.000729732
11	ACTB	0.98189	2.92e-50	0.754799	5.71e-21	0.709767	1.61e-22	1.67337	7.04e-47	1.00773	3.65e-25	0.878943	0.000209642	0.866733	1.17e-32	1.45e-08
11	TNFRSF9	0.964139	2.6e-173	0.62625	1.04e-125	0.836767	6.28e-170	1.2819	2.36e-117	1.00053	1.22e-98	0.585174	9.12e-10	1.45421	6.43e-145	6.3e-14
11	SRGN	0.946705	1.65e-64	0.924656	2.3e-37	1.29214	2.39e-37	0.262277	1	1.25434	1.21e-43	0.511971	1	1.43484	3.98e-61	0.00341694
11	GBP5	0.919325	2.12e-57	0.581958	6.99e-21	0.826264	7.64e-19	1.44883	3.29e-51	1.00195	4.99e-41	0.608801	0.00105744	1.04814	5.12e-54	7.3e-08
11	S100A4	0.894048	1.12e-37	0.911232	3.72e-31	0.583542	1.81e-11	1.358	2.7e-34	0.962907	1.31e-32	1.08542	0.000372937	0.463191	0.00226275	1.56e-07
11	UBC	0.879263	5.45e-43	0.879788	9.43e-36	1.00433	8.13e-30	1.07354	3.68e-24	0.934489	1.32e-39	0.389502	1	0.993933	4.72e-23	0.000706629
11	PMAIP1	0.864078	6.65e-85	1.0202	2.98e-74	0.859666	1.17e-30	1.00328	1.6e-81	1.12097	4.01e-72	0.171766	1	1.00859	7.59e-60	0.00871868
11	TNFRSF1B	0.849171	3.56e-76	0.435195	6.86e-18	0.671264	1.87e-21	1.06965	2.72e-22	1.08367	1.54e-48	0.413627	1	1.42162	8.58e-73	0.00300248
11	LINC01943	0.844085	2.08e-80	0.932028	1.59e-69	0.488742	3.93e-47	0.834393	2.54e-73	1.03248	5.88e-51	0.719892	4.78e-12	1.05698	5.02e-77	3.3e-16
11	LMNA	0.826083	1.01e-42	0.730011	7.01e-19	0.960265	5.8e-14	1.4009	2.31e-29	0.950966	4.96e-18	-0.216719	1	1.13108	2.43e-39	0.632644
11	CXCR6	0.825758	8.32e-73	0.441617	7.5e-40	1.08292	1.14e-62	0.906956	6.81e-30	0.952814	2.76e-52	0.646567	8.62e-06	0.923673	2.01e-69	5.95e-10
11	MAGEH1	0.821485	1.31e-92	0.776704	5.08e-35	0.762972	8.64e-28	0.952968	4.09e-36	0.607031	2.1e-30	0.739472	5.51e-07	1.08976	3.16e-89	3.81e-11
11	MIR4435-2HG	0.815279	7.64e-77	0.935902	1.84e-73	0.6764	4.16e-35	1.15124	4.38e-70	0.603051	5.82e-26	0.654708	2.32e-08	0.870365	1.12e-60	1.61e-12
11	HLA-DRB5	0.814801	1.59e-76	0.965582	1.59e-54	0.485791	1.65e-20	1.20664	3.85e-73	1.11558	3.67e-46	0.561079	0.00269011	0.554132	4.4e-44	1.86e-07
11	HPGD	0.800818	4.55e-70	0.696178	1.1e-66	0.66528	1.55e-21	1.03765	2.33e-38	0.875715	3.61e-30	0.691247	9.92e-13	0.83884	3.04e-31	6.85e-17
11	ICOS	0.800625	1.09e-95	0.408068	2.94e-11	0.620353	6.94e-10	1.04463	5.12e-17	0.712444	6.91e-26	0.380574	1	1.63768	2.64e-92	0.0151876
11	LAYN	0.799941	1.28e-250	0.401169	3.46e-138	1.09159	3.09e-247	0.864278	3.81e-154	0.935029	5.55e-141	0.646853	2.01e-18	0.860728	6.19e-108	1.39e-22
11	CCR8	0.774915	5.86e-164	0.464871	7.96e-99	0.931716	4.77e-102	1.02941	1.41e-160	0.678396	3.41e-79	0.235331	1	1.30977	4.74e-129	0.22495
11	MT2A	0.76373	6.49e-23	0.918483	4.73e-18	0.876776	7.05e-18	0.551637	1.83e-08	0.843551	2.28e-10	0.518445	1	0.873489	1.57e-19	0.0188632
11	ACTG1	0.762542	1.82e-42	0.43547	2.49e-06	0.470105	5.44e-07	1.34936	4.39e-39	0.699657	4.75e-14	0.787059	0.000596477	0.833602	8.21e-31	4.12e-08
11	LAIR2	0.761231	1.58e-130	0.579818	3.02e-32	0.636793	2.43e-69	0.508389	2.66e-78	1.15835	6.82e-122	0.578536	1.54e-17	1.10551	3.8e-127	1.06e-21
11	RGS1	0.746082	2.01e-57	0.87387	1.71e-30	0.725545	1.47e-13	0.327689	1	0.821979	6.04e-29	0.766981	0.349937	0.96043	4.84e-54	0.000659044
11	CORO1B	0.745662	1.35e-28	0.597842	4.74e-07	0.589372	0.000659749	1.01848	3.25e-25	0.788292	4.18e-14	0.890633	0.0101788	0.589358	2.94e-08	7.03e-07
11	GBP2	0.736285	2.96e-60	0.574909	1.09e-23	0.568183	1.02e-10	1.02435	1.21e-43	0.813192	1.3e-26	0.492961	1	0.944115	7.15e-57	0.00144904
11	HSP90AA1	0.727097	1.54e-21	0.326699	1	0.554879	0.141094	1.06897	1.13e-08	0.748816	0.00280163	0.477514	1	1.1857	3.71e-18	0.00214351
11	GLRX	0.722517	2.58e-56	0.730307	5.45e-18	0.864209	2.99e-16	0.974096	6.23e-53	0.923377	2.62e-27	0.162974	1	0.680142	2.74e-16	0.202938
11	ENO1	0.720448	1.81e-26	0.683417	6.02e-11	0.707839	4.15e-17	0.999154	4.37e-23	0.855762	4.02e-19	0.250651	1	0.825865	4.95e-20	0.0209374
11	TBC1D4	0.719738	1.4e-66	0.678277	2.14e-55	0.700869	1.65e-32	0.810501	1.66e-50	1.04258	3.38e-63	0.438496	0.668281	0.6477	8.93e-54	4.62e-05
11	DNPH1	0.710963	1.92e-31	0.480378	2.37e-12	0.569061	2.03e-12	0.850617	1.51e-24	0.783274	6.04e-18	0.806825	9.77e-07	0.775626	4.63e-28	6.75e-11
11	TYMP	0.709431	7.43e-51	0.608396	3.76e-21	0.328598	4.01e-10	1.1227	1.79e-47	0.725211	1.61e-26	0.703664	2.22e-05	0.768022	2.49e-47	1.53e-09
11	CLIC1	0.695024	1.52e-36	0.63456	1.45e-17	0.500684	2.03e-08	1.16574	3.66e-33	0.788971	1.48e-24	0.629987	0.0846488	0.450199	4.22e-11	5.85e-06
11	HLA-DPA1	0.688823	2.48e-60	0.657459	3.72e-25	0.600661	2.49e-14	1.02571	5.98e-57	0.700181	1.1e-18	0.456546	0.000505672	0.692378	1.54e-38	3.49e-08
11	MYL6	0.68501	2.33e-37	0.810616	5.63e-34	0.565129	1.92e-17	0.883016	1.79e-20	0.783909	6.54e-26	0.520322	1	0.547068	9.57e-10	0.000152513
11	IL2RG	0.668799	3.08e-38	0.683071	6.55e-20	0.607345	6.41e-15	0.813949	2.09e-17	0.618697	1.48e-16	0.524915	1	0.764818	7.43e-35	0.000120043
11	LGALS3	0.660486	4.09e-30	0.713475	6.56e-21	0.774711	1.49e-13	0.693782	9.87e-27	0.927496	1.67e-18	0.155609	1	0.697841	4.22e-14	0.193976
11	UGP2	0.658838	5.35e-48	0.887714	1.29e-44	0.528206	2.35e-07	0.832423	1.2e-28	0.594869	5.24e-14	0.447327	1	0.662492	1.01e-22	0.00564135
11	STK17B	0.652875	1.62e-34	0.596566	1e-13	0.649045	2.89e-08	0.567519	1.99e-05	0.669158	2.75e-19	0.584688	0.136786	0.850277	3.92e-31	9.45e-06
11	HLA-DQA1	0.622212	8.94e-69	0.586118	5.79e-59	0.413943	2.19e-39	0.582616	2.16e-65	0.777177	1.24e-55	0.545799	1.05e-08	0.827618	3.91e-65	7.24e-13
11	ARID5B	0.618491	5.76e-38	0.408367	7.36e-05	0.810323	1.92e-22	0.580386	3.32e-09	0.647648	3.49e-13	0.420905	1	0.843317	1.39e-34	0.00145182
11	RNF213	0.613725	1.32e-29	0.366957	0.0518883	0.272074	1	0.662983	6.17e-14	0.566642	3.34e-09	0.963176	0.16432	0.850515	3.17e-26	0.000258496
11	CST7	0.612854	2.68e-48	0.446608	8.94e-14	0.581668	8.36e-17	0.679992	8.66e-11	0.806829	7.5e-24	0.23552	1	0.926509	6.46e-45	0.161929
11	CYTOR	0.6052	8.75e-48	0.663191	1.72e-22	0.369994	1.85e-05	0.997654	2.11e-44	0.548704	1.93e-13	0.321526	1	0.730134	2.08e-30	0.000207055
11	CREM	0.598096	8.7e-41	0.850113	1.97e-33	1.45055	2.1e-37	-0.457052	0.133439	0.73925	2.87e-20	0.227275	1	0.778439	5.23e-30	0.406714
11	BIRC3	0.597614	2.55e-31	0.255891	1	0.841515	6.51e-13	0.368171	0.0999439	0.646759	1.67e-13	0.555038	1	0.918312	6.16e-28	0.0128721
11	PFN1	0.574473	3e-25	0.608094	4.07e-12	0.374322	1.3e-05	0.871526	7.23e-22	0.506528	9.57e-12	0.740317	0.0007173	0.34605	0.378667	2.62e-05
11	UCP2	0.573812	6.57e-17	0.633685	3.42e-08	0.658522	0.00188332	0.748453	1.59e-13	0.686503	0.00710197	0.412978	1	0.302731	1	0.00817337
11	NAMPT	0.573687	7.36e-71	0.468952	3.41e-26	0.72823	8.18e-35	0.585361	9.08e-16	0.563697	2.95e-33	0.297681	1	0.7982	1.78e-67	0.00100384
11	HLA-B	0.573498	4.16e-48	0.566573	6.83e-33	0.507854	9.44e-18	0.634818	2.33e-22	0.57336	1.02e-35	0.486359	0.000468842	0.672022	1e-44	3.24e-08
11	PRDX1	0.567949	1.93e-20	0.353776	0.00662245	0.439116	0.00682524	0.637889	1.98e-13	0.705308	4.65e-17	0.532313	0.0557626	0.739293	2.2e-16	3.85e-06
11	ID3	0.558266	2.91e-43	0.257471	0.233834	0.948811	7.02e-40	0.547172	2.65e-05	0.912035	6.42e-35	0.123658	1	0.560449	4.91e-23	0.0975835
11	SOD1	0.554557	1.38e-17	0.629924	3.32e-14	0.460976	5.85e-06	0.492677	0.000109734	0.60026	4.31e-13	0.512561	1	0.630945	7.96e-06	0.000958447
11	AC017002.3	0.547603	4.13e-92	0.644986	1.75e-81	0.462846	1.13e-66	0.500764	1.52e-70	0.66535	9.84e-59	0.275973	5.66e-07	0.735701	9.96e-89	3.91e-11
11	IGFLR1	0.547157	4.21e-27	0.461394	2.47e-07	0.508531	3.03e-11	0.582715	3.26e-15	0.758054	1.02e-23	0.381591	1	0.590657	1.66e-19	0.00159631
11	SYNGR2	0.54594	9.55e-21	0.391328	0.0643512	0.250358	1	0.760938	3.89e-14	0.600646	7.19e-05	0.373217	1	0.899154	2.3e-17	0.251491
11	PTTG1	0.541906	7.36e-48	0.375249	6.06e-17	0.508585	3.04e-27	0.813265	1.78e-44	0.555177	4.79e-31	0.379325	0.00480837	0.619834	1.44e-41	3.32e-07
11	CYTIP	0.541844	3.76e-33	0.578265	3.78e-11	0.433966	0.0190801	0.51119	0.000860447	0.516183	4.12e-07	0.315502	1	0.895959	9.08e-30	0.0897193
11	RHBDD2	0.534542	1.58e-38	0.592082	2.23e-20	0.571906	2.25e-11	0.451734	1.61e-08	0.623167	3.43e-16	0.300072	1	0.668291	3.8e-35	0.00559036
11	SPOCK2	0.528151	1.23e-23	0.585025	3.47e-15	0.621518	9.77e-11	0.267761	1	0.71025	1.39e-15	0.248259	1	0.736095	2.96e-20	0.164911
11	REL	0.522499	4.98e-33	0.268755	0.00194775	0.603068	1.3e-10	0.564984	0.00720411	0.602605	6.06e-10	0.172181	1	0.923401	1.2e-29	0.0878482
11	HLA-DRA	0.522087	1.17e-38	0.769027	2.82e-35	0.23502	8.02e-07	0.622473	7.01e-28	0.651285	4.08e-26	0.178856	1	0.675863	1.21e-25	0.537228
11	PHLDA1	0.52077	5.92e-46	0.513341	1.44e-13	0.828347	1.73e-24	0.740643	4.1e-40	0.658591	4.12e-20	-0.224328	1	0.608023	1.43e-42	0.78251
11	CALM3	0.518436	2.88e-27	0.44191	8.24e-07	0.638406	3.89e-14	0.672759	3.77e-15	0.428452	3.36e-10	0.214573	1	0.714518	6.94e-24	0.0334867
11	STAM	0.516065	2.48e-40	0.342775	4.32e-17	0.539412	7.32e-16	0.59014	1.78e-35	0.592042	2.05e-26	0.46427	0.0877828	0.567751	5.98e-37	6.06e-06
11	IKZF2	0.512134	2.29e-76	0.315163	8.37e-36	0.303956	4.82e-24	0.597873	7.9e-59	0.646275	5.52e-73	0.578536	2.83e-09	0.631001	4.58e-45	1.96e-13
11	RAC2	0.512004	1.08e-28	0.340942	0.0125335	0.133431	1	1.0253	2.6e-25	0.375347	0.000363925	0.69683	0.00158682	0.500175	1.12e-11	0.024986
11	CCND2	0.507091	1.05e-23	0.21658	0.00318298	0.332897	1	0.632315	0.00275577	0.706075	9.97e-12	0.253238	1	0.901441	2.54e-20	0.0993738
11	HLA-DPB1	0.505227	1.85e-32	0.628471	9.76e-20	0.352957	0.000512489	0.66963	4.46e-29	0.545611	6.86e-18	0.400618	0.00565993	0.434073	9.05e-20	3.91e-07
11	SUMO2	0.504121	7.07e-19	0.442976	5.73e-07	0.520489	1.03e-13	0.641842	1.71e-15	0.534632	4.15e-14	0.413215	1	0.471576	1.1e-07	0.00168312
11	PIM2	0.498301	1.26e-30	0.101847	1	0.412159	0.134535	0.89553	3.05e-27	0.496377	0.000321192	0.436061	1	0.647834	1.29e-14	0.207724
11	GEM	0.496215	5.59e-38	0.387518	5.72e-21	0.44089	1.35e-34	0.377954	1.76e-06	0.691871	6.29e-34	0.569547	0.569573	0.509511	1.25e-28	3.93e-05
11	ARL6IP5	0.495534	2.08e-25	0.354776	0.00616568	0.347191	0.00929086	0.86763	5.02e-22	0.304281	0.474389	0.510419	1	0.588906	5.82e-19	0.000285124
11	NDUFV2	0.492897	4.15e-19	0.621365	4.08e-14	0.588471	4.88e-09	0.359702	0.000128674	0.612478	1e-15	0.432711	1	0.342654	0.00045813	0.0207678
11	LY6E	0.490494	1.75e-20	0.206406	1	0.197445	1	1.04803	4.22e-17	0.71063	1.29e-09	0.345664	1	0.434791	0.0107027	0.263334
11	ISG15	0.490135	2.25e-28	0.394459	0.27358	0.148112	1	0.976874	5.44e-25	0.550949	2.02e-05	0.332668	1	0.537751	6.23e-10	0.00502236
11	B2M	0.488035	1.59e-46	0.481975	3.84e-43	0.410648	9.13e-28	0.612423	1e-35	0.56584	5.99e-40	0.43536	0.0051034	0.421966	2.38e-19	3.52e-07
11	RHOC	0.486548	3.28e-25	0.327522	6.04e-11	0.47986	2.83e-11	0.560511	7.91e-22	0.485815	4.06e-15	0.838993	4.89e-08	0.226586	0.0727692	5.03e-06
11	ARPC1B	0.475847	1.51e-22	0.59013	8.33e-15	0.430252	1.3e-05	0.737287	3.63e-19	0.40665	4.29e-06	0.282465	1	0.408295	0.000491905	0.0191708
11	RAB11FIP1	0.475227	1.62e-31	0.322695	1.92e-18	0.661813	3.9e-28	0.669537	1.71e-18	0.514439	9.48e-19	0.138197	1	0.54468	6.95e-26	0.0965109
11	TPI1	0.474785	1.31e-13	0.421131	0.00759675	0.456572	5.36e-07	0.596749	7.72e-08	0.513061	1.06e-07	0.361488	1	0.499709	3.16e-10	0.000574832
11	ACP5	0.474218	4.32e-43	0.349271	3.57e-16	0.447377	8.39e-13	0.642885	1.04e-39	0.818151	3.66e-31	0.145804	1	0.44182	2.93e-13	0.00950927
11	CFL1	0.47357	4.47e-24	0.44915	8.82e-14	0.308136	0.0672213	0.735801	1.08e-20	0.465544	1.59e-14	0.525524	1	0.357266	6.03e-05	7.19e-05
11	OAZ1	0.473163	7.61e-26	0.583703	1.84e-22	0.535403	1.27e-13	0.507412	1.59e-12	0.467045	6.05e-11	0.319543	1	0.425872	1.3e-07	0.00856753
11	ISG20	0.472068	7.37e-13	0.595485	1.78e-09	0.359047	0.317323	0.547738	3.48e-05	0.409901	0.223324	0.35551	1	0.56473	0.133863	0.0404662
11	PARK7	0.471979	4.13e-14	0.527115	9.96e-11	0.41947	8.32e-05	0.446119	9.37e-05	0.369635	1.61e-05	0.659779	0.0348847	0.409757	6.37e-05	2.41e-06
11	TPM4	0.467211	1.42e-23	0.329465	0.000110378	0.300433	0.000770634	0.500853	1.91e-05	0.5732	2.75e-12	0.499926	1	0.599391	3.44e-20	0.376144
11	GNG2	0.465752	1.19e-27	0.356963	9.24e-07	0.451936	1.28e-10	0.462926	4.95e-07	0.566891	4.15e-16	0.197253	1	0.758542	2.87e-24	0.208374
11	FKBP1A	0.463907	1.27e-23	0.394029	1.08e-05	0.312939	1	0.628533	7.64e-18	0.543522	3.26e-14	0.276432	1	0.627984	3.06e-20	0.139016
11	TPM3	0.463366	4.97e-18	0.355315	0.129439	0.435123	3.63e-05	0.64907	1.2e-14	0.422167	9.46e-07	0.443989	1	0.474532	1.57e-11	0.00135122
11	RTKN2	0.461648	7.08e-53	0.244695	4.35e-10	0.639903	2.23e-37	0.368844	9.41e-28	0.394998	9.47e-14	0.420114	0.0987501	0.701335	1.71e-49	6.82e-06
11	HLA-DQB1	0.458004	1.44e-60	0.334622	9.6e-10	0.559046	1.48e-23	0.298272	3.28e-11	0.485211	1.64e-24	0.217098	0.856707	0.853777	3.48e-57	5.92e-05
11	SAMSN1	0.45454	2.72e-35	0.496869	1.67e-11	0.616388	1.6e-16	0.207361	1	0.467828	6.49e-17	0.194812	1	0.743985	6.57e-32	0.293273
11	HLA-C	0.45035	3.53e-30	0.404254	1.92e-17	0.433868	1.15e-11	0.582504	3.8e-20	0.441964	4.17e-19	0.332209	1	0.507301	8.51e-27	0.000355483
11	H3F3A	0.448487	5.2e-25	0.477988	4.53e-15	0.595187	1.25e-21	0.351197	0.00228272	0.36123	2.58e-07	0.480168	1	0.425149	4.57e-06	0.000174239
11	CD3D	0.448338	4.85e-24	0.377043	6.6e-05	0.301136	0.197394	0.784998	1.17e-20	0.483504	3.9e-07	0.436223	1	0.307123	0.00138667	0.00672273
11	PRDM1	0.438464	1.2e-23	0.448012	1.28e-12	0.205945	1	0.448926	4.36e-18	0.363005	0.00406049	0.520412	0.18846	0.644484	2.9e-20	0.000182351
11	PHTF2	0.436388	1.39e-23	0.346939	1.01e-14	0.383904	1.54e-07	0.386353	2.22e-07	0.637353	4.99e-19	0.432812	1	0.430967	3.36e-20	8.42e-05
11	SYTL3	0.43526	1.35e-40	0.284338	1.31e-16	0.433511	7.18e-13	0.360687	1	0.530478	1.98e-28	0.215729	1	0.786818	3.25e-37	0.00622088
11	ZC2HC1A	0.435072	3.12e-38	0.301334	1.45e-14	0.580538	1.64e-22	0.510621	5.08e-34	0.541116	8.58e-23	0.159115	1	0.517711	7.52e-35	0.132031
11	DDIT4	0.429043	1.42e-23	0.313371	1	0.234428	1	0.553018	0.000495128	0.333758	1	0.12674	1	1.01294	3.44e-20	0.761092
11	YWHAB	0.426291	7.55e-16	0.579154	1.82e-12	0.513922	2.17e-11	0.387707	0.000297213	0.404766	1.96e-08	0.350717	1	0.321484	5.22e-05	0.00886558
11	SH2D2A	0.425064	4.81e-30	0.585585	1.16e-26	0.386818	9.98e-05	0.332728	0.477341	0.449719	6.3e-12	0.329308	1	0.466227	1.62e-07	0.0161776
11	SQSTM1	0.424556	2.62e-16	0.429628	6.33e-11	0.305333	0.199338	0.42083	0.00163094	0.568764	7.66e-12	0.35347	1	0.469313	6.31e-13	0.0011681
11	JAK1	0.422062	1.59e-18	0.204624	1	0.377951	0.000551663	0.445147	0.000181249	0.400651	6.28e-07	0.461028	1	0.642974	3.84e-15	0.00336535
11	HSP90AB1	0.422003	1.42e-20	0.284404	1	0.224377	1	0.415123	1	0.562577	1	0.19372	1	0.85182	3.42e-17	0.408974
11	LSP1	0.422002	3.08e-14	0.434362	1.71e-06	0.359627	4.79e-05	0.561475	7.44e-11	0.428473	2.78e-05	0.288929	1	0.459145	6.25e-08	0.0126295
11	RHOA	0.419901	1.35e-15	0.371144	1.18e-06	0.322823	0.00058307	0.553091	3.25e-12	0.514534	8.6e-12	0.464563	0.820098	0.293254	0.0284023	5.66e-05
11	COX8A	0.418696	3.45e-17	0.476451	2.28e-08	0.418478	3.49e-06	0.517137	4.52e-08	0.51834	8.33e-14	0.37106	1	0.210712	1	0.00352205
11	ANKRD10	0.418469	5.36e-29	0.236719	2.39e-05	0.549981	2.39e-11	0.388875	3.2e-10	0.473578	1.21e-05	0.230924	1	0.630736	1.29e-25	0.00518151
11	MTRNR2L12	0.418087	8.13e-17	0.388498	1	0.400394	0.0138427	0.429783	0.727434	0.354863	1	0.308949	1	0.626037	1.96e-13	0.00187274
11	PGAM1	0.41591	2.6e-13	0.461739	0.00286936	0.363824	0.111389	0.51142	2.56e-06	0.47247	3.49e-06	0.13228	1	0.553724	6.28e-10	0.265811
11	ZNF331	0.415817	1.11e-20	0.35754	6.35e-05	0.706524	1.63e-09	0.153293	1	0.413896	0.010663	0.119979	1	0.743669	2.67e-17	0.791663
11	CTSA	0.413801	2.8e-16	0.421071	1.75e-10	0.29374	0.499923	0.460725	6.76e-13	0.39297	2.95e-06	0.444991	1	0.46931	2e-12	0.00107393
11	TSPYL2	0.409985	2.14e-16	0.145847	1	0.486207	2.01e-11	0.517645	2.21e-05	0.518987	5.16e-13	0.36059	1	0.430633	2.59e-11	0.0234226
11	IL2RB	0.409445	1.04e-27	0.337239	4.82e-17	0.262589	9.22e-09	0.463572	4.55e-07	0.478111	1.88e-14	0.390708	1	0.524451	2.52e-24	0.000219732
11	GK	0.405666	1e-84	0.204286	6.66e-06	0.421978	8.99e-36	0.426188	1.66e-22	0.413283	1.43e-25	0.292601	1	0.675659	2.42e-81	0.000113144
11	SIRPG	0.402426	7.16e-28	0.174603	1	0.383331	0.000129422	0.364932	1.64e-11	0.519357	9.26e-14	0.379118	1	0.593212	1.73e-24	0.00293832
11	FAS	0.398907	3.05e-18	0.465688	7.37e-15	0.323627	2.47e-05	0.480136	7.34e-08	0.415651	4.65e-07	0.302296	1	0.406043	3.74e-12	0.0176121
11	S100A6	0.398429	2.75e-12	0.559773	6.64e-09	0.454399	0.00191342	0.602411	1.15e-07	0.317919	0.0635224	0.354123	1	0.101951	1	0.420154
11	NDUFA4	0.395809	2.07e-11	0.350095	9.15e-05	0.409647	4.01e-05	0.457545	6.03e-06	0.446408	5e-08	0.486065	0.0560701	0.225095	1	0.00374515
11	HLA-DMA	0.393393	9.68e-43	0.436693	2.04e-30	0.21591	5.52e-12	0.386895	7.77e-19	0.566665	2.34e-39	0.302612	0.171365	0.451585	4.15e-33	1.18e-05
11	NDUFA13	0.390508	1.13e-12	0.408069	1.51e-07	0.316607	0.673126	0.530665	2.73e-09	0.295297	0.0123402	0.481751	1	0.310657	0.00114754	0.00163825
11	RHOG	0.387098	1.7e-18	0.43457	2.71e-08	0.320406	0.0225257	0.297953	1	0.441741	5.09e-08	0.328558	1	0.499359	4.1e-15	0.039776
11	COX5A	0.386741	1.43e-18	0.32801	0.266827	0.204953	1	0.730659	3.46e-15	0.436917	1.39e-05	0.240263	1	0.379642	0.0360077	0.0319099
11	C9orf16	0.386165	1.39e-07	0.342046	0.00842664	0.240253	1	0.397921	0.0141251	0.439997	0.000335059	0.574778	0.0644287	0.321995	1	0.00961821
11	CD247	0.384289	2.59e-11	0.363077	9.69e-05	0.367703	0.000679276	0.41599	0.00273278	0.570833	6.24e-08	0.161696	1	0.426436	1.46e-07	0.0416617
11	CD2	0.382656	1.25e-19	0.689428	3.01e-16	0.206122	1	0.574736	3.58e-09	0.331076	0.00205466	0.150976	1	0.343595	2.93e-06	0.159516
11	CAP1	0.38242	1.5e-18	0.227137	1	0.246776	1	0.628305	3.62e-15	0.332001	0.0230244	0.494185	1	0.366117	1.71e-06	0.00213754
11	PPM1G	0.380159	2.06e-26	0.286007	4.43e-05	0.453804	1.74e-07	0.451217	8.98e-08	0.411387	2.61e-08	0.109839	1	0.568701	4.98e-23	0.547785
11	ALDOA	0.377681	7.75e-09	0.330677	1	0.350194	0.00152576	0.289716	0.186823	0.401936	0.00523969	0.484727	1	0.408835	1.87e-05	0.00209262
11	F5	0.373577	1.41e-39	0.276307	5.88e-26	0.110859	1	0.47633	3.4e-36	0.461831	3.81e-17	0.469349	3.25e-05	0.446789	1.64e-34	0.000296148
11	RPS27L	0.373552	4.1e-15	0.456397	0.00118858	0.464227	5.96e-05	0.513832	9.88e-12	0.338242	0.843843	0.181978	1	0.286633	0.17331	0.0669089
11	NIBAN1	0.372229	6.33e-15	0.214931	0.000835732	0.308925	9.47e-06	0.432411	1.53e-11	0.470684	2.72e-09	0.3846	0.196364	0.42182	2.55e-06	1.36e-05
11	NINJ2	0.371891	2.89e-35	0.251634	6.05e-11	0.179902	5.99e-05	0.254894	5.11e-22	0.530468	1.19e-26	0.53842	6.01e-10	0.476026	6.98e-32	4.14e-09
11	AKIRIN2	0.371781	2.85e-33	0.569489	6.88e-30	0.376376	2.29e-06	0.26877	0.0199647	0.441415	4.98e-13	0.18449	1	0.390145	8.42e-13	0.0165667
11	H3F3B	0.369441	9.51e-16	0.460427	3.37e-12	0.362953	0.00917349	0.596053	2.3e-12	0.503375	3.74e-10	0.128563	1	0.165277	1	0.390942
11	UBB	0.368677	4.68e-13	0.331148	4.93e-05	0.503908	1.13e-09	0.539946	1.2e-06	0.420809	6.18e-06	0.104478	1	0.311774	1	0.470158
11	LDHA	0.366669	4.23e-12	0.482009	0.000107389	0.191327	1	0.218515	1	0.286311	1	0.473454	1	0.548396	1.02e-08	0.0126428
11	PTPRC	0.365647	1.48e-12	0.347336	8.16e-06	0.264109	1	0.540992	3.57e-09	0.360556	5.28e-05	0.253898	1	0.426988	3.82e-06	0.00160619
11	TOX	0.364687	2.5e-36	0.190489	0.000224742	0.486418	1.8e-26	0.381358	2.27e-19	0.461654	6.04e-33	0.334867	1	0.333335	2.06e-19	0.000272059
11	SUB1	0.363019	9.74e-17	0.538552	2.35e-13	0.322339	0.00195734	0.298477	0.0525866	0.434771	1.77e-07	0.209415	1	0.374562	0.131815	0.338749
11	TTN	0.362317	1.39e-33	0.211273	6.84e-05	0.282251	1.77e-11	0.414385	3.35e-30	0.405528	7.53e-16	0.604515	3.36e-10	0.255953	4.89e-10	4.72e-09
11	HTATIP2	0.360185	2.77e-28	0.422282	6.68e-25	0.372544	4.81e-06	0.357425	6.98e-13	0.450094	5.12e-15	0.155442	1	0.403325	1e-17	0.0198643
11	CTSD	0.354316	9.08e-16	0.154949	1	0.286942	0.443271	0.427788	3.61e-10	0.480644	2.19e-12	0.435502	1	0.34007	8.33e-05	0.00261175
11	EZR	0.353258	9.45e-24	0.543068	2.12e-14	0.435649	7.58e-05	-0.148934	1	0.442453	5.34e-07	0.1986	1	0.648712	2.28e-20	0.0790955
11	CACYBP	0.353181	5.32e-12	0.519172	1.28e-08	0.215603	1	0.261844	1	0.467212	1.95e-08	0.194677	1	0.460577	9.38e-07	0.188062
11	CORO1A	0.352114	5.83e-18	0.240273	1	0.243856	1	0.694452	1.41e-14	0.313289	0.0179902	0.303322	1	0.317491	0.0034758	0.017158
11	RAB8B	0.350484	1.19e-24	0.17163	0.37788	0.295949	2.27e-05	0.343085	5.42e-05	0.424949	1.42e-17	0.397964	1	0.469325	2.87e-21	0.00021104
11	ACTN4	0.348283	9.06e-15	0.283146	0.000126325	0.230276	1	0.345728	1.08e-05	0.364583	4.3e-09	0.438786	1	0.427177	2.19e-11	0.000567895
11	DYNLL1	0.348253	3.39e-13	0.349072	0.000277827	0.361297	0.0170455	0.557133	8.17e-10	0.206218	1	0.157739	1	0.45806	1.36e-08	0.094287
11	WDR1	0.348175	1.74e-13	0.314454	0.000203519	0.204795	1	0.519079	4.21e-10	0.375674	0.00104512	0.307929	1	0.367118	1.39e-06	0.00567782
11	HNRNPA3	0.347044	5.83e-14	0.38931	6.84e-05	0.32059	1	0.284125	0.723224	0.321788	0.0149733	0.293807	1	0.472646	1.41e-10	0.0218414
11	TSC22D3	0.343859	1.37e-16	0.67016	3.3e-13	0.121082	1	0.41385	1	0.767029	1.3e-10	-0.37039	1	0.461424	1	0.804978
11	CMTM6	0.343777	1.94e-09	0.24187	1	0.218942	1	0.29039	0.0975777	0.393032	0.0304701	0.312403	1	0.606026	4.67e-06	0.0784376
11	PAK2	0.343407	4.81e-20	0.22921	1	0.393367	0.000149758	0.413981	0.000566339	0.211725	1	0.259387	1	0.552773	1.16e-16	0.0421469
11	HLA-F	0.343087	4.59e-14	0.283049	0.616531	0.238494	1	0.284391	1	0.423164	9.51e-07	0.356694	1	0.472731	1.11e-10	0.00669859
11	ARHGDIB	0.341851	3.33e-20	0.495698	8.03e-17	0.414117	6.49e-07	0.301486	0.0775021	0.411737	4.85e-10	0.252905	1	0.175161	1	0.118939
11	GNG5	0.341049	1.49e-10	0.408406	7.11e-05	0.186039	1	0.511049	3.6e-07	0.291517	1	0.382489	1	0.266794	1	0.0176925
11	WSB1	0.337983	1.01e-16	0.290052	0.00547633	0.381191	0.190644	0.137257	1	0.463222	4.62e-09	0.277831	1	0.478348	2.44e-13	0.120569
11	TMBIM6	0.337096	2.43e-18	0.306061	0.00238357	0.268262	0.124755	0.395282	0.000126473	0.241166	1	0.283166	1	0.52864	5.86e-15	0.06913
11	SLA	0.334859	1.4e-25	0.12833	1	0.119871	1	0.315214	0.000705915	0.562692	1.35e-19	0.369083	0.564754	0.513966	3.38e-22	0.0765061
11	LINC02195	0.333613	1.64e-95	0.291167	2.25e-54	0.3669	3.97e-92	0.229384	4.09e-46	0.333532	2.06e-53	0.543155	3.21e-19	0.237537	1.85e-34	2.22e-23
11	SERPINB9	0.329215	8.48e-31	0.132378	1	0.236752	0.0814573	0.342875	0.18021	0.408069	1.28e-10	0.19209	1	0.663126	2.05e-27	0.0403593
11	PSMB3	0.328748	1.29e-10	0.38702	3.12e-07	0.287123	0.188885	0.408439	8.79e-05	0.299335	0.0439994	0.236119	1	0.35445	0.000394016	0.013844
11	JPT1	0.3286	3.4e-15	0.441925	8.21e-12	0.235368	1	0.455444	2.41e-11	0.331866	0.409157	0.122638	1	0.38436	6.49e-07	0.705119
11	IQGAP1	0.327469	1.51e-17	0.268449	0.00131893	0.253113	1	0.392658	7.69e-06	0.379631	0.000177767	0.185416	1	0.485547	3.65e-14	0.0198371
11	DBI	0.325755	1.32e-10	0.289802	0.284112	0.308746	0.347248	0.485875	3.19e-07	0.251268	0.155249	0.458739	0.969944	0.160099	1	0.0544848
11	ARPC2	0.325609	4.65e-08	0.338818	0.0206228	0.24792	0.224136	0.41756	0.000334886	0.249887	1	0.389502	1	0.309967	0.000112163	0.0101227
11	ANXA2	0.323536	1.74e-16	0.233688	1	0.201117	1	0.60035	4.21e-13	0.564843	1.43e-10	0.114211	1	0.227006	1	0.357499
11	MX1	0.321548	6.32e-18	0.105768	1	0.115034	1	0.665655	1.53e-14	0.553955	1.56e-08	0.169615	1	0.319258	0.00467661	0.308492
11	SH3BGRL	0.321018	8.86e-09	0.261499	0.023597	0.316327	0.00132672	0.36421	2.14e-05	0.379097	3.99e-05	0.336738	1	0.268237	0.0659925	0.011237
11	COX17	0.31891	7.1e-15	0.461361	3.38e-08	0.307874	1	0.493172	1.71e-11	0.220932	0.0714158	0.193643	1	0.236476	0.795233	0.0220477
11	DUSP2	0.317461	8.8e-18	0.333966	0.00429854	0.37799	0.515969	0.38578	1	0.156871	0.0215343	0.125443	1	0.524718	2.12e-14	0.541977
11	SEC11C	0.31653	9.93e-18	0.303202	0.00233124	0.229054	1	0.541113	2.4e-14	0.404546	0.0283256	0.136394	1	0.284873	0.043535	0.30798
11	RFTN1	0.312705	2.38e-35	0.172307	9.02e-06	0.196374	0.0121458	0.213808	0.221553	0.340812	1.04e-14	0.413349	1	0.539581	5.74e-32	0.000117841
11	HCLS1	0.309476	1.66e-08	0.267641	0.315205	0.313079	0.0185208	0.424044	6.17e-05	0.274676	0.383286	0.234741	1	0.342673	4.02e-05	0.0792014
11	NOP58	0.308463	3.16e-08	0.300043	0.287631	0.408573	7.62e-05	0.300514	1	0.378605	0.000343484	0.141183	1	0.321861	0.0164958	0.0857627
11	PRNP	0.307702	3.75e-17	0.336358	3.92e-12	0.279824	1	0.256712	1	0.355315	0.000849244	0.113514	1	0.504486	9.06e-14	0.346049
11	NR4A1	0.306946	7.06e-19	0.141997	0.00431397	0.126477	1	0.544851	1.85e-08	0.595212	1.7e-15	0.126296	1	0.306843	4.1e-11	0.00855833
11	CUL9	0.30664	2.05e-64	0.147661	1.53e-17	0.298867	3.72e-26	0.396982	5.91e-45	0.241225	4.65e-18	0.362499	7.63e-05	0.392606	4.96e-61	5.27e-09
11	USP15	0.305474	1.65e-12	0.424937	6.74e-09	0.147593	1	0.366017	0.0822727	0.252831	0.173006	0.242129	1	0.399339	3.97e-09	0.0692908
11	CD79B	0.304504	1.14e-61	0.111863	1	0.289728	5.03e-05	0.47669	2.76e-58	0.395843	2.37e-17	0.238715	1	0.314185	8.71e-14	0.00617003
11	SURF4	0.302851	1.33e-24	0.290328	3.09e-07	0.200546	1	0.395319	1.89e-05	0.201282	1	0.193153	1	0.536477	3.2e-21	0.0095174
11	LCK	0.302816	3.21e-12	0.292659	0.120586	0.349234	0.000296032	0.520797	7.75e-09	0.157639	1	0.310395	1	0.186173	1	0.0105566
11	PTPN7	0.302031	4.33e-12	0.169898	0.0126766	0.154269	1	0.44275	1.05e-08	0.208788	1	0.568009	0.000292938	0.268472	0.00267929	0.00153519
11	YWHAZ	0.300971	3.25e-13	0.394425	5.55e-08	0.278733	0.00323354	0.197483	1	0.313677	0.0052192	0.189971	1	0.431538	7.84e-10	0.0523501
11	UBL5	0.298622	2.35e-08	0.268035	0.120168	0.286123	0.0566696	0.418967	5.66e-05	0.243742	0.100605	0.398139	1	0.176726	1	0.0826626
11	MT1E	0.297732	2.33e-24	0.362244	1.54e-08	0.120216	1	0.205636	1.01e-08	0.5185	3.33e-13	0.117111	1	0.462688	5.61e-21	0.630262
11	SRP14	0.297244	9.07e-12	0.381049	2.19e-08	0.33008	3.68e-05	0.292684	0.0830061	0.331519	5.52e-05	0.190822	1	0.257311	0.524103	0.0600702
11	ATP5IF1	0.295016	2.45e-10	0.305517	0.0247631	0.385099	8.06e-06	0.448938	5.92e-07	0.331545	0.0014434	0.154744	1	0.144252	1	0.515092
11	CASP1	0.294327	1e-34	0.340658	1.36e-08	0.249053	0.216858	0.574192	2.42e-31	0.236843	0.0994116	0.129847	1	0.235369	0.0541515	0.171192
11	LPXN	0.294146	2.3e-15	0.265515	0.00101633	0.239604	1	0.398792	7.36e-06	0.315404	0.00277456	0.121821	1	0.423737	5.56e-12	0.235241
11	SLAMF1	0.293002	1.13e-28	0.139613	1	0.137294	1	0.565416	2.72e-25	0.25089	1	0.145359	1	0.51944	3.53e-24	0.0908258
11	PSMB1	0.291335	1.27e-11	0.222284	1	0.345381	0.000127427	0.438241	3.06e-08	0.302999	0.000571188	0.231569	1	0.207535	1	0.0125195
11	HLA-E	0.290736	1.01e-12	0.238228	1	0.147185	1	0.324139	0.0174771	0.416852	2.45e-09	0.174639	1	0.443372	1.06e-07	0.0582909
11	MAF	0.289006	5.01e-17	0.262349	0.000712557	0.2903	8.55e-06	0.312715	0.000360481	0.135813	1	0.342385	1	0.390476	1.21e-13	0.00804798
11	BST2	0.288399	4.38e-13	0.148746	1	0.204854	1	0.572696	1.06e-09	0.42167	5.91e-05	0.137859	1	0.244569	0.262699	0.0594624
11	IFI16	0.287747	1.16e-09	0.372478	2.8e-06	0.181987	1	0.337497	0.0142049	0.354013	0.342622	0.268196	1	0.212308	1	0.00491265
11	LCP1	0.287396	1.63e-14	0.134733	1	0.150355	1	0.364037	1	0.16791	1	0.251269	1	0.656072	3.93e-11	0.316833
11	PTPN1	0.285316	3.72e-15	0.129466	1	0.338727	0.00953624	0.268054	1	0.392001	8.28e-08	0.131955	1	0.451693	8.97e-12	0.0948251
11	TPP1	0.282071	1.28e-17	0.26204	3.08e-14	0.156482	1	0.452684	3.29e-13	0.369491	1.29e-10	0.146625	1	0.305104	2.95e-11	0.121286
11	HSPE1	0.2811	0.00879987	0.11972	1	0.299603	1	0.321236	1	0.310391	1	0.152719	1	0.482933	1	0.180188
11	SKAP1	0.278229	3.18e-07	0.365007	0.0007686	0.318293	1	0.232352	1	0.299315	0.0858594	0.23131	1	0.223094	1	0.0550427
11	ROMO1	0.277775	6.75e-08	0.320884	0.0033416	0.230348	1	0.331661	0.293494	0.331645	0.000162958	0.193085	1	0.259028	0.587509	0.26247
11	PSMA7	0.275809	6.26e-05	0.31004	0.151188	0.225353	1	0.249329	1	0.245563	1	0.36842	1	0.256147	0.372251	0.00246135
11	PGK1	0.275255	1.66e-09	0.381179	0.0655948	0.271338	1	0.104665	1	0.389488	0.000623016	0.118251	1	0.386609	4.01e-06	0.329962
11	PPP1CA	0.275194	4.78e-18	0.144939	1	0.166416	1	0.594652	1.15e-14	0.251693	1	0.301323	1	0.192144	1	0.0209238
11	RNASEK	0.274651	9.91e-11	0.241911	1	0.249387	1	0.459089	2.39e-07	0.214098	1	0.271302	1	0.21212	1	0.132139
11	ATP5MC3	0.273894	4.32e-08	0.253605	1	0.275166	0.645293	0.293921	1	0.340116	0.000104318	0.273103	1	0.207451	1	0.0140135
11	VCP	0.273541	7.76e-21	0.175262	1	0.147922	1	0.357831	5.65e-05	0.312344	0.311961	0.106445	1	0.541442	1.87e-17	0.181807
11	RAP1A	0.270054	3.44e-08	0.4094	8.31e-05	0.37447	0.00963827	0.215229	1	0.312251	0.0149629	0.110183	1	0.198792	1	0.78129
11	HNRNPA2B1	0.26991	8.04e-07	0.251773	1	0.330227	0.00193976	0.365545	0.113892	0.164391	1	0.214793	1	0.29273	0.250887	0.0539831
11	SDF4	0.269902	2.45e-10	0.195131	0.0659816	0.247514	0.117356	0.315948	3.57e-05	0.34022	2.33e-06	0.213551	1	0.30705	5.91e-07	0.0666515
11	NOP10	0.267246	2.58e-09	0.35723	0.000257266	0.355209	6.22e-06	0.320574	0.682414	0.220123	1	0.145208	1	0.205134	1	0.257023
11	CYCS	0.266499	1.31e-10	0.349674	3.15e-07	0.137808	1	0.294422	1	0.264175	0.0421917	0.165275	1	0.387638	1.09e-06	0.32093
11	ZBTB38	0.266297	4.85e-13	0.18909	1	0.104336	1	0.263603	7.73e-05	0.393922	1.17e-09	0.276899	1	0.369935	2.38e-08	0.00697175
11	ITM2A	0.266057	1.79e-06	0.357018	0.00432611	0.523803	1	0.249171	1	0.229097	1	0.107584	1	0.129669	1	0.153023
11	CSNK2B	0.264622	2.2e-08	0.207596	1	0.312756	5.31e-05	0.324979	0.0138184	0.235714	1	0.328047	1	0.178641	1	0.101038
11	LAT	0.264602	2.46e-19	0.155635	1	0.243428	1	0.620354	5.94e-16	0.16493	1	0.21581	1	0.187455	1	0.227807
11	DUSP16	0.263355	6.12e-18	0.154171	0.000937689	0.321361	8.45e-10	0.119854	1	0.285139	2.45e-09	0.27486	1	0.424744	1.48e-14	0.0355539
11	ARPC3	0.262645	9.85e-10	0.184511	1	0.216729	1	0.378649	2.38e-06	0.222821	1	0.335198	1	0.237964	1	0.018543
11	PSMB9	0.260914	7.55e-12	0.112043	1	0.184095	1	0.549961	1.82e-08	0.15282	1	0.335581	1	0.230987	0.322671	0.219837
11	NCF4	0.259368	5.81e-14	0.204721	1.25e-07	0.287144	0.00016761	0.299884	1.4e-10	0.300507	0.00148723	0.194378	1	0.269572	7.23e-08	0.0207474
11	SPATS2L	0.259037	5.26e-41	0.279277	4.06e-23	0.172022	9.36e-09	0.433938	1.27e-37	0.300932	2.04e-20	0.101377	1	0.266678	2.57e-27	0.0396023
11	PSMB6	0.258363	1.85e-09	0.245373	0.0335278	0.28671	0.0646451	0.387186	4.47e-06	0.295526	0.000561424	0.133441	1	0.201942	1	0.16296
11	LTA	0.258047	1.98e-12	0.225144	1	0.233278	1	0.343451	1.5e-06	0.337472	4.77e-09	0.183473	1	0.225463	0.0127813	0.0160126
11	BSG	0.257566	4.88e-09	0.252112	0.0116384	0.181683	1	0.375564	1.18e-05	0.336232	0.000354926	0.156998	1	0.242805	0.0181892	0.104027
11	BACH1	0.25729	8.66e-15	0.244433	3.59e-06	0.371774	2.09e-11	0.227997	0.00594545	0.233346	1.46e-06	0.147359	1	0.318833	7.67e-11	0.0401904
11	SPCS1	0.255647	4.58e-07	0.218187	1	0.261909	1	0.20696	1	0.351318	0.00110642	0.218838	1	0.276672	1	0.177936
11	ACTR2	0.253241	9.41e-09	0.116504	1	0.207042	1	0.341219	0.0235084	0.242159	0.735273	0.235981	1	0.376542	2.27e-05	0.290058
11	CD3E	0.253107	9.7e-19	0.226437	0.556759	0.107648	1	0.513505	2.34e-15	0.418631	3.36e-10	0.137458	1	0.114964	1	0.268837
11	SEM1	0.252945	3.01e-08	0.332687	0.000347465	0.170049	1	0.309449	7.26e-05	0.166997	1	0.265461	1	0.273029	0.00414311	0.0214715
11	COX6A1	0.252776	1.14e-08	0.320002	0.000279298	0.227757	1	0.402112	2.75e-05	0.274672	0.0423554	0.103093	1	0.189021	1	0.27028
11	ARPP19	0.250677	3.01e-19	0.252292	1.15e-06	0.161737	1	0.288372	0.000160032	0.359803	7.26e-16	0.189971	1	0.251889	1.29e-06	0.20885
11	COX5B	0.250463	1.23e-08	0.363874	2.97e-05	0.297848	0.048463	0.307894	0.0022501	0.14906	1	0.208761	1	0.175343	1	0.147712
11	WNK1	0.246493	1.49e-14	0.141853	1	0.252935	0.0133536	0.181537	1	0.306055	3.37e-05	0.223896	1	0.372681	3.59e-11	0.00586674
11	GADD45A	0.245363	3.63e-44	0.24469	9.02e-12	0.44218	4.83e-22	0.12329	1	0.450337	3.81e-20	-0.203872	1	0.415551	8.76e-41	0.0724997
11	CHCHD2	0.244339	1.1e-06	0.322363	0.0130228	0.323034	0.0116866	0.104595	1	0.314214	0.00265547	0.282002	1	0.119827	1	0.200328
11	GALM	0.243743	5.89e-11	0.182719	0.207972	0.247467	0.000685607	0.286623	1.42e-07	0.204422	0.360652	0.234582	1	0.306645	6.67e-06	0.00652983
11	HNRNPK	0.242833	1.23e-08	0.242573	0.911344	0.262427	0.193787	0.266264	0.522819	0.210465	1	0.152003	1	0.323267	2.98e-05	0.155788
11	BEX3	0.242824	1.91e-07	0.134376	1	0.279619	1	0.165188	1	0.354729	0.000460959	0.32956	1	0.19347	1	0.911641
11	TLK1	0.242373	3.07e-06	0.132395	1	0.241397	1	0.238167	1	0.257477	0.00739885	0.333568	1	0.251233	0.0236237	0.0299197
11	JAZF1	0.24149	8.45e-20	0.142376	0.00110054	0.155002	1	0.328413	1.56e-15	0.291917	4.46e-09	0.187135	1	0.344098	2.04e-16	0.00286887
11	ELOB	0.240926	1.25e-06	0.242704	0.0757919	0.291509	0.0120808	0.382734	0.00300792	0.273301	1	0.13493	1	0.120376	1	0.365248
11	WDR83OS	0.240295	3.42e-06	0.104909	1	0.266335	0.109374	0.323642	0.00825522	0.260524	0.10119	0.23049	1	0.255869	0.0199974	0.0501617
11	ICAM3	0.24009	1.98e-06	0.267434	0.345569	0.189783	1	0.269794	0.262907	0.250031	1	0.221237	1	0.242259	0.00478918	0.120037
11	GRB2	0.239814	1.17e-09	0.128847	1	0.296142	0.0215722	0.218133	1	0.244852	1	0.144543	1	0.40637	2.82e-06	0.0903094
11	SERBP1	0.239487	1.88e-09	0.283251	0.0240211	0.155057	1	0.221825	1	0.250378	1	0.130156	1	0.396255	4.54e-06	0.136063
11	TBCB	0.23933	1.77e-10	0.261735	0.10832	0.264439	0.474566	0.42125	4.27e-07	0.214198	0.851474	0.170619	1	0.103742	1	0.214614
11	HAPLN3	0.238597	5.6e-34	0.138736	0.00253168	0.150183	0.500997	0.340383	1.33e-09	0.226029	0.0836401	0.120556	1	0.455693	1.35e-30	0.0382486
11	TMCO1	0.238516	8.94e-09	0.282218	2.16e-05	0.246722	1	0.138391	1	0.275223	0.00331581	0.228221	1	0.260323	0.000230894	0.0637489
11	NDUFA7	0.236733	6.08e-09	0.243364	0.231092	0.166183	1	0.3175	1.47e-05	0.251663	0.0198756	0.31062	1	0.131069	1	0.0192653
11	TANK	0.236071	8.28e-10	0.190219	1	0.202628	1	0.249654	0.278043	0.331914	2e-06	0.166124	1	0.275884	0.0107765	0.0248342
11	PTPN22	0.234914	2.01e-13	0.214381	0.092496	0.113909	1	0.279734	0.169831	0.235533	0.000790236	0.204169	1	0.361757	4.86e-10	0.0209436
11	TOP1	0.234728	2.2e-10	0.204498	0.138817	0.143981	1	0.24718	1	0.269724	0.00537929	0.239019	1	0.303968	5.3e-07	0.0352692
11	NDUFC2	0.232719	5.54e-07	0.349703	0.00133711	0.244684	1	0.1953	1	0.225426	0.278855	0.185652	1	0.195552	1	0.0452296
11	LINC02694	0.23205	1.54e-38	0.176205	3.58e-14	0.200062	2.41e-08	0.372819	3.71e-35	0.249809	9.15e-11	0.171502	1	0.221906	1.99e-11	0.000643148
11	NDFIP2	0.23178	5.92e-23	0.251335	3.34e-07	0.228381	1.86e-06	0.288325	1.43e-19	0.248424	9.68e-13	0.202691	1	0.171521	7.34e-06	0.00376096
11	PSMA6	0.230116	2.41e-08	0.171605	1	0.139764	1	0.343459	5.8e-05	0.327942	0.0152444	0.181586	1	0.216342	1	0.049231
11	NUDT5	0.230021	3.55e-11	0.190044	0.114749	0.246445	0.0783578	0.377957	8.57e-08	0.136791	1	0.190425	1	0.238463	0.000280971	0.0284359
11	TRAPPC1	0.228975	1.42e-06	0.267404	0.00811462	0.15106	1	0.404907	0.00342036	0.190242	1	0.254046	1	0.106194	1	0.0588631
11	APOBEC3C	0.228535	4.27e-23	0.21197	5.52e-07	0.177354	1	0.403523	1.03e-19	0.208077	0.33405	0.131539	1	0.238747	0.000458784	0.0499396
11	ARF5	0.228369	1.61e-05	0.24745	0.115885	0.189563	1	0.335515	0.0389302	0.196083	1	0.221027	1	0.180578	1	0.0449683
11	LYST	0.2277	8.5e-19	0.178895	0.000346674	0.133196	1	0.18578	1	0.219577	2.91e-06	0.317161	1	0.331593	2.05e-15	0.000847873
11	ARF1	0.227364	2.32e-08	0.256591	0.00699803	0.224598	1	0.220195	1	0.233436	1	0.103317	1	0.32605	5.59e-05	0.516028
11	NCR3	0.226603	3.49e-14	0.234046	1.57e-05	0.433532	2.79e-07	0.112177	0.190134	0.179979	8.42e-11	0.154929	1	0.244956	4.35e-07	0.0467358
11	ATOX1	0.226599	1.72e-09	0.281881	4.16e-06	0.251465	0.0311273	0.212497	0.0098917	0.215984	0.455497	0.155864	1	0.241903	0.00247205	0.0390295
11	BZW1	0.226292	6.87e-13	0.21781	1	0.167077	1	0.149644	1	0.202381	1	0.187819	1	0.433021	1.66e-09	0.0670316
11	SNX5	0.22452	3.67e-12	0.120604	1	0.160022	1	0.350536	8.87e-09	0.31162	4.78e-07	0.141735	1	0.2626	3.89e-07	0.079155
11	MAN1A2	0.223873	1.99e-17	0.115545	1	0.169737	1	0.226645	0.165984	0.309815	4.56e-06	0.144948	1	0.376548	4.8e-14	0.0726708
11	TMED9	0.222909	6.63e-12	0.221306	0.00210829	0.124188	1	0.208402	1	0.192573	1	0.239019	1	0.351969	1.6e-08	0.165841
11	PSMD8	0.222152	1.7e-05	0.191885	0.266466	0.1369	1	0.313766	0.0411105	0.285057	0.0453441	0.20915	1	0.196153	1	0.049135
11	PMF1	0.222122	5.98e-06	0.16144	0.0333893	0.212385	0.805448	0.258734	0.0144275	0.282272	0.043998	0.288052	1	0.129846	1	0.00296286
11	COPE	0.220875	6.78e-09	0.202206	1	0.179908	1	0.263286	0.512441	0.176547	1	0.21314	1	0.290165	1.64e-05	0.0233163
11	SLC16A1	0.220587	8.38e-30	0.145161	7.63e-09	0.282381	1.81e-15	0.180467	1	0.231125	1.95e-17	0.142493	1	0.341892	2.02e-26	0.00212608
11	ANXA7	0.22004	7.5e-09	0.150388	1	0.226275	1	0.206406	1	0.347242	1.81e-05	0.269698	1	0.120233	1	0.0332791
11	SEPTIN6	0.219838	0.000278144	0.177602	1	0.218609	1	0.315008	0.671331	0.246472	1	0.177445	1	0.183892	1	0.0425464
11	LMAN2	0.219022	1.95e-07	0.107785	1	0.229054	1	0.311569	0.00475167	0.205521	1	0.185067	1	0.275134	0.000471259	0.177668
11	ARHGAP9	0.21646	2e-13	0.182109	1	0.15419	1	0.115172	1	0.194397	1	0.317005	1	0.335887	4.84e-10	0.0143865
11	CUTA	0.21622	7.23e-06	0.178775	1	0.147022	1	0.376176	0.0174427	0.277719	1	0.183614	1	0.134014	1	0.413622
11	NINJ1	0.215241	1.89e-15	0.133783	1	0.120013	1	0.234103	0.407276	0.301369	0.0906988	0.140135	1	0.362045	4.55e-12	0.503232
11	BCL2L1	0.213387	3.98e-19	0.110734	0.00906779	0.166509	1	0.409608	9.6e-16	0.211995	1	0.114777	1	0.2667	1.33e-05	0.142255
11	AKAP13	0.213015	1.76e-09	0.221356	0.0797255	0.137674	1	0.143667	1	0.111075	1	0.272977	1	0.391341	4.25e-06	0.0957635
11	BAX	0.212032	1.69e-06	0.262055	0.556119	0.147859	1	0.356657	0.00408238	0.121378	1	0.190234	1	0.194009	1	0.0247424
11	TSPAN5	0.210093	4.55e-18	0.139017	0.00178084	0.112716	0.804558	0.302691	1.1e-14	0.159635	0.000235157	0.306457	0.00245809	0.240043	3.72e-10	5.56e-05
11	TMEM50A	0.209802	5.09e-05	0.282696	0.17058	0.163382	1	0.199253	1	0.262187	0.12287	0.197416	1	0.153878	1	0.205161
11	NRBP1	0.20954	1.01e-11	0.2609	2.44e-08	0.158112	1	0.153077	1	0.248545	0.0287717	0.296071	1	0.140535	1	0.0559476
11	IFI27L2	0.208364	1.36e-07	0.190567	0.51343	0.235731	0.035985	0.177462	0.342976	0.284405	0.000329103	0.18449	1	0.177528	1	0.0713985
11	IKZF3	0.207003	1.49e-05	0.16712	1	0.10886	1	0.233289	0.0560562	0.113622	1	0.370915	1	0.248216	0.036026	0.140397
11	ZFAND5	0.206989	1.51e-22	0.218401	0.184495	0.240103	3.34e-05	0.161594	1	0.287565	9.1e-06	-0.1836	1	0.51787	3.64e-19	0.111492
11	ARPC5L	0.206895	1.18e-09	0.175559	1	0.138868	1	0.372788	2.85e-06	0.157862	1	0.245501	1	0.150793	1	0.177767
11	PHACTR2	0.206219	4.07e-15	0.165401	3.89e-06	0.150572	1	0.207233	0.00236537	0.323884	9.82e-12	0.141472	1	0.248753	4.81e-08	0.0339314
11	HNRNPC	0.206123	0.000389493	0.226824	1	0.251025	0.94013	0.118423	1	0.238166	1	0.1919	1	0.210403	1	0.196521
11	PRKAR1A	0.206051	4.59e-06	0.217011	0.011787	0.129899	1	0.146754	1	0.180774	1	0.320163	1	0.241707	0.0110869	0.0103818
11	EWSR1	0.203171	2.79e-06	0.121749	1	0.196025	1	0.124554	1	0.199431	1	0.285586	1	0.291682	0.00672595	0.0433218
11	ECH1	0.20291	2.27e-10	0.103586	1	0.166277	1	0.408602	5.47e-07	0.238536	0.914456	0.159177	1	0.141283	1	0.0933864
11	VDAC1	0.200978	5.51e-08	0.185351	1	0.196701	1	0.102502	1	0.199483	1	0.172368	1	0.349465	0.000132981	0.145834
11	RAB11A	0.198864	2.56e-05	0.242235	0.0616813	0.202138	1	0.160658	1	0.188243	1	0.261346	1	0.138565	1	0.0197993
11	TMOD3	0.198644	2.28e-09	0.10175	1	0.110582	1	0.158371	1	0.168346	1	0.321621	1	0.331195	5.5e-06	0.0499914
11	MSI2	0.197712	5.45e-14	0.185226	0.000224161	0.178405	1	0.181652	0.0133058	0.124995	0.164239	0.178856	1	0.337138	1.31e-10	0.0470529
11	SCP2	0.196415	1.24e-07	0.15926	1	0.148118	1	0.354869	0.000299456	0.228054	0.526797	0.179456	1	0.108731	1	0.123475
11	COX20	0.196177	6.38e-08	0.277973	0.000154011	0.300549	0.0455563	0.13893	1	0.190412	0.482105	0.147327	1	0.121873	1	0.242635
11	AC007384.1	0.196101	1.07e-22	0.119152	0.00950276	0.104322	1	0.213783	0.00112152	0.262382	2.59e-19	0.133045	1	0.343918	2.8e-17	0.00450284
11	C17orf49	0.195417	0.000904262	0.149413	1	0.129444	1	0.207233	1	0.203474	1	0.346498	1	0.136439	1	0.0111547
11	ABI1	0.19451	0.000193621	0.184273	0.564663	0.133387	1	0.217261	1	0.245593	0.467309	0.24117	1	0.145379	1	0.00947932
11	RAB10	0.190164	2.82e-10	0.190683	0.0131351	0.132116	1	0.274157	6.81e-07	0.191691	0.0124411	0.196397	1	0.155938	0.104517	0.0916036
11	FAM49B	0.189889	4.29e-10	0.11503	1	0.174179	1	0.344188	1.04e-06	0.215913	1	0.145034	1	0.14499	1	0.103382
11	PPIA	0.188142	0.000263837	0.108679	1	0.130158	1	0.228246	1	0.225736	0.636797	0.286933	1	0.149101	1	0.096946
11	GABARAPL1	0.183903	3.5e-19	0.298151	8.46e-16	0.395038	5.7e-11	-0.210498	1	0.336414	6.53e-13	0.117357	1	0.166953	0.000777265	0.596227
11	MDH1	0.182505	0.00216766	0.124014	1	0.240829	1	0.21218	1	0.163632	1	0.181978	1	0.172393	1	0.0176956
11	PSMD14	0.181747	2.92e-06	0.121962	1	0.204628	0.107654	0.14953	1	0.24669	0.00705069	0.236067	1	0.131605	1	0.00325496
11	TMED10	0.178561	0.000476346	0.130126	1	0.117207	1	0.203688	1	0.262695	1	0.198008	1	0.159643	1	0.182644
11	TNIK	0.177692	3.31e-11	0.108334	1	0.149798	1	0.159069	1	0.147443	1	0.244737	1	0.256772	7.98e-08	0.0413358
11	RNF167	0.176332	1e-05	0.146701	1	0.113133	1	0.246016	0.0241517	0.186014	1	0.229802	1	0.136329	1	0.126891
11	ELF1	0.17559	3.81e-07	0.391406	0.000919084	0.247958	1	0.209529	1	0.277849	0.0303184	-0.327642	1	0.254438	1	0.0104396
11	CDC37	0.173881	0.000768126	0.141414	1	0.205007	1	0.161873	1	0.128145	1	0.215	1	0.191847	1	0.0579885
11	PEF1	0.173816	9.29e-08	0.102598	1	0.172539	1	0.189308	0.21293	0.261038	0.000224138	0.184011	1	0.133402	1	0.0921449
11	HNRNPR	0.169627	1.3e-05	0.155837	1	0.125196	1	0.118283	1	0.131071	1	0.233199	1	0.254178	0.0314907	0.147062
11	SF3B1	0.168493	0.000284626	0.117739	1	0.221311	1	0.191217	1	0.125668	1	0.113009	1	0.242015	0.686979	0.20194
11	HSD17B10	0.167563	8.39e-07	0.101321	1	0.183571	0.297381	0.149336	1	0.230054	0.00202555	0.235813	1	0.105282	1	0.0827919
11	BUD31	0.167342	0.000531362	0.156088	1	0.171175	1	0.141284	1	0.151607	1	0.227064	1	0.156835	1	0.267429
11	ANTXR2	0.163112	4.03e-12	0.106417	1	0.108946	1	0.174066	0.85984	0.35764	8.6e-07	-0.114911	1	0.346515	9.72e-09	0.228679
11	SELENOT	0.160922	5.84e-05	0.182796	1	0.159556	1	0.121622	1	0.160374	1	0.120117	1	0.221069	0.140866	0.134613
11	VMA21	0.159263	5.14e-05	0.124929	1	0.142036	1	0.195956	0.709828	0.198204	0.123947	0.138328	1	0.156128	1	0.0275611
11	GHITM	0.158427	0.00103549	0.161475	1	0.154818	1	0.122908	1	0.158909	1	0.15093	1	0.201521	1	0.14022
11	MRPL47	0.155364	6.38e-08	0.240037	0.000154032	0.111664	1	0.133887	1	0.143432	1	0.201733	1	0.101433	1	0.0276164
11	IRF7	0.146025	1.39e-05	0.102829	1	0.101634	1	0.189627	0.0335551	0.134439	1	0.208587	1	0.139033	1	0.0201259
11	PRDX2	0.144988	0.0234141	0.154031	1	0.164181	1	0.178858	1	0.124306	1	0.147104	1	0.101449	1	0.377313
11	HSPA5	0.142277	6.69e-05	0.183339	1	-0.119211	1	0.450009	1	0.162512	1	-0.259051	1	0.436067	0.161498	0.615913
11	NUDT21	0.140431	0.00176232	0.114861	1	0.16658	1	0.168116	1	0.132382	1	0.10425	1	0.156399	1	0.191939
11	JMJD1C	0.125859	0.000106075	0.111953	1	0.248167	1	-0.176448	1	0.136859	1	0.198264	1	0.236358	0.256006	0.0869848
11	LRPAP1	0.105748	0.000116352	0.156946	0.28081	0.156726	1	0.133651	1	0.155421	1	-0.128105	1	0.159848	1	0.195373
11	TNFAIP3	0.0421633	1.47e-06	0.275545	0.77825	-0.118812	1	-0.114893	1	0.405887	0.00355754	-0.843992	1	0.649245	0.0262236	0.535352
11	FTH1	-0.0149649	4.64e-22	0.265904	4.26e-05	0.469528	0.00032992	-1.14626	1.12e-18	0.310657	1	-0.331138	1	0.341524	1	0.335362
11	BEX2	-0.0943691	0.000542665	-0.126688	1	-0.150441	1	-0.13187	1	-0.13131	1	0.125354	1	-0.151259	1	0.451007
11	PNRC1	-0.124756	3.84e-09	0.11561	1	0.21574	1	-0.489481	9.26e-06	-0.24407	1	-0.169925	1	-0.17641	1	0.215484
11	RPS26	-0.158327	1.11e-21	-0.225128	1.88e-07	0.597025	3.23e-12	-0.393756	5.37e-11	-0.153348	0.310871	-0.256321	1	-0.518437	2.69e-18	0.00185252
11	CFAP36	-0.160932	0.000220794	-0.104884	1	-0.220526	0.532898	-0.214349	1	-0.121476	1	-0.146312	1	-0.158044	0.596707	0.19593
11	SERINC5	-0.163863	0.000101308	-0.124972	1	-0.196934	0.244499	-0.127804	1	-0.168769	1	-0.194843	1	-0.169858	0.447705	0.0348201
11	GLUL	-0.164931	1.41e-05	-0.159896	0.951489	-0.177887	1	-0.124614	1	-0.221479	0.294345	-0.146841	1	-0.158872	0.0339877	0.194526
11	MBP	-0.175516	3.35e-07	-0.207815	0.278432	-0.184171	1	-0.459066	0.000809463	-0.186851	1	0.136178	1	-0.15137	1	0.305223
11	DANCR	-0.177443	0.0014331	-0.164014	1	-0.183846	1	-0.167632	1	-0.188362	1	-0.222918	1	-0.137885	1	0.0270767
11	LINC01138	-0.179813	3.91e-08	-0.213557	0.00630156	-0.151795	1	-0.139092	1	-0.147356	1	-0.18824	1	-0.23884	9.43e-05	0.0338595
11	NME2	-0.182301	0.000468697	-0.127388	1	-0.22596	1	-0.114643	1	-0.24891	1	-0.182627	1	-0.194277	1	0.41072
11	C16orf54	-0.184834	1.78e-06	-0.127572	1	-0.190346	1	-0.162228	1	-0.211893	0.0721293	-0.217231	1	-0.199737	0.00428575	0.0191396
11	SNHG32	-0.186485	3.47e-06	-0.242926	0.0808155	-0.129924	1	-0.290391	0.00836355	-0.196345	1	-0.139981	1	-0.119344	1	0.247497
11	LDLRAP1	-0.190954	1.81e-09	-0.165674	1	-0.20187	0.786389	-0.128394	1	-0.220896	0.168616	-0.146841	1	-0.28205	4.36e-06	0.110346
11	SCML4	-0.191649	5.51e-07	-0.180843	0.0527369	-0.212052	0.359225	-0.134286	1	-0.232355	0.0672496	-0.184233	1	-0.206126	0.00133016	0.0489235
11	STOM	-0.192994	5.32e-08	-0.100274	1	-0.161396	1	-0.208899	1	-0.278134	0.00126202	-0.168326	1	-0.240933	0.000128365	0.181508
11	RBMS1	-0.195861	1.55e-09	-0.137637	1	-0.172002	1	-0.240972	0.0528216	-0.142863	1	-0.207768	1	-0.273924	3.73e-06	0.0409856
11	CA5B	-0.196337	4.36e-07	-0.180714	1	-0.313421	0.00227305	-0.11058	1	-0.21528	0.358599	-0.13516	1	-0.222868	0.00105243	0.120155
11	RBL2	-0.198279	7.91e-05	-0.154813	1	-0.234336	1	-0.180052	1	-0.210105	1	-0.215013	1	-0.195357	0.190984	0.23668
11	DSTN	-0.199027	4.19e-05	-0.159491	1	-0.270154	0.101058	-0.129613	1	-0.219034	1	-0.251225	1	-0.164646	0.513768	0.0557985
11	CD6	-0.200203	9.82e-06	-0.103408	1	-0.150949	1	-0.251289	1	-0.266488	0.0236889	-0.243854	1	-0.185232	1	0.0563771
11	THEMIS	-0.206507	1.33e-06	-0.16085	0.202819	-0.23116	0.0514085	-0.150245	1	-0.27972	0.00320579	-0.229394	1	-0.187673	0.00517001	0.0375524
11	FBL	-0.212099	5.21e-07	-0.138036	1	-0.160817	1	-0.244893	1	-0.219326	1	-0.261575	1	-0.247947	0.00125812	0.0264637
11	HNRNPUL1	-0.214923	6.5e-05	-0.121574	1	-0.228293	1	-0.218132	1	-0.234417	1	-0.263308	1	-0.223815	0.156953	0.0321759
11	ARRB2	-0.217777	3.1e-08	-0.137662	1	-0.291601	0.019041	-0.157813	1	-0.176051	1	-0.257755	1	-0.285784	7.48e-05	0.0157058
11	SERP1	-0.223758	0.000746743	-0.222958	1	-0.200807	1	-0.221632	1	-0.280403	1	-0.196738	1	-0.22001	1	0.0737274
11	PIM1	-0.223823	4.01e-10	-0.288532	0.00470546	-0.188508	1	-0.17812	1	-0.425146	9.68e-07	-0.154731	1	-0.107903	1	0.214507
11	CTSW	-0.233575	3.55e-07	-0.157843	1	-0.291281	0.0348084	-0.318987	0.112056	-0.256541	0.158455	-0.108098	1	-0.268698	0.00085574	0.175163
11	GTF3A	-0.234319	5.36e-06	-0.217876	0.454752	-0.168411	1	-0.303141	0.0540443	-0.3021	0.117485	-0.142421	1	-0.271967	0.0129406	0.278849
11	SNHG16	-0.237475	6.23e-10	-0.174169	1	-0.155551	1	-0.425604	1.5e-06	-0.240412	0.80365	-0.258734	1	-0.170381	0.448403	0.0169636
11	EIF4B	-0.238267	3.29e-07	-0.105219	1	-0.118921	1	-0.393214	0.000793262	-0.337162	0.0287309	-0.177333	1	-0.297757	0.00124339	0.186124
11	P2RY8	-0.24272	7.9e-09	-0.14603	0.732896	-0.185239	1	-0.392354	0.000135556	-0.226659	0.24973	-0.212846	1	-0.293194	1.91e-05	0.0353848
11	UPP1	-0.246828	1.03e-10	-0.173992	1	-0.238558	0.664356	-0.220597	1	-0.329454	0.0248305	-0.161723	1	-0.356645	2.48e-07	0.107276
11	EIF3L	-0.246841	1.36e-07	-0.26025	0.0963643	-0.137353	1	-0.390972	0.000327714	-0.197452	1	-0.235998	1	-0.259022	0.0940422	0.0366231
11	KLF3	-0.250905	3.5e-12	-0.140468	1	-0.159585	1	-0.527677	8.46e-09	-0.138434	1	-0.260833	1	-0.278431	9.45e-05	0.0139159
11	INPP4B	-0.251096	2.88e-06	-0.210305	0.356329	-0.271223	0.0912922	-0.311565	0.00696072	-0.256714	1	-0.24198	1	-0.214792	0.0348756	0.0210869
11	TRADD	-0.252947	2.88e-11	-0.250969	0.307859	-0.262654	0.728954	-0.104381	1	-0.452574	6.95e-08	-0.17576	1	-0.271345	0.00405182	0.144179
11	ADD3	-0.253876	3.94e-10	-0.169606	1	-0.298058	0.0568922	-0.262159	0.383824	-0.265732	0.0727136	-0.211091	1	-0.316609	9.52e-07	0.237544
11	RPS17	-0.263608	6.3e-10	-0.238482	1	-0.227681	1	-0.204196	1	-0.328946	0.0122862	-0.219445	1	-0.362901	1.52e-06	0.0751658
11	LEF1	-0.265424	5.46e-11	-0.379767	1.32e-07	-0.226776	1	-0.296911	0.162097	-0.329006	0.00249661	-0.113891	1	-0.246191	0.00781538	0.633628
11	CXCR4	-0.271375	2.22e-42	0.285259	1	-0.15496	1	-1.73111	5.36e-39	0.476227	0.000524091	-0.662624	1	0.15896	1	0.130778
11	SNRPD2	-0.271394	1.6e-13	-0.150602	1	-0.14645	1	-0.186772	1	-0.335624	0.00353077	-0.375954	1	-0.432961	3.87e-10	0.0319186
11	UXT	-0.273056	8.21e-12	-0.106928	1	-0.16799	1	-0.240237	1	-0.43427	2.18e-06	-0.305489	1	-0.383421	1.98e-08	0.0542799
11	LINC00861	-0.274912	2.38e-08	-0.367576	0.00011534	-0.324064	0.0195866	-0.103701	1	-0.38693	5.74e-05	-0.257298	1	-0.209905	0.0449942	0.177985
11	FKBP11	-0.279782	2.06e-11	-0.149823	1	-0.320516	0.00567236	-0.327485	0.00173565	-0.307598	0.00168181	-0.232756	1	-0.340513	4.98e-08	0.0880452
11	PPP2R5C	-0.27981	7.46e-08	-0.28835	0.00925436	-0.269708	0.686602	-0.304999	0.0354583	-0.269113	0.235635	-0.243854	1	-0.302834	0.000180053	0.129489
11	RASGRP2	-0.282175	1.01e-09	-0.202553	0.0899114	-0.259624	0.0614064	-0.289931	0.0155545	-0.381559	2.43e-06	-0.271805	1	-0.287577	1.32e-05	0.0108655
11	RPL15	-0.284478	1.61e-22	-0.11901	1	-0.219458	0.0508154	-0.39163	3.58e-07	-0.368309	2.32e-08	-0.115213	1	-0.493245	3.89e-19	0.166427
11	PLAC8	-0.295013	3.18e-11	-0.204975	0.0105161	-0.296643	0.000668946	-0.441939	1.02e-07	-0.242886	0.0222476	-0.29956	1	-0.284075	7.69e-08	0.00345467
11	SNHG8	-0.297225	1.77e-11	-0.432617	2.39e-07	-0.259323	1	-0.30213	0.117211	-0.244144	0.692929	-0.132174	1	-0.412963	4.27e-08	0.505376
11	BTF3	-0.299644	2.24e-14	-0.143027	1	-0.20725	1	-0.400773	7.32e-06	-0.344332	8.3e-06	-0.291098	1	-0.411382	5.42e-11	0.0107273
11	ABLIM1	-0.303738	3.5e-12	-0.151772	1	-0.324975	0.00159373	-0.498882	8.43e-09	-0.290742	0.00243829	-0.203872	1	-0.352188	8.96e-09	0.0765754
11	PRKCQ-AS1	-0.304978	2.41e-12	-0.473283	5.81e-09	-0.439492	4.56e-07	-0.158845	1	-0.364689	8.95e-05	-0.173193	1	-0.220365	0.00132859	0.0993572
11	KLF2	-0.305869	3.72e-16	-0.314667	0.00019577	-0.31028	0.0245656	-0.34867	0.00935682	-0.211704	0.434272	-0.208657	1	-0.441237	8.98e-13	0.0162332
11	MCUB	-0.308397	2.04e-17	-0.25781	0.0213758	-0.269183	0.16372	-0.30337	0.0175433	-0.258855	0.0415528	-0.317096	1	-0.44407	4.91e-14	0.0191032
11	ARHGAP15	-0.317503	2.24e-08	-0.35528	6.66e-05	-0.407985	5.41e-05	-0.424637	6.86e-05	-0.17694	1	-0.245213	1	-0.294963	0.00276713	0.126793
11	C1orf162	-0.320455	2.35e-11	-0.403821	5.67e-08	-0.390566	0.000109831	-0.231128	0.188187	-0.362047	6.59e-06	-0.262735	1	-0.272432	1.32e-05	0.0473775
11	GIMAP1	-0.329958	3.26e-14	-0.304678	0.000300633	-0.257092	0.0302434	-0.395937	4.96e-05	-0.43503	2.17e-08	-0.217076	1	-0.369935	7.87e-11	0.0267685
11	EIF3E	-0.333394	4.66e-16	-0.277754	0.707762	-0.409644	0.000149287	-0.372445	0.00123109	-0.31326	0.0328297	-0.12403	1	-0.503232	1.13e-12	0.258686
11	RIPOR2	-0.339424	1.77e-07	-0.284027	0.0772245	-0.342	0.00478186	-0.284841	1	-0.418326	0.000426935	-0.480687	1	-0.226665	0.406677	0.001467
11	RPL23	-0.349878	1.69e-26	-0.215139	1	-0.222668	1	-0.302822	0.373641	-0.3446	0.00277302	-0.388668	1	-0.625373	4.08e-23	0.0024522
11	CD48	-0.356251	2.29e-15	-0.539436	5.53e-12	-0.341604	0.0156035	-0.174285	1	-0.407162	0.000109379	-0.299496	1	-0.375524	1.38e-05	0.0277571
11	GPSM3	-0.363299	3.31e-23	-0.230546	1	-0.417534	7.18e-06	-0.27317	0.810771	-0.36388	1.93e-05	-0.303817	1	-0.590849	7.98e-20	0.0384061
11	SNHG6	-0.36367	4.69e-17	-0.367498	0.000794487	-0.291457	0.0970957	-0.451148	8.93e-07	-0.382619	0.000724031	-0.155804	1	-0.533493	1.13e-13	0.122237
11	TRAT1	-0.365843	5.95e-15	-0.472848	1.44e-11	-0.411184	1.01e-06	-0.362981	5.69e-05	-0.461424	2.8e-09	-0.210283	1	-0.276339	3.69e-05	0.107688
11	EEF2	-0.380427	3.35e-16	-0.202009	1	-0.312461	0.0159506	-0.653196	8.08e-13	-0.414288	6.34e-05	-0.364845	1	-0.335765	2.49e-05	0.0024465
11	PASK	-0.381645	5.75e-18	-0.390013	0.00131661	-0.178364	1	-0.952554	1.39e-14	-0.294153	0.0354851	-0.260272	1	-0.214513	1	0.0285835
11	NOP53	-0.383156	8.64e-17	-0.262361	0.0876721	-0.284165	0.0703811	-0.525131	3e-09	-0.327629	0.00731348	-0.392681	1	-0.506966	2.09e-13	0.00262141
11	EEF1D	-0.398767	1.46e-40	-0.180692	1	-0.265085	0.164795	-0.388102	1.93e-06	-0.386838	2.44e-09	-0.399707	1	-0.77218	3.51e-37	0.00023631
11	PLAAT4	-0.404746	2.11e-23	-0.259561	0.0329722	-0.151212	1	-0.399585	2.92e-07	-0.741062	5.09e-20	-0.299042	1	-0.578017	2.33e-18	0.0109424
11	RPL24	-0.406725	1.96e-31	-0.272918	3.82e-06	-0.364623	1.61e-08	-0.546172	5.58e-17	-0.370808	5.33e-08	-0.232902	1	-0.652928	4.74e-28	0.00374216
11	RACK1	-0.412053	2.37e-34	-0.31274	1.36e-07	-0.378611	1.39e-10	-0.478933	2.42e-14	-0.487551	4.92e-15	-0.163764	1	-0.650717	5.71e-31	0.0942377
11	RPS11	-0.415123	4.22e-30	-0.238148	0.267186	-0.298869	0.016067	-0.486459	5.94e-08	-0.418422	1.72e-06	-0.360147	1	-0.688693	1.02e-26	0.0019723
11	MGAT4A	-0.427493	9.92e-27	-0.396361	3.37e-09	-0.432326	1.9e-09	-0.358504	0.000149141	-0.485299	1.04e-11	-0.316766	1	-0.575701	2.39e-23	0.0127825
11	S1PR1	-0.440452	3.89e-28	-0.265244	1.35e-05	-0.409885	1.24e-06	-0.982571	9.39e-25	-0.32139	0.000170279	-0.221826	1	-0.441792	4.17e-14	0.0122685
11	FOS	-0.443124	9.04e-13	-0.47265	1	-1.09413	0.0163781	0.52772	1	0.146004	1	-1.07812	1	-0.687567	2.18e-09	0.511044
11	IFITM1	-0.450426	1.63e-40	-0.582763	2.53e-15	-0.3544	0.00419899	-0.2427	0.270176	-0.7557	6.15e-19	0.252214	1	-1.01921	3.94e-37	0.117425
11	TLE5	-0.455342	5.71e-20	-0.421935	2.06e-06	-0.342639	0.0010301	-0.340877	0.000131317	-0.556984	1.23e-10	-0.513211	1	-0.556404	1.38e-16	0.00149293
11	TC2N	-0.457252	5.03e-23	-0.288309	6.11e-05	-0.459469	3.38e-10	-0.649609	9.01e-15	-0.444301	6.01e-10	-0.365239	1	-0.536585	1.21e-19	0.00441754
11	RPS24	-0.482167	3.87e-46	-0.261499	2.55e-07	-0.338552	3.52e-07	-0.577273	6.31e-20	-0.695249	3.88e-30	-0.150828	1	-0.869599	9.34e-43	0.0194764
11	TOMM7	-0.48918	2e-32	-0.347341	4.85e-06	-0.380078	2.12e-05	-0.631912	2.83e-14	-0.611419	1.17e-15	-0.217918	1	-0.746413	4.84e-29	0.0265745
11	MAL	-0.494637	1.25e-18	-0.575506	3.68e-12	-0.521911	2.17e-07	-0.585741	2.19e-10	-0.751411	3.02e-15	-0.1065	1	-0.426753	1.19e-08	0.547999
11	GAS5	-0.511338	2.84e-24	-0.580869	3.81e-11	-0.445773	1.71e-06	-0.715773	7.72e-15	-0.500075	1.99e-07	-0.160632	1	-0.664909	6.86e-21	0.172121
11	NACA	-0.511793	3.12e-40	-0.364096	2.63e-11	-0.453156	2.32e-13	-0.599209	8.58e-19	-0.544731	4.31e-18	-0.327184	1	-0.78238	7.52e-37	0.0023378
11	FAU	-0.52482	4.69e-52	-0.390847	5.19e-18	-0.414481	1.36e-15	-0.645629	9.9e-26	-0.573001	4.47e-24	-0.196357	1	-0.928607	1.13e-48	0.0104498
11	UBA52	-0.527801	1.83e-35	-0.274261	1.35e-07	-0.418723	5.95e-11	-0.637889	4.56e-21	-0.732561	4.85e-30	-0.353626	1	-0.749747	4.43e-32	0.000215228
11	RPS15	-0.538753	1.89e-51	-0.452374	1.04e-27	-0.395362	4.26e-14	-0.65948	4.19e-27	-0.590797	2.79e-25	-0.198528	1	-0.935974	4.57e-48	0.0139479
11	RPL28	-0.542382	1.02e-52	-0.372546	3.49e-24	-0.397464	2.52e-18	-0.542204	1.9e-25	-0.665134	1.54e-39	-0.307654	0.224546	-0.969287	2.45e-49	1.55e-05
11	GZMA	-0.544063	4.63e-09	-0.467508	1	-0.643016	0.00311014	-0.492433	1	-0.628011	0.00150066	-0.317127	1	-0.716285	1.12e-05	0.480255
11	PABPC1	-0.549258	9.77e-38	-0.579261	7.88e-15	-0.343385	0.00500456	-1.24241	2.36e-34	-0.313761	0.0371321	-0.485059	0.0545433	-0.331671	2.28e-05	3.77e-06
11	NOSIP	-0.550291	2.17e-16	-0.593252	1.31e-08	-0.765578	5.23e-13	-0.428059	0.001703	-0.638386	5.59e-09	-0.312197	1	-0.564277	3.76e-12	0.0706543
11	LDHB	-0.553875	1.25e-21	-0.545008	4.93e-11	-0.652775	4.88e-15	-0.476756	3.81e-06	-0.587352	1.33e-10	-0.474424	1	-0.586933	3.03e-18	0.000346101
11	RPS16	-0.554361	7.68e-41	-0.319362	1.23e-09	-0.546881	5.38e-19	-0.599297	3.73e-19	-0.7181	4.58e-30	-0.335766	1	-0.806758	1.85e-37	0.00122231
11	RPL12	-0.558027	1.57e-51	-0.479433	2.31e-24	-0.337279	2.87e-09	-0.695041	1.59e-27	-0.484122	4.15e-16	-0.306707	1	-1.04558	3.79e-48	0.00102422
11	GIMAP4	-0.562427	7.8e-24	-0.562365	1.34e-13	-0.620811	1.48e-12	-0.452096	0.00157745	-0.823241	1.88e-20	-0.329525	1	-0.586525	2.2e-19	0.0146862
11	RPL17	-0.565026	1.12e-57	-0.431948	1.84e-15	-0.458024	6.09e-14	-0.663594	6.8e-23	-0.579035	1.53e-19	-0.221572	1	-1.03598	2.71e-54	0.00859045
11	RPL7	-0.571117	1.08e-46	-0.391628	5.63e-09	-0.56043	1.97e-15	-0.713154	1.54e-18	-0.594724	1.51e-14	-0.231832	1	-0.934931	2.62e-43	0.0214076
11	RPL35	-0.573338	3.74e-53	-0.336647	5.51e-10	-0.412435	1.06e-10	-0.697152	2.09e-23	-0.668739	1.42e-25	-0.309308	1	-1.01575	9.02e-50	0.00188081
11	RPL37A	-0.589052	4.74e-51	-0.395554	1.77e-13	-0.556166	3.69e-18	-0.664537	1.26e-20	-0.616336	1.38e-21	-0.330258	1	-0.971462	1.14e-47	0.000652144
11	RPS2	-0.596031	1.12e-34	-0.551416	1.36e-26	-0.46494	1.78e-08	-0.867987	5.56e-11	-0.494964	2.89e-10	-0.443389	0.0731399	-0.75349	2.69e-31	5.05e-06
11	GIMAP5	-0.605838	3.89e-28	-0.556533	1.38e-14	-0.596614	1.4e-14	-0.743775	1.79e-15	-0.787281	5.07e-24	-0.321449	1	-0.629375	9.39e-25	0.00300966
11	TCF7	-0.606554	4.98e-22	-0.550892	3.22e-14	-0.551305	2.85e-09	-0.533921	2.8e-11	-0.680005	1.17e-14	-0.741742	0.0698543	-0.581459	1.2e-18	4.82e-06
11	RPL4	-0.611203	3.32e-33	-0.387094	1.66e-06	-0.623796	2.29e-16	-0.867438	2.32e-25	-0.663719	4.13e-16	-0.367044	1	-0.758127	8.02e-30	0.00279315
11	RPL31	-0.618868	2.07e-41	-0.460182	1.01e-12	-0.550083	1.56e-13	-0.827755	3.35e-24	-0.648433	5.6e-19	-0.3513	1	-0.875455	5e-38	0.000982066
11	RPL6	-0.622418	1.41e-55	-0.382527	1.47e-15	-0.560641	1.38e-23	-0.845482	7.16e-33	-0.667515	3.48e-27	-0.250685	1	-1.02766	3.41e-52	0.007109
11	RPS9	-0.628831	2.75e-51	-0.452108	3.59e-17	-0.582005	5.44e-21	-0.795289	3.39e-26	-0.735995	7.17e-31	-0.253341	1	-0.954249	6.63e-48	0.016383
11	RPL8	-0.631704	7.36e-51	-0.447679	2.92e-19	-0.50311	3.38e-19	-0.762955	2.78e-28	-0.690184	2.27e-27	-0.408213	1	-0.978082	1.78e-47	0.00011777
11	RPS20	-0.634064	1.38e-42	-0.411968	4.75e-07	-0.628559	1.96e-14	-0.72553	2.37e-17	-0.795132	7.71e-24	-0.3161	1	-0.927097	3.34e-39	0.0294637
11	RPL7A	-0.6369	4.61e-61	-0.426102	3.06e-20	-0.485953	4.46e-22	-0.77723	3.46e-31	-0.683753	1.42e-31	-0.411347	0.1563	-1.03702	1.11e-57	1.08e-05
11	ZFP36L2	-0.642763	3.12e-30	-0.31993	0.00754229	-0.397941	0.00169004	-1.12576	7.52e-27	-0.330231	1	-0.871962	0.00165316	-0.81076	1.34e-25	0.000118755
11	EEF1G	-0.647887	2.97e-46	-0.377212	5.93e-07	-0.530706	2.12e-12	-0.825055	7.03e-24	-0.769449	1.5e-21	-0.421464	1	-0.963438	7.17e-43	0.000633354
11	RPL41	-0.656119	1.06e-58	-0.475353	1.85e-36	-0.497703	9.67e-31	-0.813344	2.22e-41	-0.715776	5.44e-40	-0.310434	0.115679	-1.12411	2.55e-55	7.99e-06
11	RPL26	-0.658662	5.53e-61	-0.412319	3.96e-22	-0.52608	1.56e-24	-0.828667	2.22e-37	-0.786515	1.1e-41	-0.285754	1	-1.11264	1.34e-57	9.24e-05
11	RPL27	-0.666039	9.72e-52	-0.467632	1.81e-15	-0.482368	1.07e-12	-0.704963	1.39e-19	-0.780976	1.96e-28	-0.512427	0.430361	-1.04787	2.35e-48	2.97e-05
11	RPS7	-0.677371	5.82e-61	-0.462052	1.12e-25	-0.586323	4.48e-28	-0.839628	1.2e-33	-0.757007	1.16e-35	-0.382524	0.866859	-1.03669	1.4e-57	5.99e-05
11	RPL22	-0.684213	4.41e-50	-0.516379	8.02e-21	-0.528707	9.22e-17	-0.846003	1.42e-27	-0.751145	4.85e-25	-0.453727	0.162829	-1.00932	1.06e-46	1.12e-05
11	RPL27A	-0.684914	1.54e-48	-0.472204	3.34e-11	-0.632546	2.01e-15	-0.728385	2.79e-18	-0.879376	4.88e-29	-0.377007	1	-1.01997	3.72e-45	0.00349563
11	CCR7	-0.69609	1.04e-31	-0.395953	3.16e-07	-0.537629	4.35e-09	-1.53439	2.51e-28	-0.645616	3.68e-12	-0.716548	0.481539	-0.346401	9.07e-10	3.33e-05
11	RPL36	-0.717025	6.99e-57	-0.533542	1.83e-25	-0.582687	1.57e-19	-0.666744	1.92e-20	-0.849223	3.01e-36	-0.536307	0.00102563	-1.13365	1.69e-53	7.08e-08
11	RPSA	-0.717584	3.67e-51	-0.49243	1.95e-18	-0.683815	7.4e-27	-0.850157	3.19e-27	-0.72979	3.55e-26	-0.601768	0.0017265	-0.947544	8.85e-48	1.19e-07
11	RPL18	-0.718234	2e-56	-0.524207	7.95e-28	-0.617449	1.05e-27	-0.937526	3.83e-37	-0.794474	2.55e-36	-0.40793	0.038214	-1.02782	4.82e-53	2.64e-06
11	RPS28	-0.733543	1.65e-57	-0.559022	8.84e-37	-0.485212	3.03e-21	-0.835179	1e-34	-0.943929	3.4e-43	-0.456708	0.0044467	-1.12121	3.98e-54	3.07e-07
11	RPL14	-0.744369	2.25e-63	-0.529108	4.05e-27	-0.594399	2.79e-28	-0.868246	1.4e-39	-0.774656	8.59e-39	-0.573485	0.00195462	-1.12632	5.43e-60	1.35e-07
11	RPL29	-0.750201	1.36e-58	-0.537688	1.47e-29	-0.644125	6.45e-30	-0.997496	2.09e-41	-0.863895	5.19e-39	-0.336887	0.580352	-1.12111	3.29e-55	4.01e-05
11	RPL10A	-0.751675	3.43e-57	-0.598832	2.85e-26	-0.569741	7.25e-20	-0.941745	1.13e-34	-0.935909	2.6e-38	-0.376477	1	-1.08734	8.29e-54	0.00011418
11	RPLP1	-0.752458	3.65e-55	-0.410567	5.44e-21	-0.588843	1.6e-24	-0.891553	5.34e-34	-0.913837	1.42e-47	-0.592491	0.000381875	-1.11746	8.82e-52	2.64e-08
11	RPL37	-0.763556	4.19e-61	-0.621516	1.7e-42	-0.593294	9.07e-28	-0.95692	6.46e-41	-0.882196	4.79e-39	-0.380669	0.0237519	-1.14674	1.01e-57	1.64e-06
11	TPT1	-0.769398	1.59e-58	-0.445277	2.9e-22	-0.690836	1.43e-34	-0.979364	6.51e-38	-0.909246	2.66e-43	-0.46221	0.00335011	-1.12946	3.84e-55	2.31e-07
11	RPL38	-0.773147	2.18e-57	-0.624388	3.1e-27	-0.548341	3.95e-16	-1.03413	2.73e-37	-0.88705	4.24e-28	-0.40117	1	-1.1438	5.27e-54	0.000309577
11	RPL19	-0.774014	8.32e-61	-0.607812	8.15e-40	-0.618224	4.37e-31	-0.902951	1.54e-39	-0.891573	1.42e-42	-0.446309	0.000716078	-1.17722	2.01e-57	4.95e-08
11	RPL13A	-0.785346	1.13e-58	-0.502527	4.78e-15	-0.678371	4.58e-24	-1.00714	8.2e-36	-0.976379	1.96e-40	-0.470774	1	-1.07689	2.72e-55	0.000506503
11	RPS19	-0.786631	1.57e-64	-0.444217	1.86e-24	-0.751872	1.11e-31	-0.747397	8.28e-26	-0.928063	7.16e-39	-0.515569	0.00637939	-1.33267	3.79e-61	4.41e-07
11	RPL5	-0.790158	8.25e-55	-0.627197	1.42e-25	-0.678047	4.64e-27	-0.962103	1.43e-34	-0.857315	7.05e-30	-0.57105	0.00422695	-1.04523	1.99e-51	2.92e-07
11	KLRB1	-0.791844	2.92e-25	-0.319636	1	-0.929717	3.13e-07	-0.951874	4.5e-09	-0.990406	6.35e-10	-0.395846	1	-1.16359	7.04e-22	0.0543705
11	RPS4X	-0.794746	2.98e-60	-0.489995	1.79e-29	-0.693278	1.61e-37	-1.09713	6.93e-44	-0.879874	7.13e-41	-0.457202	0.0179174	-1.151	7.19e-57	1.24e-06
11	RPL9	-0.796688	2.38e-60	-0.587996	1.08e-26	-0.650666	1.2e-25	-1.06362	2.77e-36	-0.919879	4.74e-38	-0.38313	1	-1.17483	5.75e-57	0.000710832
11	RPL35A	-0.797863	4.42e-64	-0.620863	1.08e-37	-0.664175	3.41e-31	-0.983243	4.1e-43	-0.880767	2.89e-40	-0.422288	0.0221694	-1.21584	1.07e-60	1.53e-06
11	RPL10	-0.800739	7.99e-65	-0.528435	8.89e-36	-0.694162	3.25e-43	-0.959873	1.12e-43	-0.816595	2.59e-43	-0.555929	2.04e-05	-1.24944	1.93e-61	1.41e-09
11	RPLP0	-0.815729	3.44e-44	-0.508845	7.24e-18	-0.819129	2.54e-30	-1.11439	2.04e-37	-0.783041	5.32e-27	-0.734688	0.000337985	-0.934281	8.3e-41	2.33e-08
11	RPL23A	-0.816661	1.33e-62	-0.648527	8.71e-33	-0.715123	2.74e-30	-0.93736	2.84e-33	-0.957747	4.47e-39	-0.434057	0.614268	-1.20715	3.2e-59	4.24e-05
11	TXNIP	-0.819772	4.54e-49	-0.580922	1.76e-13	-1.30757	4.39e-19	0.278393	1	-0.771858	1.63e-11	-1.34335	1	-1.19332	1.1e-45	0.0809379
11	EEF1A1	-0.826471	3.8e-63	-0.634221	5.48e-44	-0.748405	1.15e-46	-0.986793	9.17e-45	-0.809558	2.03e-45	-0.618366	3.03e-07	-1.16148	9.17e-60	2.09e-11
11	RPL11	-0.829099	1.55e-64	-0.668804	7.83e-46	-0.611931	1.35e-33	-1.01892	2.59e-45	-0.919687	1.53e-46	-0.559696	3.73e-06	-1.19556	3.73e-61	2.58e-10
11	RPS29	-0.830118	2.36e-60	-0.65675	8.98e-37	-0.643287	6.57e-25	-1.06866	8.75e-35	-0.963203	1.53e-37	-0.437371	0.313067	-1.21144	5.7e-57	2.16e-05
11	RPL18A	-0.840497	3.41e-67	-0.629871	4.54e-41	-0.697529	2.27e-32	-0.959316	1.25e-39	-1.03246	1.21e-49	-0.430881	0.0540082	-1.29292	8.22e-64	3.73e-06
11	RPS25	-0.846943	9.52e-66	-0.691197	7.47e-38	-0.625191	8.8e-27	-1.02238	1.49e-41	-1.03497	1.3e-45	-0.3737	1	-1.33422	2.3e-62	7.57e-05
11	RPL21	-0.851218	8.98e-63	-0.657577	9.58e-35	-0.71308	7.52e-29	-1.09343	1e-39	-0.985709	2.9e-43	-0.42748	0.628514	-1.23003	2.17e-59	4.34e-05
11	RPS15A	-0.864878	6.22e-68	-0.655304	5.86e-50	-0.737298	1.92e-44	-0.968002	3.7e-43	-0.993738	7.92e-50	-0.551877	7.68e-05	-1.28305	1.5e-64	5.3e-09
11	GIMAP7	-0.880958	2.96e-40	-0.751244	1.31e-22	-1.00754	9.1e-26	-1.11882	1.32e-24	-1.01349	2.56e-30	-0.524682	1	-0.869975	7.15e-37	0.00020751
11	RPS27	-0.883387	5.25e-68	-0.706038	5.73e-48	-0.655914	8e-32	-1.07574	1.08e-43	-1.06831	7.1e-49	-0.367926	0.194528	-1.4264	1.27e-64	1.34e-05
11	RPS6	-0.89817	1.16e-62	-0.683609	6.51e-34	-0.777162	4.08e-33	-1.03133	9.21e-37	-1.00184	1.44e-40	-0.620246	0.000194197	-1.27484	2.79e-59	1.34e-08
11	RPS5	-0.904243	1.07e-60	-0.718913	5.76e-37	-0.824403	9.73e-34	-1.08423	3.35e-37	-0.927056	1.39e-34	-0.687998	8.73e-05	-1.18286	2.58e-57	6.03e-09
11	RPLP2	-0.908331	4.7e-69	-0.721648	1.37e-44	-0.798256	3.05e-35	-1.02667	5.54e-39	-1.02328	4.16e-44	-0.556342	0.00937892	-1.32379	1.13e-65	6.48e-07
11	CCL5	-0.911878	6.37e-13	-0.559032	1	-0.8716	1	-1.01869	0.231167	-1.26237	0.160268	-0.508549	1	-1.25103	1.54e-09	0.0553473
11	RPL34	-0.912508	8.34e-68	-0.746643	9.32e-49	-0.731254	3.1e-40	-1.12458	3.97e-47	-0.958113	5.07e-44	-0.516259	7.86e-05	-1.3982	2.01e-64	5.42e-09
11	RPL32	-0.924836	3.51e-65	-0.790971	4.56e-51	-0.754148	5.1e-40	-1.15458	1.2e-46	-0.992314	1.56e-44	-0.49483	0.000713917	-1.36217	8.48e-62	4.93e-08
11	RPL3	-0.926621	4.24e-70	-0.695369	1.17e-30	-0.691222	3.21e-27	-1.14871	7.64e-43	-1.11533	1.43e-46	-0.536034	0.0121916	-1.37306	1.02e-66	8.42e-07
11	RPS13	-0.934347	4.52e-62	-0.704365	3.98e-39	-0.811031	1.06e-35	-1.18638	2.51e-43	-1.05545	4.66e-45	-0.559968	0.00072234	-1.28889	1.09e-58	4.99e-08
11	RPS23	-0.935654	5.64e-65	-0.760096	1.19e-52	-0.787539	6.42e-41	-1.21615	6.31e-49	-1.08981	1.85e-51	-0.447576	0.00582191	-1.31275	1.36e-61	4.02e-07
11	RPS21	-0.936203	1.33e-71	-0.757784	6.63e-50	-0.769836	2.47e-39	-1.15644	3.71e-47	-0.987323	1.46e-43	-0.567044	0.00591976	-1.37879	3.2e-68	4.09e-07
11	RPS3	-0.947709	1.29e-70	-0.587816	1.57e-35	-0.784933	1.78e-42	-1.10949	5.63e-46	-1.02401	4.23e-47	-0.783449	6.74e-09	-1.39656	3.11e-67	4.65e-13
11	RPL30	-0.952619	8.78e-71	-0.793551	1.74e-53	-0.749561	1.19e-40	-1.20078	7.61e-49	-1.07396	2.02e-51	-0.416316	0.0485241	-1.48155	2.12e-67	3.35e-06
11	RPS14	-0.954491	2.24e-65	-0.72081	1.01e-46	-0.821041	1.27e-44	-1.15156	1.46e-45	-1.07999	9.83e-51	-0.599018	4.96e-07	-1.35453	5.39e-62	3.43e-11
11	RPS27A	-0.965372	1.2e-69	-0.799359	3.1e-61	-0.814553	1.7e-47	-1.09288	4.56e-46	-1.09111	2.96e-56	-0.566064	4.07e-05	-1.42826	2.89e-66	2.81e-09
11	RPL39	-0.978978	2.93e-66	-0.841898	1.8e-59	-0.776547	3.46e-39	-1.24627	1.83e-47	-0.993202	2.64e-43	-0.619925	4.94e-07	-1.39603	7.08e-63	3.41e-11
11	RPS18	-0.999506	4.6e-68	-0.909436	4.14e-54	-0.857563	2.13e-39	-1.1817	6.23e-43	-1.05182	2.69e-44	-0.489987	0.0220498	-1.50653	1.11e-64	1.52e-06
11	RPL13	-1.00492	3.98e-70	-0.853593	1.9e-56	-0.801416	2.94e-42	-1.11914	4.19e-47	-1.16842	2.24e-53	-0.632447	3.2e-06	-1.45448	9.6e-67	2.21e-10
11	RPS8	-1.01068	1.26e-68	-0.833171	9.61e-48	-0.75265	1.17e-35	-1.25261	1.07e-45	-1.13168	9.82e-48	-0.653384	3.51e-05	-1.4406	3.03e-65	2.43e-09
11	RPS3A	-1.03518	2.41e-69	-0.792748	1.37e-47	-0.781807	6.3e-38	-1.30879	1.05e-45	-1.21776	8.7e-51	-0.672919	4.71e-05	-1.43705	5.83e-66	3.26e-09
11	IL7R	-1.03817	2.1e-26	-1.00614	6.46e-21	-1.22599	6.33e-16	-1.19665	5.06e-23	-0.808213	6.51e-09	-1.32165	0.000427468	-0.670406	1.22e-16	2.95e-08
11	RPL36A	-1.04181	1.18e-69	-0.87069	4.08e-42	-0.959256	4.58e-36	-1.22114	2.71e-42	-1.12643	1.55e-42	-0.625018	0.000795863	-1.44833	2.84e-66	5.5e-08
11	EEF1B2	-1.15836	7.64e-68	-0.819356	8.63e-31	-0.908546	1.64e-29	-1.37694	1e-40	-1.24876	1.03e-41	-1.15852	3.39e-10	-1.43803	1.84e-64	2.34e-14
11	RPS12	-1.25551	1.06e-70	-1.07004	3.74e-63	-1.1042	1.79e-51	-1.4716	1.41e-50	-1.4157	1.94e-57	-0.71931	8.07e-08	-1.7522	2.56e-67	5.57e-12
11	ANXA1	-1.33888	8.91e-51	-1.07188	1.04e-21	-1.37022	1.65e-28	-1.32212	3.79e-28	-1.61623	2.31e-27	-1.22511	0.00583042	-1.42773	2.15e-47	4.03e-07
12	SELL	0.573198	3.29e-13	0.496861	7.75e-07	0.707741	7.94e-10	0.590051	0.00567591	0.68647	0.000748128	0.493664	0.141636	0.4644	0.0622149	9.78e-06
12	RTKN2	0.463905	5.24e-33	0.564744	1.26e-29	0.811442	7.15e-26	0.171908	1	0.269824	1	0.342281	1	0.62323	2.06e-09	0.00466927
12	C12orf57	0.38584	1.8e-08	0.381772	4.33e-05	0.52968	5.62e-05	0.45342	1	0.379953	1	0.283261	1	0.286952	1	0.246888
12	FCMR	0.358012	2.05e-08	0.328319	0.000340867	0.407743	4.95e-05	0.179666	1	0.509158	0.136362	0.34138	1	0.381807	0.0180093	0.0320763
12	FTL	0.326081	2.22e-10	0.389647	5.36e-07	0.310623	0.0449256	0.235371	1	0.392635	1	0.373172	1	0.255036	1	0.0467839
12	MALAT1	0.31913	3.54e-07	0.311575	0.00085387	0.347638	0.00919763	0.119882	1	0.386997	1	0.254757	1	0.493932	0.371679	0.129784
12	FOXP3	0.315953	3.2e-12	0.235298	6.5e-05	0.308544	5.15e-05	0.182571	0.0566586	0.39033	7.73e-09	0.462798	0.000221599	0.316177	1.45e-07	3.91e-06
12	LEF1	0.27779	7.38e-05	0.143148	1	0.198006	1	0.289103	1	0.296174	1	0.497795	0.178059	0.242511	1	0.0753201
12	RPL8	0.226141	2.68e-08	0.226428	6.47e-05	0.212433	0.914599	0.26338	1	0.37449	0.0253397	0.173008	1	0.107104	1	0.216158
12	TSC22D3	0.216432	1.15e-06	0.227271	1	0.545568	0.00277168	0.361761	1	-0.280964	1	0.331399	1	0.113556	1	0.443974
12	CNBP	0.172211	0.0117334	0.192157	1	0.239985	1	0.150879	1	0.15865	1	0.179351	1	0.112247	1	0.373688
12	RPL32	0.153233	7.24e-06	0.13247	1	0.215412	0.0174634	0.185486	1	0.296719	0.673679	0.198023	1	-0.108714	1	0.207821
12	RPL3	0.117263	0.00125352	0.124626	1	0.176104	1	0.108497	1	0.275904	1	0.124937	1	-0.106489	1	0.22653
12	IDS	-0.0606518	0.00466095	-0.18054	1	-0.107478	1	0.105962	1	-0.212499	1	0.162345	1	-0.131701	1	0.331061
12	GIMAP5	-0.0660311	0.0241828	-0.155915	1	0.1561	1	-0.186024	1	0.288443	1	-0.286843	1	-0.211947	1	0.301298
12	ETHE1	-0.10847	0.0218305	-0.142079	1	-0.10471	1	-0.165115	1	-0.152749	1	0.103655	1	-0.189822	1	0.16434
12	TES	-0.112204	0.0288628	-0.102431	1	-0.194188	1	-0.122412	1	-0.216223	1	0.113868	1	-0.15184	1	0.268221
12	ZNF428	-0.125402	0.0222553	-0.127531	1	-0.107611	1	-0.122906	1	-0.106007	1	-0.182362	1	-0.105993	1	0.188659
12	SCML4	-0.131624	0.0194545	-0.101341	1	-0.110002	1	-0.172143	1	-0.175217	1	-0.115477	1	-0.115565	1	0.380459
12	NDUFC2	-0.138593	0.0034645	-0.182966	1	-0.191999	1	-0.136984	1	-0.23052	1	0.111083	1	-0.200171	1	0.397795
12	SH3BP5	-0.150118	0.00359035	-0.113521	1	-0.257809	1	-0.105668	1	-0.103565	1	-0.166726	1	-0.153418	1	0.428106
12	ITGA4	-0.161269	0.00153718	-0.271697	1	-0.177407	1	-0.110097	1	-0.131978	1	-0.124564	1	-0.151868	1	0.470146
12	VCP	-0.167673	0.00264126	-0.127986	1	-0.239613	1	-0.218338	1	-0.188689	1	-0.115011	1	-0.116399	1	0.529557
12	ARRB2	-0.182975	0.0177613	-0.148868	1	-0.132313	1	-0.12832	1	-0.243887	1	-0.223864	1	-0.220596	1	0.22854
12	RBMS1	-0.18729	0.000380178	-0.108578	1	-0.204751	1	-0.178402	1	-0.190818	1	-0.173044	1	-0.26815	0.917642	0.095373
12	COPE	-0.191641	2.62e-05	-0.257018	0.0631388	-0.131029	1	-0.159826	1	-0.333415	1	-0.137764	1	-0.130795	1	0.410034
12	PPP1CA	-0.194059	0.0401501	-0.189045	1	-0.170507	1	-0.269725	1	-0.238942	1	-0.1065	1	-0.189634	1	0.495286
12	NDUFB2	-0.197881	2.77e-07	-0.220009	1	-0.214101	1	-0.100649	1	-0.57452	0.000669338	0.15815	1	-0.23616	1	0.531968
12	HNRNPUL1	-0.201543	0.000793917	-0.166191	1	-0.27238	1	-0.20608	1	-0.163388	1	-0.231564	1	-0.169655	1	0.104662
12	STOM	-0.204663	7.73e-05	-0.198533	0.186638	-0.177848	1	-0.193099	1	-0.297137	1	-0.168326	1	-0.193035	1	0.0942832
12	CD6	-0.208949	0.000740072	-0.143406	1	-0.159598	1	-0.134567	1	-0.355433	1	-0.307972	1	-0.152718	1	0.115174
12	REEP5	-0.2127	8.06e-05	-0.240548	0.194553	-0.166348	1	-0.247324	1	-0.313773	1	-0.111031	1	-0.197176	1	0.395023
12	PTGER4	-0.212965	0.00113615	-0.146673	1	-0.311032	1	-0.186187	1	-0.170032	1	-0.202855	1	-0.261009	1	0.949128
12	PLP2	-0.217193	0.0016657	-0.235669	1	-0.301617	1	-0.282477	1	-0.477716	1	0.175966	1	-0.181647	1	0.0735177
12	PSME2	-0.224234	0.000121902	-0.297057	0.294205	-0.105596	1	-0.133512	1	-0.352449	1	-0.281224	1	-0.175567	1	0.277718
12	DSTN	-0.224866	0.00024093	-0.165063	1	-0.103147	1	-0.165322	1	-0.399745	0.581502	-0.218786	1	-0.297132	0.61796	0.142584
12	TXN	-0.224934	0.00604486	-0.241513	1	-0.172166	1	-0.146432	1	-0.486387	1	-0.146841	1	-0.156266	1	0.516639
12	COX6C	-0.227045	0.00435504	-0.160118	1	-0.226893	1	-0.238358	1	-0.272311	1	-0.253569	1	-0.211018	1	0.0905485
12	ARPC2	-0.233209	0.00289347	-0.240712	1	-0.257028	1	-0.129984	1	-0.409055	1	-0.178206	1	-0.18427	1	0.213132
12	SEC61G	-0.233829	0.00420414	-0.184971	1	-0.256405	1	-0.23021	1	-0.344494	1	-0.146426	1	-0.240466	1	0.266404
12	SLC25A5	-0.235733	0.000831852	-0.252367	1	-0.113687	1	-0.189698	1	-0.406339	1	-0.172334	1	-0.279973	1	0.282546
12	CTSC	-0.240055	0.0038485	-0.254332	1	-0.212212	1	-0.214157	1	-0.479649	1	-0.125655	1	-0.154322	1	0.596654
12	TPM3	-0.241642	1.32e-05	-0.162777	1	-0.116444	1	-0.301097	1	-0.538553	0.0318616	-0.140956	1	-0.190025	1	0.335196
12	CAPZB	-0.24728	3.06e-07	-0.358583	0.000737294	-0.277483	1	-0.146406	1	-0.309602	1	-0.156869	1	-0.23474	1	0.348516
12	AQP3	-0.247696	0.00109258	-0.241276	1	-0.428772	1	-0.298286	1	-0.18626	1	-0.130298	1	-0.201285	1	0.664766
12	CMTM6	-0.247767	0.00419925	-0.18964	1	-0.277901	1	-0.157289	1	-0.397594	1	-0.142789	1	-0.321388	1	0.191444
12	OSTF1	-0.255003	0.000205356	-0.228163	1	-0.303706	0.495635	-0.137545	1	-0.368939	1	-0.208657	1	-0.283003	1	0.276047
12	PKM	-0.256136	1.24e-08	-0.459524	3e-05	-0.108245	1	-0.17388	1	-0.463267	1	-0.15711	1	-0.174792	1	0.564273
12	BHLHE40	-0.256461	0.000270223	-0.164587	1	-0.3172	0.652212	-0.243811	1	-0.428573	1	-0.161914	1	-0.222681	1	0.276702
12	ARPC1B	-0.259646	0.00279074	-0.302293	1	-0.302671	1	-0.236676	1	-0.22868	1	-0.346295	1	-0.14126	1	0.170144
12	HINT1	-0.260722	1.89e-07	-0.329719	0.000456259	-0.245907	1	-0.112323	1	-0.261123	1	-0.326281	1	-0.28898	1	0.291605
12	C17orf49	-0.262534	0.000164224	-0.245607	0.396353	-0.319854	1	-0.178402	1	-0.48685	0.799824	-0.115011	1	-0.229481	1	0.690832
12	LAPTM5	-0.262708	0.000103615	-0.337104	0.250068	-0.183315	1	-0.176428	1	-0.183572	1	-0.489889	1	-0.205939	1	0.159537
12	MYL12B	-0.263276	8.82e-06	-0.325613	0.0212773	-0.32096	1	-0.162622	1	-0.48564	0.726552	-0.133856	1	-0.150965	1	0.358041
12	SEC61B	-0.263715	0.000512959	-0.217732	1	-0.284969	1	-0.227088	1	-0.413808	1	-0.173474	1	-0.265219	1	0.203478
12	CD40LG	-0.267081	4.85e-09	-0.397026	1.17e-05	-0.23456	1	-0.101835	1	-0.413032	0.377928	-0.158698	1	-0.297337	0.126517	0.086478
12	ABRACL	-0.270856	2.18e-09	-0.390304	5.27e-06	-0.190388	1	-0.270018	1	-0.338324	1	-0.153888	1	-0.282212	1	0.334488
12	FKBP11	-0.275132	5.73e-05	-0.180557	1	-0.312695	0.138349	-0.279336	1	-0.340104	1	-0.265894	1	-0.272203	1	0.0231676
12	ANXA6	-0.276566	1.17e-06	-0.225617	1	-0.241514	1	-0.260896	1	-0.615409	0.00282421	-0.167594	1	-0.148367	1	0.248321
12	COTL1	-0.281788	0.000151823	-0.271815	0.366422	-0.228219	1	-0.269788	1	-0.380699	1	-0.186604	1	-0.353604	1	0.205849
12	RPLP0	-0.291525	1.88e-08	-0.220842	0.353359	-0.269273	0.849838	-0.151357	1	-0.217358	1	-0.3304	1	-0.55992	4.55e-05	0.142116
12	TNFRSF18	-0.292064	0.0145446	-0.14827	1	-0.269114	1	-0.301619	1	-0.500907	1	-0.130353	1	-0.402119	1	0.51054
12	TAGLN2	-0.293786	0.00177066	-0.120188	1	-0.354039	1	-0.206236	1	-0.67898	1	-0.190684	1	-0.212588	1	0.462003
12	EMP3	-0.297915	0.00197041	-0.170004	1	-0.338305	1	-0.319323	1	-0.359429	1	-0.299805	1	-0.300623	1	0.10734
12	LGALS3	-0.299457	0.029925	-0.192094	1	-0.278309	1	-0.417188	1	-0.454868	1	-0.330149	1	-0.124133	1	0.111277
12	ACTG1	-0.30052	0.0491385	-0.253736	1	-0.335281	1	-0.290521	1	-0.367941	1	-0.274863	1	-0.280779	1	0.283917
12	LY6E	-0.308908	0.000165183	-0.199712	1	-0.220085	1	-0.291171	1	-0.562592	0.398668	-0.123013	1	-0.456878	0.67324	0.420363
12	MSN	-0.309624	1.29e-05	-0.12288	1	-0.392611	0.0311925	-0.328189	1	-0.44306	1	-0.303627	1	-0.267376	1	0.0560267
12	CKLF	-0.313671	1.3e-05	-0.461836	0.0312676	-0.476481	0.0373565	-0.173787	1	-0.283009	1	-0.149647	1	-0.337267	1	0.643003
12	CLIC1	-0.316706	0.000491082	-0.207452	1	-0.353245	1	-0.362276	1	-0.561025	1	-0.189193	1	-0.227046	1	0.67425
12	LRRFIP1	-0.320931	0.000197078	-0.255907	0.475654	-0.291334	1	-0.252177	1	-0.347713	1	-0.446765	1	-0.331691	1	0.0769446
12	GAPDH	-0.321663	0.00177703	-0.426587	1	-0.408484	1	-0.198101	1	-0.340736	1	-0.307689	1	-0.248381	1	0.570715
12	ANXA2	-0.324629	8.07e-05	-0.183022	1	-0.287662	1	-0.268642	1	-0.814165	0.19471	-0.187677	1	-0.206607	1	0.374336
12	ID2	-0.324657	0.000219965	-0.170806	1	-0.341949	0.530897	-0.290348	1	-0.393535	1	-0.4441	1	-0.307204	1	0.0177922
12	SH3BGRL3	-0.325301	5.48e-05	-0.403011	0.132169	-0.285733	1	-0.318912	1	-0.524235	1	-0.249305	1	-0.170608	1	0.336027
12	LCP1	-0.327079	0.000533639	-0.196593	1	-0.327632	1	-0.57444	1	-0.341522	1	-0.38247	1	-0.139817	1	0.171854
12	ENO1	-0.328116	0.00135176	-0.260186	1	-0.237457	1	-0.209885	1	-0.595111	1	-0.288777	1	-0.377279	1	0.184851
12	LTB	-0.331906	3.9e-05	-0.223658	1	-0.672471	0.0940832	-0.195461	1	-0.301359	1	-0.330256	1	-0.268233	1	0.9475
12	AHNAK	-0.335651	8.59e-05	-0.173175	1	-0.366134	1	-0.423565	1	-0.880092	0.207326	-0.307429	1	0.136489	1	0.775495
12	CXCR3	-0.336679	4.9e-05	-0.264272	0.118214	-0.210546	1	-0.397364	1	-0.614499	0.204768	-0.218892	1	-0.314504	1	0.0676507
12	IL2RG	-0.337988	6.9e-05	-0.294211	1	-0.38222	0.16643	-0.294574	1	-0.407786	1	-0.395904	1	-0.253233	1	0.0564574
12	TNFAIP3	-0.371698	0.000282548	-0.353536	1	-0.64184	0.681964	-0.442054	1	-0.426491	1	-0.163339	1	-0.202929	1	0.627964
12	MYL6	-0.374594	6.92e-08	-0.432822	0.0907539	-0.530345	0.000166976	-0.1431	1	-0.567681	0.506985	-0.328256	1	-0.245359	1	0.284008
12	DDIT4	-0.386527	0.00217052	-0.162535	1	-0.310509	1	-0.443705	1	-0.452005	1	-0.462106	1	-0.488301	1	0.0714828
12	NFKBIA	-0.413677	8.82e-07	-0.316058	1	-0.574348	0.377658	-0.189323	1	-0.345771	1	-0.363277	1	-0.693287	0.00212945	0.677957
12	CD99	-0.437205	3.75e-08	-0.508182	9.05e-05	-0.383502	0.124534	-0.421012	1	-0.609985	0.745012	-0.398355	1	-0.302194	1	0.00929221
12	NOSIP	-0.442238	2.48e-06	-0.397533	0.00599331	-0.431971	1	-0.462159	1	-0.489457	1	-0.500074	1	-0.372235	1	0.00379237
12	CD2	-0.449248	1.35e-06	-0.335779	1	-0.327862	1	-0.639157	0.979989	-0.723098	0.00325106	-0.247204	1	-0.422388	0.888692	0.0867671
12	CD74	-0.487193	0.000101727	-0.430346	1	-0.541233	0.245512	-0.567735	1	-0.371114	1	-0.558357	1	-0.454371	1	0.865296
12	IFITM2	-0.531721	2.08e-09	-0.575363	5.03e-06	-0.569831	9.02e-05	-0.39413	1	-0.750585	0.000851133	-0.35289	1	-0.547527	0.0575134	0.0503819
12	S100A4	-0.548927	1.21e-06	-0.49471	1	-0.56605	0.0814157	-0.540503	1	-0.972176	0.0029169	-0.294609	1	-0.425515	1	0.586617
12	S100A11	-0.57617	2.53e-08	-0.592526	6.1e-05	-0.56616	0.0171028	-0.390263	1	-1.01376	0.000699345	-0.247494	1	-0.646816	0.0120849	0.147935
12	S100A6	-0.646703	1.47e-08	-0.393365	1	-0.803544	3.55e-05	-0.624224	1	-1.0526	0.0002778	-0.484401	1	-0.522082	0.298082	0.00499315
12	VIM	-0.650158	1.68e-12	-0.563194	0.000259123	-0.799287	4.05e-09	-0.537888	1	-1.18861	4.91e-07	-0.19741	1	-0.614552	0.00015747	0.283473
12	FOS	-0.663568	0.0019399	-0.501221	1	-0.936468	1	-0.547285	1	-0.926453	1	-0.375452	1	-0.694531	1	0.575542
12	LGALS1	-0.706026	4.74e-05	-0.796455	0.175262	-0.591962	1	-0.529511	1	-1.26324	0.114275	-0.356546	1	-0.698439	1	0.872211
12	GZMA	-0.766032	6.37e-11	-1.17923	1.54e-07	-0.74456	0.0186647	-0.773145	1	-0.739724	1	-0.463749	1	-0.695787	0.77239	0.0129039
12	CRIP1	-0.794574	2.96e-09	-0.516573	1	-0.797157	0.000180667	-0.633139	1	-1.63915	7.15e-06	-0.467456	1	-0.713968	1	0.0847853
12	IL7R	-0.887124	5.62e-11	-0.692572	1.36e-07	-1.05001	3.66e-06	-0.555692	1	-0.939737	0.00695429	-1.1501	0.0554759	-0.934637	3.62e-07	0.000815739
12	KLRB1	-0.959826	2.63e-11	-0.888869	6.35e-08	-1.05407	3.5e-06	-0.759733	1	-1.01121	0.0122376	-1.0607	0.215791	-0.984376	0.000156916	0.00116621
12	CCL5	-1.04186	1.4e-05	-0.712166	0.167848	-1.17145	0.0338553	-1.02238	1	-1.55108	0.474217	-0.611702	1	-1.18237	0.530086	0.016796
12	ANXA1	-1.14397	1.46e-21	-1.03367	3.52e-18	-1.28912	1.26e-12	-0.727297	1	-2.1338	1.07e-10	-0.546156	1	-1.1338	5.5e-09	0.013353
13	CD74	2.24842	1.39e-66	2.79277	3.36e-63	2.16215	1.48e-43	2.3218	2.78e-44	2.1788	1.8e-34	1.5129	2.25e-10	2.52209	1.27e-53	1.55e-14
13	HLA-DRB1	2.12189	2.6e-123	2.76228	6.29e-120	1.91852	3.37e-63	2.20767	2.79e-119	2.17375	9.48e-64	1.29469	2.16e-17	2.37445	6.63e-83	1.49e-21
13	HLA-DRA	2.00566	2.07e-209	2.69612	2.62e-167	1.8069	4.99e-206	1.84386	1.08e-155	1.88549	2.6e-104	1.27918	1.17e-30	2.52241	2.31e-115	8.11e-35
13	HLA-DRB5	1.78302	1.64e-139	2.59945	3.96e-136	1.43081	1.61e-106	1.898	7.51e-124	2.02331	2.73e-69	1.14886	6.7e-13	1.59767	1.27e-103	4.63e-17
13	HLA-DPA1	1.52509	9.82e-77	1.99324	2.37e-73	1.29875	6.57e-48	1.46404	7.33e-59	1.45089	1.44e-38	1.13401	1.26e-09	1.80961	8.36e-51	8.69e-14
13	HLA-DPB1	1.3473	6.23e-67	1.726	7.04e-58	1.29089	1.87e-44	1.26913	1.5e-63	1.23411	3.1e-30	0.83289	1.56e-05	1.73078	1.07e-45	1.07e-09
13	LGALS1	1.3046	3.77e-31	1.91594	9.1e-28	0.583725	0.019666	1.59895	3.79e-20	1.26972	2.06e-06	1.39232	0.0568626	1.06695	0.00137145	3.93e-06
13	HLA-DQA1	1.14	7.48e-166	1.56064	1.81e-162	0.858446	1.24e-80	0.931566	5.98e-79	1.0505	5.7e-57	0.50916	1.42e-07	1.92969	1.81e-100	9.83e-12
13	HLA-DQB1	1.09646	3.39e-115	1.37188	8.19e-112	0.976318	7.32e-48	0.82109	1.12e-84	1.21279	3.24e-72	0.457851	0.584082	1.73884	6.76e-69	4.03e-05
13	S100A4	0.948642	3.52e-23	1.0973	8.49e-20	0.871949	8.22e-11	1.37233	4.66e-18	0.858735	3.56e-10	0.887472	0.0877266	0.604073	0.157744	1.09e-05
13	IL32	0.82865	3.78e-22	0.816897	2.82e-10	1.01951	9.11e-19	1.0945	9.19e-17	0.826508	4.59e-10	0.654201	1	0.560287	0.0164403	0.000418846
13	GAPDH	0.799755	5.19e-26	1.19723	1.25e-22	0.490795	0.000681467	1.11979	3.89e-15	0.617137	3.07e-05	0.659341	0.0391455	0.714237	1.48e-07	2.7e-06
13	ACTB	0.796279	6.18e-25	1.01023	1.49e-21	0.642498	1.34e-09	1.246	4.22e-18	0.638219	0.00142147	0.602763	0.810632	0.637966	1.3e-05	5.6e-05
13	S100A6	0.777091	2.22e-18	0.833811	1.25e-13	0.587244	0.0126167	1.30307	5.35e-15	0.695757	0.000151073	0.70522	1	0.537446	0.0181267	0.00149172
13	LGALS3	0.742671	9e-31	0.990479	2.17e-27	0.801991	9.9e-12	0.9166	3.53e-14	0.776243	5.46e-07	0.439199	1	0.531515	0.00439438	0.0597859
13	GZMA	0.73582	1.55e-17	1.65953	1.08e-11	0.147446	1	1.43167	3.74e-14	0.688961	0.584197	0.184712	1	0.3026	1	0.863079
13	UCP2	0.732193	6.96e-13	0.796812	0.000583498	0.807651	0.00371189	0.77317	1.68e-09	0.72563	0.00167403	0.582939	1	0.706954	0.0132554	0.0236138
13	MYL6	0.716494	1.89e-29	1.04944	4.56e-26	0.677564	1.06e-09	0.76977	5.64e-12	0.686559	1.01e-07	0.564112	0.72709	0.551513	0.00272958	5.02e-05
13	SH3BGRL3	0.71468	1.51e-21	0.812875	3.64e-18	0.663751	1.59e-08	1.08742	3.63e-17	0.572161	3.63e-05	0.924165	1	0.22771	1	0.0499102
13	LSP1	0.709538	1.55e-15	0.663812	2.16e-08	0.803152	3.73e-12	0.801904	5.62e-10	0.66127	2.79e-07	0.591229	1	0.735863	3.22e-09	0.000570048
13	CLIC1	0.705639	4.44e-22	0.831728	7.88e-16	0.491	0.00195057	1.08228	1.07e-18	0.711466	2.18e-06	0.573698	1	0.543667	1.7e-05	0.000265131
13	HLA-A	0.676643	1.18e-28	0.903665	7.31e-23	0.621011	9.72e-13	0.644226	9.01e-15	0.676108	5.18e-15	0.335556	1	0.879289	2.86e-25	0.00194925
13	HLA-DMA	0.675236	5.23e-69	0.857292	1.61e-48	0.463623	1.07e-39	0.577104	1.14e-35	0.769652	7.44e-36	0.311121	1	1.07262	1.26e-65	0.00013287
13	ALOX5AP	0.657853	8.11e-10	0.896695	0.0122675	0.418882	1	0.888659	2.48e-05	0.512981	0.0743351	0.434937	1	0.794965	1.96e-06	0.021576
13	DUSP4	0.655287	8.36e-24	0.478117	9.84e-19	0.565526	5.06e-09	1.36785	2.77e-20	0.350746	0.0157884	0.327981	1	0.841504	2.02e-20	0.0490185
13	S100A10	0.646547	2.85e-23	0.997357	6.87e-20	0.440629	0.00617574	0.752139	2.17e-06	0.927842	3.25e-06	0.356694	1	0.40462	1	0.0647371
13	MT2A	0.646185	1.27e-20	1.46711	3.05e-17	0.544714	0.00171236	0.461437	1	0.852649	3.09e-05	-0.239243	1	0.790446	0.00315965	0.58716
13	CD52	0.642805	1.05e-14	0.324636	1	0.596206	6.97e-09	0.920562	2.52e-11	0.518406	0.000779578	1.08124	1	0.415773	1	0.0251393
13	PFN1	0.639056	1.27e-22	0.861144	3.06e-19	0.517911	5.7e-08	0.897692	1.36e-12	0.548169	5.02e-05	0.709941	0.00361976	0.299479	1	0.0147847
13	ACTG1	0.634034	1.41e-22	0.742741	3.39e-19	0.445048	0.604131	0.905525	3.8e-07	0.480155	0.0659002	0.577138	1	0.653596	2.06e-06	0.00117031
13	ANXA5	0.604599	9.79e-24	0.959216	2.36e-20	0.436285	0.00107139	0.714105	8.59e-09	0.521845	0.0131198	0.689507	1	0.306636	1	0.0144585
13	TMSB10	0.60408	6.89e-15	0.617864	1.66e-11	0.428891	4.7e-06	0.718432	4.37e-09	0.52309	1.45e-05	0.750655	0.329452	0.585547	0.115663	2.28e-05
13	CD99	0.571956	7.61e-20	0.927509	1.84e-16	0.316029	1	0.775728	4.89e-14	0.452025	0.944957	0.657251	1	0.303191	1	0.00126737
13	CFL1	0.57029	1.88e-21	0.765904	4.54e-18	0.532768	6.2e-08	0.791152	5e-13	0.563876	8e-08	0.408169	1	0.35987	1	0.0124893
13	FOXP3	0.554119	2.99e-24	0.320132	0.663378	0.70791	9.32e-18	0.487348	0.00031497	1.08335	1.19e-15	-0.165606	1	0.891579	7.22e-21	0.985311
13	ANXA2	0.54829	1.47e-15	0.800877	3.55e-12	0.280734	1	0.64334	1.91e-08	0.753418	4.95e-07	0.297108	1	0.514265	0.0381935	0.328967
13	IL2RG	0.547488	2.03e-12	0.649529	4.9e-09	0.502596	1	0.609469	2.51e-07	0.490179	0.00582176	0.303572	1	0.729584	1.03e-08	0.0630848
13	CORO1A	0.545622	2.99e-12	0.499158	0.000191611	0.49689	1.84e-05	0.804151	7.22e-09	0.427313	0.0261696	0.557513	1	0.488704	0.000101079	0.000410781
13	SRGN	0.524295	1.83e-23	0.849976	1.31e-13	0.639117	0.00834948	0.396171	1	0.590088	0.0210936	-0.386848	1	1.05727	4.42e-20	0.200191
13	CRIP1	0.521093	3.82e-11	0.798538	9.21e-08	0.127748	1	0.949026	2.89e-06	0.698062	0.0177071	0.33326	1	0.219925	1	0.2606
13	TXN	0.510799	8.71e-24	0.856471	2.1e-20	0.440908	1	0.463955	0.0678965	0.696242	0.0181339	0.317029	1	0.290188	1	0.0478955
13	ARPC3	0.499993	2.63e-11	0.537527	1.31e-06	0.470627	7.47e-07	0.601681	6.34e-08	0.439321	9.91e-05	0.5817	1	0.369098	0.119243	0.000144171
13	SELPLG	0.499598	1.32e-09	0.303774	1	0.421281	0.232079	0.577552	0.000677984	0.544857	0.0127403	0.405335	1	0.744788	3.19e-06	0.117053
13	GBP5	0.488251	1.39e-14	0.488853	3.35e-11	0.442174	0.000727549	0.567601	9.53e-07	0.483639	1	0.516744	1	0.430494	4.22e-06	0.000448265
13	HLA-B	0.482837	2.35e-22	0.620674	5.68e-19	0.368074	1.48e-06	0.426783	1.99e-07	0.39022	7.86e-09	0.470654	0.0131664	0.620617	2.94e-18	9.09e-07
13	CD3D	0.478785	7.83e-12	0.681881	3.46e-06	0.430545	0.0156263	0.664304	1.89e-08	0.35247	1	0.364418	1	0.379093	0.124973	0.00204437
13	ITGB1	0.478001	2.77e-09	0.492051	0.00310711	0.285575	1	0.704942	6.69e-06	0.173093	1	0.691593	1	0.52075	0.0108177	0.18968
13	LMNA	0.476355	1.04e-11	0.378261	0.0476294	0.126279	1	0.8895	1.01e-06	0.90016	0.00506402	-0.242038	1	0.805968	2.51e-08	0.780649
13	ARPC1B	0.473264	7.76e-15	0.698557	1.87e-11	0.377143	0.0377467	0.637322	2.48e-05	0.449441	0.00315635	0.375802	1	0.301318	1	0.00995447
13	UBC	0.471977	7.53e-12	0.497585	1.82e-08	0.508582	6.48e-05	0.858137	8.85e-08	0.333733	0.760815	0.16852	1	0.465305	0.045011	0.313805
13	HLA-C	0.471816	5.64e-17	0.496822	5.13e-10	0.456294	8.45e-06	0.540341	5.74e-11	0.389537	2.72e-08	0.425228	0.383387	0.522676	1.36e-13	2.65e-05
13	B2M	0.468535	1.08e-24	0.492928	2.62e-21	0.435692	1.02e-15	0.504971	3.42e-17	0.466011	2.81e-15	0.497755	0.015368	0.413852	4.79e-14	1.06e-06
13	ARHGDIB	0.458564	1.79e-18	0.398322	3.15e-05	0.630877	4.32e-15	0.403593	0.07615	0.566526	2.74e-09	0.24466	1	0.507404	1.53e-05	0.100473
13	RAC2	0.458451	1.55e-16	0.449962	0.00188518	0.457695	1.55e-05	0.785037	3.74e-13	0.423806	0.835543	0.261916	1	0.372293	1	0.0575892
13	COTL1	0.458158	3.52e-12	0.482735	8.5e-09	0.302678	1	0.789236	2.43e-07	0.128856	1	0.637288	1	0.408152	1	0.242371
13	HCST	0.4466	1.08e-11	0.613043	3.28e-05	0.39498	1	0.654359	2.61e-08	0.465676	0.240812	0.313752	1	0.237788	1	0.217354
13	ITGB2	0.443691	2.25e-10	0.570369	5.42e-07	0.439413	0.000105314	0.632252	2.53e-05	0.457137	0.79652	0.284453	1	0.27852	1	0.410883
13	PTPRC	0.442635	8.25e-14	0.245077	1	0.532522	3.98e-06	0.572557	0.00496674	0.50529	0.000755426	-0.133718	1	0.93408	1.99e-10	0.392244
13	CYTOR	0.442322	6.02e-16	0.386623	0.00283798	0.183574	1	0.623024	1.45e-12	0.477325	5.39e-05	0.428674	1	0.554711	3.59e-05	0.0164609
13	MIR4435-2HG	0.434398	1.49e-24	0.547717	3.6e-21	0.360817	4.6e-05	0.513215	4.42e-11	0.424603	2.53e-05	0.16213	1	0.597907	1e-15	0.0296629
13	CST7	0.428593	9.45e-10	0.440231	0.00476967	0.513356	0.000250318	0.712502	2.28e-06	0.384199	0.00205865	0.129872	1	0.391399	0.0230132	0.643151
13	LIME1	0.420865	2.86e-05	0.152509	1	0.402353	1	0.52681	0.0734132	0.498639	0.069112	0.674613	1	0.270266	1	0.268355
13	C12orf75	0.416746	7.98e-24	0.666885	1.92e-20	0.316598	1	0.455428	2.65e-12	0.299785	0.0378259	0.397823	0.000493417	0.363954	1	0.000189916
13	PPP1CA	0.411737	5.47e-10	0.444084	1.32e-06	0.469035	1.59e-05	0.586697	2.15e-05	0.283932	1	0.454378	1	0.232295	1	0.100025
13	EMP3	0.410099	2.29e-05	0.280496	1	0.211673	1	0.48646	0.591972	0.410914	0.0552706	0.763332	0.52927	0.30772	1	0.0183469
13	ARPC2	0.406854	3.68e-09	0.545773	0.000134382	0.429526	0.0030161	0.59916	8.88e-06	0.306688	1	0.161209	1	0.398769	0.0258077	0.133723
13	CAPZB	0.395582	4.9e-09	0.501883	1.18e-05	0.381041	0.0125324	0.448308	0.00161654	0.20555	1	0.609241	1	0.227471	1	0.0574708
13	PMAIP1	0.394685	6.4e-11	0.630335	1.54e-07	0.227669	1	0.380651	7.2e-07	0.369292	0.0206322	0.137662	1	0.6225	1.34e-06	0.0572221
13	FKBP1A	0.392276	1.26e-14	0.71713	3.04e-11	0.363606	1	0.399423	1	0.354432	1	0.26	1	0.259064	1	0.0584493
13	CYBA	0.389496	2.32e-13	0.622803	5.6e-10	0.335737	1	0.548332	1	0.202393	1	0.224926	1	0.402785	0.00798539	0.0903109
13	CAP1	0.388458	1.37e-10	0.506491	3.3e-07	0.346656	1	0.371349	1	0.404751	1	0.351021	1	0.350479	0.169138	0.0694897
13	H3F3A	0.387032	8.73e-15	0.537316	2.11e-11	0.505616	1.41e-06	0.269451	1	0.355507	1	0.299891	1	0.354411	0.278652	0.0944
13	TMSB4X	0.383666	6.09e-14	0.342933	8.1e-06	0.397633	9.28e-06	0.592723	1.47e-10	0.303316	0.0322476	0.383378	1	0.282014	1	0.0280993
13	RHOA	0.382862	1.65e-10	0.541422	3.99e-07	0.394091	0.11631	0.484751	7.23e-05	0.265183	1	0.292099	1	0.319625	0.136952	0.0666194
13	PRDX1	0.381706	2.89e-09	0.546995	6.98e-06	0.385165	0.00391593	0.498593	0.012886	0.268977	1	0.314355	1	0.276152	1	0.0445781
13	PBXIP1	0.37624	4.84e-07	0.260111	0.802404	0.255581	1	0.29238	1	0.39477	1	0.372308	1	0.682288	0.00116742	0.152952
13	TPM4	0.375552	1.51e-18	0.628233	3.63e-15	0.350729	1	0.318051	1	0.420842	0.0236571	0.20757	1	0.327888	0.542695	0.105407
13	CTSD	0.374234	4.26e-14	0.496905	1.03e-10	0.165042	1	0.486572	0.0040936	0.275386	1	0.415935	1	0.405561	0.00115675	0.0358167
13	CD2	0.370581	8.73e-07	0.37643	0.310767	0.214431	1	0.722092	0.00210649	0.240426	1	0.312215	1	0.357891	0.176603	0.0929855
13	YWHAB	0.361164	1.03e-09	0.501245	2.49e-06	0.458042	0.000999171	0.367243	0.339691	0.238345	1	0.174679	1	0.427433	0.136288	0.405755
13	DYNLL1	0.359086	2.67e-07	0.38874	0.00214913	0.156517	1	0.459691	0.000645175	0.369516	1	0.403785	1	0.376267	0.509669	0.0632717
13	WDR1	0.354733	3.25e-08	0.442066	0.000251428	0.270741	1	0.568848	7.83e-05	0.1589	1	0.452893	1	0.234947	1	0.095007
13	COX8A	0.352854	1.73e-12	0.646799	4.17e-09	0.282806	1	0.411397	1	0.386798	1	0.119453	1	0.269874	1	0.55885
13	ARPC4	0.35074	1.32e-07	0.411679	0.000319568	0.432672	0.0118834	0.319642	0.92029	0.323568	1	0.322186	1	0.294693	1	0.0283848
13	CALM3	0.346479	3.24e-08	0.412139	7.82e-05	0.350525	1	0.32191	1	0.458887	1	0.242821	1	0.29259	1	0.24457
13	DOK2	0.341144	9.66e-05	0.215411	1	0.422528	0.233207	0.294242	0.334457	0.35971	1	0.382229	1	0.372742	0.522732	0.101656
13	AHNAK	0.340668	2.5e-05	0.264448	1	0.287912	1	0.534538	0.0603723	0.315191	1	0.284141	1	0.357777	1	0.127437
13	ZYX	0.338659	1.02e-10	0.314511	0.153901	0.219015	1	0.463968	2.46e-07	0.206429	1	0.52324	1	0.304792	1	0.0321313
13	SPOCK2	0.337225	6.84e-10	0.661526	1.65e-06	0.32715	1	0.169289	1	0.309097	1	0.175778	1	0.380513	0.997602	0.155291
13	PSAP	0.335728	7.56e-07	0.565458	0.00182364	0.557468	1	0.147138	1	0.20629	1	0.230275	1	0.307738	1	0.910041
13	TAP1	0.335335	2.56e-16	0.356994	1.47e-07	0.174188	1	0.533454	6.19e-13	0.206612	1	0.262664	1	0.478099	3.05e-06	0.109222
13	ATP5F1E	0.333964	5.59e-11	0.408821	1.35e-07	0.341312	0.005014	0.421543	0.00521001	0.328844	0.128502	0.320778	1	0.182486	1	0.0579729
13	PGAM1	0.320831	4.18e-10	0.53633	1.01e-06	0.354632	1	0.4134	0.379944	0.322269	1	0.175978	1	0.122375	1	0.627659
13	IFI27L2	0.3195	7.1e-16	0.61157	1.71e-12	0.299243	1	0.329326	0.00484377	0.303407	1	0.138806	1	0.234648	1	0.521738
13	ARPC5	0.31922	2.95e-10	0.433666	0.000311099	0.273434	1	0.587032	7.12e-07	0.376132	0.0749374	0.101571	1	0.143486	1	0.690645
13	COX5A	0.317772	4.29e-07	0.427477	0.00103536	0.306014	1	0.163893	1	0.473868	0.00143107	0.428259	1	0.107118	1	0.316926
13	TSPO	0.316001	1.42e-07	0.444467	0.000343211	0.291739	1	0.381797	1	0.245382	1	0.220743	1	0.311878	1	0.533879
13	MT-CO1	0.315226	4.14e-06	0.130004	1	0.234954	1	0.139034	1	0.424035	0.0205778	0.307822	1	0.655509	0.00998487	0.1288
13	SUB1	0.307414	3.16e-09	0.511538	7.64e-06	0.246068	1	0.264678	1	0.304173	1	0.223447	1	0.294578	1	0.432928
13	CXCR3	0.306355	3.21e-05	0.112463	1	0.306599	1	0.41467	0.0775424	0.276679	1	0.603235	1	0.124486	1	0.241911
13	CD247	0.304373	2.98e-07	0.392306	0.000718926	0.12471	1	0.325327	1	0.293106	1	0.304	1	0.386788	1	0.179824
13	ARL6IP5	0.303203	1.29e-09	0.166515	1	0.257246	1	0.553303	3.12e-06	0.318997	1	0.130602	1	0.392558	0.00955707	0.310977
13	LCP1	0.303179	3.07e-08	0.343077	0.22309	0.198029	1	0.605728	7.41e-05	0.104898	1	0.246462	1	0.320879	0.604414	0.660848
13	SERF2	0.302756	2.96e-18	0.555573	7.13e-15	0.175614	1	0.408307	0.00236614	0.222328	1	0.312106	1	0.142607	1	0.492668
13	ACTN4	0.302616	5.72e-16	0.277787	1	0.202706	1	0.509002	1.38e-12	0.248911	1	0.341037	1	0.236255	0.925853	0.00686131
13	NIBAN1	0.29728	1.21e-09	0.311278	5.26e-06	0.236473	1	0.493909	0.000104447	0.244269	1	-0.12276	1	0.620509	2.93e-06	0.712901
13	REEP5	0.293686	5.49e-08	0.365164	0.00013242	0.204244	1	0.398952	0.00103082	0.232822	1	0.340325	1	0.220613	1	0.0599709
13	RNASEK	0.292319	8.25e-05	0.354932	0.199099	0.265611	1	0.369239	1	0.176351	1	0.339511	1	0.248268	1	0.0537379
13	LAT	0.292061	2.61e-06	0.227967	1	0.265836	1	0.406343	0.00630832	0.277368	1	0.32644	1	0.248413	1	0.160503
13	GMFG	0.290375	0.000179122	0.321896	0.432314	0.319272	0.911893	0.245624	1	0.262993	1	0.346758	1	0.24571	1	0.039398
13	YWHAZ	0.288335	5.8e-06	0.289977	1	0.315912	0.0725355	0.270578	1	0.337508	1	0.14695	1	0.369086	0.0139996	0.380671
13	TMX4	0.288086	9.13e-09	0.321109	2.2e-05	0.284757	1	0.348981	0.0517991	0.36144	0.433249	0.110164	1	0.302063	1	0.892846
13	NDUFA13	0.286958	3.29e-07	0.312773	0.000794811	0.272449	0.638666	0.256258	1	0.270579	1	0.317858	1	0.29183	0.709668	0.0537281
13	SIT1	0.284703	2.56e-11	0.230141	0.818134	0.177893	1	0.392056	6.17e-08	0.23743	1	0.252333	1	0.418367	0.00130513	0.0322443
13	GLRX	0.284308	6.09e-07	0.21286	1	0.374772	0.687618	0.377992	0.00147027	0.561636	0.0253554	-0.242398	1	0.420985	1	0.0853057
13	PDIA6	0.283635	9.91e-14	0.576029	2.39e-10	0.171848	1	0.381042	0.0313535	0.179672	1	0.149728	1	0.243489	1	0.400058
13	C4orf48	0.279562	1.82e-09	0.416151	4.39e-06	0.178258	1	0.309749	0.153242	0.307976	1	0.247928	1	0.217309	1	0.181113
13	PSMB3	0.276988	5.46e-08	0.418392	0.000131876	0.34259	0.481126	0.294379	0.867142	0.301288	1	0.161812	1	0.143466	1	0.280672
13	TMEM173	0.276957	2.35e-08	0.380676	5.68e-05	0.226361	1	0.402687	0.0344838	0.194871	1	0.151066	1	0.306078	1	0.550118
13	PTPRCAP	0.276392	0.00968084	0.234167	1	0.170278	1	0.398654	1	0.295367	1	0.338646	1	0.221241	1	0.294538
13	COX6B1	0.275592	5.75e-05	0.297515	0.13877	0.288862	0.569397	0.33512	0.558234	0.24101	1	0.367684	1	0.123359	1	0.0631617
13	ACTR3	0.274003	9.84e-07	0.454024	0.00237396	0.113689	1	0.327293	1	0.396813	0.0203327	0.13245	1	0.219751	1	0.602149
13	PSMB9	0.273302	2.45e-06	0.378492	0.00590273	0.237895	1	0.3561	0.0765787	0.284321	1	0.253719	1	0.129288	1	0.146258
13	FLNA	0.273175	3.55e-06	0.378299	0.00856949	0.228504	1	0.36007	0.04421	0.262993	1	0.23728	1	0.171907	1	0.868587
13	TRAPPC1	0.269784	4.75e-06	0.405352	0.0114721	0.28894	0.365091	0.249076	1	0.251191	1	0.310583	1	0.11356	1	0.199007
13	HMGN2	0.263299	0.00221178	0.298847	1	0.321452	1	0.29263	1	0.251112	1	0.226866	1	0.188891	1	0.505661
13	CD3E	0.262041	0.000478908	0.249052	1	0.145138	1	0.247293	1	0.349605	1	0.287739	1	0.293416	1	0.0444985
13	PGK1	0.258774	5.49e-07	0.47701	0.00132526	0.211937	1	0.188082	1	0.269457	1	0.281182	1	0.124977	1	0.160996
13	IL2RA	0.258397	1.86e-07	0.133687	1	0.208799	1	0.212372	1	0.458611	0.00325013	-0.180407	1	0.717319	0.000447805	0.243218
13	H2AFZ	0.254008	0.000886695	0.295229	1	0.332348	1	0.224048	1	0.26559	1	0.304511	1	0.102324	1	0.209196
13	CARD16	0.251674	1.99e-05	0.308059	0.78575	0.238818	1	0.365328	0.0479644	0.140702	1	0.174312	1	0.282825	1	0.208008
13	JPT1	0.250206	7.35e-05	0.281112	0.17727	0.342484	0.25639	0.339999	0.75272	0.361707	1	-0.130286	1	0.306219	1	0.455774
13	BST2	0.249006	5.02e-17	0.798697	1.21e-13	0.282681	1	0.2181	1	0.142468	1	-0.194481	1	0.24657	1	0.283546
13	PPP1R18	0.248539	0.000395725	0.282791	0.955173	0.273127	1	0.233192	1	0.254856	1	0.146048	1	0.301218	1	0.414512
13	NDUFC2	0.247723	9.58e-10	0.492282	2.31e-06	0.103236	1	0.254322	1	0.194796	1	0.217496	1	0.22421	1	0.230456
13	BRK1	0.247018	8.45e-10	0.440748	2.04e-06	0.213102	1	0.290504	1	0.16887	1	0.239754	1	0.12913	1	0.238048
13	PSMD8	0.242625	1.48e-06	0.375781	0.0035672	0.244717	1	0.239517	1	0.17832	1	0.253664	1	0.163748	1	0.102143
13	ATP5F1B	0.239844	0.000150735	0.341448	0.363797	0.135176	1	0.13824	1	0.209531	1	0.474761	1	0.139908	1	0.220188
13	CKLF	0.239412	2.43e-07	0.642929	0.000587183	0.204376	1	0.414942	0.00313421	0.230479	1	-0.338213	1	0.281957	1	0.086099
13	HLA-E	0.22838	0.000644585	0.113493	1	0.133611	1	0.19065	1	0.164827	1	0.338763	1	0.428935	1	0.209696
13	ANXA6	0.224736	8.25e-05	0.303999	1	0.132834	1	0.364956	0.199079	0.12577	1	0.2812	1	0.139659	1	0.245218
13	CCDC167	0.224075	6.53e-07	0.337147	0.00157663	0.205663	1	0.266968	1	0.219509	1	0.108863	1	0.2063	1	0.148249
13	DIAPH1	0.219314	0.000112349	0.174484	0.271148	0.229011	1	0.233242	1	0.125669	1	0.268105	1	0.285377	1	0.232888
13	PRF1	0.218162	4.59e-09	0.119686	0.704606	0.278418	1.11e-05	0.26339	0.651226	0.270952	1.23e-05	0.232103	1	0.14442	1	0.00333323
13	BSG	0.212371	0.000932365	0.25219	1	0.129458	1	0.316511	1	0.122022	1	0.281716	1	0.172328	1	0.134259
13	AKIRIN2	0.207945	3.8e-08	0.376118	9.17e-05	0.20292	1	0.14142	1	0.150999	1	0.262235	1	0.113977	1	0.148062
13	DCTN2	0.206552	1.17e-07	0.250704	0.000283079	0.165662	1	0.21764	1	0.145781	1	0.334639	1	0.124889	1	0.135347
13	STAM	0.205207	1.94e-07	0.159725	1	0.371467	0.000469358	0.321634	0.102785	0.220268	1	-0.119754	1	0.2779	0.00609431	0.556957
13	TWF2	0.20512	1.1e-06	0.25087	0.122719	0.344082	0.00265798	0.158082	1	0.181972	1	0.127834	1	0.167879	1	0.604138
13	GYPC	0.204587	0.00957132	0.205288	1	0.15689	1	0.210077	1	0.121131	1	0.289715	1	0.244421	1	0.791968
13	ITGB7	0.203811	0.000168264	0.122676	1	0.143441	1	0.282198	0.406106	0.116232	1	0.329355	1	0.228967	1	0.0511725
13	PPIA	0.201372	6.66e-05	0.350406	0.160752	0.171938	1	0.247163	1	0.143235	1	0.160235	1	0.135256	1	0.329051
13	UBE2D3	0.20044	0.000359761	0.272945	0.868353	0.167651	1	0.208497	1	0.244391	1	0.160465	1	0.148691	1	0.395215
13	AKAP13	0.198806	0.000774911	0.314921	1	0.279541	1	0.349502	1	0.264664	1	-0.281431	1	0.265635	1	0.110854
13	ARID5B	0.195487	3.46e-07	0.309808	1	0.318379	0.124412	0.286765	1	0.113977	1	-0.359755	1	0.503745	0.000834639	0.117662
13	SKA2	0.195179	0.000204225	0.18405	0.492905	0.178747	1	0.144198	1	0.191623	1	0.26	1	0.212455	1	0.0155945
13	SH3BGRL	0.195115	8.69e-06	0.341406	0.0209828	0.277385	1	0.151101	1	0.254228	1	-0.121306	1	0.267876	1	0.438154
13	FRMD4B	0.194663	2.54e-12	0.227871	0.000179883	0.180417	1	0.464898	6.12e-09	0.26269	1	-0.224893	1	0.256994	1	0.0519732
13	RAB11FIP1	0.194104	1.51e-07	0.257614	0.000363279	0.186315	1	0.384408	0.000521393	0.305669	0.745504	-0.237181	1	0.2678	1	0.0520852
13	ATP5MF	0.188037	1.43e-08	0.395235	3.45e-05	0.222974	1	0.209915	1	0.216466	1	-0.116266	1	0.1999	1	0.374354
13	SLA	0.187783	9.79e-05	0.233378	0.236305	0.176481	1	0.341611	1	0.123392	1	0.106483	1	0.145354	1	0.787673
13	EMB	0.186784	1.89e-07	0.370507	0.000456974	0.178419	1	0.203656	1	0.133901	1	-0.114798	1	0.349018	0.0528774	0.439283
13	SCAMP2	0.18409	9.07e-07	0.270251	0.00218889	0.193622	1	0.166563	1	0.15574	1	0.131028	1	0.187332	1	0.306679
13	RPS27L	0.182605	0.000748206	0.303996	1	0.140484	1	0.366373	1	0.239946	1	-0.16324	1	0.208069	1	0.515297
13	PSMB10	0.181246	0.00578883	0.21553	1	0.157996	1	0.267511	1	0.146066	1	0.119299	1	0.181076	1	0.931881
13	HIGD2A	0.175832	0.00627953	0.172002	1	0.13227	1	0.297327	1	0.107733	1	0.192074	1	0.153584	1	0.415726
13	RBX1	0.175507	1.54e-05	0.282663	0.0371135	0.285974	0.379346	0.239274	1	0.219576	1	-0.131144	1	0.156701	1	0.222632
13	CORO1B	0.173732	0.00425081	0.230623	1	0.368306	1	0.237224	1	0.415091	1	-0.337035	1	0.128185	1	0.445386
13	LIMA1	0.170294	6.95e-10	0.221619	0.00048045	0.116536	1	0.235124	1.68e-06	0.116869	1	0.135817	1	0.195801	1	0.638112
13	FAM104A	0.169922	2.27e-05	0.175568	1	0.224729	0.0546901	0.10979	1	0.177312	1	0.146389	1	0.185744	1	0.168286
13	SUMO1	0.169573	3.71e-06	0.279199	0.00896201	0.110498	1	0.221333	1	0.155064	1	0.131028	1	0.120317	1	0.513889
13	GNAI2	0.168417	0.000886449	0.118169	1	0.115875	1	0.153144	1	0.166702	1	0.173521	1	0.283089	1	0.279868
13	PSMA5	0.167886	0.00146556	0.199069	1	0.167238	1	0.101888	1	0.10696	1	0.135299	1	0.296859	1	0.310997
13	PSTPIP1	0.167422	9.55e-08	0.306562	0.000230431	0.11969	1	0.182656	1	0.157796	1	0.137214	1	0.100614	1	0.350212
13	COPZ1	0.166845	2.1e-06	0.288988	0.00506464	0.141337	1	0.144257	1	0.104508	1	0.201234	1	0.120749	1	0.26627
13	CTSA	0.164005	6.88e-05	0.108668	1	0.184071	1	0.22505	0.16602	0.313341	1	-0.19225	1	0.34515	0.166535	0.214083
13	TALDO1	0.150708	0.000980144	0.214678	1	0.252527	1	0.204369	1	0.209116	1	-0.12276	1	0.146318	1	0.340477
13	MSN	0.145962	5.21e-06	0.33309	0.012567	0.109144	1	0.311283	1	0.173812	1	-0.17319	1	0.121634	1	0.463396
13	ANXA11	0.140753	0.0367553	0.108083	1	0.214673	1	0.133356	1	0.154952	1	0.107997	1	0.125458	1	0.52145
13	LIMD2	0.138403	0.00974962	-0.116879	1	0.311114	1	0.143822	1	0.135612	1	0.206628	1	0.150119	1	0.287098
13	NAMPT	0.132048	1.9e-07	0.255812	0.000457934	0.203155	0.421534	0.146231	1	0.15498	1	-0.113529	1	0.145636	1	0.501648
13	ELOVL5	0.121936	0.000693655	0.127219	1	0.132307	1	0.141612	1	0.204138	1	-0.219941	1	0.346278	1	0.0977469
13	MYH9	0.12144	0.000815861	0.272771	1	0.117797	1	0.305939	1	-0.286367	1	0.108438	1	0.210062	1	0.990029
13	PDIA3	0.12018	0.0476341	0.207371	1	0.177029	1	0.257495	1	0.137116	1	-0.182398	1	0.12447	1	0.378702
13	SHISA5	0.117946	0.000477679	0.155548	1	0.160404	1	0.261996	1	0.142171	1	-0.146351	1	0.133907	1	0.270139
13	EVI2A	0.110698	0.03608	0.139976	1	0.239413	1	0.156373	1	0.106936	1	-0.133943	1	0.155435	1	0.490067
13	TMCO1	0.109709	7.31e-05	0.243168	0.17635	0.195356	1	0.171657	1	0.159701	1	-0.304896	1	0.193268	1	0.026537
13	BAX	0.108761	0.0287826	0.120097	1	0.16314	1	0.22398	1	0.15141	1	-0.17133	1	0.165271	1	0.276734
13	PRRC2C	0.107685	0.0115992	0.161137	1	0.187237	1	0.141184	1	0.100143	1	-0.24864	1	0.305048	1	0.281179
13	MDH2	0.0894866	0.00243316	0.186828	1	0.152443	1	0.161705	1	0.139575	1	-0.218319	1	0.114687	1	0.105166
13	ICOS	0.0283899	0.000957786	0.104961	1	0.137212	1	0.195264	1	-0.116265	1	-0.334063	1	0.18323	1	0.210564
13	FLT3LG	-0.0555482	0.00278399	-0.284742	1	-0.249041	1	-0.136009	1	0.254605	1	0.231834	1	-0.149935	1	0.107495
13	BTG1	-0.072433	0.0342752	-0.327734	1	-0.170477	1	0.150097	1	0.205892	1	-0.50076	1	0.208384	1	0.66712
13	DUSP1	-0.0954883	0.0103381	0.430436	1	-0.33703	1	0.30734	1	-0.313187	1	-0.446171	1	-0.214318	1	0.496277
13	JUN	-0.137745	7e-06	0.265363	1	-1.10401	0.0168926	0.326597	1	-0.434853	1	0.346938	1	-0.226506	1	0.50309
13	USP10	-0.169825	0.0126345	-0.109887	1	-0.205487	1	-0.139576	1	-0.118749	1	-0.223941	1	-0.221309	1	0.391859
13	MGAT4A	-0.192627	3.18e-08	-0.309129	0.0350948	-0.120944	1	-0.102908	1	-0.294588	1	0.112668	1	-0.440859	7.69e-05	0.995522
13	RSL1D1	-0.209355	0.00171497	-0.285435	1	-0.214758	1	-0.199988	1	-0.135338	1	-0.265696	1	-0.154914	1	0.118405
13	RACK1	-0.234132	8.02e-11	-0.418806	1.94e-07	-0.218934	1	-0.323572	0.00391765	-0.266784	1	0.23291	1	-0.409606	0.000133369	0.0208276
13	PRKCQ-AS1	-0.241045	6.92e-08	-0.482101	0.000167066	-0.22479	1	-0.117821	1	-0.333372	1	-0.118093	1	-0.170095	1	0.411269
13	RPS24	-0.258421	7.11e-13	-0.372793	9.12e-09	-0.179771	1	-0.332829	0.000844339	-0.29452	0.166277	0.190699	1	-0.561311	1.71e-09	0.0667713
13	PLAC8	-0.264098	1.24e-07	-0.182418	1	-0.256009	1	-0.448421	0.000298168	-0.191055	1	-0.238771	1	-0.267914	0.0629969	0.0626337
13	ZFAS1	-0.270696	0.00716073	-0.180911	1	-0.203877	1	-0.25538	1	-0.270637	1	-0.514953	1	-0.19842	1	0.0297059
13	PDCD4	-0.274018	6.99e-05	-0.123412	1	-0.255119	1	-0.451327	0.168699	-0.356636	0.803038	-0.191379	1	-0.266236	1	0.136066
13	C12orf57	-0.281503	0.000108773	-0.36709	0.262516	-0.198892	1	-0.332502	1	-0.236403	1	-0.23012	1	-0.324011	0.87071	0.120926
13	EIF3E	-0.284195	9.23e-06	-0.415102	0.0222834	-0.253165	1	-0.186433	1	-0.233067	1	-0.305947	1	-0.311459	1	0.0563523
13	PFDN5	-0.285512	2.79e-06	-0.255816	1	-0.178644	1	-0.335044	0.22754	-0.441816	0.00884185	-0.107404	1	-0.394348	0.00673401	0.259929
13	RPL23	-0.310554	9.64e-06	-0.369363	0.0232571	-0.226901	1	-0.187832	1	-0.463213	0.0457561	-0.300287	1	-0.315727	1	0.0228696
13	SNHG6	-0.313896	4.34e-09	-0.559557	1.05e-05	-0.234319	1	-0.375903	0.331082	-0.169231	1	-0.119754	1	-0.424613	0.0113866	0.633503
13	NACA	-0.317187	6.24e-13	-0.44607	7.25e-09	-0.314853	0.00479984	-0.290385	0.456447	-0.423965	0.0019254	0.144834	1	-0.572685	1.51e-09	0.370464
13	RPL15	-0.334569	9.35e-12	-0.356326	9.19e-05	-0.183984	1	-0.450709	8.55e-06	-0.299395	1	-0.198329	1	-0.518674	2.26e-08	0.0421884
13	NOSIP	-0.341408	6.02e-07	-0.493671	0.123229	-0.48839	0.835001	-0.294817	1	-0.500813	1	0.268512	1	-0.539269	0.00145378	0.830858
13	GIMAP5	-0.348081	2.39e-07	-0.234663	1	-0.33394	1	-0.480372	0.0017146	-0.403022	0.79943	-0.200178	1	-0.436308	0.0005768	0.179036
13	FOS	-0.351652	1.94e-05	0.167043	1	-1.32352	0.0467615	0.701402	1	-0.479194	1	-0.704916	1	-0.470727	1	0.635539
13	SNHG29	-0.370538	2.61e-10	-0.221694	1	-0.44923	0.00292043	-0.247876	1	-0.408703	0.824429	-0.291889	1	-0.603833	6.3e-07	0.0648256
13	RPL28	-0.37529	3.23e-29	-0.582133	7.8e-26	-0.283576	1.83e-05	-0.329633	8.61e-06	-0.353564	0.000104575	-0.107629	1	-0.595206	1.46e-12	0.125014
13	GIMAP7	-0.39925	2.53e-06	-0.435976	0.0260408	-0.41732	1	-0.566821	0.00611384	-0.32226	1	-0.427269	1	-0.225857	1	0.0266484
13	RPL7	-0.41193	6.9e-10	-0.439881	1.38e-05	-0.297183	0.577201	-0.547557	3.63e-06	-0.528659	0.00254162	-0.12726	1	-0.53104	1.66e-06	0.518551
13	TXNIP	-0.420004	4.26e-14	-0.498952	0.0190972	-0.454067	1	0.227204	1	-0.595083	0.181388	-0.351895	1	-0.84723	1.03e-10	0.307171
13	RPS15	-0.426791	2.1e-22	-0.54969	5.07e-19	-0.343602	9.79e-06	-0.418213	2.19e-07	-0.387111	0.00166717	-0.189062	1	-0.67307	9.49e-15	0.0144224
13	GAS5	-0.441601	8.5e-09	-0.553254	2.05e-05	-0.388175	0.0728466	-0.460398	0.0103969	-0.341047	1	-0.5678	1	-0.338935	1	0.000629659
13	TPT1	-0.460728	9.17e-17	-0.46652	2.21e-13	-0.478865	1.33e-11	-0.564466	4.43e-12	-0.51523	1.62e-07	-0.124925	1	-0.614361	6.44e-10	0.181614
13	RPL17	-0.463777	2.05e-19	-0.618757	4.96e-16	-0.488062	1.1e-08	-0.49891	9.73e-08	-0.423499	0.000862162	-0.118814	1	-0.634622	8.82e-12	0.263918
13	RPL37A	-0.465069	2.53e-16	-0.513916	6.1e-13	-0.370306	0.000516251	-0.382276	0.00142121	-0.558865	1.91e-06	-0.286152	1	-0.678899	1.07e-12	0.0138582
13	RPLP1	-0.481208	7.36e-20	-0.328467	2.55e-06	-0.359707	0.000411857	-0.521307	4.75e-09	-0.576281	9.37e-10	-0.253545	1	-0.847943	1.78e-16	0.0627469
13	RPSA	-0.488036	1.86e-16	-0.559029	1.02e-11	-0.401241	5.7e-05	-0.567276	1.05e-08	-0.542888	6.5e-06	-0.159509	1	-0.69827	4.48e-13	0.184193
13	RPS16	-0.489034	5.97e-17	-0.537743	1.44e-13	-0.477358	7.76e-08	-0.478056	1.49e-07	-0.591498	8.72e-09	-0.203854	1	-0.645699	8.19e-12	0.0558611
13	TCF7	-0.494273	3.25e-10	-0.53764	7.85e-07	-0.538384	0.000128908	-0.461391	5.72e-05	-0.47502	0.0350788	-0.444876	1	-0.508325	1.57e-05	0.00900858
13	RPS2	-0.498577	8.77e-25	-0.739887	2.12e-21	-0.395776	0.0518776	-0.491978	1	-0.670541	2.39e-07	-0.150266	1	-0.543012	2.64e-07	0.148503
13	RPL27	-0.517309	2.09e-15	-0.505689	2.29e-09	-0.417206	0.000281943	-0.51513	1.47e-06	-0.545679	7.99e-05	-0.393178	1	-0.726971	5.05e-12	0.00335779
13	RPL12	-0.517944	7.49e-26	-0.661466	1.81e-22	-0.374563	3.46e-06	-0.461946	3.85e-07	-0.593222	1.49e-08	-0.276543	1	-0.739924	1.48e-13	0.00757009
13	RPL36	-0.522086	6.82e-29	-0.755048	1.65e-25	-0.491516	2.02e-08	-0.364554	0.0108227	-0.526939	1.34e-05	-0.13119	1	-0.863269	4.63e-17	0.120179
13	TOMM7	-0.523991	3.58e-12	-0.537085	8.63e-09	-0.416592	0.00557465	-0.465824	0.000190353	-0.543207	0.000526102	-0.59024	0.658345	-0.590997	8.37e-08	4.55e-05
13	RPL35	-0.527185	3.92e-19	-0.597451	9.45e-16	-0.449288	1.33e-06	-0.543685	9.46e-09	-0.528492	9.24e-06	-0.315487	1	-0.728707	1.95e-13	0.00554549
13	RPL18	-0.5275	2.06e-27	-0.702246	4.97e-24	-0.441217	1.69e-08	-0.584132	2.73e-12	-0.551288	9.63e-08	-0.158862	1	-0.727254	8.81e-15	0.164334
13	PABPC1	-0.527629	1.62e-17	-0.674129	3.82e-11	-0.40577	0.0692909	-0.989985	3.9e-14	-0.411775	0.88551	-0.257861	1	-0.426255	0.00567946	0.113672
13	RPL26	-0.528778	3.62e-27	-0.650657	8.73e-24	-0.438987	1.5e-09	-0.484981	4.94e-10	-0.543997	4.99e-08	-0.166832	1	-0.887217	2.47e-19	0.140236
13	RPL41	-0.53353	1.02e-38	-0.775308	2.47e-35	-0.401206	2.95e-13	-0.476566	9.55e-15	-0.566442	1.38e-10	-0.164598	1	-0.817059	6.04e-18	0.15133
13	RPL7A	-0.538454	1.5e-21	-0.579461	3.62e-18	-0.496511	7.63e-13	-0.624372	1.95e-13	-0.601124	1.93e-10	-0.160357	1	-0.768899	2.93e-17	0.13088
13	RPS20	-0.545466	5.87e-16	-0.722527	1.42e-12	-0.464801	0.00170057	-0.563642	6.98e-06	-0.630092	1.92e-05	-0.25307	1	-0.638668	8.32e-09	0.104723
13	RPL6	-0.547391	5.73e-22	-0.60321	1.38e-18	-0.509642	7.57e-13	-0.661817	9.99e-14	-0.509458	1.81e-06	-0.216999	1	-0.783217	2.03e-16	0.0428928
13	RPL18A	-0.550481	1.15e-26	-0.677557	2.77e-23	-0.375285	0.000120418	-0.666396	3.69e-15	-0.633674	5.79e-09	-0.127616	1	-0.822356	1.04e-16	0.0911296
13	RPL37	-0.551855	2.31e-30	-0.696386	5.57e-27	-0.434399	5.82e-08	-0.567273	6.77e-13	-0.624375	1.22e-08	-0.250012	1	-0.738683	1.19e-14	0.00907632
13	RPL8	-0.553217	1.28e-22	-0.648199	3.08e-19	-0.333015	0.000602018	-0.598385	4.83e-12	-0.731037	9.06e-12	-0.213153	1	-0.795514	2.2e-15	0.107951
13	RPL22	-0.55948	1.18e-28	-0.82192	2.86e-25	-0.415603	2.74e-05	-0.685433	8.71e-12	-0.527695	0.000228684	-0.169266	1	-0.736963	2.61e-12	0.176033
13	RPL29	-0.560415	1.8e-32	-0.823605	4.35e-29	-0.508499	4.59e-11	-0.556715	2.01e-11	-0.534929	1.07e-05	-0.223897	1	-0.714845	1.09e-13	0.0252635
13	RPS15A	-0.560834	1.29e-36	-0.729262	3.12e-33	-0.435249	3.68e-11	-0.53977	7.67e-13	-0.584644	3.88e-08	-0.285895	1	-0.790186	2.17e-16	0.00430047
13	RPS19	-0.567099	1.3e-22	-0.615276	3.14e-19	-0.528496	7.83e-10	-0.293413	0.0139626	-0.660769	7.19e-10	-0.437071	0.671647	-0.86757	9.52e-16	4.64e-05
13	EEF1G	-0.570114	3.48e-15	-0.505531	8.47e-06	-0.388437	0.00488472	-0.57714	2.93e-07	-0.814053	6.43e-10	-0.400003	1	-0.735518	8.39e-12	0.00566826
13	RPS9	-0.580397	1.8e-19	-0.602535	4.34e-16	-0.453664	1.37e-07	-0.662288	1.14e-11	-0.666622	3.56e-11	-0.321675	1	-0.7756	1.52e-15	0.00261358
13	RPL10	-0.581241	1.1e-30	-0.6868	2.64e-27	-0.47321	4.47e-13	-0.538041	1.09e-12	-0.665626	1.72e-12	-0.21785	1	-0.905921	2.47e-19	0.0316354
13	RPS28	-0.582542	3.58e-33	-0.748871	8.64e-30	-0.418504	1.45e-08	-0.603208	1.51e-15	-0.602805	9.54e-09	-0.260515	1	-0.861347	6.61e-19	0.00866466
13	CCR7	-0.587902	4.31e-18	-0.492155	0.000285144	-0.48806	0.0714092	-1.41992	1.04e-14	-0.574611	0.055778	-0.389841	1	-0.162822	1	0.0714355
13	RPL27A	-0.597594	8.95e-20	-0.765787	2.16e-16	-0.508248	7.47e-05	-0.464262	0.00107257	-0.559636	0.000189915	-0.476965	1	-0.810667	6.07e-14	0.0069429
13	RPL13A	-0.59943	1.42e-18	-0.686448	3.42e-15	-0.422734	6.14e-05	-0.644916	4.22e-10	-0.669801	1.12e-08	-0.500752	1	-0.671931	1.16e-11	0.000387316
13	RPS4X	-0.604748	1.9e-32	-0.734704	4.59e-29	-0.476109	8.53e-13	-0.737527	4.47e-17	-0.642151	1.53e-10	-0.14999	1	-0.888007	6.58e-19	0.133178
13	RPL19	-0.606997	8.95e-34	-0.803012	2.16e-30	-0.515844	2.69e-13	-0.608451	8.95e-15	-0.62601	4.86e-09	-0.183261	1	-0.905404	2.73e-19	0.0582409
13	RPL11	-0.609957	2.17e-36	-0.840971	5.24e-33	-0.437493	3.07e-12	-0.62108	5.67e-17	-0.664791	3.22e-11	-0.224045	1	-0.871362	4.82e-19	0.02134
13	RPL35A	-0.613742	2.62e-30	-0.760572	6.32e-27	-0.552383	6.74e-15	-0.681395	3.15e-16	-0.656786	3.62e-11	-0.154093	1	-0.877223	7.22e-19	0.0460411
13	RPL23A	-0.618209	4.96e-25	-0.749537	1.2e-21	-0.524018	5.47e-09	-0.650558	1.43e-11	-0.657055	4.64e-09	-0.301052	1	-0.827035	3.96e-16	0.00694451
13	RPS29	-0.627295	9.2e-32	-0.801812	2.22e-28	-0.575235	2.88e-11	-0.639147	5.25e-10	-0.588102	3.02e-06	-0.279793	1	-0.87968	5.94e-17	0.00549248
13	EEF1A1	-0.654754	7.15e-34	-0.772028	1.73e-30	-0.558522	1.1e-18	-0.746267	4.39e-20	-0.719191	7.44e-16	-0.18802	1	-0.944496	9.62e-22	0.055645
13	RPS27	-0.65565	2.16e-39	-0.924131	5.22e-36	-0.489702	5.1e-11	-0.619697	7.02e-15	-0.697505	2.11e-10	-0.244859	1	-0.958007	1.24e-18	0.00519268
13	RPL10A	-0.656424	8.65e-26	-0.788581	2.09e-22	-0.571055	6.49e-11	-0.717109	2.34e-14	-0.748175	2.61e-10	-0.242243	1	-0.871381	2.12e-18	0.0381448
13	RPS3	-0.663285	1.7e-29	-0.742441	4.1e-26	-0.560035	1.3e-15	-0.816388	1.18e-20	-0.778182	1.71e-12	-0.152754	1	-0.92991	2.69e-19	0.101414
13	RPL38	-0.680807	5.66e-29	-0.873895	1.37e-25	-0.534146	6.4e-08	-0.678873	9.67e-12	-0.823123	5.53e-10	-0.284502	1	-0.890303	6.15e-17	0.016452
13	RPLP2	-0.685284	8.16e-30	-0.752766	1.97e-26	-0.611696	1.27e-14	-0.778231	2.59e-18	-0.837083	5.76e-14	-0.311068	1	-0.82086	4.01e-16	0.00333931
13	RPS21	-0.688051	4.89e-37	-0.92927	1.18e-33	-0.627654	2.01e-15	-0.743714	6.97e-18	-0.65751	1.68e-09	-0.206492	1	-0.963663	1.55e-20	0.0361936
13	RPL9	-0.692374	2.43e-27	-0.803707	5.88e-24	-0.525	3.54e-08	-0.909984	2.43e-18	-0.692365	6.05e-09	-0.32845	1	-0.894736	1.33e-17	0.00952034
13	RPLP0	-0.692911	1.28e-21	-0.576618	1.29e-12	-0.575013	1.82e-09	-0.932716	3.1e-18	-0.909618	1.39e-14	-0.284447	1	-0.879054	8.89e-17	0.0768153
13	RPL21	-0.69396	1.63e-28	-0.778625	3.94e-25	-0.515554	2.26e-08	-0.672211	3.73e-12	-0.799687	2.48e-12	-0.51204	0.089635	-0.885645	6e-17	6.19e-06
13	RPS25	-0.701692	9.61e-32	-0.852059	2.32e-28	-0.558751	5.8e-12	-0.738956	5.83e-18	-0.739935	1.51e-10	-0.331497	1	-0.988955	1.07e-19	0.00179142
13	RPS13	-0.707708	1.77e-30	-0.786474	4.26e-27	-0.536762	6.44e-11	-0.947859	4.18e-20	-0.685131	2.91e-09	-0.371285	1	-0.918739	1.25e-16	0.00213713
13	RPS27A	-0.723521	4.01e-39	-0.836864	9.68e-36	-0.590577	4.23e-18	-0.712596	3.85e-18	-0.784621	8.71e-14	-0.379493	1	-1.03698	7.58e-21	8.56e-05
13	RPS23	-0.725072	1.06e-35	-0.853702	2.55e-32	-0.572726	3.63e-15	-0.810805	1.02e-19	-0.775069	8.57e-13	-0.341674	1	-0.996456	4.54e-20	0.000860548
13	RPL30	-0.735673	1.99e-41	-1.03182	4.79e-38	-0.493546	1.1e-12	-0.79927	1e-20	-0.75299	1.23e-12	-0.291928	1	-1.04449	1.73e-21	0.00112368
13	RPS14	-0.744394	1.53e-38	-0.911295	3.69e-35	-0.606027	2.27e-15	-0.872284	7.96e-22	-0.822857	9.17e-14	-0.204853	1	-1.04905	1.17e-21	0.0190351
13	RPL39	-0.746529	1.7e-41	-0.978437	4.1e-38	-0.582585	1.8e-15	-0.854996	5.27e-20	-0.81183	2.03e-12	-0.282876	1	-0.968449	3.99e-19	0.00841508
13	RPL34	-0.752193	9.97e-40	-0.984332	2.41e-36	-0.608642	7.83e-17	-0.829136	3.47e-22	-0.795717	1.29e-13	-0.222508	1	-1.07282	5.22e-22	0.00903173
13	RPS5	-0.756682	1.85e-26	-0.80524	4.47e-23	-0.669232	5.33e-14	-0.885549	6.72e-18	-0.941427	6.81e-15	-0.30473	1	-0.933916	1.24e-18	0.0085393
13	RPL13	-0.785296	2.3e-39	-0.989487	5.56e-36	-0.616558	2.57e-15	-0.837955	6.78e-21	-0.880326	2.03e-14	-0.353814	1	-1.03364	1.03e-20	0.000856141
13	RPS6	-0.81098	6.67e-30	-0.879086	1.61e-26	-0.674676	6.48e-14	-0.871942	3.28e-19	-1.00247	1e-17	-0.365156	1	-1.07255	1.96e-21	0.00199041
13	RPL32	-0.811395	1.66e-40	-1.02985	4e-37	-0.642817	6.21e-19	-0.842549	3.49e-20	-0.956035	2.28e-17	-0.307987	1	-1.08913	1.54e-21	0.00402596
13	RPS3A	-0.812997	1.16e-36	-0.968308	2.79e-33	-0.567788	7.25e-14	-0.963366	1.02e-20	-0.960258	1.03e-14	-0.342936	1	-1.07532	5.61e-21	0.00259542
13	RPS8	-0.817823	8.41e-35	-0.976744	2.03e-31	-0.666799	1.94e-17	-0.962002	9.01e-21	-0.816362	1.78e-11	-0.402618	1	-1.08241	4.41e-21	0.00018029
13	RPL36A	-0.8339	1.81e-36	-1.09923	4.36e-33	-0.795304	3.31e-16	-0.953201	1.16e-18	-0.795686	3.61e-10	-0.254124	1	-1.10586	2.83e-21	0.0621152
13	RPS18	-0.83437	6.69e-36	-1.00555	1.61e-32	-0.712781	6.38e-17	-0.874201	3.99e-19	-0.858448	2.61e-13	-0.443598	1	-1.11164	3.8e-20	0.000105738
13	RPL3	-0.88633	1.06e-28	-0.929042	2.56e-25	-0.749359	2.91e-18	-0.960292	1.43e-21	-0.9866	1.02e-15	-0.627379	0.0435453	-1.06531	1.31e-21	3.01e-06
13	EEF1B2	-0.933614	2.17e-27	-1.01007	5.25e-24	-0.829358	5.84e-15	-1.28869	3.03e-23	-0.93294	2.72e-10	-0.511835	1	-1.02879	1.56e-17	0.00072021
13	RPS12	-1.02018	1.37e-43	-1.25607	3.3e-40	-0.831553	4.51e-22	-1.05645	2.27e-23	-1.15904	9e-19	-0.474483	0.0609168	-1.34348	2.69e-23	4.21e-06
13	IL7R	-1.09932	1.45e-22	-0.921814	8.86e-12	-1.74405	3.2e-18	-0.809674	1.43e-06	-1.24697	1.81e-10	-0.671307	1	-1.20209	3.51e-19	0.0202154
14	MTRNR2L12	1.86904	2.36e-39	2.17554	5.7e-36	2.26563	5.45e-27	1.81314	2e-24	1.82771	1.44e-17	1.09709	1	2.0351	1.92e-22	8.53e-05
14	MTRNR2L8	0.55327	1.6e-25	0.124096	1	0.319286	4.12e-07	2.12058	3.85e-22	0.228639	0.332314	0.149162	1	0.37786	4.9e-13	0.333694
14	AL138963.4	0.498746	0.000139525	0.263852	1	0.408138	1	0.198019	1	0.21322	1	1.62322	0.33674	0.28603	1	0.660308
14	RPS20	0.329376	0.0008072	0.24678	1	0.205403	1	0.306918	1	0.421941	1	0.514376	1	0.280838	1	0.0877721
14	RPL13A	0.298785	6.13e-05	0.313174	0.147862	0.364007	0.284122	0.27954	1	0.330719	1	0.151218	1	0.354055	1	0.406534
14	EEF1G	0.272286	8.84e-05	0.204112	1	0.281044	1	0.299806	1	0.447768	0.213254	0.143583	1	0.257404	1	0.665159
14	PABPC1	0.259656	1.41e-06	0.226668	1	0.156849	1	0.507035	0.00340227	0.268018	1	0.218964	1	0.180404	1	0.239317
14	RPL39	0.25531	7.01e-06	0.21005	0.829217	0.256595	0.157305	0.261903	1	0.411215	0.016914	0.171269	1	0.220826	1	0.261414
14	TCF7	0.246865	2.11e-07	0.42391	0.000509947	0.231924	1	0.254612	1	0.598927	0.0269859	-0.235602	1	0.207422	1	0.330703
14	RPS13	0.24408	1.85e-05	0.283439	0.0447403	0.162901	1	0.31186	0.483133	0.340319	0.735637	0.116685	1	0.249277	1	0.520259
14	RPL38	0.242508	8.2e-06	0.310008	0.0197992	0.190627	1	0.181266	1	0.406454	0.223626	0.122266	1	0.244427	1	0.618075
14	RPLP2	0.237176	3.77e-06	0.290767	0.0091072	0.1818	1	0.292252	1	0.336499	1	0.12484	1	0.196901	1	0.476145
14	RPL9	0.237015	1.98e-07	0.362907	0.000478518	0.12502	1	0.284351	1	0.265572	1	0.111425	1	0.272817	1	0.846184
14	RPS12	0.223968	1.88e-05	0.294928	0.0452766	0.20246	1	0.330409	0.0866584	0.399038	0.230644	-0.194212	1	0.311188	1	0.50524
14	RPL23A	0.220589	0.0179552	0.197916	1	0.221391	1	0.146827	1	0.24654	1	0.206001	1	0.30486	1	0.250586
14	RPL7	0.218109	0.00283471	0.249441	1	0.227912	1	0.215778	1	0.25212	1	0.122991	1	0.240413	1	0.542314
14	RPS27	0.217739	9.79e-05	0.197934	1	0.156548	1	0.16974	1	0.341266	0.236186	0.118609	1	0.322339	0.89608	0.400262
14	GAS5	0.217559	0.0152529	0.175616	1	0.12967	1	0.292385	1	0.282086	1	0.243826	1	0.18177	1	0.536504
14	RPS28	0.194356	0.000503582	0.136243	1	0.109924	1	0.177629	1	0.323058	1	0.129055	1	0.290231	1	0.326772
14	RPS8	0.193157	2.07e-07	0.338375	0.000499058	0.194174	1	0.214463	1	0.377035	0.76552	-0.178156	1	0.213052	1	0.39547
14	RPS6	0.192222	5.74e-06	0.2901	0.0138605	0.128551	1	0.296724	1	0.395376	0.622359	-0.285677	1	0.328259	1	0.190335
14	RPL36A	0.187319	0.01305	0.137103	1	0.210333	1	0.208513	1	0.298004	1	0.14108	1	0.128883	1	0.368765
14	RPL13	0.186718	2.3e-06	0.283605	0.00555147	0.190251	1	0.25504	1	0.39599	0.0619827	-0.219606	1	0.215027	1	0.180223
14	RPS3	0.181276	0.000183571	0.220079	0.443052	0.163433	1	0.240813	1	0.381599	0.838364	-0.173081	1	0.254813	1	0.262435
14	RPL18	0.173544	0.000628683	0.137852	1	0.16657	1	0.233956	1	0.332224	1	-0.119343	1	0.290007	1	0.496169
14	RPS18	0.169135	0.000603098	0.236803	1	0.142333	1	0.261669	1	0.320605	1	-0.230747	1	0.284149	1	0.365659
14	RPS29	0.163186	0.00109037	0.232442	1	0.168829	1	0.101609	1	0.338506	1	-0.150815	1	0.288543	1	0.541201
14	RPL11	0.151086	0.000675364	0.203616	1	0.178334	1	0.186526	1	0.262371	1	-0.136049	1	0.211716	1	0.407732
14	RPL14	0.149516	0.00607471	0.205758	1	0.171824	1	0.208692	1	0.245175	1	-0.176657	1	0.242304	1	0.474645
14	RPL27	0.146915	0.00162057	0.205023	1	0.183871	1	0.185274	1	0.316027	1	-0.193403	1	0.184699	1	0.463942
14	RPL17	0.1468	0.000297285	0.223891	0.717536	0.159886	1	0.137709	1	0.266002	1	-0.225472	1	0.318786	1	0.466162
14	RPL18A	0.145797	9.54e-06	0.149732	1	0.124757	1	0.201318	1	0.370381	0.0230118	-0.140283	1	0.168875	1	0.477809
14	RPL22	0.144709	3.24e-07	0.355364	0.000782463	0.117007	1	0.203767	1	0.273407	1	-0.400912	1	0.319621	1	0.128622
14	RPS14	0.14386	0.000186009	0.108862	1	0.146055	1	0.255414	1	0.366721	0.448937	-0.248171	1	0.234278	1	0.276934
14	RPS5	0.143061	0.00106401	0.145014	1	0.14326	1	0.276499	1	0.354059	1	-0.35571	1	0.295242	1	0.0886856
14	RPS27A	0.127849	0.0156867	0.166264	1	0.127853	1	0.158154	1	0.236192	1	-0.167184	1	0.245817	1	0.340162
14	RPL35A	0.117634	7.32e-05	0.204876	1	0.184637	1	0.282552	0.176589	0.157887	1	-0.290132	1	0.165984	1	0.124239
14	RPS23	0.104855	0.000454452	0.197428	1	0.122557	1	0.160469	1	0.34623	1	-0.420336	1	0.222779	1	0.0514889
14	GIMAP7	0.10352	0.000882238	0.319785	1	0.355612	1	-0.185954	1	0.149256	1	-0.218324	1	0.200744	1	0.635735
14	ATM	0.0370574	0.0208859	0.194059	1	0.105642	1	0.107901	1	0.17026	1	-0.52891	1	0.173393	1	0.267741
14	GIMAP4	-0.00574992	0.00462259	0.111925	1	0.322777	1	-0.127375	1	-0.230203	1	-0.332559	1	0.220935	1	0.35974
14	ARID5A	-0.0833804	0.00564253	-0.200955	1	-0.136093	1	0.31501	1	-0.169781	1	-0.145067	1	-0.163396	1	0.502786
14	ARPC3	-0.104947	0.0439839	-0.139908	1	-0.288534	1	-0.247756	1	-0.20818	1	0.460095	1	-0.205397	1	0.214279
14	HIGD2A	-0.116177	0.00984333	-0.324397	1	-0.146316	1	0.120636	1	-0.100945	1	-0.364885	1	0.118842	1	0.627895
14	CTSD	-0.147517	0.0165582	-0.149012	1	-0.106733	1	-0.312417	1	-0.324221	1	0.131576	1	-0.124295	1	0.715525
14	PTTG1	-0.1503	0.0197811	-0.211079	1	-0.135979	1	-0.129768	1	-0.11917	1	-0.19146	1	-0.114347	1	0.393466
14	ZNF331	-0.157246	0.0112937	-0.241356	1	-0.227949	1	0.337597	1	-0.125656	1	-0.452002	1	-0.234109	1	0.884238
14	CORO1A	-0.168111	0.0435292	-0.120085	1	-0.296488	1	-0.386437	1	-0.281423	1	0.254688	1	-0.178919	1	0.543315
14	ANXA5	-0.177959	0.000218019	-0.339737	1	-0.129851	1	-0.504909	0.526199	-0.148316	1	0.236768	1	-0.181708	1	0.330987
14	YWHAB	-0.193124	0.00373522	-0.207975	1	-0.191072	1	-0.441222	1	-0.196881	1	0.14064	1	-0.262237	1	0.37354
14	GTF3C6	-0.206693	0.0209977	-0.224774	1	-0.163832	1	-0.119758	1	-0.211862	1	-0.304764	1	-0.215168	1	0.206924
14	CKLF	-0.212994	0.000559857	-0.61728	1	-0.242742	1	-0.23611	1	-0.303527	1	0.404142	1	-0.282449	1	0.16494
14	CREM	-0.215501	0.000246956	-0.580627	0.596048	-0.328428	1	0.110124	1	0.12814	1	-0.422601	1	-0.199612	1	0.744396
14	TPI1	-0.223483	0.000117232	-0.297121	1	-0.256674	1	-0.199343	1	-0.651979	0.282934	0.218606	1	-0.154386	1	0.906172
14	PGAM1	-0.226962	0.00694032	-0.222123	1	-0.117712	1	-0.363155	1	-0.105949	1	-0.175601	1	-0.37723	1	0.692944
14	HLA-DPB1	-0.230266	0.0149625	-0.353561	1	-0.21806	1	-0.301116	1	-0.162364	1	-0.115748	1	-0.230746	1	0.845012
14	CFL1	-0.231411	0.00239111	-0.389817	1	-0.191666	1	-0.339474	1	-0.367045	1	0.153528	1	-0.253991	1	0.536927
14	TAGLN2	-0.242163	0.0044441	-0.445679	1	-0.146976	1	-0.335267	1	-0.492802	1	0.166611	1	-0.198864	1	0.343517
14	MIR4435-2HG	-0.244387	0.0100116	-0.277013	1	-0.188006	1	-0.291443	1	-0.196132	1	-0.232378	1	-0.28135	1	0.354328
14	ACTG1	-0.269365	0.0438566	-0.431105	1	-0.403129	1	-0.262735	1	-0.388316	1	0.203023	1	-0.333929	1	0.49756
14	PRDX1	-0.276766	0.0421347	-0.214188	1	-0.219392	1	-0.31405	1	-0.37249	1	-0.421388	1	-0.11909	1	0.41361
14	BATF	-0.286736	0.00483497	-0.398985	1	-0.205119	1	-0.285996	1	-0.279595	1	-0.295967	1	-0.254752	1	0.594252
14	JUN	-0.293648	0.0358224	-0.355151	1	-0.6033	1	-0.734236	1	-0.154216	1	-0.166762	1	0.251778	1	0.918174
14	PFN1	-0.294482	7.75e-07	-0.444786	1	-0.442298	0.702247	-0.744883	0.00186933	-0.370601	1	0.548328	1	-0.312652	1	0.0476336
14	UBC	-0.296064	0.00130812	-0.48958	1	-0.407566	1	-0.522979	1	-0.416244	1	0.225409	1	-0.165427	1	0.762807
14	ARPC4	-0.298211	0.00594581	-0.169374	1	-0.187837	1	-0.349861	1	-0.184127	1	-0.608156	1	-0.28991	1	0.209959
14	HLA-A	-0.301449	2.11e-05	-0.41488	1	-0.151657	1	-0.537725	0.0510074	-0.525955	0.660414	0.206964	1	-0.385443	1	0.333971
14	RGS1	-0.318018	0.0112479	-0.592738	1	-0.182323	1	-0.169436	1	-0.465945	1	-0.393207	1	-0.104461	1	0.651354
14	CLIC1	-0.318194	0.000745963	-0.546795	1	-0.207843	1	-0.50455	1	-0.605269	1	0.111809	1	-0.156517	1	0.614948
14	CTLA4	-0.322415	0.0060393	-0.344708	1	-0.110623	1	-0.281139	1	-0.440593	1	-0.3486	1	-0.408829	1	0.261502
14	HSPA5	-0.324989	0.0401421	-0.132973	1	-0.360148	1	-0.245566	1	-0.287828	1	-0.638005	1	-0.285414	1	0.450683
14	HNRNPA3	-0.329545	0.0153136	-0.12209	1	-0.283617	1	-0.185203	1	-0.30332	1	-0.678546	1	-0.404496	1	0.365619
14	FTH1	-0.336196	4.2e-05	-0.802202	0.101323	-0.472145	1	0.289388	1	-0.300212	1	-0.59284	1	-0.139165	1	0.514058
14	MT2A	-0.340303	0.018379	-0.728471	1	-0.275497	1	-0.224078	1	-0.547248	1	0.207399	1	-0.473925	1	0.306957
14	DUSP4	-0.373743	0.0400374	-0.236535	1	-0.264738	1	-0.46742	1	-0.356367	1	-0.446448	1	-0.470953	1	0.221698
14	ALOX5AP	-0.375794	0.0173702	-0.487982	1	-0.384879	1	-0.471283	1	-0.198297	1	-0.33694	1	-0.375381	1	0.412487
14	TNFRSF18	-0.385155	0.0069173	-0.37298	1	-0.292752	1	-0.421186	1	-0.483628	1	-0.300153	1	-0.440231	1	0.28498
14	HLA-DPA1	-0.38517	0.00281914	-0.440169	1	-0.236361	1	-0.345565	1	-0.383354	1	-0.375154	1	-0.530418	1	0.211851
14	MYL6	-0.386028	9.66e-05	-0.57978	0.23303	-0.328197	1	-0.413782	1	-0.518749	1	-0.162449	1	-0.313208	1	0.710278
14	ACTB	-0.387222	0.000500419	-0.529912	1	-0.522125	1	-0.713952	1	-0.516522	1	0.362696	1	-0.403517	1	0.0840537
14	GAPDH	-0.403035	3.19e-05	-0.726634	0.0770763	-0.504765	1	-0.373051	1	-0.596902	1	0.216087	1	-0.432946	1	0.224138
14	ENO1	-0.417586	6.87e-06	-0.367898	1	-0.327456	1	-0.400864	1	-0.834544	0.0165684	-0.33814	1	-0.236615	1	0.341394
14	ANXA2	-0.418248	0.000673899	-0.430755	1	-0.359408	1	-0.492001	1	-0.867522	1	-0.123041	1	-0.236764	1	0.576171
14	LMNA	-0.453656	0.00585099	-0.542427	1	-0.133432	1	-0.3112	1	-0.96479	1	-0.472641	1	-0.297444	1	0.955131
14	LGALS1	-0.454154	5.53e-07	-1.13232	0.00133556	-0.487493	1	-0.43092	1	-0.803529	1	0.629238	1	-0.499899	1	0.132417
14	CST7	-0.459482	0.00333513	-0.352611	1	-0.409607	1	-0.516248	1	-0.519779	1	-0.604421	1	-0.354226	1	0.0931337
14	HLA-DRB1	-0.492128	0.00197365	-0.650001	1	-0.323794	1	-0.438824	1	-0.674154	1	-0.193119	1	-0.672878	1	0.85452
14	S100A4	-0.584113	4.4e-07	-0.927158	0.00106276	-0.507068	1	-0.871798	0.561101	-0.986817	0.151021	0.219665	1	-0.431502	1	0.240026
14	S100A10	-0.606705	3.55e-07	-0.831101	0.000857378	-0.353464	1	-0.623528	0.607119	-0.968299	1	-0.558917	1	-0.30492	1	0.281101
14	CRIP1	-0.61757	4.76e-07	-0.931522	0.00114812	-0.462544	1	-0.685451	1	-1.15732	1	-0.189799	1	-0.27878	1	0.895663
14	IL32	-0.641403	1.01e-06	-0.76075	0.00242605	-0.40163	1	-1.02545	0.00394483	-0.995011	0.0103291	-0.327073	1	-0.338502	1	0.776489
14	CD74	-0.809485	4.72e-07	-1.22026	0.0011389	-0.501431	1	-0.888395	1	-0.891223	1	-0.262323	1	-1.09327	1	0.752168
15	GNLY	3.10003	1.13e-118	3.59406	1.68e-47	2.83864	6.26e-53	3.74636	6.71e-41	3.26495	2.73e-115	1.03452	1.11e-05	4.12163	2.69e-99	7.69e-10
15	NKG7	2.65528	2.06e-61	2.66909	4.04e-28	2.12399	2.05e-32	3.3558	8.64e-30	3.25191	4.96e-58	1.25863	2.46e-08	3.27227	2.37e-55	1.7e-12
15	CCL5	2.13698	7.88e-33	2.96329	1.54e-18	2.46793	2.71e-13	2.00786	5.61e-08	2.0319	2.44e-22	0.842405	1	2.50847	1.9e-29	0.000153256
15	GZMH	1.65829	1.71e-147	1.32693	5.9e-51	1.25075	3.06e-38	1.94654	4.58e-74	2.79077	1.14e-109	0.226326	1	2.40845	4.13e-144	0.00124523
15	CCL4	1.49444	4.51e-57	2.17683	3.67e-11	2.06657	9.78e-05	1.14683	2.37e-09	2.22672	1.09e-53	0.876213	3.76e-12	0.473483	8.63e-12	6.75e-09
15	GZMB	1.46717	9.54e-197	1.79014	2.3e-193	1.50275	4.87e-86	0.670593	9.2e-13	2.05623	1.36e-136	1.36383	9.98e-18	1.4195	4.05e-20	6.35e-17
15	GZMA	1.32486	1.53e-21	2.08519	6.49e-10	1.8398	8.29e-11	1.29174	1.93e-05	1.28372	3.7e-18	0.259967	1	1.18875	2.56e-17	0.0489797
15	PRF1	1.1936	9.38e-42	1.01186	4e-23	0.954694	5.37e-08	1.44237	3.41e-18	1.62755	7.03e-32	0.652503	1	1.47262	2.26e-38	0.00363221
15	CST7	1.1338	9.77e-28	1.22666	2.67e-07	0.790844	0.225334	1.58472	4.42e-06	1.39872	1.1e-13	0.404306	1	1.39755	2.36e-24	0.0551695
15	HOPX	0.814535	4.12e-34	0.803538	0.00228188	1.08869	1.09e-06	1.01652	6.65e-13	0.885426	4.98e-13	-0.224834	1	1.31786	9.94e-31	0.323652
15	CTSW	0.750923	3.89e-28	0.434747	0.0933644	0.85421	0.0649046	0.968735	0.00128	0.961733	2.09e-19	-0.211763	1	1.49788	9.38e-25	0.289581
15	HLA-C	0.576991	1.17e-14	0.502394	0.453327	0.469225	1	0.751505	0.0418099	0.645396	7.51e-09	0.402556	1	0.690873	2.83e-11	0.0648183
15	SH3BGRL3	0.54261	4e-07	0.916656	0.32078	0.424647	1	0.808356	1	0.47922	0.550989	0.103649	1	0.523135	0.000966206	0.337579
15	HCST	0.526784	8.12e-13	0.379638	1	0.530197	1	0.358118	1	0.744646	0.000843385	0.247746	1	0.900357	1.96e-09	0.375256
15	CD4	0.525391	9.92e-11	0.570047	0.251335	0.364333	1	0.646508	0.176719	0.394148	0.012983	0.725891	1	0.451416	2.39e-07	0.000485518
15	HLA-B	0.488875	5.37e-11	0.603844	0.174566	0.47756	1	0.654307	0.00349467	0.539388	5.75e-06	0.154046	1	0.504107	1.3e-07	0.211561
15	KLRG1	0.448087	2.09e-16	0.412421	0.00233705	0.2312	1	0.521648	1	0.500681	0.000106959	0.362052	1	0.660519	5.04e-13	0.0280832
15	GZMM	0.447225	1.5e-10	0.695094	1	0.333245	1	0.644904	0.646164	0.613591	0.000768205	-0.396545	1	0.793058	3.61e-07	0.175044
15	MSN	0.420032	0.00106153	0.71564	1	0.412559	1	0.337605	1	0.535361	1	0.132137	1	0.386893	1	0.538422
15	S100A4	0.383723	2.56e-09	0.658121	1	0.308452	1	0.69679	1	0.175798	1	-0.199169	1	0.662348	6.18e-06	0.893088
15	BHLHE40	0.382071	1.75e-10	0.563007	0.00064038	0.151483	1	0.407481	1	0.3613	1	0.166301	1	0.642854	4.22e-07	0.452392
15	MT-CYB	0.379606	1.03e-08	0.352498	1	0.191742	1	0.524259	1	0.229971	1	0.288063	1	0.691101	2.48e-05	0.416648
15	OASL	0.333008	2.87e-08	0.24401	1	0.34852	1	0.606334	0.00123833	0.225805	1	0.235248	1	0.338131	6.93e-05	0.355598
15	MT-ATP6	0.3159	1.84e-06	0.407531	1	0.159047	1	0.275371	1	0.605138	0.00444771	-0.171942	1	0.620256	0.432066	0.693034
15	APOBEC3G	0.315234	3.59e-07	0.440007	0.393166	0.554253	1	0.430659	1	0.322363	1	-0.280667	1	0.424791	0.000866223	0.18863
15	XBP1	0.30901	0.000330479	0.439845	1	0.135275	1	0.269782	1	0.272466	1	0.392317	1	0.344373	0.797665	0.405469
15	S100A6	0.294528	0.000174107	1.01781	0.420209	0.256424	1	0.252648	1	0.154259	1	-0.253103	1	0.339134	1	0.647222
15	SLC9A3R1	0.267082	5.71e-05	0.6453	0.13791	0.141021	1	0.386699	1	0.505063	1	-0.58306	1	0.50747	0.617955	0.232768
15	ARPC2	0.264902	0.0131068	0.482617	1	0.33886	1	0.213243	1	0.114779	1	0.195091	1	0.244823	1	0.443247
15	CALM1	0.254517	0.00195359	0.41638	1	0.477666	1	0.252565	1	0.426973	1	-0.324695	1	0.278213	1	0.206922
15	GAPDH	0.240745	0.00121219	0.787022	1	0.421128	1	0.305503	1	-0.344201	1	0.388837	1	-0.113822	1	0.95275
15	TUBA4A	0.234034	0.00311038	0.703252	1	0.176487	1	0.348984	1	-0.162485	1	0.109786	1	0.22818	1	0.708695
15	PPP2R5C	0.233086	3.7e-06	0.164799	1	0.213715	1	0.402465	1	0.380837	1	-0.212092	1	0.448793	0.00893125	0.571014
15	CLIC1	0.219532	0.00102254	0.686794	1	0.282311	1	0.389889	1	0.28165	1	-0.608888	1	0.285438	1	0.296261
15	HLA-DPA1	0.218172	0.00010931	0.428853	1	0.218876	1	0.574956	1	0.167607	1	-0.376024	1	0.294762	0.263813	0.369296
15	MT-CO3	0.213707	0.000925536	-0.119874	1	0.235254	1	0.538518	1	0.494495	1	-0.233427	1	0.367275	1	0.438637
15	ITGB1	0.206802	0.000172048	0.115762	1	-0.293218	1	0.666655	1	0.616894	0.56477	-0.297658	1	0.432378	0.415239	0.637866
15	PLAC8	0.201669	0.00123565	-0.11272	1	0.105892	1	0.464246	1	0.261899	1	0.175639	1	0.315058	1	0.837703
15	FTL	0.195538	1.47e-06	-0.509019	1	-0.349331	1	0.320571	1	0.485213	1	0.678759	1	0.547035	0.00355608	0.135486
15	CRIP1	0.193377	3.67e-05	0.923103	0.0886412	0.86475	1	0.255328	1	-0.445693	1	-0.264934	1	-0.172289	1	0.986117
15	SERF2	0.178575	0.00148217	0.141066	1	0.457793	1	0.233644	1	0.203346	1	-0.236713	1	0.272316	1	0.276015
15	MYL12B	0.17798	0.0283991	0.631745	1	0.199244	1	0.141203	1	0.206263	1	-0.277534	1	0.166957	1	0.585551
15	FLNA	0.176053	0.000172709	0.259698	1	-0.493867	1	0.714658	0.43479	0.687742	0.416833	-0.396545	1	0.284633	1	0.225033
15	MT-ND3	0.17574	1.64e-06	0.160678	1	0.164945	1	0.182418	1	0.144808	1	-0.126665	1	0.528255	0.00396302	0.642156
15	RUNX3	0.143568	0.0415007	0.311923	1	0.254244	1	0.130935	1	0.172019	1	-0.253818	1	0.246102	1	0.229138
15	SYTL3	0.103071	0.00109892	-0.165118	1	0.138229	1	0.339448	1	0.415921	1	-0.268094	1	0.158042	1	0.341601
15	GBP5	0.0906848	0.00178769	0.241279	1	0.104634	1	0.405182	1	0.183859	1	-0.280319	1	-0.110527	1	0.944759
15	RBX1	0.0861014	0.0454174	0.297694	1	0.199107	1	-0.198992	1	-0.124752	1	0.115372	1	0.22818	1	0.649405
15	MRPL17	0.0836756	0.00162024	0.30011	1	0.137016	1	-0.123076	1	-0.111232	1	0.423298	1	-0.124062	1	0.363282
15	MALAT1	0.0785972	6.49e-05	0.19273	1	0.420343	1	0.467025	1	0.54317	0.156718	-1.0057	1	-0.14598	1	0.725814
15	RPS24	0.0627726	0.0054914	-0.178681	1	0.100284	1	-0.163127	1	0.100407	1	0.21598	1	0.301771	1	0.474079
15	MT2A	0.0267021	0.000441601	0.686678	1	-0.375042	1	-0.451589	1	-0.248939	1	0.171022	1	0.378083	1	0.467575
15	KLRB1	0.0239134	0.0025199	0.77454	1	-0.41534	1	0.847496	1	0.353462	1	-0.868945	1	-0.547733	1	0.54907
15	HLA-DRB5	0.0143857	0.00310925	0.357645	1	0.109417	1	-0.160128	1	-0.253118	1	0.16475	1	-0.132251	1	0.97731
15	LGALS8	-0.0571253	0.00111531	0.333952	1	0.206442	1	-0.284852	1	-0.171946	1	-0.250626	1	-0.175722	1	0.19618
15	GLRX	-0.0709753	0.0311639	0.41975	1	-0.110267	1	-0.126215	1	-0.437413	1	0.118995	1	-0.290702	1	0.707413
15	FKBP1A	-0.0852466	0.0140233	0.158859	1	0.15352	1	-0.367564	1	-0.343851	1	0.161179	1	-0.273623	1	0.681346
15	PRPF6	-0.107293	0.0231112	0.285266	1	-0.172542	1	0.141503	1	-0.232398	1	-0.436264	1	-0.229326	1	0.933826
15	DYNLT1	-0.109748	0.0347311	-0.107592	1	-0.136484	1	-0.335369	1	-0.137473	1	-0.194334	1	0.252766	1	0.679092
15	LGALS3	-0.127345	0.00389585	0.49238	1	0.488875	1	-0.353134	1	-0.543103	1	-0.354876	1	-0.494209	1	0.382444
15	RPS15A	-0.181425	0.0181081	-0.350413	1	-0.309431	1	-0.249986	1	-0.201561	1	0.141252	1	-0.118409	1	0.364649
15	CAMK4	-0.182281	0.00230014	-0.152547	1	-0.104552	1	-0.326333	1	-0.289811	1	0.195402	1	-0.415844	1	0.55235
15	SERP1	-0.203364	0.004798	-0.152935	1	0.131704	1	-0.147258	1	-0.44607	1	-0.491265	1	-0.114359	1	0.535614
15	RPS4X	-0.211187	0.0375066	-0.346529	1	-0.254196	1	-0.460196	1	-0.224879	1	0.226326	1	-0.207652	1	0.16968
15	TPT1	-0.215041	0.00327236	-0.177413	1	-0.248743	1	-0.223681	1	-0.331949	1	-0.120825	1	-0.187636	1	0.649562
15	RPSA	-0.229373	0.0345263	-0.48839	1	-0.264747	1	-0.27917	1	-0.262649	1	0.119496	1	-0.200779	1	0.450918
15	RPL24	-0.231943	0.0038198	-0.341576	1	-0.166058	1	-0.269117	1	-0.365755	1	-0.14529	1	-0.10386	1	0.257464
15	TRAT1	-0.234796	0.0285084	-0.127569	1	-0.204488	1	-0.3685	1	-0.361035	1	-0.149035	1	-0.198149	1	0.790064
15	RPL10	-0.250032	0.00137045	-0.462686	1	-0.247367	1	-0.276663	1	-0.171116	1	-0.180964	1	-0.161393	1	0.198581
15	SYNGR2	-0.254117	0.0342049	0.17821	1	-0.311263	1	-0.433327	1	-0.358223	1	-0.283099	1	-0.317001	1	0.262327
15	PRDX1	-0.25542	0.00790903	-0.232687	1	-0.206101	1	-0.196475	1	-0.447642	1	-0.183284	1	-0.266331	1	0.459031
15	RPL37	-0.259805	0.0182068	-0.353367	1	-0.272684	1	-0.302676	1	-0.315094	1	-0.128011	1	-0.186996	1	0.437861
15	TRADD	-0.264224	0.0470092	-0.221238	1	-0.232533	1	-0.282382	1	-0.363224	1	-0.269146	1	-0.216819	1	0.328085
15	ICAM2	-0.266374	0.00699727	-0.20538	1	-0.283182	1	-0.455945	1	-0.373377	1	-0.159964	1	-0.120397	1	0.485204
15	UXT	-0.272951	0.042916	-0.435446	1	-0.513055	1	-0.147291	1	-0.151957	1	-0.28171	1	-0.108248	1	0.530812
15	RPL28	-0.275816	2.19e-05	-0.155469	1	-0.377367	1	-0.305958	1	-0.331542	0.0755303	-0.18658	1	-0.297977	0.0528996	0.216531
15	HINT1	-0.278411	0.00394741	-0.245124	1	-0.294731	1	-0.541735	1	-0.435644	1	0.13304	1	-0.286273	1	0.658183
15	SH3YL1	-0.280906	0.00169881	-0.286509	1	-0.245112	1	-0.189736	1	-0.416527	1	-0.250626	1	-0.296927	1	0.27191
15	LIMS1	-0.282074	0.000462209	-0.109526	1	0.107956	1	-0.39932	1	-0.524311	1	-0.409324	1	-0.357919	1	0.82299
15	DGKA	-0.295525	4.44e-05	-0.144646	1	-0.152922	1	-0.346141	1	-0.241308	1	-0.405502	1	-0.482631	0.107134	0.430424
15	TMEM123	-0.296258	0.0063087	-0.274486	1	-0.273611	1	-0.457169	1	-0.406988	1	-0.129707	1	-0.235587	1	0.535452
15	PLP2	-0.298247	0.0109218	0.391151	1	-0.210623	1	-0.723669	1	-0.303028	1	-0.657974	1	-0.285338	1	0.389037
15	RPL8	-0.298637	0.0058804	-0.518814	1	-0.555464	1	-0.433202	1	-0.283796	1	0.277076	1	-0.277623	1	0.249875
15	RPL34	-0.300807	0.00081103	-0.588154	1	-0.380671	1	-0.306603	1	-0.211622	1	-0.208571	1	-0.109221	1	0.220849
15	PIK3IP1	-0.301335	0.0122019	-0.161094	1	-0.270202	1	-0.184487	1	-0.402541	1	-0.504846	1	-0.284841	1	0.596379
15	RPL13A	-0.311152	0.0487832	-0.301269	1	-0.265764	1	-0.266238	1	-0.165215	1	-0.586575	1	-0.281852	1	0.148169
15	RNASET2	-0.311246	1.23e-05	-0.425968	1	-0.451551	1	-0.269883	1	-0.272176	1	0.106597	1	-0.554495	0.0296528	0.754298
15	GAS5	-0.311642	0.0113639	-0.581251	1	-0.165053	1	-0.319998	1	-0.502832	1	-0.175008	1	-0.125708	1	0.662187
15	RPLP0	-0.323078	5.04e-06	-0.361594	1	-0.185255	1	-0.586309	1	-0.30334	1	0.156404	1	-0.658375	0.0121653	0.398312
15	RPL9	-0.324631	0.0162178	-0.510342	1	-0.390828	1	-0.332067	1	-0.355738	1	-0.115856	1	-0.242954	1	0.621164
15	DNPH1	-0.330583	0.00202458	-0.205605	1	-0.167639	1	-0.447642	1	-0.45177	1	-0.374558	1	-0.336282	1	0.391862
15	CD7	-0.343555	1.98e-06	0.477911	1	-0.223137	1	-0.893962	1	-0.629388	1	0.176712	1	-0.969466	0.00477682	0.842627
15	RPS3A	-0.347635	2.13e-05	-0.844043	0.0513159	-0.345954	1	-0.271392	1	-0.214885	1	-0.255438	1	-0.1541	1	0.174478
15	DUSP4	-0.350843	0.0352395	-0.134441	1	-0.288349	1	-0.274809	1	-0.395028	1	-0.447459	1	-0.564975	1	0.835288
15	FYB1	-0.354681	0.00763988	-0.275112	1	-0.106051	1	-0.818366	1	-0.472654	1	-0.307196	1	-0.148705	1	0.6482
15	NAP1L1	-0.354954	0.0126633	-0.355089	1	-0.186559	1	-0.599645	1	-0.385712	1	-0.382656	1	-0.220064	1	0.450763
15	RCAN3	-0.368818	0.000355714	-0.368462	1	-0.189608	1	-0.380305	1	-0.484859	0.858584	-0.486121	1	-0.303554	1	0.291097
15	RPL18A	-0.372477	0.0015638	-0.466429	1	-0.4856	1	-0.452383	1	-0.398267	1	-0.127688	1	-0.304492	1	0.406484
15	RPS6	-0.387788	0.00296639	-0.3906	1	-0.615437	1	-0.156885	1	-0.380387	1	-0.467479	1	-0.315941	1	0.349202
15	RPS2	-0.395104	0.015608	-0.430385	1	-0.58732	1	-0.578788	1	-0.286014	1	-0.193686	1	-0.294434	1	0.231449
15	NOSIP	-0.406767	0.0206091	-0.512482	1	-0.428087	1	-0.426456	1	-0.51217	1	-0.100929	1	-0.460478	1	0.279756
15	RPL13	-0.413151	0.000139833	-0.48694	1	-0.474372	1	-0.450401	1	-0.395353	1	-0.256995	1	-0.414847	0.337484	0.139769
15	RPS18	-0.420501	0.000193131	-0.785553	0.466128	-0.376368	1	-0.313047	1	-0.450974	1	-0.182335	1	-0.414728	1	0.377113
15	RPLP1	-0.435858	2.1e-07	-0.415214	1	-0.194051	1	-0.63048	1	-0.617684	0.000506133	-0.186143	1	-0.571573	0.00491958	0.479202
15	TCF7	-0.443198	0.019002	-0.542393	1	-0.601927	1	-0.312312	1	-0.441166	1	-0.362781	1	-0.398611	1	0.292641
15	PIM2	-0.461085	0.000186454	-0.179614	1	-0.380578	1	-0.551254	1	-0.635653	0.640609	-0.442028	1	-0.577384	0.45001	0.400826
15	RPL32	-0.471187	4.99e-05	-0.771523	0.120388	-0.450641	1	-0.524714	1	-0.468498	0.827535	-0.339167	1	-0.272582	1	0.0509041
15	CD27	-0.484754	9.68e-07	-0.369003	1	-0.214482	1	-0.576877	1	-0.906186	0.00233726	-0.22646	1	-0.615517	0.0256613	0.572037
15	RPS8	-0.496553	9.15e-06	-0.858476	0.0771928	-0.426389	1	-0.44927	1	-0.543991	0.393527	-0.12866	1	-0.57253	0.0220725	0.338263
15	EIF3E	-0.529166	0.000147253	-0.587394	1	-0.692677	1	-0.353013	1	-0.305496	1	-0.706306	1	-0.530108	0.355393	0.116892
15	MAL	-0.536482	6.48e-06	-0.800547	1	-0.538733	1	-0.746156	1	-0.831658	0.0156432	0.321146	1	-0.622941	0.0295958	0.13984
15	AQP3	-0.547347	2.75e-07	-0.407873	1	-0.414634	1	-0.59254	1	-0.908645	0.0048625	-0.112696	1	-0.847694	0.000663738	0.594423
15	LDHB	-0.579275	1.26e-08	-0.589871	1	-0.694991	1	-0.39742	1	-0.874263	0.000625494	-0.108001	1	-0.811106	3.04e-05	0.958836
15	PABPC1	-0.580889	3.91e-09	-0.441626	1	-0.622517	1	-1.08466	0.741018	-0.266299	1	-0.239757	1	-0.830472	9.42e-06	0.344972
15	SELL	-0.681167	4.44e-06	-0.847735	1	-0.481267	1	-0.977079	1	-1.03705	0.0107206	-0.326862	1	-0.41701	1	0.569644
15	JUNB	-0.744147	5.51e-07	-0.6422	1	-0.899089	1	-1.01006	1	-1.24258	0.00133038	-0.366179	1	-0.304781	1	0.770047
15	CCR7	-0.820238	6.02e-05	-0.563572	1	-0.690044	1	-1.66802	0.145226	-0.729328	0.335248	-0.761965	1	-0.508493	1	0.0507189
15	LTB	-1.22523	4.49e-20	-0.696089	1	-0.780101	1	-1.86312	0.00240326	-1.50659	1.3e-07	-0.474563	1	-2.0309	1.08e-16	0.531138
16	IFI6	1.48124	1.47e-27	1.76706	3.56e-24	1.09863	6.08e-06	1.98611	2.77e-11	1.63617	1.63e-08	0.613056	1	1.7864	4.96e-15	0.000391187
16	MX1	1.44398	1.19e-46	1.3824	2.87e-43	1.31395	2.5e-32	1.50735	4.45e-14	1.23499	5.33e-14	1.56751	0.0071541	1.6577	1.95e-15	4.94e-07
16	ISG15	1.41316	5.64e-34	1.66083	1.52e-21	1.32496	1.36e-30	1.56199	7.36e-08	1.46367	1.7e-05	1.11313	0.218074	1.35437	9.73e-12	1.51e-05
16	LY6E	1.14166	3.2e-14	1.28968	7.71e-11	1.13401	8.89e-07	1.63835	1.2e-06	0.88823	0.0144081	0.631959	1	1.26772	0.000190453	0.0698798
16	STAT1	1.0953	1.98e-20	0.965988	4.79e-17	0.724769	1	1.42939	7.27e-10	0.97673	0.00491263	1.3633	1	1.11162	7.94e-05	0.00592998
16	IFITM1	0.975754	1.48e-15	1.12112	3.57e-12	0.846002	0.0104248	0.898292	0.0554277	1.15687	1.02e-05	0.935137	1	0.897098	0.000636127	0.00258503
16	EIF2AK2	0.960875	2.43e-29	0.936616	5.86e-26	0.691266	4.38e-08	0.979633	3.6e-14	0.873172	1.43e-06	1.4767	0.00170394	0.807866	1.12e-07	1.18e-07
16	XAF1	0.92032	1.79e-32	0.84114	4.33e-29	0.699385	0.00337839	1.03273	5.5e-08	0.954884	6.7e-08	1.13425	0.000433631	0.859528	6.97e-14	2.33e-07
16	ISG20	0.885541	2.36e-06	0.726851	0.00693024	0.511113	1	1.19925	1	0.782798	1	1.15167	1	0.941562	0.00568836	0.00102946
16	HERC5	0.826723	1.63e-27	0.658353	3.93e-24	0.741313	0.00883018	1.3287	2.19e-06	0.435854	1	0.837447	0.360538	0.958673	8.71e-06	0.00404307
16	OAS1	0.766415	3.02e-44	0.646042	3.98e-18	0.866799	7.28e-41	1.01483	2.09e-24	0.916135	5.08e-19	0.262656	1	0.892027	6.83e-15	0.0374519
16	IFI44L	0.761299	9.28e-43	0.737156	2.24e-39	0.65859	1.03e-22	0.707739	3.32e-23	0.653335	5.49e-17	0.773715	1.48e-15	1.03726	6.14e-34	1.02e-19
16	MX2	0.746291	4.02e-20	0.676627	9.7e-17	0.709511	2.81e-05	1.24465	2.47e-08	0.715908	9.42e-08	0.366086	1	0.764962	2.15e-10	0.0499787
16	EPSTI1	0.736577	4.93e-17	0.477796	1.38e-08	0.493063	4.69e-06	0.964534	1.19e-13	0.508151	0.257095	1.17808	0.103038	0.797839	0.00147323	1.78e-05
16	TRIM22	0.721163	1.12e-06	0.352487	1	0.584356	0.0954727	0.847891	1	0.393583	1	1.26895	1	0.879706	0.00270227	0.151786
16	SAMD9L	0.692211	5.15e-11	0.596883	4.68e-06	0.504649	0.00723151	1.04949	0.000332572	0.336793	1	0.643114	0.766629	1.02233	1.24e-07	0.00153505
16	GBP1	0.650675	6.67e-09	0.447588	1	0.413904	1	1.22252	1.61e-05	0.600218	0.0239021	0.613056	1	0.606762	0.833135	0.301233
16	SP100	0.617241	7.95e-06	0.516243	1	0.363686	1	0.944695	0.0191917	0.431753	1	0.8304	1	0.616671	1	0.479616
16	SAMD9	0.601679	7.72e-07	0.580328	0.00186291	0.617374	0.00268445	0.749669	1	0.319055	1	0.745817	1	0.59783	1	0.154621
16	LGALS9	0.582121	1.66e-12	0.616003	3.99e-09	0.188106	1	0.48466	0.109623	0.694681	0.0688847	0.80405	1	0.705224	1.77e-06	0.0118868
16	PARP9	0.564512	3.58e-12	0.497616	8.63e-09	0.491451	0.0274469	0.652098	6.47e-08	0.524939	1	0.594992	1	0.625978	0.0920549	0.0280322
16	BST2	0.555313	6.76e-09	0.475441	0.0415465	0.532143	1	1.05306	1.63e-05	0.492383	1	-0.120733	1	0.899581	0.0451831	0.812819
16	SP110	0.552123	1.67e-09	0.652785	4.04e-06	0.294963	1	0.679204	1	0.352408	1	0.784015	1	0.549362	0.152267	0.0281422
16	IRF7	0.550362	2.6e-11	0.392268	8.07e-08	0.433159	0.000423172	0.519799	0.299867	0.517863	0.171735	0.593361	1	0.845722	6.27e-08	0.0004058
16	IFI16	0.528262	0.0118208	0.49572	1	0.357541	1	0.509352	1	0.618747	1	0.668649	1	0.519566	1	0.0682827
16	UBE2L6	0.522247	2.02e-08	0.59595	0.0316103	0.368065	1	0.580021	1	0.521125	1	0.226811	1	0.841512	4.89e-05	0.262835
16	IFI35	0.521903	1.41e-08	0.403044	0.0326231	0.387166	0.0270655	0.74422	3.4e-05	0.395744	1	0.623006	1	0.578242	0.0750817	0.214246
16	OAS2	0.490056	1.09e-07	0.28273	0.00116634	0.223056	1	0.623716	0.00026355	0.624019	0.00142237	0.682454	0.0223547	0.504362	0.00400744	0.01076
16	DDX58	0.470973	1.6e-08	0.225341	0.0669546	0.161614	1	0.578292	0.000579766	0.490695	0.01251	0.859577	3.86e-05	0.510321	0.00582749	0.0129716
16	LAP3	0.467252	3.96e-06	0.410947	0.0314398	0.165043	1	0.450772	1	0.339226	1	0.960829	0.00954595	0.476692	1	0.0450159
16	IFI44	0.453312	1.47e-11	0.283607	1	0.316427	0.568807	0.48433	5.94e-05	0.559243	3.55e-08	0.49339	1	0.582874	0.000156982	0.000332735
16	DRAP1	0.442254	0.000916822	0.42466	1	0.232008	1	0.574349	1	0.353049	1	0.465709	1	0.603747	1	0.0739327
16	PARP14	0.436611	2.13e-07	0.327267	0.000514909	0.187746	1	0.410372	1	0.592458	0.934642	0.726916	1	0.374909	1	0.0451388
16	PHF11	0.433718	2.71e-08	0.316158	1	0.218047	1	0.779104	6.53e-05	0.309494	1	0.453636	1	0.52587	1	0.152777
16	DDX60L	0.424093	7.97e-14	0.235237	1	0.278547	1	0.685142	1.92e-10	0.397763	0.297184	0.689407	0.0153714	0.258464	1	0.00389618
16	USP18	0.405735	3.9e-41	0.312276	9.41e-38	0.289079	1.54e-14	0.45736	2.63e-16	0.49802	1.01e-25	0.577419	6.78e-25	0.300257	1.09e-05	7.55e-10
16	APOL6	0.397116	0.016701	0.261915	1	0.251305	1	0.793404	1	0.305938	1	0.222392	1	0.547741	1	0.220925
16	PSMB9	0.390033	0.0226365	0.451857	1	0.245267	1	0.634607	1	0.284258	1	0.245743	1	0.478466	1	0.712383
16	DDX60	0.384974	7.04e-15	0.407277	1.7e-11	0.350497	1	0.400655	0.000524684	0.108079	1	0.691151	0.0185878	0.352186	1	0.539885
16	GBP4	0.378182	6.04e-05	0.316485	0.652031	0.180572	1	0.585481	1	0.316422	1	0.156	1	0.714129	0.145759	0.352935
16	ADAR	0.352511	0.0124652	0.171915	1	0.198532	1	0.110767	1	0.50172	1	0.759622	1	0.372512	1	0.459277
16	TAP2	0.351401	0.0205733	0.135263	1	0.442626	1	0.344489	1	0.107448	1	0.814727	1	0.263853	1	0.367261
16	TAP1	0.350789	0.000883299	0.144142	1	0.283793	1	0.454769	1	0.366394	1	0.405614	1	0.450021	1	0.212073
16	IFIH1	0.350601	2.82e-16	0.356552	6.8e-13	0.485427	9.26e-05	0.390347	1	0.242971	1	0.246416	1	0.381892	0.000116413	0.0809672
16	STAT2	0.321611	1.35e-06	0.141966	1	0.109318	1	0.200976	1	0.245916	1	0.67381	1	0.557679	0.00325742	0.319099
16	PSME1	0.320387	0.000159046	0.548031	0.383857	0.128514	1	0.34933	1	0.304217	1	0.257779	1	0.334452	1	0.345324
16	GBP5	0.306679	0.00663325	0.174915	1	0.153297	1	0.843129	1	0.319907	1	-0.126287	1	0.475112	1	1
16	MYL12A	0.303557	0.0378938	0.274043	1	0.251674	1	0.430855	1	0.358948	1	0.190819	1	0.315001	1	0.377948
16	PNPT1	0.288388	9.89e-05	0.232814	0.238702	0.162745	1	0.388637	0.264063	0.389133	1	0.198763	1	0.35824	1	0.238208
16	LGALS3BP	0.277177	6.99e-08	0.170065	1	0.141392	1	0.252494	1	0.655599	0.000168797	0.159375	1	0.284139	1	0.419028
16	C5orf56	0.262181	0.00413301	0.313872	1	0.135126	1	0.112129	1	0.20216	1	0.408958	1	0.400844	1	0.257421
16	NMI	0.25968	0.019731	0.187211	1	0.187528	1	0.171086	1	0.318772	1	0.420721	1	0.272761	1	0.140029
16	RPL27A	0.238585	0.0492024	0.151466	1	0.281335	1	-0.156803	1	0.193334	1	0.810005	1	0.152174	1	0.392927
16	MT2A	0.230379	3.8e-05	0.863897	0.0918072	0.320671	1	0.814507	1	0.644006	0.674844	-1.53625	1	0.275442	1	0.705017
16	XRN1	0.22918	0.00251357	0.163547	1	0.124429	1	0.529483	1	0.57046	1	-0.372828	1	0.359991	1	0.861844
16	HLA-E	0.224199	0.00771032	0.1267	1	-0.168651	1	0.485307	1	0.106655	1	0.396426	1	0.398758	1	0.352479
16	PALM2-AKAP2	0.218551	3.7e-09	0.125929	1	0.194378	1	0.426314	8.94e-06	0.128872	1	0.235689	1	0.200127	1	0.378491
16	CHMP5	0.18523	0.00125068	0.130814	1	0.192747	1	0.154944	1	0.189153	1	0.112832	1	0.330889	1	0.551105
16	PLAC8	0.154152	0.00104822	0.229615	1	0.157852	1	-0.303021	1	0.188613	1	0.524913	1	0.126941	1	0.54872
16	PPP2R5C	0.123661	4.81e-05	0.17301	1	-0.142604	1	0.209045	1	0.520243	0.116	-0.211057	1	0.193329	1	0.689983
16	FDFT1	0.039464	0.0132818	-0.105792	1	0.162484	1	-0.297283	1	-0.13405	1	0.717558	1	-0.106132	1	0.509411
16	TAF11	-0.0184919	0.0137435	0.113791	1	-0.219619	1	-0.244574	1	-0.219102	1	0.559527	1	-0.100975	1	0.372963
16	KLF6	-0.0892826	0.0185452	-0.568396	1	-0.606402	1	0.46275	1	-0.391848	1	0.319261	1	0.24894	1	0.26231
16	PPDPF	-0.310654	0.0267723	-0.281708	1	-0.439543	1	-0.431672	1	-0.342656	1	-0.176841	1	-0.191502	1	0.75301
16	PPIB	-0.323404	0.00447973	-0.163257	1	-0.138058	1	-0.141954	1	-0.685681	1	-0.631475	1	-0.18	1	0.409306
16	TNFAIP3	-0.354529	0.0404192	-0.470019	1	-0.37635	1	0.689128	1	-0.679616	1	-1.13469	1	-0.155621	1	0.532452
16	CREM	-0.392101	0.0273336	-0.517104	1	-0.63726	1	0.416286	1	-0.192178	1	-1.29867	1	-0.123677	1	0.624847
16	SLC2A3	-0.456643	0.0159471	-0.545385	1	-0.250528	1	0.139934	1	-0.154453	1	-1.44613	1	-0.483288	1	0.575037
16	VIM	-0.697584	0.000955445	-0.676708	1	-0.178018	1	-0.285197	1	-0.535788	1	-2.17056	1	-0.339239	1	0.572706
16	SRGN	-0.716855	0.0021078	-1.09649	1	-0.502837	1	0.270296	1	-0.539317	1	-2.03105	1	-0.40173	1	0.410546
2	MALAT1	0.992352	2.08e-108	0.682359	2.36e-15	0.715455	6.94e-36	1.28576	1.02e-34	0.73357	4.25e-18	0.864688	0.0474296	1.67228	5.02e-105	3.28e-06
2	FOXP3	0.973204	4.43e-157	0.880461	1.07e-153	1.07488	6.13e-152	0.846325	4.66e-64	1.2552	1.56e-99	0.574009	4.15e-12	1.20834	6.72e-133	2.86e-16
2	HSPA1A	0.935387	2.63e-58	0.198977	0.00867852	1.01801	0.186568	1.41799	9.84e-18	1.26587	1.07e-09	0.161194	1	1.55028	6.36e-55	0.359742
2	SYNE2	0.768226	2.38e-83	0.40576	4.08e-06	0.376585	2.61e-07	1.25975	2.13e-23	0.480933	1.68e-06	0.639858	1	1.44647	5.74e-80	0.00249032
2	GBP5	0.684279	2.2e-92	0.46243	1.01e-26	0.362644	3.08e-11	0.814111	3.35e-35	0.619555	1.73e-15	0.663078	3.44e-05	1.18385	5.31e-89	2.38e-09
2	PTPRC	0.675581	5.57e-104	0.501204	8.49e-09	0.114562	1	1.29558	2.7e-46	0.295314	0.00441137	0.617809	0.567196	1.22901	1.34e-100	0.00760626
2	IL32	0.590835	1.39e-65	0.932628	3.36e-62	0.568625	3.04e-37	0.650063	2.85e-07	0.700212	4.23e-27	0.592428	0.00307915	0.101055	1	0.979807
2	RTKN2	0.577455	1.49e-89	0.557489	7.25e-42	0.326206	2.54e-20	0.400849	2.75e-37	0.567241	4.86e-41	0.672894	6.05e-06	0.940052	3.6e-86	4.18e-10
2	RNF213	0.576827	4.39e-80	0.302007	0.126627	0.238269	0.216198	0.924588	1.22e-15	0.354198	0.551932	0.299266	1	1.34264	1.06e-76	0.0475911
2	NEAT1	0.554557	2.61e-54	0.2909	0.00570401	0.237338	0.00790367	0.905193	5.55e-20	0.507987	2.55e-06	0.261121	1	1.12481	6.3e-51	0.0355106
2	ARID5B	0.53884	3.53e-61	0.279613	0.000322071	0.340988	3.21e-08	0.674441	4.79e-15	0.372673	2.52e-06	0.68199	0.000168902	0.883334	8.52e-58	2.22e-08
2	HPGD	0.526452	3.31e-58	0.377809	5.64e-35	0.450398	4.27e-41	0.561817	7.44e-18	0.649971	2.86e-29	0.343494	6.61e-05	0.77522	8e-55	4.56e-09
2	SAT1	0.52085	2.46e-33	0.28872	0.00962913	0.35119	3.62e-05	0.638523	0.0149569	0.566737	9.35e-11	0.369726	1	0.910203	5.95e-30	0.000160673
2	IL2RA	0.513051	3.45e-79	0.336629	2.81e-23	0.344944	3.59e-25	0.533903	1.03e-21	0.534946	6.1e-20	0.358267	0.270519	0.96962	8.34e-76	1.87e-05
2	IL10RA	0.51269	3.9e-51	0.33421	1.51e-09	0.298057	5.05e-06	0.698384	1.57e-18	0.283009	0.291611	0.65247	0.000225211	0.810012	9.4e-48	2.01e-05
2	MTRNR2L12	0.505828	2.42e-41	0.508946	0.0141394	0.281884	1	0.754789	1.57e-09	0.258511	1	0.276089	1	0.954749	5.83e-38	0.243141
2	SLFN5	0.502082	1.14e-56	0.279439	0.00300097	0.250438	0.00923003	0.781904	3.27e-25	0.175461	1	0.497776	1	1.02747	2.76e-53	0.00771383
2	SMCHD1	0.492357	3.49e-49	0.294183	0.000582876	0.34366	1.86e-10	0.669945	4.5e-10	0.356161	9.32e-05	0.416149	1	0.874042	8.41e-46	0.000391642
2	SAMHD1	0.471101	1.82e-40	0.350637	3.36e-06	0.320574	1.93e-08	0.630089	1.18e-16	0.383687	4.9e-07	0.362768	1	0.778851	4.39e-37	0.00488257
2	TNFRSF1B	0.468979	1.82e-73	0.229154	4.05e-06	0.232871	1.86e-06	0.474441	3.41e-05	0.388786	3.74e-06	0.394032	1	1.09459	4.4e-70	0.00041093
2	HLA-A	0.462736	1.18e-50	0.529364	3.06e-34	0.223883	1.04e-10	0.531848	2.25e-23	0.464156	7.95e-28	0.490715	0.00197948	0.536452	2.84e-47	1.37e-07
2	TTN	0.454791	2.15e-114	0.187253	1.15e-16	0.380529	5.78e-48	0.370297	1.34e-17	0.413621	1.4e-20	0.500138	5.91e-05	0.876905	5.19e-111	4.08e-09
2	SELPLG	0.453704	8.4e-23	0.341782	1.27e-05	0.327706	2.45e-06	0.689808	2.03e-19	0.469287	1.32e-08	0.380558	1	0.513086	5.37e-14	0.00152901
2	USP15	0.440303	8.88e-30	0.361964	3.17e-10	0.204014	0.0532976	0.500291	3.44e-08	0.456153	6.95e-12	0.499358	0.00901601	0.620039	2.14e-26	3.68e-06
2	IQGAP1	0.432142	1.75e-42	0.226668	0.126748	0.199579	0.0116466	0.785665	5.49e-21	0.231006	1	0.373847	1	0.776086	4.22e-39	0.000768559
2	MIR4435-2HG	0.419269	3.42e-40	0.469559	1.34e-31	0.283988	8e-14	0.579033	8.25e-37	0.46772	3.43e-21	0.296781	1	0.418533	5.97e-29	8.91e-05
2	ETS1	0.409352	2.93e-28	0.154433	1	0.130816	1	0.770821	1.21e-17	0.254761	0.427395	0.477249	0.0673269	0.66803	7.08e-25	0.0220658
2	HLA-DRB1	0.408969	1.32e-56	0.449888	1.73e-42	0.361618	6.01e-21	0.426043	4.66e-13	0.36958	1.01e-18	0.286527	0.125733	0.560156	3.18e-53	8.68e-06
2	STAM	0.403638	1.51e-43	0.205581	4.43e-11	0.316341	2.62e-17	0.44316	6.83e-16	0.327417	4.56e-12	0.526119	1.76e-05	0.60321	3.65e-40	1.21e-09
2	CYTOR	0.397903	2.65e-29	0.484613	6.39e-26	0.232236	8.67e-10	0.525587	6.18e-16	0.435399	2.56e-08	0.289619	1	0.419965	6e-19	0.000396232
2	CCR4	0.389463	2.79e-80	0.173632	6.63e-08	0.242672	2.36e-07	0.526986	4.17e-05	0.294364	1.1e-05	0.217664	1	0.881461	6.74e-77	0.137232
2	CTLA4	0.38593	1.96e-42	0.202258	2.56e-05	0.299019	4.59e-19	0.495089	5.82e-14	0.279494	1.56e-09	0.499617	0.00254659	0.5401	4.74e-39	1.76e-07
2	NIBAN1	0.383215	8.12e-61	0.223427	1.13e-06	0.212378	0.00931055	0.533513	6.29e-15	0.220797	1	0.33489	1	0.774287	1.96e-57	0.000306258
2	EZR	0.379744	3.73e-19	0.23695	0.00312244	0.418248	5.04e-15	0.325522	1	0.577884	6.45e-11	0.266432	1	0.453429	9.01e-16	0.00609107
2	BIRC3	0.376192	4.08e-22	0.153624	1	0.181403	1	0.432147	0.145481	0.303182	1	0.459259	0.247922	0.727535	9.85e-19	0.00405257
2	ISG20	0.374659	9.45e-26	0.582035	2.28e-22	0.499522	2.11e-19	0.123217	1	0.499499	2.95e-08	0.364598	1	0.179083	1	0.854289
2	IKZF2	0.37416	5.17e-108	0.223272	7.73e-28	0.1137	1.25e-06	0.43154	9.33e-47	0.270487	1e-16	0.381606	2.16e-06	0.824358	1.25e-104	1.49e-10
2	PRDM1	0.366516	5.61e-38	0.179265	1	0.165741	0.955019	0.452366	7.32e-12	0.200911	1	0.428179	0.0330146	0.772634	1.35e-34	0.0010205
2	SPTAN1	0.365941	6.44e-31	0.18331	0.517746	0.177598	1	0.674007	7.71e-11	0.204352	1	0.301376	1	0.655005	1.55e-27	0.00432454
2	RESF1	0.355256	6.42e-34	0.155137	1	0.10967	1	0.529309	3.16e-05	0.161149	1	0.311904	1	0.864366	1.55e-30	0.140486
2	STK4	0.349049	5.76e-33	0.26504	0.00955169	0.191649	0.51678	0.448615	2.59e-06	0.150705	1	0.384897	1	0.653388	1.39e-29	0.00361454
2	FCMR	0.349031	3.64e-21	0.30556	5.54e-05	0.482999	8.8e-18	0.381276	0.810194	0.434764	1.07e-06	0.213469	1	0.27612	0.448667	0.0728574
2	TPR	0.347959	2.37e-11	0.267379	0.0162333	0.298134	0.163399	0.330716	0.354801	0.26192	1	0.475364	1	0.454244	5.73e-08	0.000131607
2	GBP2	0.346267	6.41e-14	0.18368	0.0295667	0.268521	1.48e-08	0.443202	8.86e-07	0.396941	1.07e-06	0.331804	1	0.453454	1.55e-10	0.000463365
2	JAK1	0.346085	4.94e-39	0.29008	0.00280679	0.238964	2.27e-05	0.470179	1e-09	0.218627	1	0.212574	1	0.646084	1.19e-35	0.0260787
2	IKZF3	0.343224	9e-39	0.19096	0.150256	0.240699	4.75e-05	0.674751	2.1e-19	0.154101	1	0.203627	1	0.595208	2.17e-35	0.129679
2	HLA-E	0.334699	1.37e-28	0.269372	0.0132952	0.158078	1	0.371576	0.000265066	0.24268	0.009539	0.507673	0.000339073	0.458819	3.32e-25	9.05e-05
2	TBC1D4	0.33281	9.53e-25	0.269248	1.83e-10	0.256715	3.94e-16	0.442099	8.29e-17	0.421758	3.18e-17	0.228056	1	0.378983	2.3e-21	0.017997
2	HNRNPA2B1	0.332369	5.43e-27	0.306765	3e-06	0.217949	0.0283099	0.471316	2.8e-12	0.25751	1	0.249156	1	0.491519	1.31e-23	0.0280606
2	MYH9	0.331488	4.75e-17	0.271572	1	0.201407	1	0.496034	0.000214976	0.301495	1	0.22553	1	0.492889	1.15e-13	0.0764639
2	DUSP4	0.327013	1.79e-57	0.164745	1	0.262504	4.85e-10	0.303964	4.52e-05	0.149139	1	0.358698	0.930931	0.723029	4.31e-54	0.00057926
2	YWHAB	0.325821	5.15e-19	0.421083	2.06e-12	0.371293	1.24e-15	0.274451	0.617883	0.360911	1.44e-05	0.184977	1	0.342212	1.21e-09	0.0567478
2	SELL	0.320096	5.35e-10	0.404018	1.29e-06	0.240915	0.059063	0.375181	1	0.286753	0.140376	0.20851	1	0.405199	0.000283181	0.0428438
2	HLA-DPA1	0.315947	4.72e-20	0.386228	1.14e-16	0.318449	2.88e-13	0.279239	2.36e-09	0.398228	6.34e-13	0.201334	1	0.312205	1.16e-13	0.000542493
2	PMAIP1	0.315541	1.42e-19	0.318468	1.96e-12	0.213238	2.51e-05	0.261	0.0162581	0.36037	9.62e-10	0.38713	0.00472756	0.353039	3.43e-16	1.12e-06
2	PAK2	0.309825	6.97e-27	0.23237	0.190157	0.13661	1	0.337793	0.164093	0.218235	1	0.343151	1	0.590793	1.68e-23	0.0016522
2	LSP1	0.309711	2.33e-36	0.364103	1.77e-10	0.53403	5.63e-33	0.305137	0.125786	0.243731	0.0028087	0.222815	1	0.188453	0.00735322	0.00797631
2	TENT5C	0.307668	1.17e-26	0.270814	2.18e-05	0.209134	0.000549861	0.558327	1.54e-05	0.123167	1	0.144351	1	0.540214	2.82e-23	0.261972
2	UGP2	0.300111	2.24e-14	0.321563	7.4e-05	0.236224	8.21e-05	0.368986	8.36e-05	0.304392	0.0384711	0.162523	1	0.406979	5.42e-11	0.0298658
2	DDX5	0.298949	8.93e-19	0.184355	1	0.31921	4.96e-08	0.408571	3.23e-08	0.275725	0.335702	0.195055	1	0.410779	2.16e-15	0.0332859
2	CD247	0.298012	1.64e-15	0.206291	1	0.272504	0.00119845	0.342696	0.000774869	0.321889	0.00208261	0.246029	1	0.398661	3.96e-12	0.0185975
2	HLA-DPB1	0.297528	9.83e-21	0.369776	4.31e-16	0.322246	3.52e-16	0.238621	1.59e-08	0.263469	0.0031005	0.259135	1	0.331921	2.37e-17	0.000230551
2	CDKN1B	0.296822	7.4e-16	0.205189	1	0.225748	0.209605	0.254102	1	0.20525	1	0.364698	1	0.525946	1.79e-12	0.00284365
2	CD44	0.295256	9.76e-16	0.195442	1	0.158358	1	0.611581	2.35e-12	0.155022	1	0.40032	1	0.250811	1	0.00261782
2	UBC	0.28892	1.3e-12	0.316675	9.25e-05	0.226542	3.14e-09	0.401481	3.84e-08	0.417223	4.98e-07	0.240095	1	0.131503	1	0.0323624
2	SKAP1	0.288773	1.87e-22	0.20528	0.0525627	0.200947	0.0149564	0.278202	1	0.296557	0.00178283	0.281526	1	0.470129	4.52e-19	0.00226245
2	ATRX	0.287818	1.85e-22	0.17036	1	0.147569	1	0.392628	0.00380944	0.123185	1	0.322883	1	0.570285	4.46e-19	0.0363886
2	EPB41	0.285961	2.15e-11	0.13318	1	0.181398	1	0.317923	0.12607	0.300167	0.00727551	0.375196	1	0.407901	5.18e-08	0.00497916
2	EVL	0.283397	9.63e-13	0.217541	1	0.339416	2.32e-09	0.453245	4.41e-07	0.13187	1	0.395256	1	0.163057	1	0.0461791
2	SF3B1	0.280336	2.33e-19	0.19171	1	0.144891	1	0.245193	1	0.214405	1	0.330276	1	0.555543	5.63e-16	0.00495446
2	SON	0.272198	1.75e-34	0.159871	1	0.167359	1	0.266381	1	0.144917	1	0.230518	1	0.664142	4.23e-31	0.0512567
2	CASP8	0.270593	6.48e-23	0.156916	0.153841	0.16822	0.827013	0.34061	8.41e-06	0.28125	0.000352994	0.131573	1	0.544992	1.56e-19	0.121097
2	HCLS1	0.269961	3.79e-14	0.208983	1	0.335005	9.14e-11	0.34123	0.000269451	0.239432	0.783765	0.147941	1	0.347173	9.15e-08	0.114601
2	SEPTIN6	0.266853	2.83e-15	0.295057	0.00805428	0.377165	6.82e-12	0.23714	1	0.155672	1	0.18998	1	0.346103	0.0016749	0.052155
2	LINC02694	0.266535	1.89e-57	0.10991	9.3e-08	0.242079	7.08e-24	0.222106	4.61e-08	0.254418	2.32e-16	0.327692	1	0.443004	4.55e-54	0.00209056
2	DDX17	0.266414	5.75e-36	0.137202	1	0.214905	0.0257182	0.318328	1	0.122004	1	0.114134	1	0.691909	1.39e-32	0.146254
2	FLNA	0.265307	8.37e-13	0.278427	0.0184827	0.366762	2.02e-09	0.232755	1	0.297897	1	0.142201	1	0.273799	1	0.0586426
2	DOK2	0.260584	7.26e-28	0.276197	1.09e-07	0.580779	1.75e-24	0.104864	1	0.315053	0.0674557	0.126038	1	0.160572	1	0.512765
2	CD53	0.260366	1.77e-12	0.208606	1	0.18445	0.36489	0.397296	1.73e-05	0.264089	0.114035	0.117449	1	0.390306	4.28e-09	0.135214
2	HLA-DRB5	0.254064	7.09e-23	0.234916	1.71e-19	0.182207	4.28e-10	0.346983	1.69e-15	0.317014	3e-15	0.224888	0.506077	0.218376	8.35e-14	3.5e-05
2	LBH	0.246822	3.16e-14	0.102444	1	0.284026	1.82e-07	0.269405	1	0.138342	1	0.181847	1	0.504867	7.63e-11	0.0786909
2	F5	0.246618	1.04e-24	0.108742	0.000209616	0.15262	1.16e-10	0.317856	1.9e-11	0.308689	9.56e-11	0.279336	0.00136167	0.312467	2.52e-21	9.4e-08
2	KMT2E	0.244004	3.53e-15	0.135178	1	0.136054	1	0.23872	1	0.176077	1	0.327147	1	0.45085	8.52e-12	0.0104444
2	PIM2	0.243154	2.46e-07	0.15914	1	0.216417	0.0217471	0.199007	1	0.422435	0.000593808	0.16207	1	0.299855	0.0137107	0.592883
2	TOX	0.240694	3.85e-35	0.159599	0.00189533	0.118395	0.00532233	0.365786	2.17e-07	0.132545	0.412321	0.312857	1	0.354984	9.29e-32	0.00010097
2	IL2RB	0.235273	1.36e-29	0.146997	0.000105998	0.141775	0.00955206	0.317269	0.13279	0.100368	1	0.154399	1	0.55083	3.28e-26	0.0362565
2	TRIM22	0.233185	1.68e-12	0.199386	0.741899	0.178356	0.170419	0.24682	1	0.230082	1	0.20139	1	0.343078	4.05e-09	0.0556899
2	SHMT2	0.231826	4.89e-21	0.138166	0.326121	0.352995	1.18e-17	0.149916	1	0.38878	1.68e-10	0.193642	1	0.16746	0.182881	0.00274234
2	IQGAP2	0.229684	8.83e-13	0.105599	1	0.144772	0.0545343	0.256376	1	0.104551	1	0.401923	0.214175	0.364884	2.13e-09	0.00573984
2	ARGLU1	0.228131	5.76e-07	0.184928	1	0.256204	0.00139082	0.218887	1	0.137335	1	0.285846	1	0.285584	0.0619785	0.0721627
2	MAN1A2	0.220467	5.01e-25	0.148542	0.0427619	0.15564	0.465036	0.237698	0.339882	0.170063	1	0.171671	1	0.439187	1.21e-21	0.0382176
2	SIT1	0.219773	9.92e-10	0.157295	1	0.267784	2.39e-06	0.272444	0.021433	0.196252	1	0.250274	1	0.174589	1	0.00626033
2	CDC42	0.217456	2.84e-07	0.262902	0.0629349	0.210399	0.0697146	0.105692	1	0.249911	0.023299	0.218117	1	0.257716	0.000685692	0.211781
2	HERPUD1	0.216412	6.96e-10	0.187024	1	0.27872	0.000137864	0.166083	1	0.154783	1	0.152569	1	0.359294	1.68e-06	0.0781664
2	HLA-C	0.215105	2.22e-18	0.304318	5.35e-15	0.13863	0.0204709	0.113884	1	0.304459	1.41e-14	0.181762	1	0.247578	1.99e-09	0.00205338
2	ARHGAP30	0.197506	2.79e-06	0.119542	1	0.151988	1	0.199042	1	0.252655	0.00672275	0.232062	1	0.229749	0.96964	0.110279
2	KIF5B	0.191532	1.58e-05	0.102743	1	0.148004	1	0.203861	1	0.124438	1	0.317998	1	0.252147	0.0381714	0.106906
2	USP48	0.187973	2.49e-08	0.128871	1	0.130892	0.0900435	0.216997	1	0.159903	0.978654	0.243267	1	0.247909	6e-05	0.00871689
2	NCF4	0.180971	4.07e-16	0.193081	9.82e-13	0.178807	0.00667947	0.207531	7.32e-07	0.152669	1	0.243831	1	0.109907	1	0.0014027
2	EMP3	0.179879	4.99e-13	0.343555	1.73e-09	0.253307	3.63e-05	0.31784	1	0.337727	0.00395806	0.112243	1	-0.285398	1.2e-09	0.194462
2	IFNAR2	0.176293	2.83e-11	0.106602	1	0.161784	0.0314633	0.172968	1	0.158927	1	0.132719	1	0.32476	6.83e-08	0.182388
2	IDS	0.171667	0.01029	0.149888	1	0.114172	1	0.264714	1	0.186782	1	0.109411	1	0.205037	1	0.19689
2	ACAP1	0.166026	0.00611603	0.153081	1	0.114623	1	0.212336	1	0.135605	1	0.17912	1	0.201391	1	0.0951314
2	PARP1	0.13231	0.000103686	0.181867	0.250239	0.109012	1	0.103894	1	0.109648	1	0.145937	1	0.143502	1	0.292379
2	RAP1A	0.115495	4.48e-05	0.171153	1	0.108787	1	0.132215	1	0.119462	1	0.270009	1	-0.108658	0.108218	0.177467
2	TLE5	0.111998	1.69e-10	0.166809	1	0.33745	4.08e-07	-0.159185	0.116067	0.245518	1	0.297196	1	-0.2158	3.02e-06	0.0181306
2	CTSA	0.10759	1.28e-08	0.189848	1	0.236005	3.1e-05	0.119457	1	0.183438	1	-0.215385	1	0.132179	1	0.0474472
2	FTL	0.0902172	4.21e-15	0.145455	1	0.362532	1.02e-11	-0.202388	0.0557111	0.238124	1	0.26508	1	-0.267499	3.29e-09	0.00914219
2	EMB	0.068989	0.0103873	0.104944	1	0.123407	1	0.213327	1	-0.147438	1	-0.170375	1	0.29007	1	0.382968
2	ATP5IF1	0.0579677	1.18e-17	0.161593	1	0.139226	1	-0.101765	1	0.131605	1	0.278049	1	-0.260902	2.85e-14	0.0459981
2	UQCR10	-0.0203142	1.28e-15	0.170147	1	0.166495	0.194091	-0.197907	0.0882638	0.130231	1	-0.151891	1	-0.238961	3.08e-12	0.380807
2	PTGER4	-0.0554598	0.000210322	-0.136972	1	-0.15505	0.507621	0.157028	1	-0.185425	1	-0.208374	1	0.196034	1	0.619657
2	NR4A2	-0.107335	4.14e-06	-0.21557	1	-0.225163	1	-0.28649	0.00998262	-0.217898	1	0.103412	1	0.197701	0.352914	0.861405
2	BHLHE40	-0.150737	2.66e-13	-0.137331	0.0854531	-0.302843	6.41e-10	0.267766	1	-0.347489	2.08e-05	-0.207618	1	-0.176908	2.44e-05	0.0701633
2	LTB	-0.159711	3.72e-10	-0.106381	1	-0.479049	8.99e-07	-0.261152	0.68304	-0.185277	1	0.187929	1	-0.114335	1	0.309806
2	CFAP36	-0.171441	2.74e-14	-0.127732	0.0915872	-0.161249	0.107382	-0.17253	0.0746322	-0.11341	1	-0.253389	1	-0.200334	6.61e-11	0.0047494
2	XBP1	-0.185708	6.14e-15	-0.240992	2.37e-06	-0.124498	0.746785	-0.123552	1	-0.156548	1	-0.239738	1	-0.228919	1.48e-11	0.0294884
2	SCML4	-0.186137	2.18e-09	-0.145692	0.0237292	-0.19813	5.27e-06	-0.112167	1	-0.215274	0.0210746	-0.283308	1	-0.162252	5.38e-06	0.00135002
2	MAL	-0.186757	3.23e-12	-0.264985	0.000548504	-0.139043	0.930788	-0.33423	3.97e-07	-0.394107	1.77e-05	0.263582	1	-0.25176	7.79e-09	0.0510941
2	VIM	-0.206988	6.74e-14	-0.196895	1	-0.261217	1	-0.127388	1	-0.160068	1	-0.111409	1	-0.384952	1.63e-10	0.981059
2	CTSW	-0.211092	1.33e-09	-0.106096	1	-0.222146	0.000214674	-0.287795	0.000829511	-0.224021	0.100216	-0.196976	1	-0.229517	3.22e-06	0.0140914
2	PRKCQ-AS1	-0.212208	7.07e-13	-0.359116	1.71e-09	-0.105614	1	-0.165551	1	-0.341792	1.2e-06	-0.131445	1	-0.169731	9.82e-06	0.178962
2	GPR183	-0.225706	9.49e-09	-0.215	0.952514	-0.113167	1	-0.173871	0.576545	-0.270821	1	-0.42572	1	-0.155657	2.29e-05	0.0631447
2	SERP1	-0.226254	7.38e-18	-0.151089	1	-0.122232	1	-0.443997	8.51e-12	-0.18489	1	-0.121369	1	-0.333945	1.78e-14	0.247419
2	TC2N	-0.236573	1.65e-19	-0.134697	1	-0.168225	0.0819523	-0.130427	0.00727402	-0.324252	1.05e-06	-0.359552	1	-0.302286	3.99e-16	0.00234333
2	HIST1H4C	-0.250809	1.82e-18	-0.131852	1	-0.237478	0.0336009	-0.521426	2.05e-12	-0.128958	1	-0.14857	1	-0.33657	4.4e-15	0.646887
2	EIF3L	-0.260802	4.81e-33	-0.138066	1	-0.147209	1	-0.392732	3.25e-10	-0.293605	0.0202665	-0.121543	1	-0.471656	1.16e-29	0.276518
2	GPSM3	-0.263414	1.11e-25	-0.252628	6.1e-05	-0.25331	0.000153898	-0.249421	0.00180572	-0.245696	0.0380386	-0.137612	1	-0.441817	2.69e-22	0.170137
2	PLAC8	-0.268469	6.46e-23	-0.213519	6.79e-07	-0.265048	2.69e-10	-0.305646	4.48e-08	-0.232565	0.000992633	-0.305626	1	-0.288411	1.56e-19	0.000445628
2	CCR7	-0.274884	2.99e-15	-0.172012	1	-0.303764	0.000461838	-0.565012	7.21e-12	-0.213362	1	-0.265101	1	-0.130054	0.0047992	0.162863
2	NFKBIA	-0.283868	4.04e-19	-0.510224	1.57e-05	-0.176381	1	0.161726	1	-0.429047	0.0180668	-0.368842	1	-0.380439	9.75e-16	0.614344
2	EIF3E	-0.287148	1.2e-43	-0.139368	1	-0.104519	1	-0.475703	6.6e-14	-0.265873	0.13259	-0.1562	1	-0.581225	2.9e-40	0.315378
2	ZFP36L2	-0.296965	1.51e-13	-0.236335	0.0782294	-0.347167	2.73e-07	-0.232051	3.36e-05	-0.388523	0.00189829	-0.29317	1	-0.284544	3.63e-10	0.0642298
2	COX4I1	-0.308032	1.62e-54	-0.105776	1	-0.176275	0.0231697	-0.568012	9.44e-22	-0.208448	0.132745	-0.184142	1	-0.605535	3.9e-51	0.0358696
2	PASK	-0.308103	1.25e-17	-0.248503	0.0365287	-0.285822	2.15e-05	-0.737299	3e-14	-0.215013	1	-0.122462	1	-0.239521	6.09e-06	0.113183
2	CD48	-0.309449	2.68e-36	-0.269136	0.00947325	-0.202762	1	-0.486659	6.54e-14	-0.257482	0.0646987	-0.111263	1	-0.52939	6.47e-33	0.375599
2	RPS26	-0.31447	1e-103	-0.103136	0.389765	0.201048	0.000351694	-0.665955	3.16e-31	-0.107344	1	-0.229515	1	-0.981921	2.42e-100	0.0103331
2	GIMAP5	-0.321698	3.16e-30	-0.328191	7.84e-09	-0.295264	9.52e-07	-0.24368	0.00373898	-0.520771	6.79e-14	-0.151854	1	-0.390425	7.62e-27	0.12456
2	SNRPD2	-0.322638	3.73e-50	-0.187224	1	-0.185583	0.0319117	-0.598124	1.55e-22	-0.228129	0.0414037	-0.110564	1	-0.626206	9.01e-47	0.340291
2	RPL24	-0.372217	1.2e-103	-0.122348	1	-0.199572	1.05e-06	-0.658938	8.43e-35	-0.209209	0.00713472	-0.102666	1	-0.94057	2.89e-100	0.282853
2	RPS11	-0.376347	8.19e-76	-0.15983	1	-0.117838	1	-0.615115	1.18e-23	-0.263479	0.00823973	-0.303978	1	-0.797838	1.98e-72	0.0025279
2	SNHG6	-0.378248	2.25e-52	-0.220214	0.038424	-0.231138	0.00256293	-0.588015	2.9e-20	-0.263376	0.0813486	-0.30323	1	-0.663517	5.43e-49	0.00240276
2	IFITM1	-0.401609	2.11e-79	-0.18264	1	-0.234816	0.000181041	-0.303791	0.00184509	-0.553833	5.64e-12	-0.174121	1	-0.960455	5.08e-76	0.0524408
2	IFITM2	-0.407309	1.6e-51	-0.325038	0.00184849	-0.336344	4.13e-08	-0.340531	3.81e-05	-0.41838	2.43e-07	-0.221721	1	-0.801839	3.87e-48	0.137824
2	SNHG29	-0.427189	4.39e-53	-0.283267	7.75e-05	-0.296375	4.02e-07	-0.549427	4.28e-17	-0.420557	1.14e-07	-0.29402	1	-0.71949	1.06e-49	0.0112213
2	RPL7	-0.429638	1.27e-89	-0.271135	2.01e-06	-0.177626	0.016588	-0.697537	1.06e-30	-0.347836	4.82e-06	-0.179685	1	-0.904007	3.07e-86	0.0553722
2	GAS5	-0.435231	2.56e-56	-0.393736	1.78e-10	-0.31672	3.55e-06	-0.582417	3.87e-18	-0.421577	6.33e-08	-0.158069	1	-0.738866	6.17e-53	0.180287
2	ZFP36	-0.437731	0.000267808	-0.608241	1	-0.589499	0.646383	-0.328681	1	-0.498811	1	-0.760095	1	0.158942	1	0.171169
2	RPL4	-0.443784	1.25e-77	-0.23139	0.00175952	-0.228158	9.3e-05	-0.67899	1.31e-26	-0.437379	4.84e-09	-0.232845	1	-0.85394	3.03e-74	0.0129381
2	UBA52	-0.453248	6.43e-111	-0.171009	0.00847503	-0.236633	1.52e-10	-0.692676	2.98e-35	-0.340389	4.57e-09	-0.234589	1	-1.04419	1.55e-107	0.00505528
2	GZMA	-0.455407	4.43e-12	-0.653395	0.0392666	-0.519281	5.14e-07	-0.11629	1	-0.507536	0.0275321	-0.365498	1	-0.570443	1.07e-08	0.0747009
2	FAU	-0.456151	1.13e-124	-0.21422	8.16e-10	-0.163643	4.66e-05	-0.723467	8.32e-43	-0.290583	4.5e-08	-0.236455	1	-1.10854	2.72e-121	0.00624934
2	RPL17	-0.45786	2.5e-104	-0.287239	1.52e-10	-0.1696	8.67e-05	-0.752224	1.79e-39	-0.326449	6.02e-07	-0.235473	1	-0.976178	6.03e-101	0.0048794
2	RPS15	-0.471561	3.26e-126	-0.24437	4.1e-14	-0.163178	4.46e-05	-0.736731	1.43e-37	-0.324209	5.14e-10	-0.180239	1	-1.18064	7.87e-123	0.0427301
2	RPL8	-0.472533	2.65e-117	-0.218556	3.39e-06	-0.173742	1.57e-05	-0.784964	1.97e-41	-0.291188	3.99e-06	-0.246997	1	-1.11975	6.39e-114	0.00412784
2	TOMM7	-0.475391	4.69e-86	-0.257735	1.32e-05	-0.379278	5.1e-16	-0.602407	3.73e-24	-0.312076	5.55e-05	-0.409407	1	-0.891446	1.13e-82	8.9e-05
2	RPL14	-0.481317	8.41e-128	-0.198468	1.46e-05	-0.197915	5.85e-09	-0.844262	6.57e-52	-0.334766	2.84e-10	-0.167402	1	-1.14509	2.03e-124	0.043335
2	NOSIP	-0.482218	9.17e-37	-0.484744	1.86e-09	-0.457214	1.47e-09	-0.505715	3.46e-13	-0.516678	1.07e-07	-0.338274	1	-0.590684	2.21e-33	0.0479841
2	HINT1	-0.486164	2.66e-73	-0.230097	0.00167634	-0.38726	7.1e-16	-0.659279	7.62e-30	-0.438264	5.56e-11	-0.425921	1	-0.776163	6.41e-70	8.93e-05
2	RPL13A	-0.489842	4.25e-114	-0.260695	6.88e-06	-0.308455	4.52e-14	-0.778167	5.96e-40	-0.38958	7.37e-11	-0.152893	1	-1.04926	1.02e-110	0.367123
2	RPL6	-0.490527	5.6e-126	-0.219543	4.23e-07	-0.247186	1.51e-13	-0.813266	3.74e-44	-0.339786	7.73e-10	-0.167377	1	-1.156	1.35e-122	0.0749875
2	FOS	-0.492725	1.56e-17	-0.901663	2.17e-07	-1.05229	1.13e-10	0.360286	1	-0.34294	1	-0.481982	1	-0.537755	3.76e-14	0.340184
2	TCF7	-0.493086	7.65e-37	-0.413731	1.64e-14	-0.481078	1.54e-19	-0.346402	2.97e-09	-0.660503	1.68e-18	-0.545716	0.147755	-0.511083	1.85e-33	1.02e-05
2	RPL28	-0.496735	7.86e-127	-0.190027	7.12e-11	-0.142355	1.3e-05	-0.780194	1.48e-39	-0.33933	3.78e-16	-0.274388	1	-1.25412	1.9e-123	9.8e-05
2	EEF1G	-0.506008	5.48e-78	-0.301359	3.06e-06	-0.312511	1.12e-10	-0.759111	9.72e-37	-0.546745	2.13e-15	-0.250806	1	-0.865517	1.32e-74	0.0186019
2	RPS7	-0.509887	8.01e-134	-0.240314	3.51e-12	-0.250734	7.36e-18	-0.803826	9.51e-45	-0.428778	5.19e-18	-0.172889	1	-1.16278	1.93e-130	0.0457866
2	RPL27A	-0.510304	2.81e-103	-0.355878	6.76e-11	-0.370026	1.88e-14	-0.748928	1.01e-34	-0.393	4.97e-08	-0.138516	1	-1.05548	6.79e-100	0.233736
2	RPS2	-0.512272	3.67e-84	-0.382309	5.09e-21	-0.227093	0.000200825	-0.978116	2.88e-25	-0.376904	1.6e-07	-0.239299	1	-0.869911	8.85e-81	0.00515666
2	RPS24	-0.513116	1.39e-131	-0.240143	2.86e-11	-0.238036	3.55e-09	-0.740477	4.53e-39	-0.390238	2.55e-14	-0.294879	1	-1.17492	3.36e-128	0.000125236
2	RPL12	-0.517552	7.14e-130	-0.316994	4.67e-18	-0.151641	0.00596591	-0.792345	5.07e-39	-0.293928	5.13e-06	-0.237187	1	-1.31322	1.72e-126	0.0173229
2	RPL22	-0.522621	5.44e-119	-0.304607	1.06e-12	-0.177862	0.00426928	-0.817809	4.6e-42	-0.327507	4.51e-05	-0.352681	1	-1.15526	1.31e-115	7.92e-05
2	RPL35	-0.529673	3.53e-125	-0.319376	7.4e-16	-0.213092	3.13e-07	-0.873044	3.56e-49	-0.407522	2.52e-14	-0.207546	1	-1.15746	8.52e-122	0.00984163
2	RPL31	-0.536244	9.43e-105	-0.309422	2.65e-11	-0.424464	1.11e-23	-0.793036	5.09e-39	-0.40725	2.31e-09	-0.269921	1	-1.01337	2.28e-101	0.00663593
2	RPL26	-0.544294	9.47e-142	-0.266696	8.54e-16	-0.27343	1.7e-21	-0.838445	9.75e-46	-0.381875	1.53e-16	-0.176352	1	-1.32897	2.29e-138	0.0440149
2	RPL18A	-0.544429	6.97e-125	-0.279368	5.76e-14	-0.2087	3.34e-10	-0.935843	2.92e-50	-0.432125	7.98e-15	-0.155477	1	-1.25506	1.68e-121	0.057166
2	RPL10A	-0.551741	3.08e-128	-0.352508	1.28e-15	-0.279078	2.95e-13	-0.83129	5.88e-46	-0.445293	1.29e-12	-0.203092	1	-1.19918	7.42e-125	0.011983
2	RPS9	-0.557415	2.51e-124	-0.364248	6.55e-20	-0.229398	1.57e-09	-0.834482	8.02e-47	-0.506212	2.82e-21	-0.273246	1	-1.1369	6.05e-121	0.000525846
2	RPL18	-0.558656	4.28e-132	-0.303581	1.55e-16	-0.244529	1.85e-13	-0.885814	2.06e-50	-0.375691	2.15e-11	-0.320209	1	-1.22211	1.03e-128	0.000159788
2	RPL5	-0.560668	1.49e-122	-0.406532	7.84e-19	-0.214578	9.72e-07	-0.850382	8.23e-45	-0.456941	5.68e-11	-0.30023	1	-1.13534	3.6e-119	0.00128438
2	TPT1	-0.566252	9.99e-121	-0.222776	6.49e-09	-0.307266	6.62e-23	-0.958864	5.26e-56	-0.404417	5.22e-16	-0.260775	1	-1.24341	2.41e-117	0.000931954
2	RPS16	-0.573236	4.06e-122	-0.369414	1.34e-20	-0.348943	1.31e-23	-0.866848	8.77e-55	-0.494622	1.59e-18	-0.265508	1	-1.09408	9.8e-119	0.00190943
2	RPL29	-0.575235	9.06e-133	-0.284089	8.97e-15	-0.209557	2.28e-09	-0.95105	1.48e-54	-0.410259	1.42e-13	-0.30213	1	-1.29432	2.19e-129	0.000427666
2	RPL7A	-0.57905	3.6e-133	-0.324896	5.2e-20	-0.300112	1.04e-24	-0.867461	3.21e-54	-0.498701	1.39e-24	-0.328128	0.205345	-1.155	8.7e-130	1.42e-05
2	RPL11	-0.587224	4.05e-140	-0.343792	1.09e-28	-0.234135	4.05e-16	-0.913093	2.96e-61	-0.419674	2.88e-17	-0.285313	1	-1.32733	9.78e-137	0.000369142
2	RPL27	-0.595214	2.85e-120	-0.402251	5.38e-19	-0.351528	1.39e-16	-0.88252	7.52e-50	-0.499814	1.67e-16	-0.28862	1	-1.14655	6.88e-117	0.0104129
2	RPSA	-0.599022	5.42e-112	-0.3845	9.23e-19	-0.330247	3.52e-20	-0.992873	1.86e-57	-0.474165	2.42e-15	-0.393913	0.29989	-1.01844	1.31e-108	2.07e-05
2	RPL41	-0.605038	5.52e-148	-0.328187	1.01e-34	-0.24817	1.43e-27	-0.937407	1.68e-58	-0.408661	1.33e-22	-0.25573	1	-1.45207	1.33e-144	0.000298266
2	RPL37	-0.619243	9.89e-141	-0.339665	1.75e-26	-0.303973	2.39e-22	-1.04504	4.56e-63	-0.436984	2.78e-15	-0.207992	1	-1.3818	2.39e-137	0.010363
2	RPL10	-0.63994	8.78e-143	-0.339931	4.33e-26	-0.255237	3.62e-22	-1.031	1.65e-61	-0.480418	1.16e-22	-0.316192	0.351941	-1.41686	2.12e-139	2.43e-05
2	RPL23A	-0.640882	1.03e-134	-0.395562	4.68e-22	-0.38908	1.91e-27	-0.961653	1.89e-56	-0.547472	4.41e-20	-0.273116	1	-1.27841	2.48e-131	0.00238328
2	RPL19	-0.642829	2.42e-143	-0.361493	3.93e-26	-0.311904	5.94e-28	-1.01403	1.97e-63	-0.487914	4.73e-21	-0.288262	1	-1.39337	5.84e-140	8.17e-05
2	RPS28	-0.643286	3.46e-133	-0.424652	5.64e-43	-0.264299	1.16e-18	-0.991567	6.55e-62	-0.470809	1.18e-17	-0.405248	0.000573274	-1.30314	8.36e-130	3.96e-08
2	RPS15A	-0.6466	2.27e-145	-0.319369	3.5e-27	-0.324501	2.08e-33	-1.02137	8.29e-61	-0.420866	9.73e-17	-0.372451	0.0119887	-1.42105	5.47e-142	8.28e-07
2	RPL9	-0.646855	8.42e-131	-0.470654	2.06e-30	-0.393184	1.6e-27	-1.01716	2.92e-57	-0.507629	9.25e-17	-0.234184	1	-1.25832	2.03e-127	0.00337787
2	RPL35A	-0.6495	3.15e-149	-0.444749	2.7e-38	-0.378941	1.72e-33	-0.978642	4.34e-58	-0.430497	3.51e-17	-0.255611	1	-1.40856	7.59e-146	0.000947979
2	RPL38	-0.658861	1.26e-118	-0.576627	7.02e-41	-0.450054	3.64e-29	-1.01687	9.07e-60	-0.534279	3.18e-15	-0.21633	1	-1.159	3.04e-115	0.0123591
2	RPL3	-0.662455	9.02e-127	-0.462667	1.39e-24	-0.341165	5.64e-21	-1.02779	5.15e-61	-0.619778	7.46e-23	-0.270087	1	-1.25324	2.18e-123	0.00337179
2	RPL21	-0.672766	5.44e-144	-0.40436	2.75e-24	-0.37517	2.77e-25	-1.04463	7.38e-62	-0.553781	3.25e-22	-0.271941	1	-1.38671	1.31e-140	0.00221963
2	RPS29	-0.673684	2.3e-136	-0.431511	2.85e-32	-0.438778	9.81e-36	-1.12135	1.39e-59	-0.440368	6.23e-13	-0.291041	1	-1.31905	5.54e-133	0.000857886
2	RPS6	-0.675147	1.15e-132	-0.487115	4.33e-32	-0.394578	5.27e-27	-1.00263	4.44e-57	-0.614715	1.07e-22	-0.207143	1	-1.3447	2.79e-129	0.0405249
2	RPS13	-0.691138	3.51e-134	-0.436689	9.84e-30	-0.36979	1.97e-26	-1.10807	4e-63	-0.516428	9.42e-18	-0.334463	1	-1.38138	8.47e-131	0.000182295
2	RPS27	-0.691701	2.36e-152	-0.41766	8.27e-41	-0.389479	7.44e-41	-1.08768	1.09e-66	-0.544826	3.99e-24	-0.137584	1	-1.57297	5.69e-149	0.187415
2	RPS21	-0.705983	6.13e-152	-0.453257	2.81e-39	-0.455607	2.39e-44	-0.964102	3.37e-62	-0.503991	2.29e-19	-0.408392	0.000786206	-1.45055	1.48e-148	5.43e-08
2	RPS4X	-0.712762	1.88e-145	-0.439867	1.14e-38	-0.424018	2.84e-47	-1.05922	4.3e-65	-0.546522	7.75e-27	-0.430735	0.000491444	-1.37621	4.54e-142	3.39e-08
2	RPS8	-0.718547	7.08e-142	-0.508513	7.17e-36	-0.33387	1.52e-22	-1.03911	1.17e-55	-0.559338	7.16e-18	-0.395467	0.0485612	-1.47499	1.71e-138	3.35e-06
2	RPS3	-0.722692	2.02e-152	-0.413036	6.51e-35	-0.338811	8.69e-32	-1.10858	2.54e-71	-0.575929	2.31e-25	-0.427481	0.000946419	-1.47231	4.88e-149	6.54e-08
2	RPS25	-0.724609	4.97e-144	-0.488692	4.78e-38	-0.49881	1.12e-48	-1.01757	7.33e-61	-0.581562	1.55e-23	-0.346605	0.699882	-1.41441	1.2e-140	4.83e-05
2	RPL34	-0.724747	4.73e-157	-0.441583	1.33e-39	-0.330125	4.1e-31	-1.11077	3.27e-70	-0.477573	1.26e-18	-0.368205	0.00828433	-1.62022	1.14e-153	5.72e-07
2	RPLP2	-0.725757	8.93e-151	-0.483721	2.7e-40	-0.442306	1.93e-40	-1.03126	1.89e-62	-0.683256	1.95e-32	-0.290609	1	-1.42339	2.16e-147	0.000348761
2	RPS23	-0.729975	3.4e-157	-0.446477	3.67e-39	-0.417085	2.48e-43	-1.05322	7.86e-63	-0.561216	1.64e-25	-0.334856	0.282962	-1.56699	8.2e-154	1.95e-05
2	RPS19	-0.731549	4.6e-141	-0.407867	5.37e-30	-0.477076	3.1e-42	-0.963714	9.12e-55	-0.608301	1.91e-30	-0.515641	1.12e-05	-1.4167	1.11e-137	7.73e-10
2	RPL13	-0.735066	1.35e-144	-0.441548	6.37e-35	-0.379967	4.66e-37	-1.11758	9.36e-67	-0.569102	1.29e-23	-0.418005	0.00305213	-1.48419	3.26e-141	2.11e-07
2	RPL30	-0.736337	2.06e-150	-0.500645	1.71e-47	-0.354685	5.39e-36	-1.13894	2.08e-71	-0.582174	5.42e-29	-0.316196	0.0939811	-1.52539	4.98e-147	6.49e-06
2	RPS5	-0.749433	2.54e-132	-0.474947	5.53e-29	-0.469779	1.61e-35	-1.10117	4.06e-64	-0.743764	5.01e-32	-0.456615	0.00240287	-1.25032	6.14e-129	1.66e-07
2	EEF1A1	-0.752488	5.37e-159	-0.470412	1.16e-50	-0.481473	4.17e-74	-1.07482	4.21e-71	-0.588178	5.64e-37	-0.425787	4.96e-05	-1.47426	1.3e-155	3.43e-09
2	RPLP1	-0.758023	1e-149	-0.333372	4.9e-22	-0.41559	1.87e-34	-1.10467	3.54e-61	-0.565534	1.33e-28	-0.587131	8.79e-07	-1.54184	2.42e-146	6.07e-11
2	RPS3A	-0.760844	1.22e-145	-0.4728	1.09e-35	-0.424469	2.19e-40	-1.1845	5.69e-71	-0.68871	4.71e-27	-0.32639	1	-1.4682	2.94e-142	0.000274335
2	RPS18	-0.761842	5.83e-149	-0.529164	4.33e-40	-0.368259	6.36e-26	-1.19204	6.45e-68	-0.554607	7.95e-21	-0.306165	1	-1.62082	1.41e-145	0.000569676
2	RPL32	-0.763128	4.14e-149	-0.488034	7.86e-41	-0.36745	4.53e-35	-1.20442	2.82e-71	-0.568611	3.94e-23	-0.377206	0.0305742	-1.57305	9.99e-146	2.11e-06
2	KLRB1	-0.766697	1.99e-47	-0.5682	9.05e-07	-0.843667	5.63e-17	-0.820516	2.73e-13	-0.843012	1.56e-11	-0.371715	1	-1.15307	4.8e-44	0.00360177
[truncated: 1,055 more rows]

## Sheet: TCR assay FindConservedMarkers
cluster	gene	avg_log2FC	minimump_p_val	PsA 1_avg_log2FC	PsA 1_p_val_adj	PsA 2_avg_log2FC	PsA 2_p_val_adj	PsA 3_avg_log2FC	PsA 3_p_val_adj	PsA 4_avg_log2FC	PsA 4_p_val_adj	PsA 5_avg_log2FC	PsA 5_p_val_adj	PsA 6_avg_log2FC	PsA 6_p_val_adj	max_pval
10	TRGV10	0.305743	1.04631e-05	0.147361	1	0.267958	1	0.470945	0.000406321	0.414556	0.0605014	0.112988	1	0.420651	0.0011055	0.539219
11	TRAC	0.33494	2.68443e-06	0.232088	1	0.196236	1	0.638853	0.000104245	0.332309	1	0.317912	1	0.292243	0.489897	0.331846
15	TRGV2	0.753247	1.32827e-57	1.1742	4.09585e-49	0.298263	1	0.489045	1	1.30292	5.15812e-56	0.901868	0.113992	0.353186	1	0.123997
6	TRGV10	0.28825	0.00390277	0.278823	0.151805	0.287075	0.450432	0.184167	1	0.350747	0.235287	0.325915	1	0.302775	0.296758	0.143598
