# Supplementary material for: Linking Skin and Joint Inflammation in Psoriatic Arthritis through Shared CD8+ T Cell Clones
Source: Arthritis Rheumatol. 2025 Sep 21;78(1):152–65. doi: 10.1002/art.43286 (PMC12854012; doi:10.1002/art.43286)
Supplement: Supplementary file 11 — Supplementary Data 6: [file ART-78-152-s010.xlsx]

## Sheet: Figure 1
Figure 1
Mixed effects analysis of CD8+ type-17 TRMs
Dunnett's multiple comparisons test	Mean Diff.	95.00% CI of diff.	Below threshold?	Summary	Adjusted P Value	A-?
Blood vs. Skin	-33.11	-45.29 to -20.93	Yes	***	0.0007	B	Skin
Blood vs. Synovial Fluid	-6.354	-11.97 to -0.7409	Yes	*	0.0335	C	Synovial Fluid
Blood vs. Synovial Tissue	-10.43	-20.55 to -0.3044	Yes	*	0.0455	D	Synovial Tissue
Test details	Mean 1	Mean 2	Mean Diff.	SE of diff.	n1	n2	q	DF
Blood vs. Skin	3.038	36.15	-33.11	3.685	6	6	8.985	5
Blood vs. Synovial Fluid	3.038	9.392	-6.354	1.545	6	5	4.113	4
Blood vs. Synovial Tissue	3.038	13.47	-10.43	2.786	6	5	3.743	4
Mixed effects analysis of CD8+ CD49a+ cyotoxic type-17 TRMs
Dunnett's multiple comparisons test	Mean Diff.	95.00% CI of diff.	Below threshold?	Summary	Adjusted P Value	A-?
Blood vs. Skin	-17.39	-25.73 to -9.050	Yes	**	0.0024	B	Skin
Blood vs. Synovial Fluid	-0.4603	-1.741 to 0.8199	No	ns	0.5012	C	Synovial Fluid
Blood vs. Synovial Tissue	-0.7309	-2.039 to 0.5774	No	ns	0.2367	D	Synovial Tissue
Test details	Mean 1	Mean 2	Mean Diff.	SE of diff.	n1	n2	q	DF
Blood vs. Skin	0.2805	17.67	-17.39	2.522	6	6	6.895	5
Blood vs. Synovial Fluid	0.2805	0.7408	-0.4603	0.3523	6	5	1.306	4
Blood vs. Synovial Tissue	0.2805	1.011	-0.7309	0.3601	6	5	2.03	4
Mixed effects analysis of CD8+ GZMK+ cyotoxic TRMs
Dunnett's multiple comparisons test	Mean Diff.	95.00% CI of diff.	Below threshold?	Summary	Adjusted P Value	A-?
Blood vs. Skin	-2.983	-7.480 to 1.515	No	ns	0.1768	B	Skin
Blood vs. Synovial Fluid	-9.836	-17.31 to -2.359	Yes	*	0.0202	C	Synovial Fluid
Blood vs. Synovial Tissue	-15.54	-26.97 to -4.100	Yes	*	0.0181	D	Synovial Tissue
Test details	Mean 1	Mean 2	Mean Diff.	SE of diff.	n1	n2	q	DF
Blood vs. Skin	2.376	5.359	-2.983	1.36	6	6	2.193	5
Blood vs. Synovial Fluid	2.376	12.21	-9.836	2.058	6	5	4.78	4
Blood vs. Synovial Tissue	2.376	17.91	-15.54	3.147	6	5	4.936	4

## Sheet: Figure 2
Figure 2
	Figure 2c	Figure 2d	Figure 2d	Figure 2d
Table Analyzed	Frequency of CD8+ Trms	Frequency of CD8+ type-17 Trms	Frequency of CD8+ CD49a+ cytotoxic type-17 Trms	Frequency of CD8+ GZMK+ Trms
Column B	Synovial Tissue	Synovial Tissue	Synovial Tissue	Synovial Tissue
vs.	vs.	vs.	vs.	vs.
Column A	Skin	Skin	Skin	Skin
Paired t test
P value	0.0038	0.1326	0.0017	0.0128
P value summary	**	ns	**	*
Significantly different (P < 0.05)?	Yes	No	Yes	Yes
One- or two-tailed P value?	Two-tailed	Two-tailed	Two-tailed	Two-tailed
t, df	t=6.034, df=4	t=1.884, df=4	t=7.461, df=4	t=4.289, df=4
Number of pairs	5	5	5	5
How big is the difference?
Mean of differences (B - A)	-38.79	-10.64	-20.03	33.85
SD of differences	14.38	12.63	6.004	17.65
SEM of differences	6.429	5.648	2.685	7.893
95% confidence interval	-56.64 to -20.94	-26.32 to 5.039	-27.49 to -12.58	11.94 to 55.77
R squared (partial eta squared)	0.901	0.4702	0.933	0.8214

## Sheet: Figure 6
Figure 6
	Figure 5c	Figure 5d	Figure 5d	Figure 5d	Figure 5d
Table Analyzed	Frequency of CD4+ Trms	Frequency of CD4+ type-17 Trms	Frequency of CD4+ GZMK+ Trms	Frequency of CD4+ Treg Trms	Frequency of CD4+ GZMB Trms
Column B	Synovial Tissue	Synovial Tissue	Synovial Tissue	Synovial Tissue	Synovial Tissue
vs.	vs.	vs.	vs.	vs.	vs.
Column A	Skin	Skin	Skin	Skin	Skin
Paired t test
P value	0.1036	0.5474	0.0032	0.0014	0.2343
P value summary	ns	ns	**	**	ns
Significantly different (P < 0.05)?	No	No	Yes	Yes	No
One- or two-tailed P value?	Two-tailed	Two-tailed	Two-tailed	Two-tailed	Two-tailed
t, df	t=2.100, df=4	t=0.6564, df=4	t=6.320, df=4	t=7.919, df=4	t=1.399, df=4
Number of pairs	5	5	5	5	5
How big is the difference?
Mean of differences (B - A)	-22.68	5.537	21.31	-47.23	1.128
SD of differences	24.15	18.86	7.54	13.34	1.802
SEM of differences	10.8	8.435	3.372	5.964	0.8059
95% confidence interval	-52.67 to 7.306	-17.88 to 28.96	11.95 to 30.67	-63.78 to -30.67	-1.110 to 3.365
R squared (partial eta squared)	0.5244	0.09725	0.909	0.94	0.3286
